# Supplementary material for: A spectrum of verticality across genes
Source: PLoS Genet. 2020 Nov 2;16(11):e1009200. doi: 10.1371/journal.pgen.1009200 (PMC7660906; doi:10.1371/journal.pgen.1009200)
Supplement: S1 Table — (XLSX) [file pgen.1009200.s001.xlsx]

## Sheet: Updated_complete_table_21_07
S1 Table: All relevant information about all 101,422 clusters employed in this study.
Cluster No.	Vg	No. of phyla	No. of genomes	Avg seq. length	Corresponding EPC	Plants eclusive or not (no plant)	EPC cluster size	Proportion of Archaea in EPC	Avg branch length	Kegg category [KEGG B]	KEGG C	NCBI header Annotation	Corresponding Reclinomonas gene	Reclinomonas gene ID	Cluster present in "spike" [Verticality >=2, Number of genome <= 500]
56	24	42	5646	102.75	2390	Plant	192	1	0.0322848	Translation	Ribosome PATHko03010|Ribosome BRko03011	MULTISPECIES: 30S ribosomal protein S10 [Proteobacteria]	lcl|NC_001823.1_prot_NP_044758.1_14	rps10	0
52	22.998	42	5652	130.286	631	NoPlant	5440	0	0.0351678	Translation	Ribosome PATHko03010|Ribosome BRko03011	MULTISPECIES: 30S ribosomal protein S11 [Enterobacteriaceae]	lcl|NC_001823.1_prot_NP_044771.1_27	rps11	0
52	22.998	42	5652	130.286	2584	NoPlant	212	1	0.0351678	Translation	Ribosome PATHko03010|Ribosome BRko03011	MULTISPECIES: 30S ribosomal protein S11 [Enterobacteriaceae]	lcl|NC_001823.1_prot_NP_044771.1_27	rps11	0
415	22.3032	40	4269	484.478	0	-	0	-2	0.067871	Translation	AminoacyltRNA biosynthesis PATHko00970|Mitochondrial biogenesis BRko03029	MULTISPECIES: aspartyl/glutamyl-tRNA amidotransferase subunit B [Bacillus cereus group]	-	-	0
54	21.9987	42	5650	231.433	299	Plant	5441	0	0.0584489	Translation	Ribosome PATHko03010|Ribosome BRko03011	MULTISPECIES: 50S ribosomal protein L1 [Streptococcus anginosus group]	lcl|NC_001823.1_prot_NP_044747.1_3	rpl1	0
54	21.9987	42	5650	231.433	2243	NoPlant	212	1	0.0584489	Translation	Ribosome PATHko03010|Ribosome BRko03011	MULTISPECIES: 50S ribosomal protein L1 [Streptococcus anginosus group]	lcl|NC_001823.1_prot_NP_044747.1_3	rpl1	0
69	21.8856	42	5598	876.832	2544	NoPlant	113	1	0.0810807	Translation	Amino acid related enzymes BRko01007|Transfer RNA biogenesis BRko03016|AminoacyltRNA biosynthesis PATHko00970	MULTISPECIES: alanine--tRNA ligase [Bacillus subtilis group]	-	-	0
63	21.5702	42	5616	274.801	1552	NoPlant	5532	0.0215112	0.0581018	Translation	Ribosome PATHko03010|Ribosome BRko03011	MULTISPECIES: 50S ribosomal protein L2 [Enterobacteriaceae]	lcl|NC_001823.1_prot_NP_044759.2_15	rpl2	0
71	20.928	42	5571	469.024	0	-	0	-2	0.0542636	Membrane transport	Protein export PATHko03060|Bacterial secretion system PATHko03070|Secretion system BRko02044|Quorum sensing PATHko02024	Sec family Type I general secretory pathway protein signal recognition particle protein [Enterococcus faecium DO]	-	-	0
49	20.875	42	5653	177.323	2210	Plant	212	1	0.0462214	Translation	Ribosome PATHko03010|Ribosome BRko03011	MULTISPECIES: 30S ribosomal protein S5 [Proteobacteria]	-	-	0
12	19.8188	42	5624	699.656	0	-	0	-2	0.0447681	Translation	Mitochondrial biogenesis BRko03029|Translation factors BRko03012	MULTISPECIES: translation elongation factor G [Bacillus]	-	-	0
175	19.5523	28	5300	1342.52	0	-	0	-2	0.0483843	Nucleotide metabolism|Transcription	Purine metabolism PATHko00230|Pyrimidine metabolism PATHko00240|RNA polymerase PATHko03020|Transcription machinery BRko03021|DNA repair and recombination proteins BRko03400	MULTISPECIES: DNA-directed RNA polymerase subunit beta' [Mycobacterium tuberculosis complex]	-	-	0
301	19.3169	42	4764	469.159	2506	NoPlant	199	1	0.103756	Translation	Transfer RNA biogenesis BRko03016	MULTISPECIES: tRNA (N6-isopentenyl adenosine(37)-C2)-methylthiotransferase MiaB [Mycobacterium tuberculosis complex]	-	-	0
80	18.9419	42	5525	405.183	2154	Plant	94	1	0.125879	Membrane transport	Protein export PATHko03060|Bacterial secretion system PATHko03070|Secretion system BRko02044|Quorum sensing PATHko02024	MULTISPECIES: signal recognition particle-docking protein FtsY [Mycobacterium tuberculosis complex]	-	-	0
149	18.8601	28	5379	867.884	0	-	0	-2	0.082235	Translation	Mitochondrial biogenesis BRko03029|Translation factors BRko03012	MULTISPECIES: translation initiation factor IF-2 [Mycobacterium tuberculosis complex]	-	-	0
34	18.8015	42	5627	432.414	1691	NoPlant	5416	0	0.0862203	Translation	Amino acid related enzymes BRko01007|Transfer RNA biogenesis BRko03016|AminoacyltRNA biosynthesis PATHko00970	MULTISPECIES: histidine--tRNA ligase [Bacillus cereus group]	-	-	0
96	18.7598	36	5467	867.473	1405	NoPlant	5441	0	0.0775869	Replication and repair	DNA replication proteins BRko03032|DNA repair and recombination proteins BRko03400	DNA gyrase subunit A [Clostridium botulinum A str. ATCC 3502]	-	-	0
112	18.0326	42	5434	301.811	2202	NoPlant	20	1	0.210641	Translation	Transfer RNA biogenesis BRko03016	tRNA pseudouridine synthase B: tRNA pseudouridine(55) synthase and putative tmRNA pseudouridine(342) synthase [Escherichia coli str. K-12 substr. MG1655]	-	-	0
37	18	42	5587	635.032	1012	Plant	0	-2	0.0805817	Translation	Amino acid related enzymes BRko01007|Selenocompound metabolism PATHko00450|Transfer RNA biogenesis BRko03016|AminoacyltRNA biosynthesis PATHko00970	MULTISPECIES: methionine--tRNA ligase [Bacillus cereus group]	-	-	0
37	18	42	5587	635.032	1822	NoPlant	1585	0.132492	0.0805817	Translation	Amino acid related enzymes BRko01007|Selenocompound metabolism PATHko00450|Transfer RNA biogenesis BRko03016|AminoacyltRNA biosynthesis PATHko00970	MULTISPECIES: methionine--tRNA ligase [Bacillus cereus group]	-	-	0
47	18	42	5655	122.685	2105	NoPlant	212	1	0.045954	Translation	Ribosome PATHko03010|Ribosome BRko03011	MULTISPECIES: 50S ribosomal protein L14 [Gammaproteobacteria]	lcl|NC_001823.1_prot_NP_044763.1_19	rpl14	0
132	17.9791	36	5411	685.434	0	-	0	-2	0.0548738	Replication and repair	Nucleotide excision repair PATHko03420|DNA repair and recombination proteins BRko03400	excinuclease ABC subunit B [Chryseobacterium sp. IHB B 17019]	-	-	0
89	17.9606	28	5431	329.41	0	-	0	-2	0.0691661	Nucleotide metabolism|Transcription	Purine metabolism PATHko00230|Pyrimidine metabolism PATHko00240|RNA polymerase PATHko03020|Transcription machinery BRko03021|DNA repair and recombination proteins BRko03400	MULTISPECIES: DNA-directed RNA polymerase subunit alpha [Proteobacteria]	lcl|NC_001823.1_prot_NP_044772.1_28	rpoA	0
108	17.933	42	5433	544.241	0	-	0	-2	0.0558921	Nucleotide metabolism	Pyrimidine metabolism PATHko00240	MULTISPECIES: CTP synthetase [Streptococcus anginosus group]	-	-	0
99	17.9213	37	5342	410.613	0	-	0	-2	0.112868	Replication and repair|Transport and catabolism|Cell motility	Chromosome and associated proteins BRko03036|Prokaryotic Defense System BRko02048|Cell cycle Caulobacter PATHko04112|Cytoskeleton proteins BRko04812	MULTISPECIES: cell division protein FtsZ [Mycobacterium tuberculosis complex]	-	-	0
50	17.875	42	5653	131.347	1050	NoPlant	5441	0	0.0827333	Translation	Ribosome PATHko03010|Ribosome BRko03011	MULTISPECIES: 30S ribosomal protein S8 [Proteobacteria]	lcl|NC_001823.1_prot_NP_044766.1_22	rps8	0
50	17.875	42	5653	131.347	2477	NoPlant	212	1	0.0827333	Translation	Ribosome PATHko03010|Ribosome BRko03011	MULTISPECIES: 30S ribosomal protein S8 [Proteobacteria]	lcl|NC_001823.1_prot_NP_044766.1_22	rps8	0
130	17.8542	28	5395	900.404	0	-	0	-2	0.061505	Membrane transport	Protein export PATHko03060|Bacterial secretion system PATHko03070|Secretion system BRko02044|Quorum sensing PATHko02024	MULTISPECIES: preprotein translocase subunit SecA [Bacillus cereus group]	-	-	0
79	17.8494	36	5508	738.346	1980	Plant	5441	0	0.0642563	Replication and repair	DNA replication proteins BRko03032|DNA repair and recombination proteins BRko03400	DNA gyrase subunit B [Chryseobacterium sp. IHB B 10212]	-	-	0
146	17.8222	36	5378	621.844	0	-	0	-2	0.147463	Replication and repair	Nucleotide excision repair PATHko03420|DNA repair and recombination proteins BRko03400	MULTISPECIES: excinuclease ABC subunit C [Bacillus cereus group]	-	-	0
179	17.6327	28	5284	1285.42	0	-	0	-2	0.0516087	Nucleotide metabolism|Transcription	Purine metabolism PATHko00230|Pyrimidine metabolism PATHko00240|RNA polymerase PATHko03020|Transcription machinery BRko03021|DNA repair and recombination proteins BRko03400	MULTISPECIES: DNA-directed RNA polymerase subunit beta [Mycobacterium chelonae group]	-	-	0
559	17.326	37	3668	1170.12	1087	NoPlant	3662	0.010923	0.224006	Replication and repair	Chromosome and associated proteins BRko03036	MULTISPECIES: chromosome segregation protein SMC [Bacillus cereus group]	-	-	0
28	17.3197	35	5376	544.508	2427	NoPlant	209	1	0.0486814	Translation|Folding, sorting and degradation	Messenger RNA Biogenesis BRko03019|Mitochondrial biogenesis BRko03029|Chaperones and folding catalysts BRko03110|RNA degradation PATHko03018|Exosome BRko04147|Longevity regulating pathway worm PATHko04212|Type I diabetes mellitus PATHko04940|Legionellosis PATHko05134|Tuberculosis PATHko05152	MULTISPECIES: molecular chaperone GroEL [Burkholderia cepacia complex]	-	-	0
95	17.2024	34	5475	237.11	1118	Plant	5250	0	0.0505864	Translation	Ribosome PATHko03010|Ribosome BRko03011	MULTISPECIES: 30S ribosomal protein S3 [Proteobacteria]	lcl|NC_001823.1_prot_NP_044761.1_17	rps3	0
357	17.1237	41	4513	484.622	0	-	0	-2	0.0819791	Translation	AminoacyltRNA biosynthesis PATHko00970|Mitochondrial biogenesis BRko03029	aspartyl/glutamyl-tRNA amidotransferase subunit A [Clostridium botulinum A str. ATCC 3502]	-	-	0
51	17	42	5652	136.797	1356	NoPlant	5441	0	0.0712835	Translation	Ribosome PATHko03010|Ribosome BRko03011	MULTISPECIES: 30S ribosomal protein S9 [Proteobacteria]	-	-	0
51	17	42	5652	136.797	2517	NoPlant	212	1	0.0712835	Translation	Ribosome PATHko03010|Ribosome BRko03011	MULTISPECIES: 30S ribosomal protein S9 [Proteobacteria]	-	-	0
81	16.9655	42	5409	317.446	1172	Plant	5313	0	0.0596836	Carbohydrate metabolism|Nucleotide metabolism	Pentose phosphate pathway PATHko00030|Purine metabolism PATHko00230	MULTISPECIES: ribose-phosphate pyrophosphokinase [Enterobacteriaceae]	-	-	0
45	16.8904	42	5612	911.619	227	NoPlant	5412	0	0.0741499	Translation	Amino acid related enzymes BRko01007|Transfer RNA biogenesis BRko03016|AminoacyltRNA biosynthesis PATHko00970	MULTISPECIES: valine--tRNA ligase [Bacillus cereus group]	-	-	0
46	16.875	42	5651	181.285	1429	Plant	0	-2	0.0451208	Translation	Ribosome PATHko03010|Ribosome BRko03011	MULTISPECIES: 50S ribosomal protein L5 [Proteobacteria]	lcl|NC_001823.1_prot_NP_044764.1_20	rpl5	0
53	16.875	42	5653	178.419	1670	NoPlant	5440	0	0.0646503	Translation	Ribosome PATHko03010|Ribosome BRko03011	MULTISPECIES: 50S ribosomal protein L6 [Streptococcus anginosus group]	lcl|NC_001823.1_prot_NP_044767.1_23	rpl6	0
53	16.875	42	5653	178.419	2330	NoPlant	212	1	0.0646503	Translation	Ribosome PATHko03010|Ribosome BRko03011	MULTISPECIES: 50S ribosomal protein L6 [Streptococcus anginosus group]	lcl|NC_001823.1_prot_NP_044767.1_23	rpl6	0
65	16.7916	42	5607	346.513	0	-	0	-2	0.0759019	Translation	Transfer RNA biogenesis BRko03016	MULTISPECIES: tRNA N6-adenosine(37)-threonylcarbamoyltransferase complex transferase subunit TsaD [Mycobacterium avium complex (MAC)]	-	-	0
384	16.4555	37	4260	388.687	0	-	0	-2	0.0630916	Carbohydrate metabolism	Citrate cycle TCA cycle PATHko00020|Propanoate metabolism PATHko00640|C5Branched dibasic acid metabolism PATHko00660|Carbon fixation pathways in prokaryotes PATHko00720	MULTISPECIES: succinyl-CoA ligase subunit beta [Mycobacterium chelonae group]	-	-	0
78	16.2876	38	5528	121.618	0	-	0	-2	0.0417439	Translation	Ribosome PATHko03010|Ribosome BRko03011	MULTISPECIES: 30S ribosomal protein S13 [Enterobacteriaceae]	lcl|NC_001823.1_prot_NP_044770.1_26	rps13	0
178	16.1451	28	5289	441.615	0	-	0	-2	0.0741242	Transcription|Translation	Transcription machinery BRko03021|Ribosome biogenesis BRko03009	MULTISPECIES: transcription termination/antitermination protein NusA [Lactobacillus casei group]	-	-	0
162	16	41	5346	99.2719	0	-	0	-2	0.081958	Translation	Ribosome PATHko03010|Ribosome BRko03011	MULTISPECIES: 50S ribosomal protein L23 [Proteobacteria]	-	-	0
32	15.9912	42	5622	571.113	0	-	0	-2	0.0874591	Translation	Amino acid related enzymes BRko01007|Transfer RNA biogenesis BRko03016|AminoacyltRNA biosynthesis PATHko00970|Mitochondrial biogenesis BRko03029	MULTISPECIES: arginine--tRNA ligase [Bacillus cereus group]	-	-	0
287	15.4388	39	4823	406.062	1577	NoPlant	3609	0.0476586	0.10111	Metabolism of cofactors and vitamins	Pantothenate and CoA biosynthesis PATHko00770	MULTISPECIES: phosphopantothenoylcysteine decarboxylase [Bacillus cereus group]	-	-	0
42	15.3821	40	5471	262.77	110	NoPlant	194	0.907216	0.110557	Translation	Transfer RNA biogenesis BRko03016	MULTISPECIES: tRNA pseudouridine(38,39,40) synthase TruA [Bacillus cereus group]	-	-	0
42	15.3821	40	5471	262.77	1061	Plant	5422	0	0.110557	Translation	Transfer RNA biogenesis BRko03016	MULTISPECIES: tRNA pseudouridine(38,39,40) synthase TruA [Bacillus cereus group]	-	-	0
73	15.3031	38	5161	477.995	2217	NoPlant	181	1	0.0659738	Carbohydrate metabolism	Pyruvate metabolism PATHko00620|Propanoate metabolism PATHko00640|Carbon fixation pathways in prokaryotes PATHko00720|Fatty acid biosynthesis PATHko00061	MULTISPECIES: acetyl-CoA carboxylase biotin carboxylase subunit [Acinetobacter calcoaceticus/baumannii complex]	-	-	0
248	15.2206	39	5036	811.074	63	NoPlant	2752	0	0.0838337	Replication and repair	DNA replication proteins BRko03032|DNA repair and recombination proteins BRko03400	MULTISPECIES: DNA topoisomerase I [Mycobacterium tuberculosis complex]	-	-	0
248	15.2206	39	5036	811.074	2426	Plant	15	1	0.0838337	Replication and repair	DNA replication proteins BRko03032|DNA repair and recombination proteins BRko03400	MULTISPECIES: DNA topoisomerase I [Mycobacterium tuberculosis complex]	-	-	0
105	15.0588	29	5437	156.468	1920	Plant	5440	0	0.0319742	Translation	Ribosome PATHko03010|Ribosome BRko03011	MULTISPECIES: 30S ribosomal protein S7 [Proteobacteria]	lcl|NC_001823.1_prot_NP_044752.1_8	rps7	0
44	15	42	5628	365.567	2134	NoPlant	108	1	0.0598742	Translation	Ribosome biogenesis BRko03009	MULTISPECIES: GTP-binding protein YchF [Mycobacterium tuberculosis complex]	-	-	0
136	14.9401	28	5407	603.019	1041	NoPlant	5408	0	0.0496041		Legionellosis PATHko05134	MULTISPECIES: elongation factor 4 [Enterobacteriaceae]	-	-	0
168	14.9037	27	5325	192.201	0	-	0	-2	0.0907166	Transcription|Translation	Transcription machinery BRko03021|Ribosome biogenesis BRko03009	MULTISPECIES: transcription termination/antitermination protein NusG [Enterobacteriaceae]	-	-	0
182	14.8955	36	4981	507.38	0	-	0	-2	0.0609475	Translation	Amino acid related enzymes BRko01007|Transfer RNA biogenesis BRko03016|AminoacyltRNA biosynthesis PATHko00970	MULTISPECIES: lysine--tRNA ligase heat inducible [Enterobacteriaceae]	-	-	0
104	14.875	28	5440	139.153	0	-	0	-2	0.0417189	Translation	Ribosome PATHko03010|Ribosome BRko03011	MULTISPECIES: 50S ribosomal protein L16 [Proteobacteria]	lcl|NC_001823.1_prot_NP_044762.1_18	rpl16	0
93	14.8651	40	5481	241.127	0	-	0	-2	0.0652148	Nucleotide metabolism	Pyrimidine metabolism PATHko00240	MULTISPECIES: UMP kinase [Enterobacteriaceae]	-	-	0
169	14.8605	28	5286	359.59	0	-	0	-2	0.0891739	Replication and repair	Homologous recombination PATHko03440|DNA repair and recombination proteins BRko03400	MULTISPECIES: DNA recombination/repair protein RecA [Lactobacillus casei group]	-	-	0
85	14.8221	42	5461	251.732	0	-	0	-2	0.0877905	Metabolism of terpenoids and polyketides	Prenyltransferases BRko01006|Terpenoid backbone biosynthesis PATHko00900	MULTISPECIES: isoprenyl transferase [Bacillus cereus group]	-	-	0
43	14.8182	37	5522	628.909	0	-	0	-2	0.060551	Translation|Folding, sorting and degradation	Messenger RNA Biogenesis BRko03019|Mitochondrial biogenesis BRko03029|Chaperones and folding catalysts BRko03110|RNA degradation PATHko03018|Exosome BRko04147|Longevity regulating pathway worm PATHko04212|Tuberculosis PATHko05152	MULTISPECIES: molecular chaperone DnaK [Lactobacillus casei group]	-	-	0
464	14.7549	38	4045	431.899	0	-	0	-2	0.109008	Metabolism of cofactors and vitamins	Porphyrin and chlorophyll metabolism PATHko00860	MULTISPECIES: glutamyl-tRNA reductase [Mycobacterium tuberculosis complex]	-	-	0
72	14.675	41	5572	278.809	1906	Plant	5359	0	0.0983878	Translation	Ribosome biogenesis BRko03009	MULTISPECIES: ribosomal RNA small subunit methyltransferase A [Mycobacterium tuberculosis complex]	-	-	0
72	14.675	41	5572	278.809	2378	NoPlant	212	1	0.0983878	Translation	Ribosome biogenesis BRko03009	MULTISPECIES: ribosomal RNA small subunit methyltransferase A [Mycobacterium tuberculosis complex]	-	-	0
61	14.6537	42	5630	93.7849	0	-	0	-2	0.0372891	Translation	Ribosome PATHko03010|Ribosome BRko03011	MULTISPECIES: 30S ribosomal protein S19 [Enterobacteriaceae]	lcl|NC_001823.1_prot_NP_044760.1_16	rps19	0
160	14.6071	42	5291	427.954	0	-	0	-2	0.0523974	Nucleotide metabolism|Amino acid metabolism	Purine metabolism PATHko00230|Alanine, aspartate and glutamate metabolism PATHko00250	MULTISPECIES: adenylosuccinate synthase [Bacillus cereus group]	-	-	0
227	14.4632	28	5111	719.83	2357	NoPlant	169	1	0.0530029	Nucleotide metabolism|Translation	Purine metabolism PATHko00230|Pyrimidine metabolism PATHko00240|Transfer RNA biogenesis BRko03016|Messenger RNA Biogenesis BRko03019|RNA degradation PATHko03018	MULTISPECIES: polyribonucleotide nucleotidyltransferase [Mycobacterium tuberculosis complex]	-	-	0
261	14.2781	24	4956	733.815	0	-	0	-2	0.0907865	Nucleotide metabolism	Purine metabolism PATHko00230	MULTISPECIES: bifunctional (p)ppGpp synthetase II/ guanosine-3',5'-bis pyrophosphate 3'-pyrophosphohydrolase [Pseudomonas fluorescens group]	-	-	0
41	14.1857	41	5598	427.594	2365	NoPlant	212	1	0.0666648	Translation	Amino acid related enzymes BRko01007|Transfer RNA biogenesis BRko03016|AminoacyltRNA biosynthesis PATHko00970	MULTISPECIES: serine--tRNA ligase [Bacillus cereus group]	-	-	0
7	14.1273	42	5501	422.194	0	-	0	-2	0.0617103	Carbohydrate metabolism|Energy metabolism|Amino acid metabolism|Metabolism of other amino acids|Metabolism of cofactors and vitamins|Drug resistance	Glyoxylate and dicarboxylate metabolism PATHko00630|Methane metabolism PATHko00680|Glycine, serine and threonine metabolism PATHko00260|Cyanoamino acid metabolism PATHko00460|One carbon pool by folate PATHko00670|Antifolate resistance PATHko01523	MULTISPECIES: serine hydroxymethyltransferase [Mycobacterium tuberculosis complex]	-	-	0
10	14.068	42	5595	396.704	0	-	0	-2	0.0366951	Translation	Mitochondrial biogenesis BRko03029|Translation factors BRko03012|Exosome BRko04147	MULTISPECIES: translation elongation factor Tu [Bacillus subtilis group]	lcl|NC_001823.1_prot_NP_044757.1_13	tufA	0
553	14.0567	34	3670	97.8804	2463	Plant	10	1	0.152506	Translation	AminoacyltRNA biosynthesis PATHko00970|Mitochondrial biogenesis BRko03029	MULTISPECIES: asparaginyl/glutamyl-tRNA amidotransferase subunit C [Streptococcus anginosus group]	-	-	0
351	13.9912	40	4549	245.262	0	-	0	-2	0.0860122	Amino acid metabolism	Histidine metabolism PATHko00340	MULTISPECIES: bifunctional 1-(5-phosphoribosyl)-5-((5-phosphoribosylamino)methylideneamino)imidazole-4-carboxamide isomerase/phosphoribosylanthranilate isomerase PriA [Mycobacterium chelonae group]	-	-	0
196	13.9597	42	5215	206.81	0	-	0	-2	0.148696	Nucleotide metabolism	Purine metabolism PATHko00230	MULTISPECIES: non-canonical purine NTP pyrophosphatase [Mycobacterium tuberculosis complex]	-	-	0
76	13.8733	28	5428	440.271	2121	NoPlant	210	1	0.0611524	Membrane transport	Protein export PATHko03060|Bacterial secretion system PATHko03070|Secretion system BRko02044|Quorum sensing PATHko02024	MULTISPECIES: preprotein translocase subunit SecY [Bacillus cereus group]	lcl|NC_001823.1_prot_NP_044769.1_25	secY	0
549	13.6918	38	3680	294.955	0	-	0	-2	0.131262	Metabolism of cofactors and vitamins	Nicotinate and nicotinamide metabolism PATHko00760	MULTISPECIES: NAD(+) kinase [Mycobacterium tuberculosis complex]	-	-	0
282	13.6367	24	4798	467.619	664	Plant	4753	0.0281927	0.0803189	Transcription|Translation|Folding, sorting and degradation	Transcription machinery BRko03021|Messenger RNA Biogenesis BRko03019|RNA degradation PATHko03018	MULTISPECIES: transcription termination factor Rho [Mycobacterium tuberculosis complex]	-	-	0
403	13.5152	40	4313	429.523	0	-	0	-2	0.0696365	Amino acid metabolism|Metabolism of cofactors and vitamins	Amino acid related enzymes BRko01007|Porphyrin and chlorophyll metabolism PATHko00860	MULTISPECIES: aspartate aminotransferase family protein [Burkholderia cepacia complex]	-	-	0
186	13.4637	29	5234	354.779	0	-	0	-2	0.0799997	Glycan biosynthesis and metabolism	Peptidoglycan biosynthesis PATHko00550|Peptidoglycan biosynthesis and degradation proteins BRko01011|Vancomycin resistance PATHko01502	MULTISPECIES: phospho-N-acetylmuramoyl-pentapeptide-transferase [Streptococcus anginosus group]	-	-	0
193	13.3879	29	5231	911.21	2209	Plant	8	1	0.0853699	Replication and repair	Purine metabolism PATHko00230|Pyrimidine metabolism PATHko00240|DNA replication PATHko03030|DNA replication proteins BRko03032|Base excision repair PATHko03410|Nucleotide excision repair PATHko03420|Homologous recombination PATHko03440|DNA repair and recombination proteins BRko03400	DNA polymerase I 3'-5' exonuclease and polymerase domains [Prochlorococcus marinus subsp. marinus str. CCMP1375]	-	-	0
371	13.2581	39	3679	442.888	0	-	0	-2	0.0947123	Nucleotide metabolism|Amino acid metabolism	Purine metabolism PATHko00230|Alanine, aspartate and glutamate metabolism PATHko00250	MULTISPECIES: adenylosuccinate lyase [Pseudomonas aeruginosa group]	-	-	0
355	13.2061	40	4380	581.3	0	-	0	-2	0.0758122	Carbohydrate metabolism	Butanoate metabolism PATHko00650|C5Branched dibasic acid metabolism PATHko00660|Valine, leucine and isoleucine biosynthesis PATHko00290|Pantothenate and CoA biosynthesis PATHko00770	MULTISPECIES: acetolactate synthase large subunit biosynthetic type [Bacillus cereus group]	-	-	0
67	13.1754	41	5300	608.969	1912	NoPlant	5400	0	0.0683484	Carbohydrate metabolism|Amino acid metabolism|Enzyme families	Amino sugar and nucleotide sugar metabolism PATHko00520|Alanine, aspartate and glutamate metabolism PATHko00250|Peptidases BRko01002|Insulin resistance PATHko04931	MULTISPECIES: glutamine--fructose-6-phosphate aminotransferase [Bacillus cereus group]	-	-	0
67	13.1754	41	5300	608.969	2305	NoPlant	211	1	0.0683484	Carbohydrate metabolism|Amino acid metabolism|Enzyme families	Amino sugar and nucleotide sugar metabolism PATHko00520|Alanine, aspartate and glutamate metabolism PATHko00250|Peptidases BRko01002|Insulin resistance PATHko04931	MULTISPECIES: glutamine--fructose-6-phosphate aminotransferase [Bacillus cereus group]	-	-	0
36	13	42	5611	973.648	398	NoPlant	5442	0.016538	0.0690059	Translation	Amino acid related enzymes BRko01007|Transfer RNA biogenesis BRko03016|AminoacyltRNA biosynthesis PATHko00970	MULTISPECIES: isoleucine--tRNA ligase 1 [Bacillus cereus group]	-	-	0
66	13	42	5611	128.536	2395	NoPlant	211	1	0.0379096	Translation	Ribosome PATHko03010|Ribosome BRko03011	MULTISPECIES: 30S ribosomal protein S12 [Bacteria]	lcl|NC_001823.1_prot_NP_044751.1_7	rps12	0
126	13	28	5423	120.107	1270	Plant	5399	0.000926097	0.040566	Translation	Ribosome PATHko03010|Ribosome BRko03011	MULTISPECIES: 50S ribosomal protein L20 [Proteobacteria]	lcl|NC_001823.1_prot_NP_044786.1_42	rpl20	0
116	12.9773	28	5428	358.84	0	-	0	-2	0.0595222	Translation	Translation factors BRko03012	peptide chain release factor 1 [uncultured Termite group 1 bacterium phylotype Rs-D17]	-	-	0
256	12.9736	37	4956	455.21	336	NoPlant	7	0	0.0794691	Carbohydrate metabolism	Amino sugar and nucleotide sugar metabolism PATHko00520	MULTISPECIES: bifunctional N-acetylglucosamine-1-phosphate uridyltransferase/glucosamine-1-phosphate acetyltransferase [Streptococcus anginosus group]	-	-	0
40	12.9527	42	5580	429.744	0	-	0	-2	0.0556526	Carbohydrate metabolism|Energy metabolism|Translation|Folding, sorting and degradation|Signal transduction|Transport and catabolism	Glycolysis / Gluconeogenesis PATHko00010|Methane metabolism PATHko00680|Messenger RNA Biogenesis BRko03019|RNA degradation PATHko03018|HIF1 signaling pathway PATHko04066|Exosome BRko04147	MULTISPECIES: phosphopyruvate hydratase [Bacillus cereus group]	-	-	0
134	12.9493	28	5410	169.677	0	-	0	-2	0.080569	Translation	Ribosome PATHko03010|Ribosome BRko03011	MULTISPECIES: 50S ribosomal protein L10 [Enterobacteriaceae]	lcl|NC_001823.1_prot_NP_044748.1_4	rpl10	0
279	12.9283	40	4767	464.867	0	-	0	-2	0.0912655	Amino acid metabolism	Alanine, aspartate and glutamate metabolism PATHko00250|Arginine biosynthesis PATHko00220|Exosome BRko04147	MULTISPECIES: argininosuccinate lyase [Bacillus cereus group]	-	-	0
58	12.9167	42	5574	397.961	0	-	0	-2	0.0560772	Carbohydrate metabolism	Glycolysis / Gluconeogenesis PATHko00010|Carbon fixation in photosynthetic organisms PATHko00710|Exosome BRko04147	MULTISPECIES: phosphoglycerate kinase [Mycobacterium tuberculosis complex]	-	-	0
121	12.875	28	5425	208.487	0	-	0	-2	0.10084	Translation	Ribosome PATHko03010|Ribosome BRko03011	MULTISPECIES: 50S ribosomal protein L4 [Proteobacteria]	-	-	0
221	12.8588	40	5108	377.713	421	Plant	64	0	0.0858068	Nucleotide metabolism|Amino acid metabolism	Pyrimidine metabolism PATHko00240|Alanine, aspartate and glutamate metabolism PATHko00250	MULTISPECIES: carbamoyl phosphate synthase small subunit [Bacillus cereus group]	-	-	0
114	12.8569	29	5430	118.788	1713	Plant	5434	0	0.0480705	Translation	Ribosome PATHko03010|Ribosome BRko03011	MULTISPECIES: 50S ribosomal protein L22 [Proteobacteria]	-	-	0
599	12.8231	39	3293	395.99	0	-	0	-2	0.108311	Amino acid metabolism	Alanine, aspartate and glutamate metabolism PATHko00250|Cysteine and methionine metabolism PATHko00270|Arginine biosynthesis PATHko00220|Arginine and proline metabolism PATHko00330|Tyrosine metabolism PATHko00350|Phenylalanine metabolism PATHko00360|Phenylalanine, tyrosine and tryptophan biosynthesis PATHko00400|Amino acid related enzymes BRko01007|Isoquinoline alkaloid biosynthesis PATHko00950|T…	aspartate aminotransferase aminotransferase classes I and II [Campylobacter fetus]	-	-	0
263	12.8219	41	4937	347.032	0	-	0	-2	0.0788037	Nucleotide metabolism	Purine metabolism PATHko00230	MULTISPECIES: phosphoribosylformylglycinamidine cyclo-ligase [Bacillus cereus group]	-	-	0
202	12.8021	41	5112	448.763	2306	Plant	174	1	0.0771897	Carbohydrate metabolism	Amino sugar and nucleotide sugar metabolism PATHko00520	MULTISPECIES: phosphoglucosamine mutase [Mycobacterium tuberculosis complex]	-	-	0
216	12.8005	28	5161	1151.54	0	-	0	-2	0.0871786	Replication and repair	Nucleotide excision repair PATHko03420|DNA repair and recombination proteins BRko03400	MULTISPECIES: transcription-repair coupling factor [Bacillus cereus group]	-	-	0
140	12.7756	28	5293	542.822	0	-	0	-2	0.0916737	Transcription	Transcription machinery BRko03021	RNA polymerase sigma factor RpoD/sigma-70 family RNA polymerase sigma factor [Chloracidobacterium thermophilum]	-	-	0
243	12.6999	38	5047	487.091	1593	Plant	5052	0	0.049008	Nucleotide metabolism|Xenobiotics biodegradation and metabolism|Transport and catabolism	Purine metabolism PATHko00230|Drug metabolism other enzymes PATHko00983|Exosome BRko04147	MULTISPECIES: IMP dehydrogenase [Bacillus cereus group]	-	-	0
117	12.6489	37	5405	264.576	0	-	0	-2	0.133192	Genetic information processing	Replication, recombination and repair proteins	MULTISPECIES: hydrolase TatD family protein [Mycobacterium]	-	-	0
115	12.6035	28	5428	120.598	1029	Plant	5426	0	0.066711	Translation	Ribosome PATHko03010|Ribosome BRko03011	MULTISPECIES: 50S ribosomal protein L19 [Proteobacteria]	lcl|NC_001823.1_prot_NP_044776.1_32	rpl19	0
425	12.5244	35	4205	167.509	1357	NoPlant	4231	0.00449066	0.07134	Carbohydrate metabolism	Butanoate metabolism PATHko00650|C5Branched dibasic acid metabolism PATHko00660|Valine, leucine and isoleucine biosynthesis PATHko00290|Pantothenate and CoA biosynthesis PATHko00770	MULTISPECIES: acetolactate synthase small subunit [Enterobacteriaceae]	-	-	0
55	12.425	42	5612	468.695	815	Plant	5438	0	0.0854855	Translation	Amino acid related enzymes BRko01007|Transfer RNA biogenesis BRko03016|AminoacyltRNA biosynthesis PATHko00970	MULTISPECIES: cysteine--tRNA ligase [Mycobacterium tuberculosis complex]	-	-	0
55	12.425	42	5612	468.695	2409	NoPlant	212	1	0.0854855	Translation	Amino acid related enzymes BRko01007|Transfer RNA biogenesis BRko03016|AminoacyltRNA biosynthesis PATHko00970	MULTISPECIES: cysteine--tRNA ligase [Mycobacterium tuberculosis complex]	-	-	0
220	12.3805	28	5122	514.84	0	-	0	-2	0.0720648	Translation	Ribosome PATHko03010|Ribosome BRko03011	MULTISPECIES: 30S ribosomal protein S1 [Streptococcus anginosus group]	lcl|NC_001823.1_prot_NP_044773.1_29	rps1	0
389	12.3795	33	4400	629.056	0	-	0	-2	0.181243	Replication and repair	Mismatch repair PATHko03430|DNA repair and recombination proteins BRko03400	MULTISPECIES: DNA mismatch repair protein MutL [Bacillus subtilis group]	-	-	0
102	12.3729	41	5433	220.423	1174	Plant	0	-2	0.104185	Replication and repair	DNA replication PATHko03030|DNA replication proteins BRko03032	MULTISPECIES: ribonuclease HII [Bacillus cereus group]	-	-	0
575	12.3517	41	3472	256.358	2346	NoPlant	94	1	0.118033	Nucleotide metabolism	Purine metabolism PATHko00230|Pyrimidine metabolism PATHko00240|Nicotinate and nicotinamide metabolism PATHko00760	MULTISPECIES: 5'/3'-nucleotidase SurE [Burkholderia cepacia complex]	-	-	0
229	12.3118	41	5096	425.889	1204	NoPlant	4977	0.0166767	0.0679376	Nucleotide metabolism	Purine metabolism PATHko00230	MULTISPECIES: phosphoribosylamine--glycine ligase [Bacillus cereus group]	-	-	0
158	12.2472	28	5340	1155.37	488	Plant	4986	0	0.077945	Replication and repair	Purine metabolism PATHko00230|Pyrimidine metabolism PATHko00240|DNA replication PATHko03030|DNA replication proteins BRko03032|Mismatch repair PATHko03430|Homologous recombination PATHko03440|DNA repair and recombination proteins BRko03400	MULTISPECIES: DNA polymerase III subunit alpha [Bacillus subtilis group]	-	-	0
158	12.2472	28	5340	1155.37	2284	Plant	181	1	0.077945	Replication and repair	Purine metabolism PATHko00230|Pyrimidine metabolism PATHko00240|DNA replication PATHko03030|DNA replication proteins BRko03032|Mismatch repair PATHko03430|Homologous recombination PATHko03440|DNA repair and recombination proteins BRko03400	MULTISPECIES: DNA polymerase III subunit alpha [Bacillus subtilis group]	-	-	0
210	12.2082	39	4914	325.881	0	-	0	-2	0.0853482	Metabolism of terpenoids and polyketides	Prenyltransferases BRko01006|Terpenoid backbone biosynthesis PATHko00900	farnesyl pyrophosphate synthetase / geranyltranstransferase / farnesyltransferase / heptaprenyl diphosphate synthase component II [Lactobacillus salivarius UCC118]	-	-	0
213	12.1584	28	5166	329.59	0	-	0	-2	0.0689547	Translation	Translation factors BRko03012	MULTISPECIES: peptide chain release factor 2 [Streptococcus anginosus group]	-	-	0
303	12.1387	27	4762	629.084	970	Plant	4508	0.038598	0.0665995	Translation|Replication and repair	Transfer RNA biogenesis BRko03016|Chromosome and associated proteins BRko03036	MULTISPECIES: tRNA uridine(34) 5-carboxymethylaminomethyl synthesis enzyme MnmG [Bacillus cereus group]	-	-	0
201	12.0678	41	5099	1075.37	2152	Plant	16	1	0.0631267	Nucleotide metabolism|Amino acid metabolism	Pyrimidine metabolism PATHko00240|Alanine, aspartate and glutamate metabolism PATHko00250	MULTISPECIES: carbamoyl phosphate synthase large subunit [Bacillus cereus group]	-	-	0
147	12.0663	28	5384	400.194	0	-	0	-2	0.0646058	Translation	Ribosome biogenesis BRko03009	MULTISPECIES: GTPase ObgE [Enterobacteriaceae]	-	-	0
244	12.025	40	5028	142.307	0	-	0	-2	0.0607524	Nucleotide metabolism	Purine metabolism PATHko00230|Pyrimidine metabolism PATHko00240|Membrane trafficking BRko04131|MAPK signaling pathway plant PATHko04016	MULTISPECIES: nucleoside-diphosphate kinase [Bacillus cereus group]	-	-	0
48	12	42	5651	143.485	1925	NoPlant	5443	0	0.0590602	Translation	Ribosome PATHko03010|Ribosome BRko03011	MULTISPECIES: 50S ribosomal protein L11 [Proteobacteria]	-	-	0
48	12	42	5651	143.485	2468	NoPlant	212	1	0.0590602	Translation	Ribosome PATHko03010|Ribosome BRko03011	MULTISPECIES: 50S ribosomal protein L11 [Proteobacteria]	-	-	0
670	11.9966	24	3243	206.362	0	-	0	-2	0.148193	Translation	Ribosome PATHko03010|Ribosome BRko03011	MULTISPECIES: 50S ribosomal protein L25/general stress protein Ctc [Mycobacterium tuberculosis complex]	-	-	0
167	11.9724	28	5323	277.343	2254	Plant	16	1	0.153173	Lipid metabolism|Signal transduction	Glycerophospholipid metabolism PATHko00564|Phosphatidylinositol signaling system PATHko04070	MULTISPECIES: phosphatidate cytidylyltransferase [Mycobacterium tuberculosis complex]	-	-	0
91	11.9412	36	5418	197.773	0	-	0	-2	0.134773	Translation|Folding, sorting and degradation	Mitochondrial biogenesis BRko03029|Chaperones and folding catalysts BRko03110	MULTISPECIES: nucleotide exchange factor GrpE [Mycobacterium tuberculosis complex]	-	-	0
26	11.9287	36	5518	378.563	2203	NoPlant	175	1	0.082378	Translation|Folding, sorting and degradation	Mitochondrial biogenesis BRko03029|Chaperones and folding catalysts BRko03110	MULTISPECIES: molecular chaperone DnaJ [Mycobacterium tuberculosis complex]	-	-	0
139	11.899	32	5380	692.232	0	-	0	-2	0.0960885	Replication and repair	DNA replication PATHko03030|DNA replication proteins BRko03032|Base excision repair PATHko03410|Nucleotide excision repair PATHko03420|Mismatch repair PATHko03430|DNA repair and recombination proteins BRko03400	MULTISPECIES: DNA ligase (NAD(+)) LigA [Bacillus cereus group]	-	-	0
103	11.875	28	5439	214.649	0	-	0	-2	0.0914038	Translation	Ribosome PATHko03010|Ribosome BRko03011	MULTISPECIES: 50S ribosomal protein L3 [Proteobacteria]	-	-	0
142	11.8347	28	5396	469.208	655	NoPlant	194	0.695876	0.0944355	Translation	Ribosome biogenesis BRko03009	MULTISPECIES: ribosome biogenesis GTPase Der [Mycobacterium chelonae group]	-	-	0
174	11.8331	35	5288	954.427	2155	NoPlant	210	1	0.0699909	Replication and repair	Nucleotide excision repair PATHko03420|DNA repair and recombination proteins BRko03400	excinuclease ABC subunit A [Clostridium botulinum A str. ATCC 3502]	-	-	0
138	11.8249	28	5405	154.055	2129	Plant	23	1	0.112882	Translation	Ribosome PATHko03010|Ribosome BRko03011	MULTISPECIES: 50S ribosomal protein L9 [Streptococcus anginosus group]	-	-	0
153	11.8171	28	5361	612.269	0	-	0	-2	0.164229	Replication and repair	DNA replication PATHko03030|DNA replication proteins BRko03032	MULTISPECIES: DNA primase [Streptococcus anginosus group]	-	-	0
199	11.8144	28	5195	749.275	0	-	0	-2	0.0890663	Replication and repair	Nucleotide excision repair PATHko03420|Mismatch repair PATHko03430|DNA repair and recombination proteins BRko03400	DNA helicase II / ATP-dependent DNA helicase PcrA [Blattabacterium sp. (Blatta orientalis)]	-	-	0
353	11.7937	42	4321	500.946	0	-	0	-2	0.076459	Carbohydrate metabolism	Glycolysis / Gluconeogenesis PATHko00010|Pyruvate metabolism PATHko00620|Purine metabolism PATHko00230|Exosome BRko04147|Glucagon signaling pathway PATHko04922|Central carbon metabolism in cancer PATHko05230|Viral carcinogenesis PATHko05203|Type II diabetes mellitus PATHko04930|Human papillomavirus infection PATHko05165	MULTISPECIES: pyruvate kinase I [Proteobacteria]	-	-	0
388	11.7744	34	4427	868.024	0	-	0	-2	0.0993087	Replication and repair	Mismatch repair PATHko03430|DNA repair and recombination proteins BRko03400	MULTISPECIES: DNA mismatch repair protein MutS [Bacillus cereus group]	-	-	0
359	11.7422	24	4528	339.656	0	-	0	-2	0.0797018	Cellular processes and signaling	Signal transduction mechanisms	MULTISPECIES: phosphate starvation protein PhoH [Burkholderia cepacia complex]	-	-	0
404	11.741	27	4345	784.124	0	-	0	-2	0.12326	Translation	Transfer RNA biogenesis BRko03016|Messenger RNA Biogenesis BRko03019|RNA degradation PATHko03018	MULTISPECIES: ribonuclease R [Bacillus cereus group]	-	-	0
1165	11.7312	35	2316	747.575	0	-	0	-2	0.102596	Nucleotide metabolism	Purine metabolism PATHko00230	phosphoribosylformylglycinamidine synthase subunit PurS/phosphoribosylformylglycinamidine synthase II [Ilumatobacter coccineus]	-	-	0
119	11.6964	28	5426	259.121	0	-	0	-2	0.0577494	Translation	Ribosome PATHko03010|Ribosome BRko03011	MULTISPECIES: 30S ribosomal protein S2 [Streptococcus anginosus group]	lcl|NC_001823.1_prot_NP_044803.1_59	rps2	0
375	11.6843	40	4415	280.864	2413	NoPlant	52	1	0.132511	Amino acid metabolism	Arginine biosynthesis PATHko00220	MULTISPECIES: acetylglutamate kinase [Bacillus cereus group]	-	-	0
546	11.684	40	3695	503.253	0	-	0	-2	0.263741	Metabolism	Metabolism of cofactors and vitamins;Metabolism of cofactors and vitamins	MULTISPECIES: bifunctional ADP-dependent (S)-NAD(P)H-hydrate dehydratase/NAD(P)H-hydrate epimerase [Mycobacterium tuberculosis complex]	-	-	0
386	11.6649	37	4266	293.873	0	-	0	-2	0.0653065	Carbohydrate metabolism	Citrate cycle TCA cycle PATHko00020|Propanoate metabolism PATHko00640|C5Branched dibasic acid metabolism PATHko00660|Carbon fixation pathways in prokaryotes PATHko00720	MULTISPECIES: succinate--CoA ligase subunit alpha [Proteobacteria]	-	-	0
732	11.6408	22	3077	581.318	0	-	0	-2	0.089576	Membrane transport	Protein export PATHko03060|Bacterial secretion system PATHko03070|Secretion system BRko02044	MULTISPECIES: preprotein translocase subunit SecD [Enterobacteriaceae]	-	-	0
249	11.5482	26	5001	373.493	0	-	0	-2	0.0892516	Replication and repair	Purine metabolism PATHko00230|Pyrimidine metabolism PATHko00240|DNA replication PATHko03030|DNA replication proteins BRko03032|Mismatch repair PATHko03430|Homologous recombination PATHko03440|DNA repair and recombination proteins BRko03400	MULTISPECIES: DNA polymerase III subunit beta [Bacillus cereus group]	-	-	0
277	11.5319	30	4776	856.865	0	-	0	-2	0.0600411	Folding, sorting and degradation	Chaperones and folding catalysts BRko03110|Longevity regulating pathway multiple species PATHko04213	ATP-dependent chaperone protein ClpB [Aeromonas hydrophila subsp. hydrophila ATCC 7966]	-	-	0
87	11.531	42	5364	220.862	0	-	0	-2	0.150941	Replication and repair	Base excision repair PATHko03410|DNA repair and recombination proteins BRko03400	MULTISPECIES: endonuclease III [Streptococcus anginosus group]	-	-	0
910	11.459	27	2692	261.742	1630	Plant	2693	0	0.138101	Lipid metabolism	Glycerophospholipid metabolism PATHko00564|Glycine, serine and threonine metabolism PATHko00260	MULTISPECIES: CDP-diacylglycerol--serine O-phosphatidyltransferase [Mycobacterium tuberculosis complex]	-	-	0
443	11.4195	28	4141	175.39	2332	NoPlant	26	1	0.0905471	Replication and repair	Homologous recombination PATHko03440|DNA repair and recombination proteins BRko03400	MULTISPECIES: crossover junction endodeoxyribonuclease RuvC [Mycobacterium tuberculosis complex]	-	-	0
434	11.4087	26	3965	606.954	0	-	0	-2	0.160647	Glycan biosynthesis and metabolism	Peptidoglycan biosynthesis PATHko00550|Peptidoglycan biosynthesis and degradation proteins BRko01011|Chromosome and associated proteins BRko03036|betaLactam resistance PATHko01501	cell division protein FtsI/penicillin-binding protein 2 [Nostoc sp. PCC 7524]	-	-	0
607	11.368	32	3457	247.236	0	-	0	-2	0.104004	Membrane transport	Transporters BRko02000|ABC transporters PATHko02010	MULTISPECIES: LPS export ABC transporter ATP-binding protein [Salmonella]	-	-	0
767	11.365	28	3025	447.559	0	-	0	-2	0.141532	Translation	Ribosome biogenesis BRko03009	MULTISPECIES: ribosomal protein S12 methylthiotransferase RimO [Burkholderia cepacia complex]	-	-	0
200	11.359	28	5188	471.174	0	-	0	-2	0.0418865	Energy metabolism	Oxidative phosphorylation PATHko00190|Photosynthesis PATHko00195|Photosynthesis proteins BRko00194	MULTISPECIES: F0F1 ATP synthase subunit beta [Bacillus]	-	-	0
197	11.3502	27	5213	455.892	2434	NoPlant	212	1	0.201093	Glycan biosynthesis and metabolism	DGlutamine and Dglutamate metabolism PATHko00471|Peptidoglycan biosynthesis PATHko00550|Peptidoglycan biosynthesis and degradation proteins BRko01011	MULTISPECIES: UDP-N-acetylmuramoylalanine--D-glutamate ligase [Bacillus cereus group]	-	-	0
203	11.3296	26	5205	303.676	0	-	0	-2	0.0991871	Translation	Ribosome biogenesis BRko03009|Mitochondrial biogenesis BRko03029	MULTISPECIES: GTPase Era [Streptococcus anginosus group]	-	-	0
401	11.325	28	4353	341.639	0	-	0	-2	0.112597	Lipid metabolism	Glycerolipid metabolism PATHko00561|Glycerophospholipid metabolism PATHko00564|Lipid biosynthesis proteins BRko01004	MULTISPECIES: phosphate acyltransferase PlsX [Bacillus]	-	-	0
688	11.3084	38	3185	453.512	0	-	0	-2	0.0541657	Translation	Amino acid related enzymes BRko01007|Transfer RNA biogenesis BRko03016|AminoacyltRNA biosynthesis PATHko00970	MULTISPECIES: asparagine--tRNA ligase [Streptococcus anginosus group]	-	-	0
305	11.2138	27	4763	454.147	0	-	0	-2	0.097264	Translation	Transfer RNA biogenesis BRko03016	MULTISPECIES: tRNA uridine(34) 5-carboxymethylaminomethyl synthesis GTPase MnmE [Lactobacillus casei group]	-	-	0
605	11.1403	40	3449	404.739	0	-	0	-2	0.0723586	Amino acid metabolism	Alanine, aspartate and glutamate metabolism PATHko00250|Arginine biosynthesis PATHko00220|Exosome BRko04147|Fluid shear stress and atherosclerosis PATHko05418	MULTISPECIES: argininosuccinate synthase [Bacillus cereus group]	-	-	0
518	11.0888	34	3132	195.693	0	-	0	-2	0.132168	Xenobiotics biodegradation and metabolism	Ubiquinone and other terpenoidquinone biosynthesis PATHko00130|Phenylpropanoid biosynthesis PATHko00940|Aminobenzoate degradation PATHko00627	phenylacrylic acid decarboxylase 3-octaprenyl-4-hydroxybenzoate carboxy-lyase [Shewanella piezotolerans]	-	-	0
144	11.0656	42	5102	320.483	2356	NoPlant	12	1	0.0678308	Nucleotide metabolism|Amino acid metabolism	Pyrimidine metabolism PATHko00240|Alanine, aspartate and glutamate metabolism PATHko00250	MULTISPECIES: aspartate carbamoyltransferase catalytic subunit [Proteobacteria]	-	-	0
75	11.0402	38	5552	87.9488	0	-	0	-2	0.0932755	Translation	Ribosome PATHko03010|Ribosome BRko03011	MULTISPECIES: 30S ribosomal protein S17 [Bacteria]	-	-	0
128	11	28	5418	184.752	0	-	0	-2	0.0514993	Translation	Translation factors BRko03012	MULTISPECIES: ribosome recycling factor [Mycobacterium tuberculosis complex]	-	-	0
129	10.95	28	5345	663.274	1516	NoPlant	5418	0	0.0825884	Enzyme families|Folding, sorting and degradation	Peptidases BRko01002|Chaperones and folding catalysts BRko03110	cell division ATP-dependent metalloprotease FtsH [Acetobacter pasteurianus]	-	-	0
370	10.9487	26	4482	155.583	0	-	0	-2	0.109047	Transcription	Transcription factors BRko03000	MULTISPECIES: NrdR family transcriptional regulator [Proteobacteria]	-	-	0
453	10.9478	27	4013	384.048	2420	NoPlant	5	1	0.104804	Replication and repair	Chromosome and associated proteins BRko03036	MULTISPECIES: rod shape-determining protein RodA [Bacillus subtilis group]	-	-	0
181	10.9191	28	5275	632.008	0	-	0	-2	0.175612	Replication and repair	Purine metabolism PATHko00230|Pyrimidine metabolism PATHko00240|DNA replication PATHko03030|DNA replication proteins BRko03032|Mismatch repair PATHko03430|Homologous recombination PATHko03440|DNA repair and recombination proteins BRko03400	MULTISPECIES: DNA polymerase III subunit gamma/tau [Pseudomonas putida group]	-	-	0
332	10.9036	27	4630	747.022	1992	Plant	4637	0	0.159177	Replication and repair	Homologous recombination PATHko03440|DNA repair and recombination proteins BRko03400	MULTISPECIES: primosomal protein N' [Bacillus cereus group]	-	-	0
173	10.9016	41	5300	514.783	0	-	0	-2	0.0598781	Nucleotide metabolism|Xenobiotics biodegradation and metabolism|Enzyme families	Purine metabolism PATHko00230|Drug metabolism other enzymes PATHko00983|Peptidases BRko01002	MULTISPECIES: GMP synthetase [Mycobacterium tuberculosis complex]	-	-	0
973	10.8851	23	2536	841.055	0	-	0	-2	0.0970144	Folding, sorting and degradation	Chaperones and folding catalysts BRko03110	MULTISPECIES: ATP-dependent Clp protease ATP-binding subunit ClpC [Bacillus]	-	-	0
135	10.873	28	5408	135.285	0	-	0	-2	0.0977065	Translation	Ribosome PATHko03010|Ribosome BRko03011	MULTISPECIES: 50S ribosomal protein L17 [Enterobacteriaceae]	-	-	0
24	10.8708	31	5348	96.6472	2074	Plant	11	1	0.073702	Translation|Folding, sorting and degradation	Mitochondrial biogenesis BRko03029|Chaperones and folding catalysts BRko03110	MULTISPECIES: molecular chaperone GroES [Proteobacteria]	-	-	0
24	10.8708	31	5348	96.6472	2190	NoPlant	6	1	0.073702	Translation|Folding, sorting and degradation	Mitochondrial biogenesis BRko03029|Chaperones and folding catalysts BRko03110	MULTISPECIES: molecular chaperone GroES [Proteobacteria]	-	-	0
342	10.8276	39	4530	312.531	0	-	0	-2	0.0938953	Metabolism of cofactors and vitamins	Porphyrin and chlorophyll metabolism PATHko00860	MULTISPECIES: hydroxymethylbilane synthase [Bacillus cereus group]	-	-	0
269	10.7751	41	4882	210.309	2215	NoPlant	53	1	0.188111	Nucleotide metabolism	Pyrimidine metabolism PATHko00240	MULTISPECIES: dTMP kinase [Streptococcus anginosus group]	-	-	0
491	10.7693	34	3821	225.84	0	-	0	-2	0.0947514	Carbohydrate metabolism	Pentose phosphate pathway PATHko00030|Carbon fixation in photosynthetic organisms PATHko00710	MULTISPECIES: ribose 5-phosphate isomerase A [Enterobacteriaceae]	-	-	0
902	10.7597	38	2631	453.817	0	-	0	-2	0.087158	Amino acid metabolism|Enzyme families|Transport and catabolism	Cysteine and methionine metabolism PATHko00270|Protein phosphatase and associated proteins BRko01009|Exosome BRko04147	MULTISPECIES: adenosylhomocysteinase [Mycobacterium tuberculosis complex]	-	-	0
1765	10.6725	37	1687	370.881	0	-	0	-2	0.214203	Amino acid metabolism	Glycine, serine and threonine metabolism PATHko00260|Vitamin B6 metabolism PATHko00750	MULTISPECIES: threonine synthase [Bacillus cereus group]	-	-	0
414	10.6696	25	4253	294.754	59	NoPlant	4181	0.00932791	0.108846	Carbohydrate metabolism	Pyruvate metabolism PATHko00620|Propanoate metabolism PATHko00640|Carbon fixation pathways in prokaryotes PATHko00720|Fatty acid biosynthesis PATHko00061	MULTISPECIES: acetyl-CoA carboxylase carboxyltransferase subunit beta [Bacillus cereus group]	-	-	0
1191	10.6677	23	2123	321.561	0	-	0	-2	0.248978	Energy metabolism|Replication and repair	Sulfur metabolism PATHko00920|DNA repair and recombination proteins BRko03400	MULTISPECIES: phosphoesterase DHH family protein [Bacillus cereus group]	-	-	0
598	10.6401	27	3149	468.374	0	-	0	-2	0.199409	Enzyme families	Peptidases BRko01002	MULTISPECIES: peptidase S41 [Bacillus subtilis group]	-	-	0
300	10.6301	39	4097	336.938	0	-	0	-2	0.196005	Metabolism of cofactors and vitamins	Folate biosynthesis PATHko00790|Sulfur relay system PATHko04122	MULTISPECIES: cyclic pyranopterin phosphate synthase MoaA [Bacillus cereus group]	-	-	0
157	10.598	41	5154	295.732	0	-	0	-2	0.0722124	Amino acid metabolism	Lysine biosynthesis PATHko00300|Monobactam biosynthesis PATHko00261	MULTISPECIES: 4-hydroxy-tetrahydrodipicolinate synthase [Mycobacterium tuberculosis complex]	-	-	0
982	10.5958	39	2538	358.54	0	-	0	-2	0.204897	Enzyme families	Peptidases BRko01002	MULTISPECIES: peptidase M24 family protein [Bacillus]	-	-	0
164	10.578	31	5337	243.158	0	-	0	-2	0.169643	Translation	Messenger RNA Biogenesis BRko03019|Ribosome biogenesis in eukaryotes PATHko03008|Ribosome biogenesis BRko03009|Chromosome and associated proteins BRko03036|Proteoglycans in cancer PATHko05205	MULTISPECIES: ribonuclease III [Bacillus cereus group]	-	-	0
626	10.5561	38	3370	418.905	0	-	0	-2	0.0838553	Amino acid metabolism	Glycine, serine and threonine metabolism PATHko00260|Cysteine and methionine metabolism PATHko00270|Lysine biosynthesis PATHko00300|Monobactam biosynthesis PATHko00261	MULTISPECIES: aspartate kinase [Bacillus cereus group]	-	-	0
473	10.5534	29	3954	345.049	0	-	0	-2	0.0421809	Replication and repair|Transport and catabolism|Cell motility	Chromosome and associated proteins BRko03036|Prokaryotic Defense System BRko02048|Cytoskeleton proteins BRko04812	MULTISPECIES: rod shape-determining protein [Proteobacteria]	-	-	0
161	10.5009	30	5340	341.162	2524	NoPlant	201	1	0.0721666	Replication and repair	Homologous recombination PATHko03440|DNA repair and recombination proteins BRko03400	MULTISPECIES: Holliday junction DNA helicase RuvB [Bacillus cereus group]	-	-	0
270	10.4963	41	4876	157.395	2314	NoPlant	207	1	0.0843879	Metabolism of cofactors and vitamins	Riboflavin metabolism PATHko00740	Probable 6,7-dimethyl-8-ribityllumazine synthase (riboflavin synthase beta chain) [Mycobacterium abscessus]	-	-	0
224	10.4835	37	4916	438.788	49	Plant	5124	0	0.0920924	Translation	Ribosome biogenesis BRko03009	MULTISPECIES: GTPase HflX [Bacillus cereus group]	-	-	0
552	10.4654	38	3554	427.456	0	-	0	-2	0.0930117	Amino acid metabolism	Glycine, serine and threonine metabolism PATHko00260|Cysteine and methionine metabolism PATHko00270|Lysine biosynthesis PATHko00300	MULTISPECIES: homoserine dehydrogenase [Bacillus cereus group]	-	-	0
731	10.4596	25	3037	644.84	0	-	0	-2	0.133353	Glycan biosynthesis and metabolism	Peptidoglycan biosynthesis PATHko00550|Peptidoglycan biosynthesis and degradation proteins BRko01011|betaLactam resistance PATHko01501	MULTISPECIES: penicillin-binding protein 2 [Burkholderia cepacia complex]	-	-	0
145	10.393	29	5382	323.18	898	NoPlant	0	-2	0.115362	Translation	Ribosome biogenesis BRko03009	MULTISPECIES: ribosomal large subunit pseudouridine synthase D [Burkholderia cepacia complex]	-	-	0
291	10.3146	36	4808	448.426	0	-	0	-2	0.100881	Replication and repair	Mismatch repair PATHko03430|DNA repair and recombination proteins BRko03400	MULTISPECIES: exodeoxyribonuclease VII large subunit [Bacillus subtilis group]	-	-	0
363	10.3013	28	4488	443.767	0	-	0	-2	0.0976287	Translation	Ribosome biogenesis BRko03009	MULTISPECIES: 16S rRNA m5C967 methyltransferase [Bacillus subtilis group]	-	-	0
1229	10.2736	33	2217	339.111	0	-	0	-2	0.283075	Translation	Transfer RNA biogenesis BRko03016|Ribosome biogenesis BRko03009	MULTISPECIES: translation factor Sua5 [Lactobacillus casei group]	-	-	0
837	10.2677	33	2759	478.038	0	-	0	-2	0.0834253	Enzyme families	Peptidases BRko01002	MULTISPECIES: metalloprotease TldD [Proteobacteria]	-	-	0
1978	10.2473	35	1541	307.181	0	-	0	-2	0.130893	Nucleotide metabolism	Pyrimidine metabolism PATHko00240	MULTISPECIES: dihydroorotate dehydrogenase B catalytic subunit [Bacillus cereus group]	-	-	0
339	10.2417	40	4576	256.853	0	-	0	-2	0.057067	Amino acid metabolism	Histidine metabolism PATHko00340	MULTISPECIES: imidazole glycerol phosphate synthase cyclase subunit [Bacillus cereus group]	-	-	0
191	10.2142	37	5123	259.867	0	-	0	-2	0.0886334	Amino acid metabolism|Biosynthesis of other secondary metabolites	Lysine biosynthesis PATHko00300|Monobactam biosynthesis PATHko00261	MULTISPECIES: 4-hydroxy-tetrahydrodipicolinate reductase [Bacillus cereus group]	-	-	0
250	10.2125	27	4970	422.252	0	-	0	-2	0.11438	Enzyme families	Peptidases BRko01002|Cell cycle Caulobacter PATHko04112|Quorum sensing PATHko02024	MULTISPECIES: RIP metalloprotease RseP [Burkholderia cepacia complex]	-	-	0
125	10.1912	30	5397	592.092	822	NoPlant	5419	0	0.060557	Translation	Amino acid related enzymes BRko01007|Transfer RNA biogenesis BRko03016|AminoacyltRNA biosynthesis PATHko00970|Mitochondrial biogenesis BRko03029	MULTISPECIES: aspartate--tRNA ligase [Bacillus cereus group]	-	-	0
223	10.1837	26	5124	458.162	2504	NoPlant	207	1	0.0681818	Replication and repair	DNA repair and recombination proteins BRko03400	MULTISPECIES: DNA repair protein RadA [Bacillus cereus group]	-	-	0
25	10.1814	40	4545	399.817	199	NoPlant	5316	0	0.0675893	Amino acid metabolism	Lysine biosynthesis PATHko00300|Arginine biosynthesis PATHko00220|Amino acid related enzymes BRko01007	bifunctional acetylornithine aminotransferase and succinyldiaminopimelate aminotransferase [Escherichia coli str. K-12 substr. MG1655]	-	-	0
252	10.1741	26	5013	443.375	0	-	0	-2	0.0993128	Genetic information processing	Protein folding and associated processing	MULTISPECIES: trigger factor [Mycobacterium tuberculosis complex]	-	-	0
225	10.1715	26	5109	192.052	1833	Plant	4916	0.0323434	0.0956816	Lipid metabolism	Glycerophospholipid metabolism PATHko00564	MULTISPECIES: CDP-diacylglycerol--glycerol-3-phosphate 3-phosphatidyltransferase [Bacillus cereus group]	-	-	0
70	10.1693	27	5114	407.127	2295	NoPlant	5	1	0.136617	Replication and repair	Chromosome and associated proteins BRko03036|Transporters BRko02000|Cell cycle Caulobacter PATHko04112	MULTISPECIES: cell division protein FtsW [Bacillus subtilis group]	-	-	0
70	10.1693	27	5114	407.127	2444	NoPlant	207	1	0.136617	Replication and repair	Chromosome and associated proteins BRko03036|Transporters BRko02000|Cell cycle Caulobacter PATHko04112	MULTISPECIES: cell division protein FtsW [Bacillus subtilis group]	-	-	0
159	10.124	28	5346	475.418	0	-	0	-2	0.157472	Replication and repair	DNA replication proteins BRko03032|Chromosome and associated proteins BRko03036|Twocomponent system PATHko02020|Cell cycle Caulobacter PATHko04112	MULTISPECIES: chromosomal replication initiator protein DnaA [Mycobacterium tuberculosis complex]	-	-	0
180	10.1042	30	5280	200.195	591	Plant	0	-2	0.146009	Replication and repair	Homologous recombination PATHko03440|DNA repair and recombination proteins BRko03400	MULTISPECIES: Holliday junction ATP-dependent DNA helicase RuvA [Bacillus cereus group]	-	-	0
3142	10.104	33	1032	484.524	0	-	0	-2	0.126561	Translation	Amino acid related enzymes BRko01007|Transfer RNA biogenesis BRko03016|AminoacyltRNA biosynthesis PATHko00970	MULTISPECIES: proline--tRNA ligase [Bacillus cereus group]	-	-	0
148	10.0794	30	5380	313.946	1712	NoPlant	5384	0	0.136708	Metabolism of cofactors and vitamins|Translation	One carbon pool by folate PATHko00670|AminoacyltRNA biosynthesis PATHko00970	MULTISPECIES: methionyl-tRNA formyltransferase [Mycobacterium tuberculosis complex]	-	-	0
294	10.0673	40	4671	329.936	0	-	0	-2	0.0572869	Metabolism of cofactors and vitamins|Transport and catabolism	Porphyrin and chlorophyll metabolism PATHko00860|Exosome BRko04147	MULTISPECIES: delta-aminolevulinic acid dehydratase [Mycobacterium tuberculosis complex]	-	-	0
1491	10.0496	39	1835	352.007	0	-	0	-2	0.111626	Amino acid metabolism	Cysteine and methionine metabolism PATHko00270	MULTISPECIES: S-methyl-5-thioribose-1-phosphate isomerase [Bacillus cereus group]	-	-	0
507	10.0358	23	3841	349.527	0	-	0	-2	0.211944	Poorly characterized	General function prediction only	aminodeoxychorismate lyase family protein [Campylobacter jejuni subsp. jejuni NCTC 11168 = ATCC 700819]	-	-	0
348	10.0324	40	4555	433.557	1440	NoPlant	2493	0	0.0851038	Amino acid metabolism	Histidine metabolism PATHko00340	histidinal dehydrogenase / histidinol dehydrogenase [Campylobacter sp. RM16704]	-	-	0
367	10.0218	41	4427	497.847	0	-	0	-2	0.0910691	Cellular community prokaryotes	Phenylalanine, tyrosine and tryptophan biosynthesis PATHko00400|Phenazine biosynthesis PATHko00405|Quorum sensing PATHko02024|Biofilm formation Pseudomonas aeruginosa PATHko02025	anthranilate synthase anthranilate synthase component [uncultured Termite group 1 bacterium phylotype Rs-D17]	-	-	0
576	10.0084	36	3609	323.927	0	-	0	-2	0.204012	Metabolism of cofactors and vitamins	Thiamine metabolism PATHko00730	MULTISPECIES: thiamine-monophosphate kinase [Mycobacterium tuberculosis complex]	-	-	0
109	9.9958	28	5435	145.433	278	NoPlant	0	-2	0.0615962	Translation	Ribosome PATHko03010|Ribosome BRko03011	MULTISPECIES: 50S ribosomal protein L13 [Proteobacteria]	-	-	0
57	9.98988	28	5424	81.4678	950	Plant	5434	0	0.0546276	Translation	Ribosome PATHko03010|Ribosome BRko03011	MULTISPECIES: 30S ribosomal protein S18 [Proteobacteria]	-	-	0
57	9.98988	28	5424	81.4678	2321	NoPlant	212	1	0.0546276	Translation	Ribosome PATHko03010|Ribosome BRko03011	MULTISPECIES: 30S ribosomal protein S18 [Proteobacteria]	-	-	0
13	9.98936	41	5005	323.124	2565	NoPlant	212	1	0.0722377	Amino acid metabolism	Arginine biosynthesis PATHko00220	MULTISPECIES: ornithine carbamoyltransferase subunit F [Enterobacter cloacae complex]	-	-	0
155	9.97728	30	5154	433.091	1763	Plant	5367	0	0.238791	Metabolism of cofactors and vitamins	Folate biosynthesis PATHko00790	MULTISPECIES: bifunctional folylpolyglutamate synthase/dihydrofolate synthase [Bacillus cereus group]	-	-	0
234	9.97061	28	5079	385.101	0	-	0	-2	0.222248	Metabolism of cofactors and vitamins	Porphyrin and chlorophyll metabolism PATHko00860	Coproporphyrinogen III oxidase, oxygen-independent coproporphyrinogen III oxidase [Streptococcus mitis B6]	-	-	0
27	9.94384	42	5541	320.18	2384	Plant	107	1	0.0677503	Metabolism of other amino acids	Selenocompound metabolism PATHko00450	thioredoxin-disulfide reductase (thioredoxin reductase (NADPH)) [[Bacillus thuringiensis] serovar konkukian str. 97-27]	-	-	0
187	9.94329	27	5254	199.795	0	-	0	-2	0.0659393	Replication and repair	Homologous recombination PATHko03440|DNA repair and recombination proteins BRko03400	MULTISPECIES: recombination protein RecR [Streptococcus anginosus group]	-	-	0
354	9.94269	28	4532	626.154	504	NoPlant	4167	0.0405568	0.105328	Replication and repair	Base excision repair PATHko03410|Mismatch repair PATHko03430|Homologous recombination PATHko03440|DNA repair and recombination proteins BRko03400	MULTISPECIES: single-stranded-DNA-specific exonuclease RecJ [Bacillus cereus group]	-	-	0
16	9.92561	26	5043	937.802	1919	NoPlant	4134	0	0.112857	Replication and repair	Chromosome and associated proteins BRko03036	DNA translocase cell division protein FtsK [Thermodesulfovibrio yellowstonii DSM 11347]	-	-	0
878	9.92288	28	2733	256.561	0	-	0	-2	0.143838	Translation	Transfer RNA biogenesis BRko03016	MULTISPECIES: tRNA (cytosine(32)/uridine(32)-2'-O)-methyltransferase TrmJ [Proteobacteria]	-	-	0
340	9.90271	41	4528	333.875	2101	Plant	179	1	0.167932	Amino acid metabolism	Phenylalanine, tyrosine and tryptophan biosynthesis PATHko00400	chorismate mutase / prephenate dehydratase [Campylobacter sp. RM16704]	-	-	0
192	9.89865	29	5230	259.014	99	Plant	5123	0.0234238	0.138229	Translation	Ribosome biogenesis BRko03009	MULTISPECIES: 23S rRNA (guanosine(2251)-2'-O)-methyltransferase RlmB [Streptococcus anginosus group]	-	-	0
427	9.89278	39	3840	177.421	0	-	0	-2	0.087626	Poorly characterized	General function prediction only	MULTISPECIES: gamma carbonic anhydrase family protein [Pseudomonas putida group]	-	-	0
469	9.88007	38	3950	161.317	214	NoPlant	3629	0.0085423	0.0771055	Metabolism of cofactors and vitamins|Folding, sorting and degradation	Folate biosynthesis PATHko00790|Sulfur relay system PATHko04122	MULTISPECIES: cyclic pyranopterin monophosphate synthase accessory protein [Mycobacterium tuberculosis complex]	-	-	0
302	9.84537	40	4508	336.852	2361	NoPlant	206	1	0.181903	Amino acid metabolism	Arginine biosynthesis PATHko00220	MULTISPECIES: N-acetyl-gamma-glutamyl-phosphate reductase [Bacillus cereus group]	-	-	0
1782	9.84192	21	1696	784.351	0	-	0	-2	0.131771	Replication and repair	Mismatch repair PATHko03430|DNA repair and recombination proteins BRko03400	DNA mismatch repair protein MutS2 [Streptococcus mutans UA159]	-	-	0
106	9.83654	28	5440	147.068	454	Plant	5440	0	0.0772728	Translation	Ribosome PATHko03010|Ribosome BRko03011	MULTISPECIES: 50S ribosomal protein L15 [Gammaproteobacteria]	-	-	0
431	9.83168	39	4205	212.949	0	-	0	-2	0.192105	Carbohydrate metabolism	Pyruvate metabolism PATHko00620	MULTISPECIES: hypothetical protein [Bacillus cereus group]	-	-	0
123	9.80999	28	5408	171.676	0	-	0	-2	0.0947021	Translation	Mitochondrial biogenesis BRko03029|Translation factors BRko03012	MULTISPECIES: translation initiation factor IF-3 [Enterobacteriaceae]	-	-	0
172	9.7882	28	5297	283.692	0	-	0	-2	0.219912	Translation	Translation factors BRko03012	MULTISPECIES: protein-(glutamine-N5) methyltransferase, release factor-specific [Bacillus cereus group]	-	-	0
165	9.78127	42	5192	372.813	0	-	0	-2	0.0717489	Amino acid metabolism	Phenylalanine, tyrosine and tryptophan biosynthesis PATHko00400	MULTISPECIES: chorismate synthase [Bacillus cereus group]	-	-	0
369	9.67838	28	4493	291.863	2251	Plant	80	1	0.202985	Metabolism of terpenoids and polyketides	Terpenoid backbone biosynthesis PATHko00900	MULTISPECIES: 4-(cytidine 5'-diphospho)-2-C-methyl-D-erythritol kinase [Mycobacterium tuberculosis complex]	-	-	0
207	9.64728	28	5190	315.902	0	-	0	-2	0.190668	Metabolism of cofactors and vitamins	Riboflavin metabolism PATHko00740	MULTISPECIES: bifunctional riboflavin kinase/FMN adenylyltransferase [Mycobacterium tuberculosis complex]	-	-	0
833	9.63602	33	2825	516.527	0	-	0	-2	0.0827624	Metabolism of cofactors and vitamins	Ubiquinone and other terpenoidquinone biosynthesis PATHko00130	MULTISPECIES: 3-octaprenyl-4-hydroxybenzoate decarboxylase [Proteobacteria]	-	-	0
286	9.60095	40	4678	371.707	0	-	0	-2	0.041231	Amino acid metabolism|Metabolism of cofactors and vitamins	Valine, leucine and isoleucine biosynthesis PATHko00290|Pantothenate and CoA biosynthesis PATHko00770	MULTISPECIES: ketol-acid reductoisomerase [Bacillus cereus group]	-	-	0
686	9.59909	28	3186	268.792	0	-	0	-2	0.0455668	Cell motility	Chromosome and associated proteins BRko03036|Cytoskeleton proteins BRko04812	MULTISPECIES: septum site-determining protein MinD [Proteobacteria]	-	-	0
275	9.5855	42	4614	341.763	2557	NoPlant	44	1	0.12829	Amino acid metabolism	Glycine, serine and threonine metabolism PATHko00260|Cysteine and methionine metabolism PATHko00270|Lysine biosynthesis PATHko00300|Monobactam biosynthesis PATHko00261	MULTISPECIES: aspartate-semialdehyde dehydrogenase [Bacillus cereus group]	-	-	0
405	9.575	25	4271	312.107	0	-	0	-2	0.0582191	Carbohydrate metabolism	Pyruvate metabolism PATHko00620|Propanoate metabolism PATHko00640|Carbon fixation pathways in prokaryotes PATHko00720|Fatty acid biosynthesis PATHko00061	MULTISPECIES: acetyl-CoA carboxylase carboxyltransferase subunit alpha [Bacillus cereus group]	-	-	0
266	9.52191	41	4918	492.892	82	NoPlant	4822	0.0275819	0.0781425	Nucleotide metabolism|Amino acid metabolism|Enzyme families	Purine metabolism PATHko00230|Alanine, aspartate and glutamate metabolism PATHko00250|Peptidases BRko01002	MULTISPECIES: amidophosphoribosyltransferase [Mycobacterium tuberculosis complex]	-	-	0
3098	9.467	26	1031	174.743	0	-	0	-2	0.239498	Poorly characterized	Function unknown	MULTISPECIES: hypothetical protein [Mycobacterium tuberculosis complex]	-	-	0
1584	9.4466	34	1868	527.493	0	-	0	-2	0.0868448	Amino acid metabolism	Methane metabolism PATHko00680|Glycine, serine and threonine metabolism PATHko00260|Exosome BRko04147	MULTISPECIES: phosphoglycerate dehydrogenase [Mycobacterium chelonae group]	-	-	0
297	9.43409	28	4553	627.297	1601	NoPlant	4585	0	0.0739499	Metabolism of cofactors and vitamins|Metabolism of terpenoids and polyketides	Thiamine metabolism PATHko00730|Terpenoid backbone biosynthesis PATHko00900	MULTISPECIES: 1-deoxy-D-xylulose-5-phosphate synthase [Mycobacterium tuberculosis complex]	-	-	0
297	9.43409	28	4553	627.297	2276	Plant	5	1	0.0739499	Metabolism of cofactors and vitamins|Metabolism of terpenoids and polyketides	Thiamine metabolism PATHko00730|Terpenoid backbone biosynthesis PATHko00900	MULTISPECIES: 1-deoxy-D-xylulose-5-phosphate synthase [Mycobacterium tuberculosis complex]	-	-	0
750	9.40273	24	3052	344.636	2224	NoPlant	5	1	0.160214	Transcription	Transcription factors BRko03000	MULTISPECIES: heat-inducible transcriptional repressor HrcA [Streptococcus anginosus group]	-	-	0
264	9.38571	30	4824	413.733	699	NoPlant	4743	0	0.0666048	Lipid metabolism	Fatty acid biosynthesis PATHko00061|Lipid biosynthesis proteins BRko01004|Biotin metabolism PATHko00780	beta-ketoacyl-[acyl-carrier-protein] synthase II [Leptospirillum sp. Group II 'CF-1']	-	-	0
264	9.38571	30	4824	413.733	2337	Plant	194	1	0.0666048	Lipid metabolism	Fatty acid biosynthesis PATHko00061|Lipid biosynthesis proteins BRko01004|Biotin metabolism PATHko00780	beta-ketoacyl-[acyl-carrier-protein] synthase II [Leptospirillum sp. Group II 'CF-1']	-	-	0
376	9.37461	28	4427	396.683	2131	Plant	175	1	0.0782922	Metabolism of terpenoids and polyketides	Terpenoid backbone biosynthesis PATHko00900	MULTISPECIES: 4-hydroxy-3-methylbut-2-en-1-yl diphosphate synthase (flavodoxin) [Mycobacterium tuberculosis complex]	-	-	0
214	9.36436	27	5095	426.37	0	-	0	-2	0.0614272	Glycan biosynthesis and metabolism	Amino sugar and nucleotide sugar metabolism PATHko00520|Peptidoglycan biosynthesis PATHko00550|Peptidoglycan biosynthesis and degradation proteins BRko01011	MULTISPECIES: UDP-N-acetylglucosamine 1-carboxyvinyltransferase [Streptococcus anginosus group]	-	-	0
205	9.3597	27	5182	514.418	0	-	0	-2	0.0446323	Energy metabolism	Oxidative phosphorylation PATHko00190|Photosynthesis PATHko00195|Photosynthesis proteins BRko00194	MULTISPECIES: F0F1 ATP synthase subunit alpha [Pseudomonas]	-	-	0
1110	9.35337	38	2384	317.721	0	-	0	-2	0.143805	Metabolism of cofactors and vitamins	Porphyrin and chlorophyll metabolism PATHko00860	MULTISPECIES: cobalamin biosynthesis protein CobD [Bacillus]	-	-	0
13340	9.35	17	219	629.726	2229	NoPlant	8	1	0.236513	Replication and repair	DNA replication proteins BRko03032	DNA topoisomerase VI subunit B [Sulfolobus sp. A20]	-	-	1
241	9.33989	27	5047	704.466	0	-	0	-2	0.123851	Replication and repair	Homologous recombination PATHko03440|DNA repair and recombination proteins BRko03400	MULTISPECIES: ATP-dependent DNA helicase RecG [Bacillus cereus group]	-	-	0
1556	9.33068	30	1702	522.219	0	-	0	-2	0.0983691	Carbohydrate metabolism	Glyoxylate and dicarboxylate metabolism PATHko00630|Propanoate metabolism PATHko00640|Valine, leucine and isoleucine degradation PATHko00280	MULTISPECIES: methylmalonyl-CoA carboxyltransferase [Bacillus subtilis group]	-	-	0
455	9.32975	34	3885	367.523	0	-	0	-2	0.0810355	Carbohydrate metabolism|Amino acid metabolism|Metabolism of cofactors and vitamins	Glyoxylate and dicarboxylate metabolism PATHko00630|Glycine, serine and threonine metabolism PATHko00260|One carbon pool by folate PATHko00670	MULTISPECIES: glycine cleavage system protein T [Pseudomonas putida group]	-	-	0
295	9.30377	28	4795	107.765	793	NoPlant	4671	0.0366089	0.0660044	Poorly characterized	Function unknown	MULTISPECIES: YbaB/EbfC family nucleoid-associated protein [Proteobacteria]	-	-	0
3773	9.30192	24	881	294.446	0	-	0	-2	0.259203	Translation	Transfer RNA biogenesis BRko03016	MULTISPECIES: SAM-dependent methyltransferase [Mycobacterium]	-	-	0
662	9.29846	33	3280	240.055	1379	NoPlant	3089	0.00258983	0.0968068	Nucleotide metabolism	Purine metabolism PATHko00230	MULTISPECIES: phosphoribosylaminoimidazolesuccinocarboxamide synthase [Bacillus cereus group]	-	-	0
2387	9.29712	36	1299	229.866	0	-	0	-2	0.215358	Carbohydrate metabolism		MULTISPECIES: metal-dependent hydrolase [Bacillus cereus group]	-	-	0
636	9.25908	25	3364	268.827	0	-	0	-2	0.169001	Replication and repair	Chromosome and associated proteins BRko03036	segregation and condensation protein A [Clostridium botulinum A str. ATCC 3502]	-	-	0
1727	9.24925	32	1743	482.403	0	-	0	-2	0.100587	Translation	Amino acid related enzymes BRko01007|Transfer RNA biogenesis BRko03016|AminoacyltRNA biosynthesis PATHko00970|Mitochondrial biogenesis BRko03029	MULTISPECIES: glycine--tRNA ligase [Mycobacterium tuberculosis complex]	-	-	0
285	9.24773	30	4807	309.572	0	-	0	-2	0.07556	Lipid metabolism	Fatty acid biosynthesis PATHko00061|Lipid biosynthesis proteins BRko01004|Prodigiosin biosyntheses PATHko00333	MULTISPECIES: malonyl CoA-acyl carrier protein transacylase [Bacillus cereus group]	-	-	0
1845	9.23166	33	1643	347.825	0	-	0	-2	0.0924502	Metabolism of terpenoids and polyketides	Terpenoid backbone biosynthesis PATHko00900	MULTISPECIES: type 2 isopentenyl-diphosphate Delta-isomerase [Bacillus subtilis group]	-	-	0
394	9.22424	32	4311	263.63	0	-	0	-2	0.11103	Membrane transport	Protein export PATHko03060|Bacterial secretion system PATHko03070|Secretion system BRko02044	MULTISPECIES: twin arginine-targeting protein translocase TatC [Mycobacterium tuberculosis complex]	-	-	0
343	9.22296	41	4585	248.514	2462	NoPlant	169	1	0.0883199	Amino acid metabolism	Histidine metabolism PATHko00340	MULTISPECIES: bifunctional imidazole glycerol-phosphate dehydratase/histidinol phosphatase [Vibrio harveyi group]	-	-	0
143	9.20164	31	5274	394.98	1839	Plant	0	-2	0.0493016	Amino acid metabolism	Cysteine and methionine metabolism PATHko00270	MULTISPECIES: methionine adenosyltransferase [Mycobacterium tuberculosis complex]	-	-	0
251	9.18289	28	5019	123.309	0	-	0	-2	0.14022	Translation	Ribosome biogenesis BRko03009	MULTISPECIES: ribosome silencing factor RsfS [Mycobacterium tuberculosis complex]	-	-	0
188	9.16667	27	5245	87.4338	0	-	0	-2	0.10794	Translation	Ribosome PATHko03010|Ribosome BRko03011	MULTISPECIES: 30S ribosomal protein S20 [Enterobacteriaceae]	-	-	0
779	9.16177	21	2986	497.446	2494	Plant	9	1	0.133086	Translation	Messenger RNA Biogenesis BRko03019|Ribosome biogenesis BRko03009	MULTISPECIES: ribonuclease G [Burkholderia cepacia complex]	-	-	0
271	9.15804	29	4822	373.26	679	Plant	195	0.969231	0.0738234	Translation	Ribosome biogenesis BRko03009	MULTISPECIES: 23S rRNA (adenine(2503)-C(2))-methyltransferase RlmN [Mycobacterium tuberculosis complex]	-	-	0
271	9.15804	29	4822	373.26	2039	Plant	4687	0	0.0738234	Translation	Ribosome biogenesis BRko03009	MULTISPECIES: 23S rRNA (adenine(2503)-C(2))-methyltransferase RlmN [Mycobacterium tuberculosis complex]	-	-	0
570	9.13074	22	3628	449.847	0	-	0	-2	0.0512392	Folding, sorting and degradation	Chaperones and folding catalysts BRko03110	MULTISPECIES: ATP-dependent protease ATP-binding subunit HslU [Bacillus subtilis group]	-	-	0
154	9.12094	28	5365	340.749	0	-	0	-2	0.056885	Translation	Amino acid related enzymes BRko01007|Transfer RNA biogenesis BRko03016|AminoacyltRNA biosynthesis PATHko00970	MULTISPECIES: phenylalanine--tRNA ligase subunit alpha [Mycobacterium tuberculosis complex]	-	-	0
1691	9.11208	28	1763	109.744	0	-	0	-2	0.0829315	Translation	RNA transport PATHko03013|Translation factors BRko03012	MULTISPECIES: translation initiation factor Sui1 [Pseudomonas]	-	-	0
176	9.10828	28	5289	802.724	0	-	0	-2	0.160183	Translation	Amino acid related enzymes BRko01007|Transfer RNA biogenesis BRko03016|AminoacyltRNA biosynthesis PATHko00970	MULTISPECIES: phenylalanine--tRNA ligase subunit beta [Bacillus subtilis group]	-	-	0
330	9.10806	39	4033	271.073	0	-	0	-2	0.1503	Replication and repair|Cell motility	Chromosome and associated proteins BRko03036|Cytoskeleton proteins BRko04812	MULTISPECIES: chromosome partitioning protein ParA [Mycobacterium tuberculosis complex]	-	-	0
280	9.07694	27	4834	246.345	397	NoPlant	4591	0	0.224063	Translation	Ribosome biogenesis BRko03009	MULTISPECIES: 16S rRNA (uracil(1498)-N(3))-methyltransferase [Bacillus cereus group]	-	-	0
280	9.07694	27	4834	246.345	2316	Plant	172	1	0.224063	Translation	Ribosome biogenesis BRko03009	MULTISPECIES: 16S rRNA (uracil(1498)-N(3))-methyltransferase [Bacillus cereus group]	-	-	0
3133	9.0565	30	994	263.245	0	-	0	-2	0.172724			MULTISPECIES: membrane protein [Burkholderia cepacia complex]	-	-	0
2406	9.04886	34	1299	260.151	0	-	0	-2	0.326905	Nucleotide metabolism	Pyrimidine metabolism PATHko00240	MULTISPECIES: dihydroorotate dehydrogenase electron transfer subunit [Bacillus subtilis group]	-	-	0
2195	9.02555	31	1369	316.33	0	-	0	-2	0.1862	Enzyme families	Peptidases BRko01002	signal peptide peptidase protease IV [Campylobacter sp. RM16704]	-	-	0
326	9.01862	27	4563	444.913	0	-	0	-2	0.211799	Translation	Ribosome biogenesis BRko03009	MULTISPECIES: 23S rRNA (uracil-5-)-methyltransferase RumA [Bacillus cereus group]	-	-	0
82	9	28	5412	187.088	0	-	0	-2	0.0790438	Translation	Translation factors BRko03012	MULTISPECIES: elongation factor P [Bacillus cereus group]	-	-	0
98	9	28	5432	72.8769	0	-	0	-2	0.0331702	Translation	Translation factors BRko03012	MULTISPECIES: translation initiation factor IF-1 [Proteobacteria]	-	-	0
163	9	28	5343	206.505	1966	Plant	5126	0	0.0669777	Nucleotide metabolism	Purine metabolism PATHko00230	deoxyguanylate kinase / guanylate kinase [Campylobacter sp. RM16704]	-	-	0
163	9	28	5343	206.505	2285	NoPlant	212	1	0.0669777	Nucleotide metabolism	Purine metabolism PATHko00230	deoxyguanylate kinase / guanylate kinase [Campylobacter sp. RM16704]	-	-	0
38	8.99215	35	5467	641.541	2218	NoPlant	212	1	0.0679183	Translation	Amino acid related enzymes BRko01007|Transfer RNA biogenesis BRko03016|AminoacyltRNA biosynthesis PATHko00970	MULTISPECIES: threonine--tRNA ligase [Bacillus cereus group]	-	-	0
660	8.98707	30	3289	307.613	2425	NoPlant	14	1	0.146552	Replication and repair	Chromosome and associated proteins BRko03036	MULTISPECIES: tyrosine recombinase XerC [Mycobacterium tuberculosis complex]	-	-	0
290	8.98619	26	4811	64.8965	0	-	0	-2	0.0483389	Translation	Ribosome PATHko03010|Ribosome BRko03011	MULTISPECIES: 50S ribosomal protein L35 [Proteobacteria]	-	-	0
308	8.9676	28	4752	561.047	2555	Plant	76	1	0.102978	Replication and repair	DNA repair and recombination proteins BRko03400	MULTISPECIES: DNA repair protein RecN [Bacillus cereus group]	-	-	0
212	8.9663	28	5153	162.104	0	-	0	-2	0.131654	Metabolism of cofactors and vitamins	Pantothenate and CoA biosynthesis PATHko00770	MULTISPECIES: pantetheine-phosphate adenylyltransferase [Enterobacteriaceae]	-	-	0
189	8.96154	27	5231	422.679	0	-	0	-2	0.0492512	Folding, sorting and degradation	Chaperones and folding catalysts BRko03110|Cell cycle Caulobacter PATHko04112	MULTISPECIES: ATP-dependent Clp protease ATP-binding subunit ClpX [Mycobacterium tuberculosis complex]	-	-	0
131	8.95545	28	5413	100.608	0	-	0	-2	0.0723439	Translation	Ribosome PATHko03010|Ribosome BRko03011|Mitochondrial biogenesis BRko03029	MULTISPECIES: 30S ribosomal protein S16 [Mycobacterium tuberculosis complex]	-	-	0
1700	8.93999	36	1739	370.413	0	-	0	-2	0.0976021	Genetic information processing	Protein folding and associated processing	MULTISPECIES: hydrogenase formation protein HypD [Enterobacteriaceae]	-	-	0
2221	8.93301	28	1399	226.09	0	-	0	-2	0.232857	Lipid metabolism	Glycerophospholipid metabolism PATHko00564	MULTISPECIES: phosphatidylserine decarboxylase proenzyme [Mycobacterium tuberculosis complex]	-	-	0
411	8.92886	23	4315	370.078	0	-	0	-2	0.12751	Replication and repair	Homologous recombination PATHko03440|DNA repair and recombination proteins BRko03400	MULTISPECIES: DNA recombination protein RecF [Bacillus cereus group]	-	-	0
171	8.92308	27	5170	363.128	2165	Plant	184	1	0.0983735	Glycan biosynthesis and metabolism	Peptidoglycan biosynthesis PATHko00550|Peptidoglycan biosynthesis and degradation proteins BRko01011|Cell cycle Caulobacter PATHko04112|Vancomycin resistance PATHko01502	MULTISPECIES: UDP-N-acetylglucosamine--N-acetylmuramyl-(pentapeptide) pyrophosphoryl-undecaprenol N-acetylglucosamine transferase [Bacillus cereus group]	-	-	0
8886	8.91804	22	339	351.325	0	-	0	-2	0.180464	Lipid metabolism	Glycerophospholipid metabolism PATHko00564	MULTISPECIES: NAD(P)-dependent glycerol-1-phosphate dehydrogenase [Methanosarcina]	-	-	1
83	8.91699	28	5404	485.715	0	-	0	-2	0.122908	Replication and repair	DNA replication PATHko03030|DNA replication proteins BRko03032|Cell cycle Caulobacter PATHko04112	MULTISPECIES: replicative DNA helicase [Mycobacterium tuberculosis complex]	-	-	0
13759	8.89087	15	212	849.642	2278	NoPlant	212	1	0.126469	Nucleotide metabolism|Transcription	Purine metabolism PATHko00230|Pyrimidine metabolism PATHko00240|RNA polymerase PATHko03020|Transcription machinery BRko03021	DNA-directed RNA polymerase subunit B [Sulfolobus sp. A20]	-	-	1
222	8.88235	42	4821	354.191	0	-	0	-2	0.0849494	Translation|Replication and repair	Mitochondrial biogenesis BRko03029|Chromosome and associated proteins BRko03036	MULTISPECIES: ATP-binding protein involved in chromosome partitioning [Pseudoalteromonas]	-	-	0
461	8.86942	40	4029	358.001	0	-	0	-2	0.0664193	Amino acid metabolism	C5Branched dibasic acid metabolism PATHko00660|Valine, leucine and isoleucine biosynthesis PATHko00290	MULTISPECIES: 3-isopropylmalate dehydrogenase [Bacillus cereus group]	-	-	0
278	8.86936	26	4802	463.217	2577	Plant	11	1	0.120383	Glycan biosynthesis and metabolism	Lysine biosynthesis PATHko00300|Peptidoglycan biosynthesis PATHko00550|Peptidoglycan biosynthesis and degradation proteins BRko01011|Vancomycin resistance PATHko01502	MULTISPECIES: UDP-N-acetylmuramoyl-tripeptide--D-alanyl-D-alanine ligase [Bacillus cereus group]	-	-	0
218	8.86757	28	5147	312.044	0	-	0	-2	0.105688	Metabolism of terpenoids and polyketides	Prenyltransferases BRko01006|Zeatin biosynthesis PATHko00908|Transfer RNA biogenesis BRko03016	MULTISPECIES: tRNA (adenosine(37)-N6)-dimethylallyltransferase MiaA [Mycobacterium tuberculosis complex]	-	-	0
718	8.85042	22	3122	317.799	0	-	0	-2	0.12819	Membrane transport	Protein export PATHko03060|Bacterial secretion system PATHko03070|Secretion system BRko02044	MULTISPECIES: preprotein translocase subunit SecF [Proteobacteria]	-	-	0
18	8.83637	28	5362	243.838	0	-	0	-2	0.0769769	Carbohydrate metabolism		MULTISPECIES: transcriptional regulator [Enterobacteriaceae]	-	-	0
206	8.8328	26	5175	293.432	1680	NoPlant	5165	0	0.11747	Energy metabolism	Oxidative phosphorylation PATHko00190|Photosynthesis PATHko00195|Photosynthesis proteins BRko00194	MULTISPECIES: F0F1 ATP synthase subunit gamma [Streptococcus anginosus group]	-	-	0
206	8.8328	26	5175	293.432	2579	NoPlant	17	1	0.11747	Energy metabolism	Oxidative phosphorylation PATHko00190|Photosynthesis PATHko00195|Photosynthesis proteins BRko00194	MULTISPECIES: F0F1 ATP synthase subunit gamma [Streptococcus anginosus group]	-	-	0
822	8.81212	30	2766	485.998	0	-	0	-2	0.214726	Carbohydrate metabolism	Starch and sucrose metabolism PATHko00500|Glycosyltransferases BRko01003|Biofilm formation Escherichia coli PATHko02026	MULTISPECIES: glycogen synthase [Bacillus cereus group]	-	-	0
7485	8.81055	30	418	274.648	0	-	0	-2	0.25654	Cell motility	Cytoskeleton proteins BRko04812	AmmeMemoRadiSam system protein B [Sulfolobus sp. A20]	-	-	1
714	8.80999	21	2911	414.902	1612	NoPlant	3122	0	0.0970434	Membrane transport	Transporters BRko02000|ABC transporters PATHko02010	MULTISPECIES: multidrug ABC transporter substrate-binding protein [Pseudomonas fluorescens group]	-	-	0
1328	8.80075	30	2071	345.789	0	-	0	-2	0.0904537	Amino acid metabolism|Metabolism of other amino acids	Alanine, aspartate and glutamate metabolism PATHko00250|Cyanoamino acid metabolism PATHko00460	MULTISPECIES: L-asparaginase 1 [Bacillus cereus group]	-	-	0
341	8.7984	40	4578	303.036	0	-	0	-2	0.136902	Replication and repair	Chromosome and associated proteins BRko03036	MULTISPECIES: site-specific tyrosine recombinase XerD [Burkholderia cepacia complex]	-	-	0
14069	8.79438	15	208	154.567	0	-	0	-2	0.199392	Translation	Ribosome PATHko03010|Ribosome BRko03011	50S ribosomal protein L22 [Sulfolobus sp. A20]	-	-	1
1395	8.7863	23	2049	521.634	0	-	0	-2	0.0729101	Translation|Folding, sorting and degradation	Messenger RNA Biogenesis BRko03019|RNA degradation PATHko03018	MULTISPECIES: ribonuclease Y [Bacillus]	-	-	0
253	8.76063	31	4977	380.592	0	-	0	-2	0.0617813	Translation	Transfer RNA biogenesis BRko03016	MULTISPECIES: tRNA guanosine(34) transglycosylase Tgt [Proteobacteria]	-	-	0
945	8.69799	31	2627	308.228	0	-	0	-2	0.149036	Translation	Transfer RNA biogenesis BRko03016|RNA transport PATHko03013	MULTISPECIES: ribonuclease Z [Bacillus cereus group]	-	-	0
1891	8.69486	26	1610	424.134	1771	NoPlant	162	0	0.176726	Enzyme families	Peptidases BRko01002	MULTISPECIES: zinc protease [Mycobacterium tuberculosis complex]	-	-	0
272	8.6936	30	4872	336.006	1879	NoPlant	4818	0	0.0894239	Translation	Transfer RNA biogenesis BRko03016	MULTISPECIES: tRNA dihydrouridine synthase DusB [Bacillus subtilis group]	-	-	0
346	8.68743	27	4548	356.431	2546	NoPlant	24	1	0.237918	Genetic information processing	Replication, recombination and repair proteins|Viral proteins BRko03200	MULTISPECIES: DNA processing protein DprA [Burkholderia cepacia complex]	-	-	0
14364	8.67868	14	204	598.696	0	-	0	-2	0.224289	Poorly characterized	General function prediction only	ATPase [Methanosarcina sp. Kolksee]	-	-	1
766	8.66731	21	3024	301.781	0	-	0	-2	0.0831324	Glycan biosynthesis and metabolism	Lipopolysaccharide biosynthesis PATHko00540|Lipopolysaccharide biosynthesis proteins BRko01005	MULTISPECIES: UDP-3-O-[3-hydroxymyristoyl] N-acetylglucosamine deacetylase [Proteobacteria]	-	-	0
995	8.66416	34	2473	797.593	0	-	0	-2	0.0610376	Energy metabolism	Pyruvate metabolism PATHko00620|Carbon fixation pathways in prokaryotes PATHko00720|Methane metabolism PATHko00680	MULTISPECIES: phosphoenolpyruvate synthase [Pseudomonas syringae group]	-	-	0
15397	8.65446	15	189	331.968	2523	NoPlant	16	1	0.149342	Replication and repair	DNA replication PATHko03030|DNA replication proteins BRko03032	MULTISPECIES: Replication factor C small subunit [Methanosarcina]	-	-	1
608	8.64578	33	3450	306.228	0	-	0	-2	0.105279	Amino acid metabolism	Glycine, serine and threonine metabolism PATHko00260	MULTISPECIES: homoserine kinase [Bacillus cereus group]	-	-	0
897	8.63629	26	2717	203.806	0	-	0	-2	0.202547	Replication and repair	Chromosome and associated proteins BRko03036	MULTISPECIES: SMC-Scp complex subunit ScpB [Mycobacterium avium complex (MAC)]	-	-	0
1248	8.63119	30	2201	82.6385	0	-	0	-2	0.16494	Nucleotide metabolism	Purine metabolism PATHko00230	MULTISPECIES: phosphoribosylformylglycinamidine synthase subunit PurS [Mycobacterium tuberculosis complex]	-	-	0
17256	8.58889	11	165	194.345	0	-	0	-2	0.28958	Poorly characterized	General function prediction only	hypothetical protein [Sulfolobus sp. A20]	-	-	1
304	8.56126	26	4766	147.246	1351	NoPlant	4762	0	0.141753	Transcription|Translation	Transcription machinery BRko03021|Ribosome biogenesis BRko03009	MULTISPECIES: N utilization substance protein B homolog [Enterobacteriaceae]	-	-	0
268	8.54067	33	4720	210.135	0	-	0	-2	0.0979707	Metabolism of cofactors and vitamins	Riboflavin metabolism PATHko00740	MULTISPECIES: riboflavin synthase subunit alpha [Bacillus cereus group]	-	-	0
152	8.5336	28	5371	252.237	2176	NoPlant	19	1	0.106786	Translation	Transfer RNA biogenesis BRko03016	MULTISPECIES: tRNA (guanosine(37)-N1)-methyltransferase TrmD [Mycobacterium tuberculosis complex]	-	-	0
379	8.53283	27	4456	229.652	0	-	0	-2	0.25512	Translation	Transfer RNA biogenesis BRko03016	MULTISPECIES: tRNA threonylcarbamoyladenosine biosynthesis protein TsaB [Mycobacterium avium complex (MAC)]	-	-	0
170	8.51852	42	5216	451.094	0	-	0	-2	0.156742	Amino acid metabolism	Phenylalanine, tyrosine and tryptophan biosynthesis PATHko00400	MULTISPECIES: 3-phosphoshikimate 1-carboxyvinyltransferase [Bacillus subtilis group]	-	-	0
11641	8.51389	16	256	377.562	0	-	0	-2	0.327088	Translation	Transfer RNA biogenesis BRko03016	tRNA (guanine(10)-N(2))-dimethyltransferase [Sulfolobus sp. A20]	-	-	1
215	8.47304	27	5082	494.282	2198	NoPlant	8	1	0.0921023	Glycan biosynthesis and metabolism	Lysine biosynthesis PATHko00300|Peptidoglycan biosynthesis PATHko00550|Peptidoglycan biosynthesis and degradation proteins BRko01011	MULTISPECIES: UDP-N-acetylmuramoyl-L-alanyl-D-glutamate--2,6-diaminopimelate ligase [Bacillus cereus group]	-	-	0
4087	8.46232	37	750	593.405	0	-	0	-2	0.116764	Energy metabolism	Oxidative phosphorylation PATHko00190	V-type ATP synthase subunit A [Clostridium botulinum A str. ATCC 3502]	lcl|NC_001823.1_prot_NP_044780.1_36	atp1	0
1177	8.45608	32	2291	293.649	0	-	0	-2	0.0731521	Amino acid metabolism	Histidine metabolism PATHko00340	MULTISPECIES: ATP phosphoribosyltransferase [Mycobacterium tuberculosis complex]	-	-	0
898	8.4259	28	2574	299.468	0	-	0	-2	0.11421	Glycan biosynthesis and metabolism	Amino sugar and nucleotide sugar metabolism PATHko00520|Peptidoglycan biosynthesis PATHko00550|Peptidoglycan biosynthesis and degradation proteins BRko01011	MULTISPECIES: UDP-N-acetylenolpyruvoylglucosamine reductase 2 [Bacillus cereus group]	-	-	0
392	8.42112	29	4353	364.936	0	-	0	-2	0.119825	Metabolism of cofactors and vitamins|Cellular community prokaryotes	Riboflavin metabolism PATHko00740|Quorum sensing PATHko02024	riboflavin biosynthesis bifunctional diaminohydroxyphosphoribosylaminopyrimidine deaminase/5-amino-6-(5-phosphoribosylamino) uracil reductase RibD [Thermodesulfovibrio yellowstonii DSM 11347]	-	-	0
12948	8.3591	19	227	366.361	0	-	0	-2	0.173263	Poorly characterized	Function unknown	small GTP-binding protein [Methanocaldococcus sp. FS406-22]	-	-	1
2651	8.35773	33	1198	448.42	0	-	0	-2	0.0998555	Carbohydrate metabolism|Amino acid metabolism	Glyoxylate and dicarboxylate metabolism PATHko00630|Glycine, serine and threonine metabolism PATHko00260	MULTISPECIES: glycine dehydrogenase (aminomethyl-transferring) [Bacillus subtilis group]	-	-	0
511	8.35126	31	3707	395.279	0	-	0	-2	0.121531	Metabolism of cofactors and vitamins	Riboflavin metabolism PATHko00740|Folate biosynthesis PATHko00790	MULTISPECIES: bifunctional 3,4-dihydroxy-2-butanone 4-phosphate synthase/GTP cyclohydrolase II [Burkholderia cepacia complex]	-	-	0
2003	8.35084	37	1524	263.93	0	-	0	-2	0.292292	Replication and repair		MULTISPECIES: uracil-DNA glycosylase [Burkholderia cepacia complex]	-	-	0
2671	8.35007	31	1173	138.513	0	-	0	-2	0.156552	Transcription	Transcription factors BRko03000	MULTISPECIES: nickel-responsive regulator [Proteobacteria]	-	-	0
975	8.34081	32	2427	172.876	0	-	0	-2	0.11401	Metabolism	Metabolism of cofactors and vitamins	MULTISPECIES: molybdenum cofactor biosynthesis protein B [Pseudomonas]	-	-	0
876	8.33339	37	2672	224.872	0	-	0	-2	0.189274	Genetic information processing	Protein folding and associated processing	MULTISPECIES: protein-L-isoaspartate O-methyltransferase [Proteobacteria]	-	-	0
391	8.32639	32	3512	365.534	2126	NoPlant	52	1	0.117447	Metabolism of cofactors and vitamins	Porphyrin and chlorophyll metabolism PATHko00860	MULTISPECIES: fused siroheme synthase 1,3-dimethyluroporphyriongen III dehydrogenase and siroheme ferrochelatase; uroporphyrinogen methyltransferase [Rhizobium]	-	-	0
13179	8.325	17	222	373.91	0	-	0	-2	0.177003	Replication and repair	DNA replication proteins BRko03032	DNA topoisomerase VI subunit A [Thermococcus sp. 4557]	-	-	1
567	8.32456	26	3638	507.218	1854	NoPlant	2746	0	0.148968	Genetic information processing	Protein folding and associated processing	magnesium chelatase family protein and putative transcriptional regulator [Escherichia coli str. K-12 substr. MG1655]	-	-	0
493	8.3162	31	3916	246.075	0	-	0	-2	0.0600409	Translation	Transfer RNA biogenesis BRko03016	MULTISPECIES: ribonuclease PH [Bacillus cereus group]	-	-	0
310	8.26755	24	4742	179.876	0	-	0	-2	0.164794	Translation	Ribosome biogenesis BRko03009	MULTISPECIES: ribosome maturation factor RimM [Mycobacterium tuberculosis complex]	-	-	0
356	8.24832	38	4238	230.354	0	-	0	-2	0.167168	Cellular processes and signaling	Inorganic ion transport and metabolism	MULTISPECIES: phosphate transport system regulatory protein PhoU [Streptococcus anginosus group]	-	-	0
2645	8.24277	33	1201	491.281	0	-	0	-2	0.105309	Carbohydrate metabolism|Amino acid metabolism	Glyoxylate and dicarboxylate metabolism PATHko00630|Glycine, serine and threonine metabolism PATHko00260	MULTISPECIES: glycine dehydrogenase (aminomethyl-transferring) [Bacillus cereus group]	-	-	0
322	8.23721	27	4658	130.176	1037	Plant	3879	0.0456303	0.108128	Translation	Ribosome biogenesis BRko03009	ribosome-binding factor A [Clostridium botulinum A str. ATCC 3502]	-	-	0
325	8.22761	41	4434	269.393	1553	NoPlant	4496	0	0.171144	Carbohydrate metabolism|Biosynthesis of other secondary metabolites|Signal transduction	Inositol phosphate metabolism PATHko00562|Streptomycin biosynthesis PATHko00521|Phosphatidylinositol signaling system PATHko04070	MULTISPECIES: inositol monophosphatase [Bacillus cereus group]	-	-	0
13413	8.20462	20	216	362.945	0	-	0	-2	0.326162			peptidase M50 family [Leptospirillum sp. Group II 'CF-1']	-	-	1
1008	8.17384	37	2491	505.673	2467	NoPlant	27	1	0.127171	Metabolism of cofactors and vitamins	Porphyrin and chlorophyll metabolism PATHko00860	bifunctional cobyric acid synthase/cobyric acid decarboxylase and cobyric acid synthase/cobyric acidaminotransferase [Leptospira santarosai]	-	-	0
208	8.13471	40	3972	288.281	0	-	0	-2	0.175374	Folding, sorting and degradation	Sulfur relay system PATHko04122	MULTISPECIES: molybdopterin biosynthesis protein MoeB [Burkholderia cepacia complex]	-	-	0
734	8.12235	32	3043	403.812	0	-	0	-2	0.091887	Amino acid metabolism	Arginine biosynthesis PATHko00220	arginine biosynthesis bifunctional ornithine acetyltransferase/N-acetylglutamate synthase [Dictyoglomus turgidum DSM 6724]	-	-	0
238	8.09881	28	5061	192.33	0	-	0	-2	0.161155	Translation	Ribosome biogenesis BRko03009	MULTISPECIES: 16S rRNA methyltransferase [Pseudomonas putida group]	-	-	0
94	8.09493	31	5265	335.638	102	NoPlant	5361	0	0.100096	Lipid metabolism	Glycerophospholipid metabolism PATHko00564	MULTISPECIES: glycerol-3-phosphate dehydrogenase (NAD(P)(+)) [Mycobacterium tuberculosis complex]	-	-	0
3632	8.09412	33	890	369.379	0	-	0	-2	0.133228	Metabolism of cofactors and vitamins	Ubiquinone and other terpenoidquinone biosynthesis PATHko00130	dehypoxanthine futalosine cyclase [Campylobacter sp. RM16704]	-	-	0
416	8.08681	24	4264	429.681	1154	Plant	4270	0.0377049	0.098777	Replication and repair|Cell motility	Chromosome and associated proteins BRko03036|Cell cycle Caulobacter PATHko04112|Cytoskeleton proteins BRko04812	MULTISPECIES: cell division protein FtsA [Streptococcus anginosus group]	-	-	0
1176	8.05944	38	1863	448.875	0	-	0	-2	0.228299	Amino acid metabolism	Cysteine and methionine metabolism PATHko00270	MULTISPECIES: 8-oxoguanine deaminase [Pseudomonas putida group]	-	-	0
242	8.01867	27	5052	610.905	0	-	0	-2	0.0409187	Cellular processes and signaling	Signal transduction mechanisms	putative GTP-binding protein TypA/BipA (tyrosine phosphorylated protein A) [Streptococcus pyogenes M1 GAS]	-	-	0
1764	8.01243	30	1700	247.033	0	-	0	-2	0.176105	Amino acid metabolism	Phenylalanine, tyrosine and tryptophan biosynthesis PATHko00400	MULTISPECIES: 3-dehydroquinase [Streptococcus anginosus group]	-	-	0
1703	8.00311	35	1741	759.674	0	-	0	-2	0.124996	Genetic information processing	Protein folding and associated processing	carbamoyltransferase HypF [Salmonella enterica]	-	-	0
90	8	28	5438	204.723	0	-	0	-2	0.037144	Translation	Ribosome PATHko03010|Ribosome BRko03011	MULTISPECIES: 30S ribosomal protein S4 [Proteobacteria]	lcl|NC_001823.1_prot_NP_044775.1_31	rps4	0
110	8	28	5423	156.43	0	-	0	-2	0.0831765	Genetic information processing	Protein folding and associated processing|Viral proteins BRko03200	MULTISPECIES: SsrA-binding protein [Streptococcus anginosus group]	-	-	0
13764	8	14	212	241.363	2166	NoPlant	212	1	0.145983	Translation	Ribosome PATHko03010|Ribosome BRko03011	30S ribosomal protein S4e [Sulfolobus sp. A20]	-	-	1
13772	8	14	212	130.104	0	-	0	-2	0.106374	Translation	Translation factors BRko03012	translation initiation factor IF-5A [Sulfolobus sp. A20]	-	-	1
13848	8	14	211	486.777	0	-	0	-2	0.316486	Replication and repair	DNA replication PATHko03030|DNA replication proteins BRko03032	replication protein C [Methanosarcina sp. MTP4]	-	-	1
13849	8	14	211	349.64	0	-	0	-2	0.185265	Translation	mRNA surveillance pathway PATHko03015	mRNA surveillance protein pelota [Sulfolobus sp. A20]	-	-	1
14073	8	14	208	161.942	0	-	0	-2	0.227041	Genetic information processing	Transcription related proteins	XRE family transcriptional regulator [Methanobrevibacter sp. YE315]	-	-	1
14520	8	13	202	151.851	2294	NoPlant	201	1	0.152531	Transcription|Translation	Transcription machinery BRko03021|Ribosome biogenesis BRko03009	MULTISPECIES: transcription elongation factor Spt5 [Methanosarcina]	-	-	1
16830	7.99562	13	167	866.606	383	NoPlant	225	0	0.323743	Replication and repair	Purine metabolism PATHko00230|Pyrimidine metabolism PATHko00240|DNA replication PATHko03030|DNA replication proteins BRko03032	DNA polymerase elongation subunit (family B) [Sulfolobus islandicus]	-	-	1
1613	7.99418	36	1807	338.831	0	-	0	-2	0.0872833	Genetic information processing	Protein folding and associated processing	MULTISPECIES: hydrogenase expression/formation protein HypE [Enterobacteriaceae]	-	-	0
101	7.99115	31	5432	856.32	2237	Plant	29	1	0.0701467	Translation	Amino acid related enzymes BRko01007|Transfer RNA biogenesis BRko03016|AminoacyltRNA biosynthesis PATHko00970|Mitochondrial biogenesis BRko03029	MULTISPECIES: leucine--tRNA ligase [Bacillus cereus group]	-	-	0
118	7.98709	28	5427	288.781	2118	NoPlant	136	1	0.0580185	Translation	Mitochondrial biogenesis BRko03029|Translation factors BRko03012	MULTISPECIES: translation elongation factor Ts [Paenibacillus]	-	-	0
124	7.97345	28	5419	123.812	895	Plant	5408	0	0.0682828	Translation	Ribosome PATHko03010|Ribosome BRko03011	MULTISPECIES: 50S ribosomal protein L7/L12 [Enterobacteriaceae]	-	-	0
523	7.9716	20	3760	694.309	2470	NoPlant	14	1	0.0858065	Translation	Amino acid related enzymes BRko01007|Transfer RNA biogenesis BRko03016|AminoacyltRNA biosynthesis PATHko00970	MULTISPECIES: glycine--tRNA ligase subunit beta [Enterobacteriaceae]	-	-	0
4950	7.96818	33	655	327.446	0	-	0	-2	0.349637	Poorly characterized	General function prediction only	oxidoreductase domain-containing protein [Halothece sp. PCC 7418]	-	-	0
790	7.95372	14	2962	559.255	2530	Plant	47	1	0.0841989	Membrane transport	Mitochondrial biogenesis BRko03029|Protein export PATHko03060|Bacterial secretion system PATHko03070|Secretion system BRko02044|Quorum sensing PATHko02024	MULTISPECIES: membrane protein insertase YidC [Enterobacteriaceae]	-	-	0
133	7.95269	28	5410	317.705	0	-	0	-2	0.150809	Translation	Ribosome biogenesis BRko03009	MULTISPECIES: ribosomal RNA small subunit methyltransferase H [Lactobacillus casei group]	-	-	0
426	7.94531	27	4205	206.134	1320	Plant	4205	0.0282996	0.209578	Lipid metabolism	Glycerolipid metabolism PATHko00561|Glycerophospholipid metabolism PATHko00564|Lipid biosynthesis proteins BRko01004	MULTISPECIES: glycerol-3-phosphate acyltransferase [Burkholderia cepacia complex]	-	-	0
13940	7.94118	14	210	191.576	2262	NoPlant	210	1	0.27526	Translation	Ribosome biogenesis BRko03009	RNA-processing protein [Sulfolobus sp. A20]	-	-	1
14003	7.9375	14	209	540.828	2532	NoPlant	209	1	0.296745	Translation	Transfer RNA biogenesis BRko03016	tRNA guanosine(15) transglycosylase TgtA [Sulfolobus sp. A20]	-	-	1
717	7.907	21	3105	384.445	0	-	0	-2	0.110146	Glycan biosynthesis and metabolism	Glycosyltransferases BRko01003|Lipopolysaccharide biosynthesis PATHko00540|Lipopolysaccharide biosynthesis proteins BRko01005	MULTISPECIES: lipid-A-disaccharide synthase [Burkholderia cepacia complex]	-	-	0
185	7.90659	42	4228	434.927	0	-	0	-2	0.17317	Nucleotide metabolism	Pyrimidine metabolism PATHko00240	MULTISPECIES: dihydroorotase PyrC [Bacillus subtilis group]	-	-	0
432	7.89592	26	4234	299.96	0	-	0	-2	0.174466	Translation	Ribosome biogenesis BRko03009	methylation of 50S ribosomal subunit protein L11 (ribosomal protein L11 methyltransferase) [Acinetobacter pittii PHEA-2]	-	-	0
13852	7.88889	14	211	197.175	2360	NoPlant	211	1	0.0963091	Translation	Ribosome PATHko03010|Ribosome BRko03011	50S ribosomal protein L15e [Sulfolobus sp. A20]	-	-	0
13938	7.88235	14	210	916.405	0	-	0	-2	0.119602	Nucleotide metabolism|Transcription	Purine metabolism PATHko00230|Pyrimidine metabolism PATHko00240|RNA polymerase PATHko03020|Transcription machinery BRko03021	DNA-directed RNA polymerase subunit A' [Sulfolobus sp. A20]	-	-	1
14139	7.88235	14	207	205.517	0	-	0	-2	0.198207	Genetic information processing	Translation proteins	DNA-binding protein [Methanosarcina sp. MTP4]	-	-	1
9403	7.87604	26	326	400.101	0	-	0	-2	0.137112	Amino acid metabolism	Cysteine and methionine metabolism PATHko00270	MULTISPECIES: S-adenosylmethionine synthetase [Streptococcus]	-	-	1
113	7.875	28	5434	119.662	2402	NoPlant	202	1	0.102255	Translation	Ribosome PATHko03010|Ribosome BRko03011	MULTISPECIES: 50S ribosomal protein L18 [Proteobacteria]	lcl|NC_001823.1_prot_NP_044768.1_24	rpl18	0
232	7.83809	27	5085	468.129	0	-	0	-2	0.0845476	Glycan biosynthesis and metabolism	DGlutamine and Dglutamate metabolism PATHko00471|Peptidoglycan biosynthesis PATHko00550|Peptidoglycan biosynthesis and degradation proteins BRko01011	MULTISPECIES: UDP-N-acetylmuramate--L-alanine ligase [Mycobacterium chelonae group]	-	-	0
1605	7.83231	27	1853	434.047	881	NoPlant	1810	0.107182	0.114536	Translation	Transfer RNA biogenesis BRko03016	MULTISPECIES: tRNA (N(6)-L-threonylcarbamoyladenosine(37)-C(2))-methylthiotransferase MtaB [Bacillus cereus group]	-	-	0
8516	7.81584	24	357	407.254	0	-	0	-2	0.155659	Metabolism of terpenoids and polyketides|Signal transduction	Terpenoid backbone biosynthesis PATHko00900|AMPK signaling pathway PATHko04152|Bile secretion PATHko04976	hydroxymethylglutaryl-CoA reductase (NADPH) [Vibrio nigripulchritudo]	-	-	1
422	7.81216	23	4261	159.561	0	-	0	-2	0.120547	Translation	Ribosome biogenesis BRko03009	MULTISPECIES: ribosome maturation factor RimP [Bacillus]	-	-	0
307	7.76543	37	4673	282.43	0	-	0	-2	0.210496	Amino acid metabolism	Lysine biosynthesis PATHko00300	MULTISPECIES: diaminopimelate epimerase [Mycobacterium tuberculosis complex]	-	-	0
84	7.75567	36	4570	294.542	0	-	0	-2	0.0757641	Carbohydrate metabolism	Pentose and glucuronate interconversions PATHko00040|Galactose metabolism PATHko00052|Starch and sucrose metabolism PATHko00500|Amino sugar and nucleotide sugar metabolism PATHko00520	MULTISPECIES: UTP--glucose-1-phosphate uridylyltransferase [Bacillus cereus group]	-	-	0
11715	7.75144	17	254	183.587	0	-	0	-2	0.286909	Nucleotide metabolism	Pyrimidine metabolism PATHko00240	cytidylate kinase [Sulfolobus sp. A20]	-	-	1
14	7.73333	34	5379	333.256	2184	Plant	211	1	0.0495741	Carbohydrate metabolism|Energy metabolism	Glycolysis / Gluconeogenesis PATHko00010|Carbon fixation in photosynthetic organisms PATHko00710|HIF1 signaling pathway PATHko04066|Exosome BRko04147|Alzheimers disease PATHko05010	MULTISPECIES: type I glyceraldehyde-3-phosphate dehydrogenase [Enterobacteriaceae]	-	-	0
13238	7.72455	18	217	254.127	0	-	0	-2	0.268055	Metabolism of terpenoids and polyketides	Terpenoid backbone biosynthesis PATHko00900	amino acid kinase [Methanosarcina sp. WWM596]	-	-	1
381	7.69847	28	4349	391.056	0	-	0	-2	0.0866218	Metabolism of terpenoids and polyketides	Terpenoid backbone biosynthesis PATHko00900	MULTISPECIES: 1-deoxy-D-xylulose-5-phosphate reductoisomerase [Bacillus cereus group]	-	-	0
29	7.69411	41	5059	278.859	2293	NoPlant	32	1	0.210253	Amino acid metabolism	Phenylalanine, tyrosine and tryptophan biosynthesis PATHko00400	MULTISPECIES: shikimate dehydrogenase (NADP+) [Enterobacteriaceae]	-	-	0
532	7.68924	40	3728	584.899	0	-	0	-2	0.0909633	Metabolism of cofactors and vitamins	Thiamine metabolism PATHko00730	MULTISPECIES: phosphomethylpyrimidine synthase ThiC [Burkholderia cepacia complex]	-	-	0
327	7.6676	37	4511	156.557	0	-	0	-2	0.169708	Translation	Ribosome biogenesis BRko03009	MULTISPECIES: ribosomal-protein-alanine N-acetyltransferase RimI [Bacillus cereus group]	-	-	0
578	7.6631	20	3598	302.789	0	-	0	-2	0.0570323	Translation	Amino acid related enzymes BRko01007|Transfer RNA biogenesis BRko03016|AminoacyltRNA biosynthesis PATHko00970	MULTISPECIES: glycine--tRNA ligase subunit alpha [Enterobacteriaceae]	-	-	0
449	7.66122	42	4079	288.628	0	-	0	-2	0.162035	Metabolism of cofactors and vitamins	Nicotinate and nicotinamide metabolism PATHko00760	MULTISPECIES: nicotinate-nucleotide diphosphorylase (carboxylating) [Bacillus subtilis group]	-	-	0
273	7.65964	28	4870	564.193	0	-	0	-2	0.0826382	Translation	Amino acid related enzymes BRko01007|Transfer RNA biogenesis BRko03016|AminoacyltRNA biosynthesis PATHko00970	MULTISPECIES: proline--tRNA ligase [Bacillus cereus group]	-	-	0
1688	7.65918	20	1777	273.51	585	Plant	1656	0	0.18219	Cellular processes and signaling	Signal transduction mechanisms	MULTISPECIES: membrane protein [Bacillus]	-	-	0
1091	7.64208	34	2419	228.399	0	-	0	-2	0.0877391	Nucleotide metabolism	Purine metabolism PATHko00230	MULTISPECIES: phosphoribosylformylglycinamidine synthase I [Mycobacterium chelonae group]	-	-	0
14362	7.62153	14	204	337.48	0	-	0	-2	0.237317	Translation	Ribosome biogenesis in eukaryotes PATHko03008|Ribosome biogenesis BRko03009	small GTP-binding protein [Methanobacterium sp. MB1]	-	-	1
235	7.60122	39	4850	427.374	0	-	0	-2	0.0861076	Amino acid metabolism	Lysine biosynthesis PATHko00300	MULTISPECIES: diaminopimelate decarboxylase [Bacillus cereus group]	-	-	0
284	7.58564	27	4824	224.732	2095	NoPlant	179	1	0.124461	Nucleotide metabolism	Pyrimidine metabolism PATHko00240	MULTISPECIES: cytidylate kinase [Mycobacterium tuberculosis complex]	-	-	0
690	7.58478	20	2944	576.95	0	-	0	-2	0.0912432	Translation|Folding, sorting and degradation	Messenger RNA Biogenesis BRko03019|RNA degradation PATHko03018	MULTISPECIES: RNase J family beta-CASP ribonuclease [Mycobacterium chelonae group]	-	-	0
7460	7.54178	33	424	196.582	0	-	0	-2	0.262096	Poorly characterized	Function unknown	AmmeMemoRadiSam system protein A [Geobacter sp. M21]	-	-	1
14517	7.52685	15	202	255.738	0	-	0	-2	0.159874	Metabolism of other amino acids|Metabolism of cofactors and vitamins	betaAlanine metabolism PATHko00410|Pantothenate and CoA biosynthesis PATHko00770	hypothetical protein [Sulfolobus sp. A20]	-	-	1
1715	7.51058	34	1666	268.429	2141	Plant	49	1	0.140893	Folding, sorting and degradation	Chaperones and folding catalysts BRko03110	MULTISPECIES: hydrogenase isoenzymes nickel incorporation protein HypB [Proteobacteria]	-	-	0
1391	7.50949	32	1648	565.63	0	-	0	-2	0.0986092	Carbohydrate metabolism	Pyruvate metabolism PATHko00620|Transporters BRko02000	pyruvate or oxaloacetate carboxylase decarboxylase subunit [Thalassolituus oleivorans]	-	-	0
4241	7.49589	27	768	263.006	0	-	0	-2	0.177722	Enzyme families	Peptidases BRko01002	MULTISPECIES: type I methionyl aminopeptidase [Bacillus]	-	-	0
565	7.48373	22	3651	179.102	0	-	0	-2	0.0432178	Enzyme families	Peptidases BRko01002	MULTISPECIES: HslU--HslV peptidase proteolytic subunit [Proteobacteria]	-	-	0
2187	7.47844	31	1410	226.68	0	-	0	-2	0.132979	Replication and repair	DNA repair and recombination proteins BRko03400	MULTISPECIES: endonuclease V [Proteobacteria]	-	-	0
15149	7.44073	17	193	555.104	448	Plant	180	0	0.304193			radical SAM protein [Methanosarcina sp. MTP4]	-	-	1
1298	7.43062	22	2143	195.077	0	-	0	-2	0.15228	Translation	Ribosome biogenesis BRko03009	MULTISPECIES: ribosomal subunit interface protein [Mycobacterium tuberculosis complex]	-	-	0
262	7.42292	27	4951	220.796	0	-	0	-2	0.209754	Translation|Replication and repair	Ribosome biogenesis BRko03009|Chromosome and associated proteins BRko03036	MULTISPECIES: ribosomal RNA small subunit methyltransferase G [Lactobacillus casei group]	-	-	0
4205	7.41932	34	777	187.502	0	-	0	-2	0.494179	Translation	Transfer RNA biogenesis BRko03016	MULTISPECIES: 2'-5' RNA ligase [Brucella]	-	-	0
2075	7.41542	22	1494	266.687	0	-	0	-2	0.0977331	Poorly characterized	Function unknown	MULTISPECIES: metallophosphoesterase [Bacillus subtilis group]	-	-	0
380	7.39707	27	4405	149.788	0	-	0	-2	0.11986	Lipid metabolism	Fatty acid biosynthesis PATHko00061|Lipid biosynthesis proteins BRko01004|Biotin metabolism PATHko00780	MULTISPECIES: beta-hydroxyacyl-ACP dehydratase [Bacillus cereus group]	-	-	0
14678	7.38638	19	200	348.97	0	-	0	-2	0.188036	Lipid metabolism	Butanoate metabolism PATHko00650|Synthesis and degradation of ketone bodies PATHko00072|Valine, leucine and isoleucine degradation PATHko00280|Terpenoid backbone biosynthesis PATHko00900	hydroxymethylglutaryl-CoA synthase [Sulfolobus sp. A20]	-	-	1
14957	7.34729	14	196	68.8265	0	-	0	-2	0.165629	Translation	Ribosome PATHko03010|Ribosome BRko03011	MULTISPECIES: 50S ribosomal protein L24 [Methanosarcina]	-	-	1
597	7.32267	34	3213	272.247	0	-	0	-2	0.201843	Metabolism	Energy metabolism	MULTISPECIES: formate dehydrogenase accessory protein FdhD [Bacillus cereus group]	-	-	0
17066	7.27273	12	159	271.341	0	-	0	-2	0.144603	Genetic information processing	Transcription related proteins	hypothetical protein [Methanosarcina sp. MTP4]	-	-	1
847	7.26782	37	2376	484.71	0	-	0	-2	0.115335	Membrane transport	Transporters BRko02000	MULTISPECIES: Trk system potassium transporter TrkH [Streptococcus]	-	-	0
230	7.2479	30	4960	438.657	1663	NoPlant	4902	0	0.0929367	Genetic information processing	Replication, recombination and repair proteins	MULTISPECIES: AAA family ATPase [Corynebacterium]	-	-	0
230	7.2479	30	4960	438.657	2424	NoPlant	194	1	0.0929367	Genetic information processing	Replication, recombination and repair proteins	MULTISPECIES: AAA family ATPase [Corynebacterium]	-	-	0
419	7.23991	28	4261	352.062	2228	NoPlant	31	1	0.065869	Metabolism of cofactors and vitamins	Porphyrin and chlorophyll metabolism PATHko00860	MULTISPECIES: uroporphyrinogen decarboxylase [Mycobacterium tuberculosis complex]	-	-	0
963	7.23006	33	2578	287.358	0	-	0	-2	0.146744	Replication and repair	Base excision repair PATHko03410|DNA repair and recombination proteins BRko03400	MULTISPECIES: endonuclease IV with intrinsic 3''-5'' exonuclease activity [Proteobacteria]	-	-	0
396	7.21982	33	4201	271.949	0	-	0	-2	0.169006	Metabolism of cofactors and vitamins	Pantothenate and CoA biosynthesis PATHko00770	MULTISPECIES: 3-methyl-2-oxobutanoate hydroxymethyltransferase [Mycobacterium tuberculosis complex]	-	-	0
644	7.21316	36	2967	399.053	2106	NoPlant	148	1	0.122201	Amino acid metabolism	Amino acid related enzymes BRko01007	PLP-dependent aminotransferase aspartate aminotransferase [Bradyrhizobium oligotrophicum]	-	-	0
5290	7.21074	29	620	280.539	0	-	0	-2	0.14144	Carbohydrate metabolism	Citrate cycle TCA cycle PATHko00020|Pyruvate metabolism PATHko00620|Carbon fixation pathways in prokaryotes PATHko00720	fumarate hydratase [Salmonella enterica]	-	-	0
471	7.20933	32	3977	126.569	0	-	0	-2	0.133304	Metabolism of cofactors and vitamins	Pantothenate and CoA biosynthesis PATHko00770	MULTISPECIES: holo-ACP synthase [Enterobacteriaceae]	-	-	0
246	7.20163	33	4998	367.062	0	-	0	-2	0.0886101	Amino acid metabolism	Phenylalanine, tyrosine and tryptophan biosynthesis PATHko00400	MULTISPECIES: 3-dehydroquinate synthase [Bacillus cereus group]	-	-	0
14363	7.2	14	204	368.642	2449	NoPlant	204	1	0.220586	Translation	Ribosome biogenesis in eukaryotes PATHko03008|Ribosome biogenesis BRko03009	rRNA biogenesis protein Nop5/Nop56 [Thermococcus sp. AM4]	-	-	1
938	7.19527	30	2641	566.904	0	-	0	-2	0.0788513	Translation	Amino acid related enzymes BRko01007|Transfer RNA biogenesis BRko03016|AminoacyltRNA biosynthesis PATHko00970	MULTISPECIES: glutamine--tRNA ligase [Pseudomonas putida group]	-	-	0
703	7.1854	21	3177	291.675	0	-	0	-2	0.0953809	Translation	Ribosome PATHko03010|Ribosome BRko03011	MULTISPECIES: hypothetical protein [Bacillus cereus group]	-	-	0
12187	7.18333	19	241	223.885	0	-	0	-2	0.141416	Carbohydrate metabolism	Glycolysis / Gluconeogenesis PATHko00010|Fructose and mannose metabolism PATHko00051|Inositol phosphate metabolism PATHko00562|Carbon fixation in photosynthetic organisms PATHko00710|Exosome BRko04147	triose-phosphate isomerase [Sulfolobus sp. A20]	-	-	1
13178	7.17435	23	221	374.703	0	-	0	-2	0.135929	Carbohydrate metabolism	Glycolysis / Gluconeogenesis PATHko00010|Pentose phosphate pathway PATHko00030|Fructose and mannose metabolism PATHko00051|Methane metabolism PATHko00680	fructose 1,6-bisphosphatase [Sulfolobus sp. A20]	-	-	1
60	7.16154	38	4857	461.904	0	-	0	-2	0.0856332	Amino acid metabolism	Glyoxylate and dicarboxylate metabolism PATHko00630|Nitrogen metabolism PATHko00910|Alanine, aspartate and glutamate metabolism PATHko00250|Arginine biosynthesis PATHko00220|Twocomponent system PATHko02020|Exosome BRko04147|Necroptosis PATHko04217|Glutamatergic synapse PATHko04724|GABAergic synapse PATHko04727	MULTISPECIES: type I glutamate--ammonia ligase [Mycobacterium chelonae group]	-	-	0
62	7.15303	38	5533	209.828	1989	Plant	5418	0	0.0849877	Nucleotide metabolism|Metabolism of cofactors and vitamins|Transport and catabolism	Purine metabolism PATHko00230|Thiamine metabolism PATHko00730|Exosome BRko04147	adenylate kinase / nucleoside-diphosphate kinase [Lactobacillus salivarius UCC118]	-	-	0
62	7.15303	38	5533	209.828	2381	NoPlant	212	1	0.0849877	Nucleotide metabolism|Metabolism of cofactors and vitamins|Transport and catabolism	Purine metabolism PATHko00230|Thiamine metabolism PATHko00730|Exosome BRko04147	adenylate kinase / nucleoside-diphosphate kinase [Lactobacillus salivarius UCC118]	-	-	0
2271	7.14183	25	1368	152.274	0	-	0	-2	0.111401	Nucleotide metabolism|Amino acid metabolism	Pyrimidine metabolism PATHko00240|Alanine, aspartate and glutamate metabolism PATHko00250	MULTISPECIES: aspartate carbamoyltransferase regulatory subunit [Proteobacteria]	-	-	0
13782	7.125	15	212	178.816	2318	NoPlant	170	1	0.434874	Translation	Purine metabolism PATHko00230|Ribosome biogenesis in eukaryotes PATHko03008|Ribosome biogenesis BRko03009	nucleoside kinase CMP and AMP kinase [Aciduliprofundum sp. MAR08-339]	-	-	1
338	7.12205	28	4339	181.397	0	-	0	-2	0.0781954	Nucleotide metabolism	Purine metabolism PATHko00230|Drug metabolism other enzymes PATHko00983	MULTISPECIES: hypoxanthine phosphoribosyltransferase [Enterobacteriaceae]	-	-	0
2728	7.10207	26	1156	223.876	0	-	0	-2	0.196234			MULTISPECIES: membrane protein [pseudomallei group]	-	-	0
239	7.08701	30	4913	231.825	0	-	0	-2	0.0896064	Metabolism	Amino acid metabolism	MULTISPECIES: YggS family pyridoxal phosphate enzyme [Mycobacterium tuberculosis complex]	-	-	0
204	7.07872	27	5199	162.672	0	-	0	-2	0.207342	Translation	Ribosome biogenesis BRko03009	MULTISPECIES: 16S rRNA maturation RNase YbeY [Burkholderia cepacia complex]	-	-	0
7735	7.07754	26	410	161.622	0	-	0	-2	0.0817442	Poorly characterized	Function unknown	MULTISPECIES: membrane protein [Burkholderia cepacia complex]	-	-	0
892	7.07007	25	2654	179.85	0	-	0	-2	0.16074	Nucleotide metabolism|Transcription	Pyrimidine metabolism PATHko00240|Transcription factors BRko03000	MULTISPECIES: bifunctional pyr operon transcriptional regulator/uracil phosphoribosyltransferase [Streptococcus anginosus group]	-	-	0
258	7.04626	41	4481	195.885	0	-	0	-2	0.07889	Cellular community prokaryotes	Phenylalanine, tyrosine and tryptophan biosynthesis PATHko00400|Phenazine biosynthesis PATHko00405|Quorum sensing PATHko02024|Biofilm formation Pseudomonas aeruginosa PATHko02025	anthranilate synthase component II/para-aminobenzoate synthase glutamine amidotransferase component II [Caulobacter crescentus NA1000]	-	-	0
4364	7.04365	22	758	854.714	0	-	0	-2	0.144841	Replication and repair	DNA repair and recombination proteins BRko03400	DNA ligase-associated DEXH box helicase [Pseudomonas sp. DR 5-09]	-	-	0
5608	7.0338	31	539	212.889	0	-	0	-2	0.252469	Energy metabolism	Oxidative phosphorylation PATHko00190	MULTISPECIES: V-type ATP synthase subunit D [Streptococcus anginosus group]	-	-	0
15801	7.03351	23	184	160.984	640	Plant	184	0	0.447971	Poorly characterized	Function unknown	hypothetical protein [Sulfolobus sp. A20]	-	-	1
513	7.03182	31	3805	198.753	388	NoPlant	0	-2	0.237951	Cellular processes and signaling	Cell growth	MULTISPECIES: septum formation inhibitor Maf [Bacillus cereus group]	-	-	0
13566	7.012	16	214	195.679	0	-	0	-2	0.378939	Metabolism of cofactors and vitamins	Riboflavin metabolism PATHko00740	riboflavin kinase [Sulfolobus sp. A20]	-	-	1
12813	7.01087	17	230	173.757	1961	NoPlant	61	0	0.31576	Lipid metabolism	Glycerophospholipid metabolism PATHko00564	hypothetical protein [Methanosarcina sp. WWM596]	-	-	1
12897	7.00843	15	217	217.219	0	-	0	-2	0.175084	Folding, sorting and degradation	Peptidases BRko01002|Proteasome PATHko03050|Proteasome BRko03051	proteasome endopeptidase complex, archaeal, beta subunit [Sulfolobus sp. A20]	-	-	1
13752	7.00169	15	212	610.623	2220	NoPlant	211	1	0.134758	Translation	RNA transport PATHko03013|Translation factors BRko03012	translation initiation factor IF-2 [Sulfolobus sp. A20]	-	-	1
13508	7	14	211	639.394	0	-	0	-2	0.112392	Poorly characterized	Function unknown	hypothetical protein [Sulfolobus sp. A20]	-	-	1
13616	7	14	212	478.808	2386	NoPlant	211	1	0.179233	Membrane transport	Protein export PATHko03060|Bacterial secretion system PATHko03070|Secretion system BRko02044|Quorum sensing PATHko02024	preprotein translocase subunit SecY [Methanosarcina sp. Kolksee]	-	-	1
13684	7	14	212	347.183	2495	NoPlant	212	1	0.149363	Replication and repair	DNA repair and recombination proteins BRko03400	DNA repair and recombination protein RadA [Sulfolobus sp. A20]	-	-	1
13756	7	14	212	119.901	2340	NoPlant	212	1	0.123389	Translation	Ribosome PATHko03010|Ribosome BRko03011	50S ribosomal protein L18e [Sulfolobus sp. A20]	-	-	1
13760	7	14	212	595.415	0	-	0	-2	0.125155	Translation	Ribosome biogenesis BRko03009	ATPase Rnase L inhibitor (RLI) like protein [Aciduliprofundum sp. MAR08-339]	-	-	1
13761	7	14	212	98.5094	2296	NoPlant	212	1	0.150651	Translation	Ribosome PATHko03010|Ribosome BRko03011	MULTISPECIES: 50S ribosomal protein L21e [Methanosarcina]	-	-	1
13766	7	14	212	188.259	2123	NoPlant	212	1	0.241618	Translation	Ribosome PATHko03010|Ribosome BRko03011	50S ribosomal protein L18 [Sulfolobus sp. A20]	-	-	1
13767	7	14	212	148.915	2460	NoPlant	212	1	0.236686	Translation	Ribosome PATHko03010|Ribosome BRko03011	50S ribosomal protein L15 [Sulfolobus sp. A20]	-	-	1
13769	7	14	212	114.656	0	-	0	-2	0.196151	Cellular processes and signaling	Signal transduction mechanisms	DNA-binding protein [Sulfolobus sp. A20]	-	-	1
13780	7	14	212	118.981	2583	NoPlant	212	1	0.18383	Genetic information processing	Protein folding and associated processing	nascent polypeptide-associated complex protein [Sulfolobus sp. A20]	-	-	1
13781	7	14	212	148.373	0	-	0	-2	0.164904	Signal transduction	Ribosome PATHko03010|Ribosome BRko03011|Apelin signaling pathway PATHko04371|HIF1 signaling pathway PATHko04066|PI3KAkt signaling pathway PATHko04151|mTOR signaling pathway PATHko04150|Insulin signaling pathway PATHko04910|Proteoglycans in cancer PATHko05205|EGFR tyrosine kinase inhibitor resistance PATHko01521	30S ribosomal protein S6e [Sulfolobus sp. A20]	-	-	1
13784	7	14	212	146.132	0	-	0	-2	0.241029	Transcription|Translation	Transcription machinery BRko03021|Ribosome biogenesis BRko03009	transcription elongation factor NusA [Sulfolobus sp. A20]	-	-	1
14000	7	14	209	208.627	0	-	0	-2	0.14817	Translation	Ribosome PATHko03010|Ribosome BRko03011	30S ribosomal protein S3ae [Sulfolobus sp. A20]	-	-	1
4496	6.9866	22	741	537.748	0	-	0	-2	0.148512	Translation	Amino acid related enzymes BRko01007|Transfer RNA biogenesis BRko03016|AminoacyltRNA biosynthesis PATHko00970	MULTISPECIES: lysine--tRNA ligase [Bacillus cereus group]	-	-	0
347	6.97932	39	3872	315.173	0	-	0	-2	0.0703574	Carbohydrate metabolism	Citrate cycle TCA cycle PATHko00020|Pyruvate metabolism PATHko00620|Glyoxylate and dicarboxylate metabolism PATHko00630|Carbon fixation in photosynthetic organisms PATHko00710|Carbon fixation pathways in prokaryotes PATHko00720|Methane metabolism PATHko00680|Cysteine and methionine metabolism PATHko00270	MULTISPECIES: malate dehydrogenase [Bacillus]	-	-	0
515	6.97097	22	3785	162.624	1859	Plant	3678	0.0157694	0.0785182	Energy metabolism	Oxidative phosphorylation PATHko00190|Photosynthesis PATHko00195|Photosynthesis proteins BRko00194	ATP synthase F0 subunit B [Chryseobacterium sp. IHB B 10212]	-	-	0
14745	6.96974	14	199	334.372	0	-	0	-2	0.367004	Translation	Transfer RNA biogenesis BRko03016	RNA methyltransferase [Sulfolobus sp. A20]	-	-	1
15	6.96834	27	5270	86.1744	2458	NoPlant	30	1	0.0658644	Translation	Ribosome PATHko03010|Ribosome BRko03011	MULTISPECIES: 30S ribosomal protein S14 type Z [Mycobacterium tuberculosis complex]	lcl|NC_001823.1_prot_NP_044765.1_21	rps14	0
740	6.96667	20	3050	425.79	0	-	0	-2	0.120009	Glycan biosynthesis and metabolism	Glycosyltransferases BRko01003|Lipopolysaccharide biosynthesis PATHko00540|Lipopolysaccharide biosynthesis proteins BRko01005	MULTISPECIES: 3-deoxy-D-manno-octulosonic acid transferase [Burkholderia cepacia complex]	-	-	0
2235	6.96225	33	1382	356.985	1353	Plant	209	0	0.330879	Amino acid metabolism	Porphyrin and chlorophyll metabolism PATHko00860	threonine-phosphate decarboxylase [Salmonella enterica]	-	-	0
33	6.96154	28	5416	415.233	0	-	0	-2	0.108849	Translation	Amino acid related enzymes BRko01007|Transfer RNA biogenesis BRko03016|AminoacyltRNA biosynthesis PATHko00970|Mitochondrial biogenesis BRko03029	MULTISPECIES: tyrosine--tRNA ligase [Bacillus cereus group]	-	-	0
8174	6.9604	19	375	208.433	2188	NoPlant	10	1	0.220257	Translation	Translation factors BRko03012	methyltransferase [Mycobacterium sp. JLS]	-	-	1
4695	6.956	23	710	465.415	0	-	0	-2	0.355604	Genetic information processing	Protein folding and associated processing	MULTISPECIES: serine protease [Burkholderia cepacia complex]	-	-	0
1879	6.94032	29	1599	258.434	0	-	0	-2	0.200073	Metabolism of other amino acids	Phosphonate and phosphinate metabolism PATHko00440	MULTISPECIES: phosphonate metabolism protein PhnP [Enterobacteriaceae]	-	-	0
13857	6.9375	14	211	222.431	0	-	0	-2	0.233025	Translation	Ribosome biogenesis in eukaryotes PATHko03008|Ribosome biogenesis BRko03009|Translation factors BRko03012	translation initiation factor 6 [Thermococcus sp. 4557]	-	-	1
591	6.93554	41	3508	264.41	0	-	0	-2	0.242189	Amino acid metabolism	Phenylalanine, tyrosine and tryptophan biosynthesis PATHko00400	MULTISPECIES: indole-3-glycerol-phosphate synthase [Bacillus cereus group]	-	-	0
12637	6.93029	15	229	494.808	0	-	0	-2	0.211968	Metabolism of cofactors and vitamins	Folate biosynthesis PATHko00790	dihydropteroate synthase [Methanosarcina sp. WWM596]	-	-	1
378	6.92526	24	4456	207.197	2553	NoPlant	131	1	0.12025	Replication and repair	Chromosome and associated proteins BRko03036	MULTISPECIES: YihA family ribosome biogenesis GTP-binding protein [Lactobacillus casei group]	-	-	0
661	6.92393	37	3188	320.296	0	-	0	-2	0.108659	Genetic information processing	Protein folding and associated processing	MULTISPECIES: paraslipin [Bacillus cereus group]	-	-	0
12733	6.90754	19	232	191.711	0	-	0	-2	0.274804	Metabolism of cofactors and vitamins		hypothetical protein [Methanosarcina sp. MTP4]	-	-	1
13751	6.89481	15	212	184.151	2142	NoPlant	212	1	0.140809	Translation	Ribosome PATHko03010|Ribosome BRko03011	30S ribosomal protein S4 [Sulfolobus sp. A20]	-	-	1
3048	6.89131	31	1036	546.687	0	-	0	-2	0.244084	Replication and repair	DNA replication PATHko03030|DNA replication proteins BRko03032|Base excision repair PATHko03410|Nucleotide excision repair PATHko03420|Mismatch repair PATHko03430|DNA repair and recombination proteins BRko03400	MULTISPECIES: ATP-dependent DNA ligase [Mycobacterium tuberculosis complex]	-	-	0
12590	6.88889	14	211	322.949	0	-	0	-2	0.149119	Transcription	Basal transcription factors PATHko03022|Transcription machinery BRko03021|Viral carcinogenesis PATHko05203|EpsteinBarr virus infection PATHko05169	MULTISPECIES: transcription initiation factor TFIIIB, Brf1 subunit/transcription initiation factor TFIIB [Natronococcus]	-	-	1
13854	6.88889	14	211	127.308	2200	NoPlant	177	1	0.145128	Translation	Ribosome PATHko03010|Ribosome BRko03011	30S ribosomal protein S8e [Methanosarcina sp. Kolksee]	-	-	1
13939	6.88235	14	210	150.924	2227	NoPlant	210	1	0.237848	Translation	Ribosome PATHko03010|Ribosome BRko03011	MULTISPECIES: 30S ribosomal protein S19e [Methanosarcina]	-	-	1
472	6.87863	19	4016	230.147	0	-	0	-2	0.111552	Membrane transport	Chromosome and associated proteins BRko03036|Transporters BRko02000|ABC transporters PATHko02010	MULTISPECIES: cell division transporter ATP-binding protein FtsE [Edwardsiella]	-	-	0
156	6.875	28	5298	369.992	2248	Plant	10	1	0.102343	Translation|Folding, sorting and degradation	Transfer RNA biogenesis BRko03016|Sulfur relay system PATHko04122	MULTISPECIES: tRNA 2-thiouridine(34) synthase MnmA [Mycobacterium tuberculosis complex]	-	-	0
1604	6.87227	33	1809	297.238	0	-	0	-2	0.060861	Metabolism of cofactors and vitamins	Vitamin B6 metabolism PATHko00750	MULTISPECIES: pyridoxal biosynthesis lyase PdxS [Bacillus]	-	-	0
839	6.84777	37	2827	254.052	2213	Plant	6	1	0.20135	Metabolism of cofactors and vitamins	Porphyrin and chlorophyll metabolism PATHko00860	MULTISPECIES: adenosylcobinamide-GDP ribazoletransferase [Mycobacterium chelonae group]	-	-	0
1475	6.84438	21	1975	290.969	0	-	0	-2	0.113108	Translation	Ribosome biogenesis BRko03009	MULTISPECIES: ribosome biogenesis GTPase YlqF [Lactobacillus casei group]	-	-	0
1888	6.83125	31	1500	681.176	2363	NoPlant	5	1	0.10661	Carbohydrate metabolism	Glyoxylate and dicarboxylate metabolism PATHko00630|Propanoate metabolism PATHko00640|Carbon fixation pathways in prokaryotes PATHko00720|Valine, leucine and isoleucine degradation PATHko00280	MULTISPECIES: methylmalonyl-CoA mutase large subunit [Mycobacterium tuberculosis complex]	-	-	0
15555	6.82143	14	187	952.455	0	-	0	-2	0.192578	Translation	Amino acid related enzymes BRko01007|Transfer RNA biogenesis BRko03016|AminoacyltRNA biosynthesis PATHko00970|Mitochondrial biogenesis BRko03029	leucine--tRNA ligase [Sulfolobus sp. A20]	-	-	1
658	6.81832	24	3255	263.579	0	-	0	-2	0.127977	Glycan biosynthesis and metabolism	Lipopolysaccharide biosynthesis PATHko00540|Lipopolysaccharide biosynthesis proteins BRko01005|Cationic antimicrobial peptide CAMP resistance PATHko01503	MULTISPECIES: acyl-[acyl-carrier-protein]--UDP-N-acetylglucosamine O-acyltransferase [Proteobacteria]	-	-	0
2167	6.8172	19	1428	565.344	0	-	0	-2	0.129274			MULTISPECIES: hypothetical protein [Bacillus cereus group]	-	-	0
770	6.81196	17	2664	827.047	0	-	0	-2	0.0938162	Glycan biosynthesis and metabolism	Glycosyltransferases BRko01003|Peptidoglycan biosynthesis PATHko00550|Peptidoglycan biosynthesis and degradation proteins BRko01011|betaLactam resistance PATHko01501	MULTISPECIES: penicillin-binding protein 1A [Burkholderia cepacia complex]	-	-	0
3402	6.79038	27	967	310.386	0	-	0	-2	0.219634	Metabolism of terpenoids and polyketides|Transport and catabolism	Terpenoid backbone biosynthesis PATHko00900|Peroxisome PATHko04146	MULTISPECIES: mevalonate kinase [Streptococcus anginosus group]	-	-	0
7249	6.78265	21	433	242.038	0	-	0	-2	0.451016	Energy metabolism	Methane metabolism PATHko00680	2-phosphosulfolactate phosphatase [Synechococcus sp. PCC 6312]	-	-	1
595	6.77995	27	3490	72.2019	2478	NoPlant	206	1	0.171993	Translation	Ribosome PATHko03010|Ribosome BRko03011	MULTISPECIES: 50S ribosomal protein L31 [Enterobacteriaceae]	-	-	0
589	6.77128	25	3464	471.521	0	-	0	-2	0.146484	Transcription|Signal transduction|Cellular community prokaryotes	Transcription machinery BRko03021|Twocomponent system PATHko02020|Biofilm formation Vibrio cholerae PATHko05111	MULTISPECIES: RNA polymerase sigma-54 factor [Bacillus cereus group]	-	-	0
10346	6.74706	22	287	134.051	0	-	0	-2	0.22723	Poorly characterized	Function unknown	MULTISPECIES: hypothetical protein [Mycobacterium avium complex (MAC)]	-	-	1
1261	6.73838	21	2182	667.275	2367	Plant	30	1	0.116111	Replication and repair	DNA repair and recombination proteins BRko03400	MULTISPECIES: ATP-dependent helicase DinG [Mycobacterium tuberculosis complex]	-	-	0
22808	6.7375	10	118	204.924	0	-	0	-2	0.295678	Nucleotide metabolism	Pyrimidine metabolism PATHko00240	orotate phosphoribosyltransferase [Methanosarcina sp. MTP4]	-	-	1
2245	6.71152	31	1369	886.198	0	-	0	-2	0.121446	Energy metabolism	Pyruvate metabolism PATHko00620|Carbon fixation in photosynthetic organisms PATHko00710|Carbon fixation pathways in prokaryotes PATHko00720	MULTISPECIES: pyruvate, phosphate dikinase [Lactobacillus casei group]	-	-	0
10204	6.71087	18	297	355.411	0	-	0	-2	0.241361			TIGR00303 family protein [Synechococcus sp. PCC 6312]	-	-	1
1197	6.6958	23	2275	100.894	0	-	0	-2	0.0688464	Translation	Ribosome PATHko03010|Ribosome BRko03011|Mitochondrial biogenesis BRko03029	MULTISPECIES: 30S ribosomal protein S6 [Mycobacterium tuberculosis complex]	-	-	0
14593	6.69485	14	201	413.08	0	-	0	-2	0.15577	Nucleotide metabolism|Transcription	Purine metabolism PATHko00230|Pyrimidine metabolism PATHko00240|RNA polymerase PATHko03020|Transcription machinery BRko03021	DNA-directed RNA polymerase subunit A'' [Sulfolobus sp. A20]	-	-	1
15699	6.68546	14	185	110.119	0	-	0	-2	0.271745	Translation	Transfer RNA biogenesis BRko03016|RNA transport PATHko03013	MULTISPECIES: ribonuclease P subunit RPR2 [Methanobrevibacter]	-	-	1
127	6.67686	28	5343	252.358	0	-	0	-2	0.0677332	Carbohydrate metabolism	Glycolysis / Gluconeogenesis PATHko00010|Fructose and mannose metabolism PATHko00051|Inositol phosphate metabolism PATHko00562|Carbon fixation in photosynthetic organisms PATHko00710|Exosome BRko04147	MULTISPECIES: triose-phosphate isomerase [Streptococcus anginosus group]	-	-	0
451	6.65833	24	4102	179.527	0	-	0	-2	0.157892	Energy metabolism	Oxidative phosphorylation PATHko00190|Photosynthesis PATHko00195|Photosynthesis proteins BRko00194	ATP synthase delta (OSCP) subunit ATP synthase delta (OSCP) subunit [Bdellovibrio exovorus]	-	-	0
640	6.64621	23	3162	324.774	0	-	0	-2	0.0843927	Glycan biosynthesis and metabolism	Lipopolysaccharide biosynthesis PATHko00540|Lipopolysaccharide biosynthesis proteins BRko01005	MULTISPECIES: D-arabinose 5-phosphate isomerase [Pseudomonas fluorescens group]	-	-	0
864	6.63588	18	2789	332.239	0	-	0	-2	0.0736666	Energy metabolism		MULTISPECIES: hypothetical protein [Bacillus cereus group]	-	-	0
17865	6.61985	11	141	93.0189	0	-	0	-2	0.166218	Genetic information processing	Transcription related proteins	MULTISPECIES: DNA-binding protein Alba [Methanothermobacter]	-	-	1
198	6.5953	27	5209	284.442	0	-	0	-2	0.109265	Translation	Ribosome biogenesis BRko03009	MULTISPECIES: rRNA (cytidine-2'-O-)-methyltransferase [Bacillus cereus group]	-	-	0
1012	6.59272	22	2392	331.991	0	-	0	-2	0.0706148	Carbohydrate metabolism	Glycolysis / Gluconeogenesis PATHko00010|Pentose phosphate pathway PATHko00030|Fructose and mannose metabolism PATHko00051|Carbon fixation in photosynthetic organisms PATHko00710|Methane metabolism PATHko00680	fructose 1,6-bisphosphatase II [Salmonella enterica subsp. enterica serovar Typhimurium str. LT2]	-	-	0
1777	6.59206	28	1674	110.348	0	-	0	-2	0.110713	Amino acid metabolism	Histidine metabolism PATHko00340	MULTISPECIES: phosphoribosyl-ATP pyrophosphatase [Bacillus cereus group]	-	-	0
4785	6.58365	35	673	343.65	0	-	0	-2	0.4181	Genetic information processing	Protein folding and associated processing	MULTISPECIES: AmmeMemoRadiSam system radical SAM enzyme [Mycobacterium tuberculosis complex]	-	-	0
14140	6.5625	14	203	74.1256	0	-	0	-2	0.146481	Genetic information processing	Transcription related proteins	MULTISPECIES: small nuclear ribonucleoprotein [Methanosarcina]	-	-	1
11527	6.52525	16	259	558.595	0	-	0	-2	0.216448	Translation	Amino acid related enzymes BRko01007|Transfer RNA biogenesis BRko03016|AminoacyltRNA biosynthesis PATHko00970	phenylalanine--tRNA ligase subunit beta [Sulfolobus sp. A20]	-	-	1
16593	6.51908	15	173	217.827	0	-	0	-2	0.387764	Nucleotide metabolism	Pyrimidine metabolism PATHko00240	orotidine 5'-phosphate decarboxylase [Sulfolobus sp. A20]	-	-	1
3459	6.51869	19	954	726.748	2388	NoPlant	58	1	0.17067	Poorly characterized	Function unknown	MULTISPECIES: HDIG domain-containing protein [Bacillus subtilis group]	-	-	0
4272	6.51516	24	757	342.547	0	-	0	-2	0.109751	Amino acid metabolism|Metabolism of other amino acids	Cysteine and methionine metabolism PATHko00270|Selenocompound metabolism PATHko00450	MULTISPECIES: 5-methyltetrahydropteroyltriglutamate--homocysteine methyltransferase [Acinetobacter calcoaceticus/baumannii complex]	-	-	0
531	6.49464	35	2846	449.597	0	-	0	-2	0.111546	Carbohydrate metabolism	Fructose and mannose metabolism PATHko00051|Amino sugar and nucleotide sugar metabolism PATHko00520	MULTISPECIES: mannose-1-phosphate guanylyltransferase/mannose-6-phosphate isomerase [Burkholderia cepacia complex]	-	-	0
4059	6.49263	38	768	457.376	0	-	0	-2	0.107366	Energy metabolism	Oxidative phosphorylation PATHko00190	MULTISPECIES: V-type ATP synthase subunit B [Streptococcus]	-	-	0
265	6.48217	42	4841	406.882	0	-	0	-2	0.0686126	Amino acid metabolism	Glycine, serine and threonine metabolism PATHko00260|Phenylalanine, tyrosine and tryptophan biosynthesis PATHko00400	TrpB/TrpC bifunctional protein, includes tryptophan synthase subunit beta and indole-3-glycerol phosphate synthase [Bifidobacterium longum]	-	-	0
499	6.47461	39	3691	466.603	0	-	0	-2	0.0767299	Energy metabolism	Oxidative phosphorylation PATHko00190	MULTISPECIES: NADH-quinone oxidoreductase subunit D [Bacillus cereus group]	lcl|NC_001823.1_prot_NP_044782.1_38	nad7	0
11526	6.4737	17	259	498.776	0	-	0	-2	0.19998	Translation	Amino acid related enzymes BRko01007|Transfer RNA biogenesis BRko03016|AminoacyltRNA biosynthesis PATHko00970	phenylalanine--tRNA ligase subunit alpha [Methanosarcina sp. MTP4]	-	-	1
834	6.47122	25	2852	430.423	0	-	0	-2	0.223692	Translation	Transfer RNA biogenesis BRko03016|RNA transport PATHko03013	MULTISPECIES: CCA tRNA nucleotidyltransferase [Bacillus cereus group]	-	-	0
2454	6.46389	33	1215	268.976	0	-	0	-2	0.155784	Amino acid metabolism	Cysteine and methionine metabolism PATHko00270	MULTISPECIES: 5'-methylthioadenosine phosphorylase [Mycobacterium tuberculosis complex]	-	-	0
8173	6.45611	24	362	437.582	0	-	0	-2	0.244236	Lipid metabolism|Signal transduction	Sphingolipid metabolism PATHko00600|Sphingolipid signaling pathway PATHko04071	aspartate aminotransferase family protein [Burkholderia pseudomallei]	-	-	1
6711	6.45526	29	427	294.528	0	-	0	-2	0.190249	Energy metabolism	Methane metabolism PATHko00680	CoB--CoM heterodisulfide reductase subunit B [Methanosarcina sp. MTP4]	-	-	1
382	6.45463	34	4306	126.686	161	Plant	4349	0	0.131006	Carbohydrate metabolism|Amino acid metabolism	Glyoxylate and dicarboxylate metabolism PATHko00630|Glycine, serine and threonine metabolism PATHko00260	MULTISPECIES: glycine cleavage system protein H [Proteobacteria]	-	-	0
7219	6.44825	28	386	404.043	0	-	0	-2	0.206134	Carbohydrate metabolism|Energy metabolism|Amino acid metabolism	Glycolysis / Gluconeogenesis PATHko00010|Methane metabolism PATHko00680|Glycine, serine and threonine metabolism PATHko00260	cofactor-independent phosphoglycerate mutase [Dehalococcoides sp. UCH007]	-	-	1
931	6.44685	34	2627	199.346	0	-	0	-2	0.237761	Metabolism of cofactors and vitamins	Folate biosynthesis PATHko00790	MULTISPECIES: molybdenum cofactor guanylyltransferase [Burkholderia cepacia complex]	-	-	0
1814	6.44636	19	1655	445.013	2545	Plant	22	1	0.0876626	Translation|Replication and repair	Transfer RNA biogenesis BRko03016|Chromosome and associated proteins BRko03036	MULTISPECIES: methylenetetrahydrofolate--tRNA-(uracil(54)-C(5))-methyltransferase (FADH(2)-oxidizing) TrmFO [Streptococcus anginosus group]	-	-	0
289	6.44491	28	4727	303.49	0	-	0	-2	0.145513	Translation	Ribosome biogenesis BRko03009	pseudouridylate synthase (ribosomal large subunit pseudouridine synthase B) [Blattabacterium sp. (Blattella germanica)]	-	-	0
428	6.43907	27	4121	316.536	0	-	0	-2	0.0925824	Metabolism of terpenoids and polyketides	Terpenoid backbone biosynthesis PATHko00900	MULTISPECIES: 4-hydroxy-3-methylbut-2-enyl diphosphate reductase 1 [Mycobacterium tuberculosis complex]	-	-	0
650	6.43049	25	3312	311.931	0	-	0	-2	0.0883417	Energy metabolism|Amino acid metabolism|Enzyme families	Methane metabolism PATHko00680|Glycine, serine and threonine metabolism PATHko00260|Protein phosphatase and associated proteins BRko01009	MULTISPECIES: phosphoserine phosphatase SerB [Mycobacterium tuberculosis complex]	-	-	0
550	6.42013	21	3678	66.118	0	-	0	-2	0.0321691	Translation	Ribosome PATHko03010|Ribosome BRko03011	MULTISPECIES: 30S ribosomal protein S21 [Bacteria]	-	-	0
3139	6.40465	28	1021	278.472	0	-	0	-2	0.135101	Metabolism of cofactors and vitamins	Folate biosynthesis PATHko00790	MULTISPECIES: GTP cyclohydrolase FolE2 [pseudomallei group]	-	-	0
15295	6.4	13	190	431.204	0	-	0	-2	0.394929	Replication and repair	DNA replication proteins BRko03032	cell division control protein Cdc6 [Sulfolobus sp. A20]	-	-	1
17867	6.4	12	159	318.39	0	-	0	-2	0.200217	Transcription	Transcription factors BRko03000	transcriptional regulator [Thermococcus sp. 2319x1]	-	-	1
569	6.38066	24	3628	147.701	0	-	0	-2	0.110361	Poorly characterized	General function prediction only	MULTISPECIES: cell division/cell wall cluster transcriptional repressor MraZ [Bacteria]	-	-	0
16233	6.37273	13	178	347.77	0	-	0	-2	0.169501	Poorly characterized	Function unknown	radical SAM protein [Sulfolobus sp. A20]	-	-	1
6273	6.36714	27	514	376.185	0	-	0	-2	0.202013	Metabolism of cofactors and vitamins	Nicotinate and nicotinamide metabolism PATHko00760	MULTISPECIES: nicotinate phosphoribosyltransferase [Bacillus cereus group]	-	-	0
361	6.35534	25	4526	67.1312	0	-	0	-2	0.0964321	Translation	Ribosome PATHko03010|Ribosome BRko03011	MULTISPECIES: 50S ribosomal protein L29 [Gammaproteobacteria]	-	-	0
14956	6.34118	13	194	173.566	0	-	0	-2	0.271832	Transcription	Basal transcription factors PATHko03022|Transcription machinery BRko03021|Viral carcinogenesis PATHko05203|EpsteinBarr virus infection PATHko05169	transcription initiation factor E subunit alpha [Methanocaldococcus fervens]	-	-	1
12536	6.32043	15	236	249.246	0	-	0	-2	0.219973	Lipid metabolism	Glycerophospholipid metabolism PATHko00564	geranylgeranylglyceryl/heptaprenylglyceryl phosphate synthase [Sulfolobus sp. A20]	-	-	1
15349	6.31188	15	190	187.995	0	-	0	-2	0.148792	Nucleotide metabolism|Xenobiotics biodegradation and metabolism|Enzyme families	Purine metabolism PATHko00230|Drug metabolism other enzymes PATHko00983|Peptidases BRko01002	GMP synthase [glutamine-hydrolyzing] subunit A [Methanobacterium sp. MB1]	-	-	1
1319	6.2989	25	2025	60.0488	2304	Plant	39	1	0.114716	Translation	Ribosome PATHko03010|Ribosome BRko03011|Mitochondrial biogenesis BRko03029	50S ribosomal protein L32 (Ribosomal protein I) [Bacteroides fragilis YCH46]	-	-	0
2366	6.29792	31	1308	85.9608	1253	NoPlant	1300	0	0.149869	Genetic information processing	Protein folding and associated processing	MULTISPECIES: hydrogenase assembly protein HypC [Bacteria]	-	-	0
3195	6.27521	26	1013	794.309	0	-	0	-2	0.188039	Poorly characterized	General function prediction only	MULTISPECIES: DEAD/DEAH box helicase [Mycobacterium tuberculosis complex]	-	-	0
12392	6.26652	17	239	272.138	0	-	0	-2	0.248399	Translation	Protein kinases BRko01001|Ribosome biogenesis in eukaryotes PATHko03008|Ribosome biogenesis BRko03009	serine/threonine protein kinase [Sulfolobus sp. A20]	-	-	1
540	6.2594	26	3711	160.766	0	-	0	-2	0.101182	Metabolism of terpenoids and polyketides	Terpenoid backbone biosynthesis PATHko00900	MULTISPECIES: 2-C-methyl-D-erythritol 2,4-cyclodiphosphate synthase [Mycobacterium tuberculosis complex]	-	-	0
4	6.25	40	4661	361.567	0	-	0	-2	0.199812	Amino acid metabolism	Histidine metabolism PATHko00340|Tyrosine metabolism PATHko00350|Phenylalanine metabolism PATHko00360|Phenylalanine, tyrosine and tryptophan biosynthesis PATHko00400|Amino acid related enzymes BRko01007|Tropane, piperidine and pyridine alkaloid biosynthesis PATHko00960|Novobiocin biosynthesis PATHko00401	MULTISPECIES: histidinol-phosphate transaminase [Bacillus cereus group]	-	-	0
883	6.24016	16	2748	322.668	0	-	0	-2	0.095755	Translation	Ribosome biogenesis BRko03009	MULTISPECIES: ribosomal large subunit pseudouridine synthase C [Burkholderia cepacia complex]	-	-	0
616	6.22797	32	3167	537.973	539	NoPlant	3365	0	0.156247	Metabolism	Metabolism of cofactors and vitamins	MULTISPECIES: ubiquinone biosynthesis regulatory protein kinase UbiB [Pseudomonas syringae group]	-	-	0
548	6.22207	28	3382	151.375	0	-	0	-2	0.155286	Metabolism of cofactors and vitamins|Folding, sorting and degradation	Folate biosynthesis PATHko00790|Sulfur relay system PATHko04122	molybdenum cofactor biosynthesis protein MoaE; molybdopterin converting factor subunit 2 [Enterobacter aerogenes]	-	-	0
624	6.21983	32	3388	528.923	0	-	0	-2	0.134333	Metabolism of cofactors and vitamins	Alanine, aspartate and glutamate metabolism PATHko00250|Nicotinate and nicotinamide metabolism PATHko00760	MULTISPECIES: L-aspartate oxidase [Bacillus subtilis group]	-	-	0
652	6.21737	39	3271	510.654	0	-	0	-2	0.0802318	Carbohydrate metabolism	Pyruvate metabolism PATHko00620|Valine, leucine and isoleucine biosynthesis PATHko00290	2-isopropylmalate synthase / (R)-citramalate synthase [Natronomonas moolapensis]	-	-	0
2656	6.21733	34	1179	278.004	0	-	0	-2	0.178466	Metabolism		DNA-directed RNA polymerase subunit delta [Streptococcus sp. HTS9]	-	-	0
1551	6.21687	21	1899	263.963	313	NoPlant	1896	0	0.0760643	Translation	Transfer RNA biogenesis BRko03016|RNA transport PATHko03013	MULTISPECIES: MBL fold metallo-hydrolase [Pseudomonas putida group]	-	-	0
18006	6.2139	12	156	128.994	0	-	0	-2	0.277121	Poorly characterized	Function unknown	hypothetical protein [Thermococcus sp. AM4]	-	-	1
435	6.2135	26	4207	321.545	0	-	0	-2	0.0877901	Metabolism of cofactors and vitamins|Translation	Thiamine metabolism PATHko00730|Ribosome biogenesis BRko03009	MULTISPECIES: ribosome small subunit-dependent GTPase A [Bacillus cereus group]	-	-	0
468	6.20866	28	3665	302.877	0	-	0	-2	0.104108	Energy metabolism|Metabolism of cofactors and vitamins|Metabolism of terpenoids and polyketides	Oxidative phosphorylation PATHko00190|Porphyrin and chlorophyll metabolism PATHko00860|Prenyltransferases BRko01006	MULTISPECIES: protoheme IX farnesyltransferase 2 [Bacillus]	-	-	0
334	6.20081	36	3813	465.023	0	-	0	-2	0.103991	Enzyme families	Peptidases BRko01002|Chaperones and folding catalysts BRko03110|Twocomponent system PATHko02020|Cationic antimicrobial peptide CAMP resistance PATHko01503	serine protease DO-like protease [Candidatus Liberibacter americanus]	-	-	0
4111	6.20009	24	802	190.778	217	Plant	760	0	0.117372	Metabolism of cofactors and vitamins	Porphyrin and chlorophyll metabolism PATHko00860	cobalt-precorrin-6B C(15)-methyltransferase (decarboxylating) [Salmonella enterica]	-	-	0
1754	6.19822	35	1662	431.983	1432	Plant	260	0	0.135924	Poorly characterized	Function unknown	MULTISPECIES: HD domain-containing protein [Bacillus cereus group]	-	-	0
631	6.19068	25	3235	345.155	0	-	0	-2	0.106702	Glycan biosynthesis and metabolism	Lipopolysaccharide biosynthesis PATHko00540|Lipopolysaccharide biosynthesis proteins BRko01005	MULTISPECIES: UDP-3-O-(3-hydroxymyristoyl)glucosamine N-acyltransferase [Enterobacteriaceae]	-	-	0
6186	6.17201	13	527	283.097	0	-	0	-2	0.326646	Poorly characterized	Function unknown	hypothetical protein [Rhizobium sp. N731]	-	-	0
1722	6.16669	27	1728	226.176	0	-	0	-2	0.0739872	Metabolism of cofactors and vitamins	Riboflavin metabolism PATHko00740	MULTISPECIES: 3,4-dihydroxy-2-butanone-4-phosphate synthase [Burkholderia cepacia complex]	-	-	0
1267	6.16441	25	2135	171.497	0	-	0	-2	0.134772	Metabolism	Metabolism of cofactors and vitamins	MULTISPECIES: molybdopterin-guanine dinucleotide biosynthesis protein MobB [Bacillus cereus group]	-	-	0
6299	6.16079	25	513	462.38	0	-	0	-2	0.247059	Poorly characterized	Function unknown	FAD-dependent oxidoreductase [Bacillus sp. 1NLA3E]	-	-	0
2476	6.157	19	1134	187.183	0	-	0	-2	0.163216			MULTISPECIES: HNH endonuclease [Mycobacterium tuberculosis complex]	-	-	0
6086	6.14391	16	539	697.904	0	-	0	-2	0.286415			B12-binding domain-containing radical SAM protein [Clostridium sp. BNL1100]	-	-	0
1378	6.14284	39	1882	433.418	0	-	0	-2	0.0978787	Translation	Transfer RNA biogenesis BRko03016	MULTISPECIES: RNA-splicing ligase RtcB [Mycobacterium tuberculosis complex]	-	-	0
13846	6.12861	17	209	322.071	0	-	0	-2	0.222869	Energy metabolism	Methane metabolism PATHko00680	methenyltetrahydromethanopterin cyclohydrolase [Methanocaldococcus sp. FS406-22]	-	-	1
1278	6.1234	31	2096	286.98	0	-	0	-2	0.0725314	Amino acid metabolism|Metabolism of other amino acids	Cysteine and methionine metabolism PATHko00270|Arginine and proline metabolism PATHko00330|betaAlanine metabolism PATHko00410|Glutathione metabolism PATHko00480	MULTISPECIES: spermidine synthase [Enterobacteriaceae]	-	-	0
13127	6.11731	16	223	533.933	0	-	0	-2	0.184945	Translation|Replication and repair	Transfer RNA biogenesis BRko03016|Chromosome and associated proteins BRko03036	radical SAM superfamily protein / histone acetyltransferase [Dehalococcoides mccartyi]	-	-	1
100	6.11615	32	5360	223.17	1297	Plant	5192	0	0.0704571	Carbohydrate metabolism	Pentose phosphate pathway PATHko00030|Pentose and glucuronate interconversions PATHko00040|Carbon fixation in photosynthetic organisms PATHko00710	MULTISPECIES: ribulose-phosphate 3-epimerase [Streptococcus anginosus group]	-	-	0
22146	6.11185	11	123	192.772	0	-	0	-2	0.147454	Nucleotide metabolism|Metabolism of cofactors and vitamins|Transport and catabolism	Purine metabolism PATHko00230|Thiamine metabolism PATHko00730|Exosome BRko04147	adenylate kinase [Sulfolobus sp. A20]	-	-	1
978	6.1067	26	2535	272.936	0	-	0	-2	0.18662	Membrane transport	Peptidases BRko01002|Secretion system BRko02044|Bacterial motility proteins BRko02035	type II secretion pathway, prepilin signal peptidase PulO-related peptidase [Cycloclasticus zancles]	-	-	0
267	6.10253	35	4909	521.355	2091	Plant	195	1	0.0722142	Nucleotide metabolism	Purine metabolism PATHko00230|One carbon pool by folate PATHko00670|Exosome BRko04147|Antifolate resistance PATHko01523	MULTISPECIES: bifunctional phosphoribosylaminoimidazolecarboxamide formyltransferase/inosine monophosphate cyclohydrolase [Bacillus cereus group]	-	-	0
4385	6.09935	25	754	336.958	0	-	0	-2	0.118457	Genetic information processing	Transcription related proteins	RNA 3'-terminal phosphate cyclase [Salmonella enterica]	-	-	0
8083	6.09918	26	368	153.046	0	-	0	-2	0.353681	Cellular processes and signaling	Signal transduction mechanisms	CBS domain-containing protein [Synechococcus sp. PCC 6312]	-	-	1
1230	6.09788	22	2224	250.106	2423	NoPlant	117	1	0.0713017			MULTISPECIES: Nif3-like dinuclear metal center hexameric protein [Pseudomonas putida group]	-	-	0
13595	6.09349	25	207	314.65	0	-	0	-2	0.221637	Carbohydrate metabolism	Galactose metabolism PATHko00052|Amino sugar and nucleotide sugar metabolism PATHko00520	UDP-glucose 4-epimerase [Methanosarcina sp. Kolksee]	-	-	1
413	6.0873	31	4181	798.913	2005	Plant	3990	0	0.0827331	Enzyme families	Peptidases BRko01002|Cell cycle Caulobacter PATHko04112	endopeptidase La (ATP-dependent protease La 1) [[Bacillus thuringiensis] serovar konkukian str. 97-27]	-	-	0
678	6.0862	41	3141	413.555	0	-	0	-2	0.0719663	Carbohydrate metabolism	Citrate cycle TCA cycle PATHko00020|Carbon fixation pathways in prokaryotes PATHko00720|Glutathione metabolism PATHko00480|Peroxisome PATHko04146	MULTISPECIES: isocitrate dehydrogenase (NADP(+)) [Enterobacteriaceae]	-	-	0
9647	6.08288	19	289	511.243	0	-	0	-2	0.185395	Nucleotide metabolism	Pyrimidine metabolism PATHko00240|Drug metabolism other enzymes PATHko00983|Bladder cancer PATHko05219	MULTISPECIES: thymidine phosphorylase [Legionella]	-	-	1
606	6.07987	34	3393	270.89	2412	Plant	175	1	0.073444	Metabolism of cofactors and vitamins	Nicotinate and nicotinamide metabolism PATHko00760	MULTISPECIES: NAD(+) synthetase [Streptococcus anginosus group]	-	-	0
209	6.075	30	4734	324.743	0	-	0	-2	0.0797763	Lipid metabolism	Fatty acid biosynthesis PATHko00061|Lipid biosynthesis proteins BRko01004	MULTISPECIES: 3-oxoacyl-ACP synthase III [Mycobacterium tuberculosis complex]	-	-	0
17254	6.075	11	165	236.661	0	-	0	-2	0.267846	Amino acid metabolism	Histidine metabolism PATHko00340	phosphoribosylformimino-5-aminoimidazole carboxamide ribotide isomerase [Methanosarcina sp. MTP4]	-	-	1
789	6.0704	32	2886	397.776	0	-	0	-2	0.151575	Translation	Ribosome biogenesis BRko03009	MULTISPECIES: ribosomal RNA large subunit methyltransferase I [Vibrio harveyi group]	-	-	0
774	6.06925	15	2888	173.696	0	-	0	-2	0.144102	Membrane transport	Transporters BRko02000	MULTISPECIES: peptidoglycan-associated lipoprotein [Enterobacteriaceae]	-	-	0
17351	6.06691	13	164	280.488	0	-	0	-2	0.195719	Poorly characterized	General function prediction only	metal-dependent hydrolase [Thermococcus sp. 2319x1]	-	-	1
11563	6.066	23	244	341.341	0	-	0	-2	0.180514	Carbohydrate metabolism|Energy metabolism	Glycolysis / Gluconeogenesis PATHko00010|Carbon fixation in photosynthetic organisms PATHko00710	glyceraldehyde-3-phosphate dehydrogenase [Methanosarcina sp. WH1]	-	-	1
3	6.05495	29	5374	176.474	275	NoPlant	117	0	0.0964274	Metabolism	Others	MULTISPECIES: peptide deformylase [Bacillus cereus group]	-	-	0
6850	6.04923	16	470	323.142	0	-	0	-2	0.173338	Energy metabolism	Methane metabolism PATHko00680	MULTISPECIES: 2-phospho-L-lactate transferase [Mycobacterium tuberculosis complex]	-	-	1
226	6.04861	40	4532	588.04	0	-	0	-2	0.0567464	Amino acid metabolism|Metabolism of cofactors and vitamins	Valine, leucine and isoleucine biosynthesis PATHko00290|Pantothenate and CoA biosynthesis PATHko00770	MULTISPECIES: dihydroxy-acid dehydratase [Mycobacterium tuberculosis complex]	-	-	0
10812	6.04557	19	266	328.018	0	-	0	-2	0.273943	Metabolism of cofactors and vitamins	Folate biosynthesis PATHko00790	GHMP family kinase (homolog to beta-ribofuranosylaminobenzene 5'-phosphate synthase) [Natronomonas moolapensis]	-	-	1
1068	6.04453	22	2455	395.953	0	-	0	-2	0.0591093	Nucleotide metabolism|Metabolism of cofactors and vitamins	Purine metabolism PATHko00230|One carbon pool by folate PATHko00670	MULTISPECIES: phosphoribosylglycinamide formyltransferase 2 [Mycobacterium tuberculosis complex]	-	-	0
485	6.0435	28	3904	434.166	0	-	0	-2	0.0780998	Carbohydrate metabolism	Citrate cycle TCA cycle PATHko00020|Lysine degradation PATHko00310	MULTISPECIES: 2-oxoglutarate dehydrogenase, E2 component, dihydrolipoamide succinyltransferase [Mycobacterium]	-	-	0
13771	6.03571	15	212	627.693	0	-	0	-2	0.154124	Translation	AminoacyltRNA biosynthesis PATHko00970	glutamyl-tRNA(Gln) amidotransferase subunit E [Sulfolobus sp. A20]	-	-	1
372	6.03282	29	4351	496.279	787	NoPlant	271	0.741697	0.168518	Metabolism of other amino acids|Enzyme families	Glutathione metabolism PATHko00480|Peptidases BRko01002	MULTISPECIES: leucyl aminopeptidase [Bacillus cereus group]	-	-	0
1678	6.03281	14	1782	298.942	0	-	0	-2	0.153012	Membrane transport	Chromosome and associated proteins BRko03036|Transporters BRko02000|ABC transporters PATHko02010	MULTISPECIES: cell division protein FtsX [Mycobacterium tuberculosis complex]	-	-	0
13241	6.02867	17	220	182.385	0	-	0	-2	0.239224	Nucleotide metabolism	Purine metabolism PATHko00230	adenylate cyclase [Sulfolobus sp. A20]	-	-	1
217	6.02105	24	5100	159.607	0	-	0	-2	0.0760626	Transcription	Transcription machinery BRko03021	MULTISPECIES: transcription elongation factor GreA [Mycobacterium tuberculosis complex]	-	-	0
412	6.01709	31	3999	235.521	0	-	0	-2	0.226526	Metabolism of terpenoids and polyketides	Terpenoid backbone biosynthesis PATHko00900	MULTISPECIES: 2-C-methyl-D-erythritol 4-phosphate cytidylyltransferase [Bacillus cereus group]	-	-	0
296	6.01458	38	4717	210.564	0	-	0	-2	0.0505649	Nucleotide metabolism	Pyrimidine metabolism PATHko00240	MULTISPECIES: uracil phosphoribosyltransferase [Mycobacterium tuberculosis complex]	-	-	0
581	6.01212	35	3467	174.66	2410	NoPlant	181	1	0.0934034	Energy metabolism	Oxidative phosphorylation PATHko00190	MULTISPECIES: NADH-quinone oxidoreductase subunit I [Proteobacteria]	-	-	0
13617	6.00789	16	214	122.734	2439	NoPlant	212	1	0.0956399	Translation	Ribosome PATHko03010|Ribosome BRko03011|Ribosome biogenesis BRko03009	MULTISPECIES: 50S ribosomal protein L7Ae [Methanosarcina]	-	-	0
12986	6.0076	16	214	416.668	0	-	0	-2	0.28556	Translation	Amino acid related enzymes BRko01007|Transfer RNA biogenesis BRko03016|AminoacyltRNA biosynthesis PATHko00970	tryptophan--tRNA ligase [Methanosarcina sp. MTP4]	-	-	1
15839	6.00592	14	183	419.18	0	-	0	-2	0.259312	Translation	Transfer RNA biogenesis BRko03016	tRNA pseudouridine(54/55) synthase Pus10 [Thermococcus sp. 2319x1]	-	-	1
15731	6.00465	17	184	225.135	0	-	0	-2	0.245793	Genetic information processing	Protein folding and associated processing	glutaredoxin [Sulfolobus sp. A20]	-	-	1
107	6	28	5436	88.984	0	-	0	-2	0.0678005	Translation	Ribosome PATHko03010|Ribosome BRko03011	MULTISPECIES: 30S ribosomal protein S15 [Gammaproteobacteria]	-	-	0
245	6	28	5048	156.8	361	NoPlant	5033	0.0403338	0.199017	Translation	Transfer RNA biogenesis BRko03016	MULTISPECIES: tRNA threonylcarbamoyladenosine biosynthesis protein TsaE [Mycobacterium avium complex (MAC)]	-	-	0
12440	6	14	210	183.555	0	-	0	-2	0.101275	Transcription	Basal transcription factors PATHko03022|Transcription factors BRko03000|Transcription machinery BRko03021|Viral carcinogenesis PATHko05203|Huntingtons disease PATHko05016|HTLVI infection PATHko05166|Herpes simplex infection PATHko05168|EpsteinBarr virus infection PATHko05169|Human papillomavirus infection PATHko05165	TATA-binding protein of transcription factor TFIID [Archaeoglobus sulfaticallidus]	-	-	1
13619	6	14	211	262.509	0	-	0	-2	0.268736	Folding, sorting and degradation	Chaperones and folding catalysts BRko03110	peptidylprolyl isomerase [Sulfolobus sp. A20]	-	-	1
13750	6	14	212	174.585	0	-	0	-2	0.160088	Translation	Ribosome PATHko03010|Ribosome BRko03011	50S ribosomal protein L16 [Sulfolobus sp. A20]	-	-	1
13755	6	14	212	222.514	0	-	0	-2	0.170111	Translation	Ribosome PATHko03010|Ribosome BRko03011	30S ribosomal protein S2 [Sulfolobus sp. A20]	-	-	1
13765	6	14	212	150.028	2355	NoPlant	212	1	0.212224	Translation	Ribosome PATHko03010|Ribosome BRko03011	50S ribosomal protein L19e [Sulfolobus sp. A20]	-	-	1
13774	6	14	212	402.524	0	-	0	-2	0.130945	Translation	mRNA surveillance pathway PATHko03015|Messenger RNA Biogenesis BRko03019|Translation factors BRko03012	peptide chain release factor 1 [Sulfolobus sp. A20]	-	-	1
13775	6	14	212	74.4104	0	-	0	-2	0.155276	Translation	Ribosome PATHko03010|Ribosome BRko03011	MULTISPECIES: 30S ribosomal protein S28e [Methanosarcina]	-	-	1
13777	6	14	212	335.887	2127	NoPlant	212	1	0.166297	Translation	Ribosome PATHko03010|Ribosome BRko03011	50S ribosomal protein L10 [Sulfolobus sp. A20]	-	-	1
13778	6	14	212	330.736	2496	NoPlant	212	1	0.13747	Replication and repair	DNA replication PATHko03030|DNA replication proteins BRko03032|Base excision repair PATHko03410|Nonhomologous endjoining PATHko03450|DNA repair and recombination proteins BRko03400|Exosome BRko04147	flap endonuclease-1 [Sulfolobus sp. A20]	-	-	1
13779	6	14	212	341.797	2274	NoPlant	212	1	0.136189	Translation	Ribosome PATHko03010|Ribosome BRko03011	50S ribosomal protein L3 [Sulfolobus sp. A20]	-	-	1
13783	6	14	212	448.618	2415	NoPlant	210	1	0.422446	Translation	Transfer RNA biogenesis BRko03016	CCA-adding protein [Methanosarcina sp. WWM596]	-	-	1
13858	6	14	211	223.559	2273	NoPlant	211	1	0.147266	Translation	Ribosome biogenesis BRko03009	fibrillarin-like rRNA methylase [Thermococcus sp. 4557]	-	-	1
13859	6	14	211	668.834	2331	NoPlant	211	1	0.320508			hypothetical protein [Sulfolobus sp. A20]	-	-	1
14291	6	14	205	70.1268	0	-	0	-2	0.276771	Nucleotide metabolism|Transcription	Purine metabolism PATHko00230|Pyrimidine metabolism PATHko00240|RNA polymerase PATHko03020|Transcription machinery BRko03021	MULTISPECIES: DNA-directed RNA polymerase subunit K [Thermococcus]	-	-	1
15627	6	13	186	238.118	2343	NoPlant	186	1	0.145757	Transcription	Transcription factors BRko03000	XRE family transcriptional regulator [Sulfolobus sp. A20]	-	-	1
18401	6	11	155	229.135	0	-	0	-2	0.356929	Replication and repair	DNA repair and recombination proteins BRko03400	DNA repair and recombination protein RadB [Methanosarcina mazei]	-	-	1
88	5.99391	27	5285	204.065	481	Plant	5234	0.0145204	0.0586945	Enzyme families	Peptidases BRko01002|Cell cycle Caulobacter PATHko04112|Longevity regulating pathway worm PATHko04212	MULTISPECIES: ATP-dependent Clp protease proteolytic subunit [Proteobacteria]	-	-	0
19024	5.98935	11	148	196.141	0	-	0	-2	0.351686	Metabolism of cofactors and vitamins	Porphyrin and chlorophyll metabolism PATHko00860	cobalamin biosynthesis protein CobY [Thermococcus sp. 2319x1]	-	-	1
832	5.98155	31	2696	209.275	0	-	0	-2	0.140634	Membrane transport	Transporters BRko02000	MULTISPECIES: MarC family membrane protein [Aeromonas]	-	-	0
12678	5.96981	17	231	300.798	1801	Plant	226	0	0.261451	Signal transduction	Twocomponent system PATHko02020	triphosphoribosyl-dephospho-CoA synthase [Methylobacterium sp. 4-46]	-	-	1
12678	5.96981	17	231	300.798	2552	Plant	8	1	0.261451	Signal transduction	Twocomponent system PATHko02020	triphosphoribosyl-dephospho-CoA synthase [Methylobacterium sp. 4-46]	-	-	0
15479	5.96875	13	188	368.814	0	-	0	-2	0.337189	Poorly characterized	General function prediction only	hypothetical protein [Sulfolobus sp. A20]	-	-	1
788	5.96181	20	2964	130.755	0	-	0	-2	0.0731678	Translation	Ribosome PATHko03010|Ribosome BRko03011|Mitochondrial biogenesis BRko03029	MULTISPECIES: 30S ribosomal protein S6 [Enterobacteriaceae]	-	-	0
986	5.95501	40	2187	388.709	28	NoPlant	2538	0	0.125654	Amino acid metabolism	Glyoxylate and dicarboxylate metabolism PATHko00630|Methane metabolism PATHko00680|Alanine, aspartate and glutamate metabolism PATHko00250|Glycine, serine and threonine metabolism PATHko00260|Amino acid related enzymes BRko01007|Peroxisome PATHko04146	L-aspartate aminotransferase / phosphoserine aminotransferase [Candidatus Koribacter versatilis]	-	-	0
986	5.95501	40	2187	388.709	2370	Plant	17	1	0.125654	Amino acid metabolism	Glyoxylate and dicarboxylate metabolism PATHko00630|Methane metabolism PATHko00680|Alanine, aspartate and glutamate metabolism PATHko00250|Glycine, serine and threonine metabolism PATHko00260|Amino acid related enzymes BRko01007|Peroxisome PATHko04146	L-aspartate aminotransferase / phosphoserine aminotransferase [Candidatus Koribacter versatilis]	-	-	0
15083	5.95375	14	191	246.464	0	-	0	-2	0.217422	Poorly characterized	Function unknown	proteasome assembly chaperone family protein [Thermococcus sp. 2319x1]	-	-	1
479	5.95317	28	3956	228.889	0	-	0	-2	0.112516	Genetic information processing	Replication, recombination and repair proteins	DNA repair protein RadC-like protein [Staphylococcus epidermidis ATCC 12228]	-	-	0
13564	5.95089	18	215	196.898	0	-	0	-2	0.13071	Translation	Ribosome PATHko03010|Ribosome BRko03011	30S ribosomal protein S7 [Sulfolobus sp. A20]	-	-	1
120	5.95	28	5423	103.763	783	Plant	5426	0	0.0625047	Translation	Ribosome PATHko03010|Ribosome BRko03011	MULTISPECIES: 50S ribosomal protein L24 [Proteobacteria]	-	-	0
481	5.94953	20	3992	292.853	0	-	0	-2	0.162146	Translation	Messenger RNA Biogenesis BRko03019	MULTISPECIES: RNase adaptor protein RapZ [Mycobacterium tuberculosis complex]	-	-	0
912	5.94557	32	2618	188.423	0	-	0	-2	0.16624	Metabolism of cofactors and vitamins	Porphyrin and chlorophyll metabolism PATHko00860	MULTISPECIES: cob(I)yrinic acid a,c-diamide adenosyltransferase [Mycobacterium tuberculosis complex]	-	-	0
13615	5.94379	16	214	145.355	0	-	0	-2	0.167387	Translation	Ribosome PATHko03010|Ribosome BRko03011	50S ribosomal protein L13 [Sulfolobus sp. A20]	-	-	1
2359	5.94149	20	1333	305.167	0	-	0	-2	0.200127			MULTISPECIES: stage 0 sporulation protein YaaT [Bacillus]	-	-	0
13871	5.9375	14	211	445.464	465	NoPlant	211	0	0.271328	Replication and repair	DNA replication PATHko03030|DNA replication proteins BRko03032	hypothetical protein [Methanosarcina sp. MTP4]	-	-	1
19570	5.92685	11	144	412.708	0	-	0	-2	0.340018	Poorly characterized	General function prediction only	hypothetical protein [Methanosarcina sp. WH1]	-	-	1
14001	5.92593	14	209	233.957	2163	NoPlant	209	1	0.111838	Translation	Ribosome biogenesis in eukaryotes PATHko03008|Ribosome biogenesis BRko03009	rRNA metabolism protein [Sulfolobus sp. A20]	-	-	1
92	5.91699	28	5414	481.364	0	-	0	-2	0.0698993	Translation	Amino acid related enzymes BRko01007|Porphyrin and chlorophyll metabolism PATHko00860|Transfer RNA biogenesis BRko03016|AminoacyltRNA biosynthesis PATHko00970|Prokaryotic Defense System BRko02048	MULTISPECIES: glutamate--tRNA ligase [Mycobacterium tuberculosis complex]	-	-	0
35	5.91158	36	5442	287.548	2354	NoPlant	210	1	0.0944658	Energy metabolism|Metabolism of cofactors and vitamins	Carbon fixation pathways in prokaryotes PATHko00720|One carbon pool by folate PATHko00670	MULTISPECIES: bifunctional 5,10-methylene-tetrahydrofolate dehydrogenase/5,10-methylene-tetrahydrofolate cyclohydrolase [Mycobacterium tuberculosis complex]	-	-	0
18143	5.90931	14	154	711.503	0	-	0	-2	0.372857	Enzyme families	Peptidases BRko01002	ATP-dependent protease LonB [Methanosarcina sp. MTP4]	-	-	1
2587	5.9059	33	1169	114.896	0	-	0	-2	0.167307	Folding, sorting and degradation	Chaperones and folding catalysts BRko03110	MULTISPECIES: hydrogenase nickel incorporation protein HypA [Clostridium]	-	-	0
16307	5.90414	13	177	206.107	0	-	0	-2	0.444584	Genetic information processing	Translation proteins	RNA methyltransferase [Halobacterium sp. DL1]	-	-	1
14826	5.90046	13	198	161.732	0	-	0	-2	0.32879	Transport and catabolism	Prokaryotic Defense System BRko02048	DNA-binding protein [Sulfolobus sp. A20]	-	-	1
4640	5.89211	22	707	366.535	670	Plant	709	0.0112835	0.135239	Metabolism of cofactors and vitamins	Ubiquinone and other terpenoidquinone biosynthesis PATHko00130	aminofutalosine synthase MqnE [Campylobacter jejuni]	-	-	0
12899	5.88889	14	211	162.009	0	-	0	-2	0.140858	Translation	Protein phosphatase and associated proteins BRko01009|RNA transport PATHko03013|Translation factors BRko03012	translation initiation factor IF-2 subunit beta [Sulfolobus sp. A20]	-	-	1
13850	5.88889	14	211	411.332	0	-	0	-2	0.117425	Translation	RNA transport PATHko03013|Translation factors BRko03012	translation initiation factor IF-2 subunit gamma [Sulfolobus sp. A20]	-	-	1
13853	5.88889	14	211	152.63	2222	NoPlant	211	1	0.27019	Translation	Ribosome PATHko03010|Ribosome BRko03011	50S ribosomal protein L32e [Sulfolobus sp. A20]	-	-	1
15925	5.88889	12	176	929.044	0	-	0	-2	0.225718	Replication and repair	DNA repair and recombination proteins BRko03400	large helicase [Thermococcus sp. 2319x1]	-	-	1
16158	5.88889	13	175	246.687	0	-	0	-2	0.160297	Replication and repair	DNA replication PATHko03030|DNA replication proteins BRko03032|Base excision repair PATHko03410|Nucleotide excision repair PATHko03420|Mismatch repair PATHko03430|DNA repair and recombination proteins BRko03400|Cell cycle PATHko04110|Tight junction PATHko04530|HTLVI infection PATHko05166|Hepatitis B PATHko05161	DNA polymerase III sliding clamp [Thermococcus sp. AM4]	-	-	1
18719	5.88889	11	152	783.395	0	-	0	-2	0.340579	Replication and repair	Fanconi anemia pathway PATHko03460|DNA repair and recombination proteins BRko03400	Hef nuclease [Methanosarcina sp. Kolksee]	-	-	1
911	5.88599	14	2691	874.863	0	-	0	-2	0.0927531	Signal transduction	Twocomponent system PATHko02020	MULTISPECIES: bifunctional uridylyltransferase/uridylyl-removing protein [Burkholderia cepacia complex]	-	-	0
11	5.88209	28	4887	370.741	2479	NoPlant	211	1	0.164888	Drug resistance	DAlanine metabolism PATHko00473|Peptidoglycan biosynthesis and degradation proteins BRko01011|Vancomycin resistance PATHko01502	MULTISPECIES: alanine racemase biosynthetic [Enterobacteriaceae]	-	-	0
475	5.875	24	4013	106.646	0	-	0	-2	0.0918292	Membrane transport	Protein export PATHko03060|Bacterial secretion system PATHko03070|Secretion system BRko02044|Quorum sensing PATHko02024	MULTISPECIES: preprotein translocase subunit YajC [Bacillus cereus group]	-	-	0
887	5.875	17	2736	215.54	0	-	0	-2	0.0749004	Translation	Ribosome biogenesis BRko03009	MULTISPECIES: ribosomal RNA large subunit methyltransferase E [Proteobacteria]	-	-	0
18005	5.875	11	158	1284.43	0	-	0	-2	0.282343	Nucleotide metabolism|Replication and repair	Purine metabolism PATHko00230|Pyrimidine metabolism PATHko00240|DNA replication PATHko03030|DNA replication proteins BRko03032	DNA polymerase II large subunit [Methanosarcina sp. WWM596]	-	-	1
2938	5.873	17	1100	363.984	0	-	0	-2	0.18131			PilT protein domain-containing protein [Dictyoglomus turgidum DSM 6724]	-	-	0
765	5.83694	29	2999	322.641	0	-	0	-2	0.238484	Amino acid metabolism	Phenylalanine, tyrosine and tryptophan biosynthesis PATHko00400|Novobiocin biosynthesis PATHko00401	arogenate dehydrogenase / prephenate dehydrogenase [Gluconobacter oxydans]	-	-	0
1692	5.83404	25	1758	258.963	0	-	0	-2	0.173687	Metabolism of cofactors and vitamins	Pantothenate and CoA biosynthesis PATHko00770	MULTISPECIES: type III pantothenate kinase [Mycobacterium tuberculosis complex]	-	-	0
20659	5.83007	10	135	281.844	0	-	0	-2	0.171672	Nucleotide metabolism|Xenobiotics biodegradation and metabolism|Transport and catabolism	Purine metabolism PATHko00230|Drug metabolism other enzymes PATHko00983|Exosome BRko04147	CBS domain-containing protein [Thermococcus sp. AM4]	-	-	1
754	5.81906	26	2831	413.869	0	-	0	-2	0.0691688	Carbohydrate metabolism	Starch and sucrose metabolism PATHko00500|Amino sugar and nucleotide sugar metabolism PATHko00520|Biofilm formation Escherichia coli PATHko02026	MULTISPECIES: glucose-1-phosphate adenylyltransferase [Mycobacterium tuberculosis complex]	-	-	0
3694	5.8139	14	902	222.878	1200	Plant	797	0	0.179407	Cellular processes and signaling	Cell growth	MULTISPECIES: protein jag [Bacillus subtilis group]	-	-	0
3694	5.8139	14	902	222.878	2448	NoPlant	32	1	0.179407	Cellular processes and signaling	Cell growth	MULTISPECIES: protein jag [Bacillus subtilis group]	-	-	0
551	5.81298	26	3655	266.9	0	-	0	-2	0.0733573	Metabolism of cofactors and vitamins	Thiamine metabolism PATHko00730	MULTISPECIES: thiazole synthase [Bacillus cereus group]	-	-	0
1901	5.81233	17	1566	754.728	0	-	0	-2	0.108516	Energy metabolism	Oxidative phosphorylation PATHko00190	MULTISPECIES: NADH-quinone oxidoreductase subunit G [Mycobacterium tuberculosis complex]	-	-	0
2993	5.80357	26	1079	178.85	0	-	0	-2	0.156445	Nucleotide metabolism	Purine metabolism PATHko00230	hydrolase diadenosine tetraphosphate hydrolase [Aciduliprofundum sp. MAR08-339]	-	-	0
19904	5.8	11	139	262.149	0	-	0	-2	0.210426	Transcription	Transcription factors BRko03000	MULTISPECIES: Crp/Fnr family transcriptional regulator [Methanosarcina]	-	-	1
14519	5.78889	14	201	88.6485	0	-	0	-2	0.223456	Translation	Ribosome PATHko03010|Ribosome BRko03011	MULTISPECIES: 50S ribosomal protein L37Ae [Methanosarcina]	-	-	1
467	5.78664	22	3798	265.034	0	-	0	-2	0.0582237	Lipid metabolism	Fatty acid biosynthesis PATHko00061|Lipid biosynthesis proteins BRko01004|Biotin metabolism PATHko00780|Prodigiosin biosyntheses PATHko00333	MULTISPECIES: enoyl-[acyl-carrier-protein] reductase [Mycobacterium chelonae group]	-	-	0
8267	5.78254	26	367	224.513	0	-	0	-2	0.391265	Metabolism of cofactors and vitamins	Riboflavin metabolism PATHko00740	diaminohydroxyphosphoribosylaminopyrimidine reductase RibD [Methanobrevibacter sp. AbM4]	-	-	1
3817	5.77574	28	868	185.102	0	-	0	-2	0.19725	Nucleotide metabolism	Pyrimidine metabolism PATHko00240	MULTISPECIES: orotate phosphoribosyltransferase [Mycobacterium tuberculosis complex]	-	-	0
868	5.76615	18	2781	337.922	773	NoPlant	2666	0	0.231784	Glycan biosynthesis and metabolism	Lipopolysaccharide biosynthesis PATHko00540|Lipopolysaccharide biosynthesis proteins BRko01005	MULTISPECIES: tetraacyldisaccharide 4'-kinase [Pseudomonas putida group]	-	-	0
1594	5.7541	31	1854	162.64	1088	Plant	1823	0	0.159963	Nucleotide metabolism|Membrane transport	Pyrimidine metabolism PATHko00240|Secretion system BRko02044	MULTISPECIES: ComE operon protein 2 [Bacillus]	-	-	0
2746	5.73024	32	1086	280.639	0	-	0	-2	0.0823542	Carbohydrate metabolism	Quorum sensing PATHko02024	MULTISPECIES: fructose-bisphosphate aldolase [Methanosarcina]	-	-	0
16527	5.71232	16	174	364.161	0	-	0	-2	0.267713	Nucleotide metabolism	Pyrimidine metabolism PATHko00240|Arginine and proline metabolism PATHko00330;Purine metabolism PATHko00230	N-ethylammeline chlorohydrolase [Sulfolobus sp. A20]	-	-	1
16371	5.7	11	176	87.7614	2282	NoPlant	210	1	0.122263	Poorly characterized	Function unknown	MULTISPECIES: hypothetical protein [Methanosarcina]	-	-	1
22	5.69259	40	4780	263.724	0	-	0	-2	0.0740725	Membrane transport	Transporters BRko02000|ABC transporters PATHko02010	MULTISPECIES: phosphate ABC transporter ATP-binding protein [Streptococcus anginosus group]	-	-	0
1506	5.68138	33	1847	402.732	0	-	0	-2	0.231825	Amino acid metabolism	Lysine biosynthesis PATHko00300	MULTISPECIES: GntR family transcriptional regulator [Pseudomonas fluorescens group]	-	-	0
2463	5.67851	36	1278	681.221	0	-	0	-2	0.395057	Poorly characterized	Function unknown	MULTISPECIES: hypothetical protein [Mycobacterium tuberculosis complex]	-	-	0
14518	5.675	14	202	177.233	0	-	0	-2	0.272222	Poorly characterized	Function unknown	hypothetical protein [Sulfolobus sp. A20]	-	-	1
11601	5.66881	15	253	278.121	0	-	0	-2	0.290939	Replication and repair	Base excision repair PATHko03410|DNA repair and recombination proteins BRko03400	endonuclease IV [Clostridium sp. BNL1100]	-	-	1
1398	5.65633	31	1763	320.308	0	-	0	-2	0.16258	Enzyme families	Peptidases BRko01002	MULTISPECIES: isoaspartyl peptidase [Burkholderia cepacia complex]	-	-	0
14070	5.65214	15	208	200.101	2172	NoPlant	212	1	0.188981	Translation	Transfer RNA biogenesis BRko03016	MULTISPECIES: tRNA (pseudouridine(54)-N(1))-methyltransferase TrmY [Vibrio harveyi group]	-	-	1
17864	5.65141	18	159	96.1635	0	-	0	-2	0.173026	Poorly characterized	Function unknown	MULTISPECIES: hypothetical protein [Thermococcus]	-	-	1
18717	5.64157	13	151	281.454	0	-	0	-2	0.263568			hypothetical protein [Methanosarcina sp. Kolksee]	-	-	1
18438	5.63973	14	154	1203.06	0	-	0	-2	0.263134	Replication and repair	DNA replication proteins BRko03032	reverse gyrase [Sulfolobus sp. A20]	-	-	1
642	5.60905	27	3350	630.194	0	-	0	-2	0.0600124	Folding, sorting and degradation	Protein phosphatase and associated proteins BRko01009|Mitochondrial biogenesis BRko03029|Chaperones and folding catalysts BRko03110|Protein processing in endoplasmic reticulum PATHko04141|Proteasome BRko03051|PI3KAkt signaling pathway PATHko04151|Exosome BRko04147|Necroptosis PATHko04217|NODlike receptor signaling pathway PATHko04621|Antigen processing and presentation PATHko04612|Th17 cell diffe…	MULTISPECIES: molecular chaperone HtpG [Mycobacterium tuberculosis complex]	-	-	0
8131	5.60731	25	325	337.171	0	-	0	-2	0.226412	Genetic information processing	Translation proteins	deoxyhypusine synthase [Methanosarcina sp. MTP4]	-	-	1
13773	5.59828	17	207	738.632	2320	NoPlant	212	1	0.244261	Genetic information processing	Replication, recombination and repair proteins	DEAD/DEAH box helicase [Sulfolobus sp. A20]	-	-	1
760	5.5895	21	2997	291.79	0	-	0	-2	0.153414	Enzyme families|Folding, sorting and degradation|Cellular community prokaryotes	Peptidases BRko01002|Protein export PATHko03060|Quorum sensing PATHko02024	MULTISPECIES: S26 family signal peptidase [Enterobacteriaceae]	-	-	0
17294	5.5851	19	165	232.679	0	-	0	-2	0.347825			hypothetical protein [Sulfolobus sp. A20]	-	-	1
470	5.57647	28	4029	210.829	0	-	0	-2	0.178182	Metabolism of cofactors and vitamins	Nicotinate and nicotinamide metabolism PATHko00760	MULTISPECIES: nicotinate-nicotinamide nucleotide adenylyltransferase [Bacillus cereus group]	-	-	0
1033	5.57407	34	2450	130.903	0	-	0	-2	0.101607	Amino acid metabolism	Histidine metabolism PATHko00340	MULTISPECIES: phosphoribosyl-AMP cyclohydrolase [Bacillus cereus group]	-	-	0
8995	5.56531	19	342	654.155	0	-	0	-2	0.197592	Energy metabolism	Oxidative phosphorylation PATHko00190	V-type sodium ATP synthase subunit I [Streptococcus pyogenes]	-	-	1
1397	5.5621	22	2034	137.936	0	-	0	-2	0.102365	Genetic information processing	Protein folding and associated processing	MULTISPECIES: hypothetical protein [Proteobacteria]	-	-	0
785	5.54935	22	2896	696.361	750	Plant	2936	0	0.087831	Cell motility	Secretion system BRko02044|Bacterial motility proteins BRko02035|Flagellar assembly PATHko02040	MULTISPECIES: flagellar biosynthesis protein FlhA [Bacillus cereus group]	-	-	0
785	5.54935	22	2896	696.361	2501	Plant	26	1	0.087831	Cell motility	Secretion system BRko02044|Bacterial motility proteins BRko02035|Flagellar assembly PATHko02040	MULTISPECIES: flagellar biosynthesis protein FlhA [Bacillus cereus group]	-	-	0
4239	5.54604	22	778	267.991	0	-	0	-2	0.189239	Metabolism of cofactors and vitamins	Lipoic acid metabolism PATHko00785	MULTISPECIES: octanoyltransferase LipM [Bacillus subtilis group]	-	-	0
20184	5.53905	14	139	218.518	0	-	0	-2	0.215801	Poorly characterized	Function unknown	hypothetical protein [Thermococcus sp. AM4]	-	-	1
16454	5.52027	15	174	247.394	0	-	0	-2	0.264523	Poorly characterized	Function unknown	hypothetical protein [Methanosarcina sp. MTP4]	-	-	1
97	5.5151	39	4909	327.533	2358	Plant	92	1	0.130617	Amino acid metabolism	Cysteine and methionine metabolism PATHko00270|Valine, leucine and isoleucine degradation PATHko00280|Valine, leucine and isoleucine biosynthesis PATHko00290|Amino acid related enzymes BRko01007|Pantothenate and CoA biosynthesis PATHko00770	MULTISPECIES: branched chain amino acid aminotransferase [Bacillus cereus group]	-	-	0
4586	5.51427	20	725	195.81	0	-	0	-2	0.180125	Nucleotide metabolism	Pyrimidine metabolism PATHko00240	orotate phosphoribosyltransferase [Campylobacter jejuni]	-	-	0
590	5.4853	25	3553	127.201	0	-	0	-2	0.259376	Genetic information processing	Replication, recombination and repair proteins	MULTISPECIES: hypothetical protein [Mycobacterium tuberculosis complex]	-	-	0
14213	5.47685	14	206	314.519	0	-	0	-2	0.233163	Translation	Transfer RNA biogenesis BRko03016	tRNA methyltransferase [Methanosarcina sp. Kolksee]	-	-	1
867	5.47533	29	2767	295.22	173	NoPlant	2501	0	0.105954	Metabolism of cofactors and vitamins|Metabolism of terpenoids and polyketides	Ubiquinone and other terpenoidquinone biosynthesis PATHko00130|Prenyltransferases BRko01006	MULTISPECIES: 4-hydroxybenzoate octaprenyltransferase [Burkholderia cepacia complex]	-	-	0
14290	5.475	14	205	223.961	2113	NoPlant	205	1	0.245657	Metabolism of cofactors and vitamins	Folate biosynthesis PATHko00790	hypothetical protein [Sulfolobus sp. A20]	-	-	1
21653	5.46315	13	127	381.78	0	-	0	-2	0.211595	Genetic information processing	Replication, recombination and repair proteins	RNA ligase [Thermococcus sp. AM4]	-	-	1
11228	5.46105	25	264	290.494	0	-	0	-2	0.287408	Poorly characterized	Function unknown	hypothetical protein [Methanosarcina sp. MTP4]	-	-	1
6	5.45972	40	5500	128.28	2491	NoPlant	98	1	0.149127	Transport and catabolism	Exosome BRko04147	MULTISPECIES: histidine triad (HIT) nucleotide-binding protein [Lactobacillus casei group]	-	-	0
1453	5.45833	32	1622	357.419	0	-	0	-2	0.178288	Enzyme families	Peptidases BRko01002	MULTISPECIES: peptidase M28 [Bacillus subtilis group]	-	-	0
3760	5.45467	12	871	224.764	0	-	0	-2	0.244979	Replication and repair|Cell motility	Chromosome and associated proteins BRko03036|Cytoskeleton proteins BRko04812	MULTISPECIES: septum site-determining protein MinC [Bacillus]	-	-	0
554	5.44803	37	3551	490.072	0	-	0	-2	0.132688	Energy metabolism	Oxidative phosphorylation PATHko00190	MULTISPECIES: NADH-quinone oxidoreductase subunit N [Mycobacterium tuberculosis complex]	-	-	0
3156	5.44192	24	1021	259.315	0	-	0	-2	0.130934	Metabolism of cofactors and vitamins		MULTISPECIES: competence damage-inducible protein A [Haloarcula]	-	-	0
1050	5.4331	12	2481	434.221	0	-	0	-2	0.116774	Membrane transport	Transporters BRko02000	MULTISPECIES: Tol-Pal system beta propeller repeat protein TolB [Acinetobacter calcoaceticus/baumannii complex]	-	-	0
543	5.43001	19	3698	79.8668	0	-	0	-2	0.0568127	Translation	Ribosome PATHko03010|Ribosome BRko03011	MULTISPECIES: 50S ribosomal protein L28 [Proteobacteria]	-	-	0
3727	5.42963	29	830	777.615	0	-	0	-2	0.182621	Carbohydrate metabolism	Starch and sucrose metabolism PATHko00500|Necroptosis PATHko04217|Biofilm formation Escherichia coli PATHko02026|Insulin signaling pathway PATHko04910|Glucagon signaling pathway PATHko04922|Insulin resistance PATHko04931	alpha-glucan phosphorylase [Mycobacterium sp. JS623]	-	-	0
20624	5.42596	13	134	217.104	0	-	0	-2	0.203924	Poorly characterized	General function prediction only	PHP domain-containing protein [Methanosarcina sp. MTP4]	-	-	1
385	5.41782	39	4247	218.335	978	NoPlant	4259	0.0338108	0.186011	Metabolism of cofactors and vitamins	Thiamine metabolism PATHko00730	thiamine phosphate synthase (thiamine phosphate pyrophosphorylase) [Escherichia coli str. K-12 substr. MG1655]	-	-	0
1198	5.41478	24	2275	216.534	0	-	0	-2	0.151928	Amino acid metabolism	Histidine metabolism PATHko00340	MULTISPECIES: ATP phosphoribosyltransferase [Bacillus cereus group]	-	-	0
16373	5.4	13	176	103.989	0	-	0	-2	0.392608	Translation	Transfer RNA biogenesis BRko03016|RNA transport PATHko03013|Ribosome biogenesis in eukaryotes PATHko03008|Ribosome biogenesis BRko03009|Mitochondrial biogenesis BRko03029	MULTISPECIES: ribonuclease P protein component 1 [Haloarcula]	-	-	1
20018	5.38125	9	140	265.393	0	-	0	-2	0.259028	Translation	Transfer RNA biogenesis BRko03016	hypothetical protein [Thermococcus sp. AM4]	-	-	1
817	5.37671	20	2902	98.9521	0	-	0	-2	0.065894	Translation	Ribosome biogenesis BRko03009	putative RNA-binding protein containing KH domain, possibly ribosomal protein [Desulfocapsa sulfexigens]	-	-	0
613	5.36798	40	3391	93.0761	0	-	0	-2	0.228128	Carbohydrate metabolism|Xenobiotics biodegradation and metabolism	Pyruvate metabolism PATHko00620|Aminobenzoate degradation PATHko00627	MULTISPECIES: acylphosphatase [Streptococcus anginosus group]	-	-	0
14521	5.36552	14	202	182.233	0	-	0	-2	0.278573	Translation	Transfer RNA biogenesis BRko03016	tRNA (cytidine(56)-2'-O)-methyltransferase [Methanosarcina sp. MTP4]	-	-	1
1746	5.36262	29	1607	302.786	0	-	0	-2	0.209508	Membrane transport		MULTISPECIES: membrane protein [Bacillus cereus group]	-	-	0
2088	5.36019	37	1344	215.479	0	-	0	-2	0.161691	Transport and catabolism	Exosome BRko04147|Apoptosis fly PATHko04214	MULTISPECIES: peroxidase [Pseudomonas fluorescens group]	-	-	0
444	5.35665	41	4064	253.676	0	-	0	-2	0.0584021	Membrane transport	Transporters BRko02000	MULTISPECIES: ABC transporter ATP-binding protein [Enterobacteriaceae]	-	-	0
12186	5.35518	19	205	413.066	0	-	0	-2	0.158304	Folding, sorting and degradation	Proteasome PATHko03050|Proteasome BRko03051	proteasome-activating nucleotidase [Sulfolobus sp. A20]	-	-	1
228	5.35053	40	5072	165.842	0	-	0	-2	0.0806642	Nucleotide metabolism	Purine metabolism PATHko00230	MULTISPECIES: 5-(carboxyamino)imidazole ribonucleotide mutase [Lactobacillus casei group]	-	-	0
233	5.34649	28	4927	281.814	0	-	0	-2	0.128136	Metabolism	Lipid metabolism	MULTISPECIES: prolipoprotein diacylglyceryl transferase [Bacillus cereus group]	-	-	0
336	5.34501	32	4582	245.756	1557	NoPlant	4509	0	0.156056	Metabolism of cofactors and vitamins	Ubiquinone and other terpenoidquinone biosynthesis PATHko00130	MULTISPECIES: bifunctional demethylmenaquinone methyltransferase/2-methoxy-6-polyprenyl-1,4-benzoquinol methylase [Bacillus cereus group]	-	-	0
2193	5.3437	27	1397	140.897	0	-	0	-2	0.182518	Carbohydrate metabolism	Glyoxylate and dicarboxylate metabolism PATHko00630|Propanoate metabolism PATHko00640|Carbon fixation pathways in prokaryotes PATHko00720|Valine, leucine and isoleucine degradation PATHko00280	MULTISPECIES: methylmalonyl-CoA epimerase [Mycobacterium tuberculosis complex]	-	-	0
16232	5.34118	13	178	257.809	0	-	0	-2	0.170436	Poorly characterized	Function unknown	proteasome assembly chaperone family protein [Thermococcus sp. 2319x1]	-	-	1
505	5.34086	33	3822	486.233	0	-	0	-2	0.0453016	Poorly characterized	General function prediction only	MULTISPECIES: Fe-S cluster assembly protein SufB [Streptococcus anginosus group]	-	-	0
9557	5.34027	29	307	517.517	0	-	0	-2	0.302707	Metabolism	Metabolism of cofactors and vitamins	radical SAM protein [Sulfolobus sp. A20]	-	-	1
10810	5.33977	22	244	546.681	0	-	0	-2	0.156051	Translation|Folding, sorting and degradation		thermosome subunit [Thermococcus sp. 4557]	-	-	1
632	5.3294	33	3232	232.275	0	-	0	-2	0.208381	Carbohydrate metabolism	Glyoxylate and dicarboxylate metabolism PATHko00630	MULTISPECIES: phosphoglycolate phosphatase, bacterial [Burkholderia cepacia complex]	-	-	0
517	5.31544	32	3686	577.304	0	-	0	-2	0.0734483	Membrane transport	Transporters BRko02000|Phosphotransferase system PTS PATHko02060	MULTISPECIES: phosphoenolpyruvate--protein phosphotransferase [Enterobacteriaceae]	-	-	0
276	5.30915	27	4789	194.829	189	NoPlant	4362	0	0.255111	Metabolism of cofactors and vitamins	One carbon pool by folate PATHko00670	MULTISPECIES: 5-formyltetrahydrofolate cyclo-ligase [Bacillus cereus group]	-	-	0
520	5.29869	41	3743	349.226	1531	NoPlant	3198	0	0.0815881	Metabolism of cofactors and vitamins	Nicotinate and nicotinamide metabolism PATHko00760	MULTISPECIES: quinolinate synthetase [Bacillus cereus group]	-	-	0
1449	5.29503	17	1999	776.907	0	-	0	-2	0.219422	Membrane transport	Secretion system BRko02044	putative DNA internalization competence protein ComEC/Rec2-like protein [Propionibacterium propionicum]	-	-	0
237	5.28571	29	4987	79.6028	2157	Plant	17	1	0.0606391	Lipid metabolism	Fatty acid biosynthesis PATHko00061	acyl carrier protein (Fatty acid synthase acyl carrier protein) [Ketogulonicigenium vulgare WSH-001]	-	-	0
15407	5.27797	16	189	420.884	0	-	0	-2	0.442724	Translation	Transfer RNA biogenesis BRko03016	tRNA pseudouridine synthase D TruD [Methanobrevibacter sp. AbM4]	-	-	1
1762	5.26868	27	1715	187.981	0	-	0	-2	0.0647586	Nucleotide metabolism	Pyrimidine metabolism PATHko00240	MULTISPECIES: deoxycytidine triphosphate deaminase [pseudomallei group]	-	-	0
283	5.26852	40	4577	206.419	0	-	0	-2	0.0953254	Amino acid metabolism	Histidine metabolism PATHko00340	imidazole glycerol phosphate synthase glutamine amidotransferase subunit HisH [Shewanella oneidensis MR-1]	-	-	0
1076	5.26767	36	2187	319.179	0	-	0	-2	0.176665	Carbohydrate metabolism	Glycolysis / Gluconeogenesis PATHko00010|Galactose metabolism PATHko00052|Starch and sucrose metabolism PATHko00500|Amino sugar and nucleotide sugar metabolism PATHko00520|Streptomycin biosynthesis PATHko00521|Neomycin, kanamycin and gentamicin biosynthesis PATHko00524	MULTISPECIES: glucokinase [Streptococcus anginosus group]	-	-	0
8667	5.25763	20	354	422.43	0	-	0	-2	0.201601	Metabolism		conjugal transfer protein TraB [Methanosarcina sp. Kolksee]	-	-	1
1726	5.22983	21	1749	391.35	0	-	0	-2	0.230868	Amino acid metabolism	Histidine metabolism PATHko00340	MULTISPECIES: ATP phosphoribosyltransferase regulatory subunit [Bacillus cereus group]	-	-	0
281	5.22872	41	4794	265.706	0	-	0	-2	0.181181	Amino acid metabolism	Glycine, serine and threonine metabolism PATHko00260|Phenylalanine, tyrosine and tryptophan biosynthesis PATHko00400	MULTISPECIES: tryptophan synthase subunit alpha [Mycobacterium tuberculosis complex]	-	-	0
17	5.22294	40	5036	488.894	0	-	0	-2	0.0741606	Carbohydrate metabolism	Glycolysis / Gluconeogenesis PATHko00010|Citrate cycle TCA cycle PATHko00020|Pyruvate metabolism PATHko00620|Glyoxylate and dicarboxylate metabolism PATHko00630|Propanoate metabolism PATHko00640|Glycine, serine and threonine metabolism PATHko00260|Valine, leucine and isoleucine degradation PATHko00280|Exosome BRko04147	2-oxoglutarate dehydrogenase complex dihydrolipoyl dehydrogenase [Pseudomonas aeruginosa PAO1]	-	-	0
231	5.22054	39	4657	275.018	132	NoPlant	4957	0	0.103156	Glycan biosynthesis and metabolism	Peptidoglycan biosynthesis PATHko00550|Peptidoglycan biosynthesis and degradation proteins BRko01011	MULTISPECIES: undecaprenyl-diphosphatase 1 [Bacillus cereus group]	-	-	0
1	5.21841	30	5327	265.388	0	-	0	-2	0.115603	Enzyme families	Peptidases BRko01002	MULTISPECIES: type I methionyl aminopeptidase [Mycobacterium chelonae group]	-	-	0
23715	5.21591	8	114	440.132	0	-	0	-2	0.154795	Genetic information processing	Protein folding and associated processing	hypothetical protein [Methanosarcina sp. MTP4]	-	-	1
10131	5.21245	17	299	253.375	0	-	0	-2	0.494564			membrane protein [Synechococcus sp. PCC 7002]	-	-	1
1757	5.21041	29	1643	198.711	0	-	0	-2	0.238471	Energy metabolism	Oxidative phosphorylation PATHko00190	MULTISPECIES: NADH-quinone oxidoreductase subunit C [pseudomallei group]	-	-	0
17768	5.21023	13	160	102.263	0	-	0	-2	0.141868	Translation	Ribosome PATHko03010|Ribosome BRko03011	MULTISPECIES: 30S ribosomal protein S24 [Methanosarcina]	-	-	1
1427	5.20558	21	2006	312.657	0	-	0	-2	0.125008	Poorly characterized	Function unknown	MULTISPECIES: TIGR01212 family radical SAM protein [Bacillus cereus group]	-	-	0
10899	5.20421	20	277	401.177	0	-	0	-2	0.260953	Poorly characterized	Function unknown	hypothetical protein [Rhizobium sp. N621]	-	-	1
254	5.2	28	4990	202.98	2250	Plant	8	1	0.213097	Metabolism of cofactors and vitamins	Pantothenate and CoA biosynthesis PATHko00770	MULTISPECIES: dephospho-CoA kinase [Streptococcus anginosus group]	-	-	0
16458	5.2	11	175	100.314	0	-	0	-2	0.144885	Translation	Ribosome PATHko03010|Ribosome BRko03011	MULTISPECIES: 50S ribosomal protein L30 [Methanosarcina]	-	-	1
18823	5.2	11	151	207.901	0	-	0	-2	0.213822			hypothetical protein [Methanosarcina sp. MTP4]	-	-	1
21782	5.19342	11	126	302.024	0	-	0	-2	0.197126	Poorly characterized	Function unknown	hypothetical protein [Sulfolobus sp. A20]	-	-	1
8653	5.18542	17	357	161.27	0	-	0	-2	0.132805	Energy metabolism	Oxidative phosphorylation PATHko00190	MULTISPECIES: V-type ATP synthase subunit K [Streptococcus]	-	-	1
1185	5.18028	32	1963	353.049	0	-	0	-2	0.0913231	Carbohydrate metabolism	Glyoxylate and dicarboxylate metabolism PATHko00630|Butanoate metabolism PATHko00650	MULTISPECIES: tartrate dehydrogenase [Burkholderia cepacia complex]	-	-	0
15645	5.17915	20	186	120.806	0	-	0	-2	0.322416	Metabolism of terpenoids and polyketides		cupin 2 barrel domain protein [Natronomonas moolapensis]	-	-	1
368	5.17777	38	4273	274.314	2518	NoPlant	175	1	0.108031	Metabolism of cofactors and vitamins	Thiamine metabolism PATHko00730	hydroxymethylpyrimidine kinase / phosphohydroxymethylpyrimidine kinase [Campylobacter sp. RM16704]	-	-	0
1714	5.17147	25	1724	441.855	0	-	0	-2	0.0917118	Carbohydrate metabolism	Glycolysis / Gluconeogenesis PATHko00010|Pentose phosphate pathway PATHko00030|Starch and sucrose metabolism PATHko00500|Amino sugar and nucleotide sugar metabolism PATHko00520|Exosome BRko04147	MULTISPECIES: glucose-6-phosphate isomerase [Streptococcus anginosus group]	-	-	0
937	5.16588	23	2635	246.165	0	-	0	-2	0.101211	Cellular community prokaryotes	Transcription machinery BRko03021|Twocomponent system PATHko02020|Biofilm formation Vibrio cholerae PATHko05111|Biofilm formation Pseudomonas aeruginosa PATHko02025|Biofilm formation Escherichia coli PATHko02026|Bacterial motility proteins BRko02035|Flagellar assembly PATHko02040	MULTISPECIES: RNA polymerase sigma factor FliA [Enterobacteriaceae]	-	-	0
18927	5.16296	11	150	115.78	0	-	0	-2	0.161206	Nucleotide metabolism|Transcription	Purine metabolism PATHko00230|Pyrimidine metabolism PATHko00240|RNA polymerase PATHko03020|Transcription machinery BRko03021	DNA-directed RNA polymerase subunit F [Thermococcus sp. 4557]	-	-	1
166	5.16154	38	4030	416.085	153	NoPlant	5192	0.0348613	0.118902	Metabolism of cofactors and vitamins	Folate biosynthesis PATHko00790	MULTISPECIES: molybdopterin molybdenumtransferase MoeA [Bacillus cereus group]	-	-	0
337	5.15807	24	4544	136.019	581	NoPlant	4558	0	0.100998	Energy metabolism	Oxidative phosphorylation PATHko00190|Photosynthesis PATHko00195|Photosynthesis proteins BRko00194	MULTISPECIES: F0F1 ATP synthase subunit epsilon [Enterobacteriaceae]	-	-	0
1069	5.15277	23	2456	269.557	0	-	0	-2	0.227942	Nucleotide metabolism	Purine metabolism PATHko00230|Pyrimidine metabolism PATHko00240|Nicotinate and nicotinamide metabolism PATHko00760|Pantothenate and CoA biosynthesis PATHko00770	MULTISPECIES: nucleoside triphosphate pyrophosphohydrolase [Proteobacteria]	-	-	0
7734	5.14774	29	400	391.395	0	-	0	-2	0.148601	Energy metabolism	Sulfur metabolism PATHko00920	MULTISPECIES: pyridine nucleotide-disulfide oxidoreductase [Burkholderia cepacia complex]	-	-	1
366	5.1427	29	4483	350.567	0	-	0	-2	0.151807	Translation	Transfer RNA biogenesis BRko03016	MULTISPECIES: tRNA preQ1(34) S-adenosylmethionine ribosyltransferase-isomerase QueA [Bacillus cereus group]	-	-	0
10439	5.13518	20	283	285.464	0	-	0	-2	0.384814	Lipid metabolism	Glycerophospholipid metabolism PATHko00564	geranylgeranylglycerol-phosphate geranylgeranyltransferase [Methanosarcina sp. Kolksee]	-	-	1
1205	5.1294	30	2212	456.878	0	-	0	-2	0.131065	Membrane transport	Transporters BRko02000	MULTISPECIES: Trk system potassium transport protein TrkA [Proteobacteria]	-	-	0
8607	5.12742	19	361	687.091	0	-	0	-2	0.192038	Translation	Mitochondrial biogenesis BRko03029|Translation factors BRko03012	elongation factor G [Clostridium sp. SY8519]	-	-	1
18923	5.12593	10	150	348.287	0	-	0	-2	0.124665	Nucleotide metabolism	Purine metabolism PATHko00230	5-formaminoimidazole-4-carboxamide-1-(beta)-D-ribofuranosyl 5'-monophosphate synthetase [Sulfolobus sp. A20]	-	-	1
1837	5.1133	33	1528	530.599	0	-	0	-2	0.0803425	Energy metabolism	Nitrogen metabolism PATHko00910	MULTISPECIES: hydroxylamine reductase [Bacillus cereus group]	-	-	0
1408	5.11208	29	2020	219.532	0	-	0	-2	0.0881148	Poorly characterized	Function unknown	MULTISPECIES: metal-dependent phosphohydrolase [Bacillus subtilis group]	-	-	0
17746	5.10172	14	160	68.2062	0	-	0	-2	0.171173	Translation	Ribosome PATHko03010|Ribosome BRko03011	MULTISPECIES: 50S ribosomal protein L29 [Methanosarcina]	-	-	1
16526	5.0997	15	173	289.908	0	-	0	-2	0.501596	Metabolism of cofactors and vitamins	Pantothenate and CoA biosynthesis PATHko00770	kinase sugar kinase superfamily protein [Salinarchaeum sp. Harcht-Bsk1]	-	-	1
1071	5.09885	34	2325	187.777	2083	NoPlant	69	1	0.203233	Membrane transport	Transporters BRko02000|ABC transporters PATHko02010	MULTISPECIES: biotin biosynthesis protein BioY [Bacillus cereus group]	-	-	0
18914	5.09795	13	149	454.98	0	-	0	-2	0.11047	Translation|Folding, sorting and degradation	Messenger RNA Biogenesis BRko03019|RNA degradation PATHko03018	RNase J family beta-CASP ribonuclease [Salinarchaeum sp. Harcht-Bsk1]	-	-	1
421	5.09533	33	4041	240.861	1758	Plant	13	0	0.106597	Energy metabolism|Amino acid metabolism|Cellular community prokaryotes	Sulfur metabolism PATHko00920|Cysteine and methionine metabolism PATHko00270|Biofilm formation Vibrio cholerae PATHko05111	MULTISPECIES: serine acetyltransferase [Mycobacterium tuberculosis complex]	-	-	0
421	5.09533	33	4041	240.861	2433	Plant	85	1	0.106597	Energy metabolism|Amino acid metabolism|Cellular community prokaryotes	Sulfur metabolism PATHko00920|Cysteine and methionine metabolism PATHko00270|Biofilm formation Vibrio cholerae PATHko05111	MULTISPECIES: serine acetyltransferase [Mycobacterium tuberculosis complex]	-	-	0
28781	5.09375	7	91	326.44	0	-	0	-2	0.22304	Poorly characterized	Function unknown	DNA polymerase subunit beta [Methanosarcina sp. Kolksee]	-	-	1
17548	5.08889	12	162	362.185	0	-	0	-2	0.29371	Translation	RNA transport PATHko03013|Ribosome biogenesis in eukaryotes PATHko03008|Ribosome biogenesis BRko03009	NMD protein affecting ribosome stability and mRNA decay [Methanosarcina sp. Kolksee]	-	-	1
16975	5.08092	12	166	340.786	0	-	0	-2	0.491787	Energy metabolism	Methane metabolism PATHko00680	H4MPT-linked C1 transfer pathway protein [Methanosarcina sp. Kolksee]	-	-	1
352	5.0796	36	4498	559.2	0	-	0	-2	0.121144	Translation	Messenger RNA Biogenesis BRko03019|Ribosome biogenesis BRko03009|RNA degradation PATHko03018	MULTISPECIES: DEAD/DEAH box family ATP-dependent RNA helicase [Bacillus subtilis group]	-	-	0
463	5.06932	25	4050	286.438	2459	NoPlant	65	1	0.0956782	Metabolism of other amino acids|Metabolism of cofactors and vitamins	betaAlanine metabolism PATHko00410|Pantothenate and CoA biosynthesis PATHko00770	MULTISPECIES: pantoate--beta-alanine ligase [Bacillus cereus group]	-	-	0
2374	5.06723	23	1310	81.2079	0	-	0	-2	0.0825496	Genetic information processing		MULTISPECIES: hypothetical protein [Staphylococcus]	-	-	0
3019	5.05309	32	1014	134.768	0	-	0	-2	0.235526	Amino acid metabolism	Cysteine and methionine metabolism PATHko00270|Arginine and proline metabolism PATHko00330	MULTISPECIES: S-adenosylmethionine decarboxylase proenzyme [Bacillus]	-	-	0
4929	5.03748	18	674	202.595	1309	NoPlant	674	0	0.151177	Metabolism of cofactors and vitamins	Porphyrin and chlorophyll metabolism PATHko00860	cobalt-precorrin-7 (C(5))-methyltransferase [Salmonella enterica]	-	-	0
12314	5.03063	23	231	291.581	0	-	0	-2	0.225514	Cell motility		(4Fe-4S)-binding protein [Methanosarcina sp. MTP4]	-	-	1
4178	5.02987	32	785	160.824	0	-	0	-2	0.205159	Glycan biosynthesis and metabolism	Lipopolysaccharide biosynthesis PATHko00540	MULTISPECIES: bifunctional protein RfaE, domain II [Burkholderia cepacia complex]	-	-	0
629	5.02658	29	3336	127.003	2269	NoPlant	36	1	0.112052	Metabolism of other amino acids|Metabolism of cofactors and vitamins	betaAlanine metabolism PATHko00410|Pantothenate and CoA biosynthesis PATHko00770	MULTISPECIES: aspartate 1-decarboxylase [Enterobacteriaceae]	-	-	0
1028	5.02282	19	2448	770.684	0	-	0	-2	0.143217	Glycan biosynthesis and metabolism	Glycosyltransferases BRko01003|Peptidoglycan biosynthesis PATHko00550|Peptidoglycan biosynthesis and degradation proteins BRko01011	penicillin-binding protein 1a/1b family protein [Heliobacterium modesticaldum]	-	-	0
1133	5.01959	35	2226	461.947	0	-	0	-2	0.26515	Metabolism of cofactors and vitamins	Porphyrin and chlorophyll metabolism PATHko00860	MULTISPECIES: cobyrinic acid a,c-diamide synthase [Burkholderia cepacia complex]	-	-	0
19691	5.01351	11	143	698.874	0	-	0	-2	0.164745	Genetic information processing	Replication, recombination and repair proteins	phosphoesterase RecJ domain protein [Halobacterium sp. DL1]	-	-	1
6248	5.01269	26	466	380.383	0	-	0	-2	0.299244	Enzyme families	Peptidases BRko01002	peptidase M50 [Nostoc sp. PCC 7107]	-	-	1
12775	5.00873	19	229	116.515	0	-	0	-2	0.188815	Translation	Translation factors BRko03012	MULTISPECIES: peptidyl-tRNA hydrolase [Bacillus subtilis group]	-	-	1
311	5.00709	32	4719	206.409	0	-	0	-2	0.100424	Nucleotide metabolism|Metabolism of cofactors and vitamins	Purine metabolism PATHko00230|One carbon pool by folate PATHko00670	MULTISPECIES: phosphoribosylglycinamide formyltransferase [Bacillus cereus group]	-	-	0
13683	5.00099	15	213	256.653	0	-	0	-2	0.143191	Translation	Ribosome PATHko03010|Ribosome BRko03011	50S ribosomal protein L4 [Sulfolobus sp. A20]	-	-	1
11883	5	14	212	106.068	0	-	0	-2	0.170461	Genetic information processing	Transcription related proteins	MULTISPECIES: transcription factor S [Methanosarcina]	-	-	1
13509	5	14	212	340.352	2216	NoPlant	211	1	0.134829	Translation	Amino acid related enzymes BRko01007|Transfer RNA biogenesis BRko03016|AminoacyltRNA biosynthesis PATHko00970|Mitochondrial biogenesis BRko03029	tyrosine--tRNA ligase [Sulfolobus sp. A20]	-	-	1
13757	5	14	212	189.288	0	-	0	-2	0.223382	Nucleotide metabolism|Transcription	Purine metabolism PATHko00230|Pyrimidine metabolism PATHko00240|RNA polymerase PATHko03020|Transcription machinery BRko03021	DNA-directed RNA polymerase subunit E' [Sulfolobus acidocaldarius]	-	-	1
13758	5	14	212	151.259	0	-	0	-2	0.12709	Translation	Ribosome PATHko03010|Ribosome BRko03011	MULTISPECIES: 30S ribosomal protein S15 [Methanosarcina]	-	-	1
13763	5	14	212	122.877	0	-	0	-2	0.150148	Translation	Ribosome PATHko03010|Ribosome BRko03011	50S ribosomal protein L24 [Sulfolobus sp. A20]	-	-	1
13768	5	14	212	93.2406	2283	NoPlant	212	1	0.0842984	Translation	Ribosome PATHko03010|Ribosome BRko03011	MULTISPECIES: 50S ribosomal protein L44 [Sulfolobus]	-	-	0
13776	5	14	212	155.807	2548	NoPlant	212	1	0.159101	Translation	Ribosome PATHko03010|Ribosome BRko03011	50S ribosomal protein L30 [Sulfolobus sp. A20]	-	-	1
13855	5	14	211	161.213	0	-	0	-2	0.195459	Genetic information processing	Translation proteins	RNA-binding protein [Sulfolobus sp. A20]	-	-	1
13860	5	14	211	258.27	0	-	0	-2	0.175095	Nucleotide metabolism|Transcription	Purine metabolism PATHko00230|Pyrimidine metabolism PATHko00240|RNA polymerase PATHko03020|Transcription machinery BRko03021	DNA-directed RNA polymerase subunit D [Sulfolobus sp. A20]	-	-	1
14002	5	14	209	261.847	0	-	0	-2	0.190138	Genetic information processing	Translation proteins	diphthine synthase [Sulfolobus sp. A20]	-	-	1
14212	5	14	205	67.5388	0	-	0	-2	0.194651	Translation	Ribosome PATHko03010|Ribosome BRko03011	MULTISPECIES: 30S ribosomal protein S17 [Methanosarcina]	-	-	1
14442	5	13	203	331.251	0	-	0	-2	0.301469	Translation	Transfer RNA biogenesis BRko03016	wyosine biosynthesis protein TYW1 [Thermococcus sp. AM4]	-	-	1
16372	5	12	176	303.659	0	-	0	-2	0.291088	Translation	Protein kinases BRko01001|Ribosome biogenesis in eukaryotes PATHko03008|Ribosome biogenesis BRko03009	serine/threonine protein kinase [Methanosarcina sp. MTP4]	-	-	1
19244	5	10	147	308.789	0	-	0	-2	0.237871	Translation	Transfer RNA biogenesis BRko03016	SAM-dependent methyltransferase [Methanobacterium sp. MB1]	-	-	1
122	4.98936	28	5423	88.6456	0	-	0	-2	0.0380568	Translation	Ribosome PATHko03010|Ribosome BRko03011	MULTISPECIES: 50S ribosomal protein L27 [Proteobacteria]	lcl|NC_001823.1_prot_NP_044787.1_43	rpl27	0
8416	4.9875	29	369	140.28	0	-	0	-2	0.244788			protein archease (protein zbtb8os) (zinc finger and btb domain-containing opposite strand protein 8) [Thermomicrobium roseum]	-	-	1
4338	4.98441	26	707	164.518	0	-	0	-2	0.33266	Cell motility	Bacterial chemotaxis PATHko02030|Bacterial motility proteins BRko02035	protein glutamine deamidase and protein glutamate methylesterase CheD associated with MCPs of class 44H [Geobacter sulfurreducens PCA]	-	-	0
4724	4.97458	14	707	313.593	0	-	0	-2	0.132556	Poorly characterized	Function unknown	MULTISPECIES: membrane protein [Bacillus cereus group]	-	-	0
909	4.96987	26	2694	265.148	0	-	0	-2	0.135103	Translation	Ribosome biogenesis BRko03009	ribosomal RNA large subunit methyltransferase FtsJ family hemolysin A protein [Campylobacter fetus]	-	-	0
16976	4.96981	12	166	208.054	0	-	0	-2	0.333571	Energy metabolism	Methane metabolism PATHko00680	kinase related to aspartokinase uridylate kinase [Archaeoglobus sulfaticallidus]	-	-	1
6753	4.96552	31	437	197.027	0	-	0	-2	0.241084	Metabolism	Energy metabolism	indolepyruvate oxidoreductase subunit IorB (IOR)(indolepyruvate ferredoxin oxidoreductase subunit beta) [Coprothermobacter proteolyticus]	-	-	1
2747	4.96281	21	1164	611.583	0	-	0	-2	0.0779689	Carbohydrate metabolism|Signal transduction	Glycolysis / Gluconeogenesis PATHko00010|Citrate cycle TCA cycle PATHko00020|Pyruvate metabolism PATHko00620|FoxO signaling pathway PATHko04068|PI3KAkt signaling pathway PATHko04151|AMPK signaling pathway PATHko04152|Insulin signaling pathway PATHko04910|Glucagon signaling pathway PATHko04922|Adipocytokine signaling pathway PATHko04920|PPAR signaling pathway PATHko03320|Proximal tubule bicarbonat…	MULTISPECIES: phosphoenolpyruvate carboxykinase [Mycobacterium tuberculosis complex]	-	-	0
17655	4.96174	15	161	345.975	0	-	0	-2	0.213829	Poorly characterized	Function unknown	TIGR01210 family radical SAM protein [Methanosarcina sp. MTP4]	-	-	1
7092	4.95538	19	429	473.765	0	-	0	-2	0.190424	Metabolism of cofactors and vitamins	Ubiquinone and other terpenoidquinone biosynthesis PATHko00130	MULTISPECIES: 3,4-dihydroxybenzoate decarboxylase [Enterobacter cloacae complex]	-	-	1
15923	4.94907	19	178	164.28	1637	NoPlant	181	0.320442	0.334653	Folding, sorting and degradation	Chaperones and folding catalysts BRko03110|Protein processing in endoplasmic reticulum PATHko04141	heat-shock protein Hsp20 [Sulfolobus sp. A20]	-	-	1
16370	4.9431	16	176	265.227	0	-	0	-2	0.260368	Translation	Ribosome PATHko03010|Ribosome BRko03011	30S ribosomal protein S3 [Sulfolobus sp. A20]	-	-	1
5611	4.94305	18	583	164.197	0	-	0	-2	0.113686	Transcription	Transcription factors BRko03000|Chromosome and associated proteins BRko03036	MULTISPECIES: AsnC family transcriptional regulator [Bacillus]	-	-	0
14072	4.94118	14	208	427.923	0	-	0	-2	0.478711	Translation	Transfer RNA biogenesis BRko03016	tRNA(Ile2) 2-agmatinylcytidine synthetase TiaS [Sulfolobus sp. A20]	-	-	1
77	4.94115	28	5405	194.621	375	Plant	5428	0	0.158974	Translation	Translation factors BRko03012	MULTISPECIES: aminoacyl-tRNA hydrolase [Streptococcus anginosus group]	-	-	0
545	4.94071	31	3266	485.737	1687	Plant	3666	0	0.0957512	Carbohydrate metabolism	Fructose and mannose metabolism PATHko00051|Amino sugar and nucleotide sugar metabolism PATHko00520	phosphomannomutase / phosphoglucomutase / phosphoglucosamine mutase [Campylobacter coli]	-	-	0
545	4.94071	31	3266	485.737	2265	NoPlant	20	1	0.0957512	Carbohydrate metabolism	Fructose and mannose metabolism PATHko00051|Amino sugar and nucleotide sugar metabolism PATHko00520	phosphomannomutase / phosphoglucomutase / phosphoglucosamine mutase [Campylobacter coli]	-	-	0
19687	4.94052	13	143	621.364	0	-	0	-2	0.19373	Translation	Amino acid related enzymes BRko01007|Transfer RNA biogenesis BRko03016|AminoacyltRNA biosynthesis PATHko00970	threonine--tRNA ligase [Methanosarcina sp. WWM596]	-	-	1
557	4.9374	21	3671	529.05	0	-	0	-2	0.05227	Translation	Translation factors BRko03012	MULTISPECIES: peptide chain release factor 3 [Enterobacteriaceae]	-	-	0
2609	4.93435	22	1218	173.729	0	-	0	-2	0.160345	Metabolism of cofactors and vitamins		MULTISPECIES: non-canonical purine NTP phosphatase [Enterobacteriaceae]	-	-	0
12352	4.92065	15	238	433.942	0	-	0	-2	0.162654	Amino acid metabolism		hypothetical protein [Synechocystis sp. PCC 6803]	-	-	1
333	4.91667	23	4631	60.4638	0	-	0	-2	0.0699163	Translation	Ribosome PATHko03010|Ribosome BRko03011	MULTISPECIES: 50S ribosomal protein L30 [Gammaproteobacteria]	-	-	0
3681	4.91613	27	799	186.709	2252	NoPlant	58	1	0.179218	Carbohydrate metabolism|Energy metabolism	Pentose phosphate pathway PATHko00030|Methane metabolism PATHko00680	MULTISPECIES: 6-phospho 3-hexuloisomerase [Bacillus subtilis group]	-	-	0
1477	4.91366	16	1969	314.001	0	-	0	-2	0.0732825	Cellular processes and signaling	Signal transduction mechanisms	MULTISPECIES: HPr kinase/phosphorylase [Bacillus]	-	-	0
13084	4.90984	14	221	133.844	1216	Plant	231	0	0.242986			4Fe-4S ferredoxin iron-sulfur-binding domain-containing protein [Gloeobacter kilaueensis]	-	-	1
29398	4.90909	6	89	791.91	0	-	0	-2	0.188925	Translation	Transfer RNA biogenesis BRko03016	P-loop ATPase fused to an acetyltransferase [Sulfolobus islandicus]	-	-	1
8806	4.90818	11	352	404.778	0	-	0	-2	0.131952			MULTISPECIES: TIGR00375 family protein [Bacillus subtilis group]	-	-	1
400	4.90782	26	4294	156.994	0	-	0	-2	0.0985358	Carbohydrate metabolism	Pyruvate metabolism PATHko00620|Propanoate metabolism PATHko00640|Carbon fixation pathways in prokaryotes PATHko00720|Fatty acid biosynthesis PATHko00061	MULTISPECIES: acetyl-CoA carboxylase biotin carboxyl carrier protein subunit [Streptococcus anginosus group]	-	-	0
22911	4.9011	13	113	157.958	0	-	0	-2	0.185924	Amino acid metabolism	Arginine and proline metabolism PATHko00330	pyruvoyl-dependent arginine decarboxylase [Methanosarcina sp. MTP4]	-	-	1
31204	4.89481	7	83	317.651	0	-	0	-2	0.311326	Energy metabolism	Methane metabolism PATHko00680	hypothetical protein [Methanosarcina barkeri]	-	-	1
604	4.89475	36	3170	112.624	0	-	0	-2	0.0849294	Signal transduction	Twocomponent system PATHko02020	MULTISPECIES: nitrogen regulatory protein P-II 1 [Enterobacteriaceae]	-	-	0
12988	4.88889	14	211	250.681	0	-	0	-2	0.126804	Folding, sorting and degradation	Peptidases BRko01002|Proteasome PATHko03050|Proteasome BRko03051	MULTISPECIES: proteasome endopeptidase complex,subunit alpha [Methanosarcina]	-	-	1
13451	4.88889	14	208	102.525	0	-	0	-2	0.183311	Translation	RNA transport PATHko03013|Translation factors BRko03012	translation initiation factor 1A [Methanosarcina sp. Kolksee]	-	-	1
13856	4.88889	14	211	265.853	2551	NoPlant	211	1	0.153894	Translation|Transport and catabolism	RNA transport PATHko03013|Translation factors BRko03012|Protein processing in endoplasmic reticulum PATHko04141|Autophagy animal PATHko04140|Autophagy yeast PATHko04138|Apoptosis PATHko04210|Nonalcoholic fatty liver disease NAFLD PATHko04932|Measles PATHko05162|Influenza A PATHko05164|Hepatitis C PATHko05160|Herpes simplex infection PATHko05168	translation initiation factor IF-2 subunit alpha [Sulfolobus sp. A20]	-	-	1
14289	4.88889	14	205	334.346	0	-	0	-2	0.202237	Translation	Translation factors BRko03012	diphthamide biosynthesis enzyme Dph2 [Methanosarcina sp. WWM596]	-	-	1
18271	4.88889	11	156	567.897	0	-	0	-2	0.396227	Nucleotide metabolism|Replication and repair	Purine metabolism PATHko00230|Pyrimidine metabolism PATHko00240|DNA replication PATHko03030|DNA replication proteins BRko03032	DNA polymerase II small subunit [Thermococcus sp. AM4]	-	-	1
360	4.8802	34	4504	288.236	0	-	0	-2	0.0995354	Metabolism of cofactors and vitamins	Folate biosynthesis PATHko00790	MULTISPECIES: dihydropteroate synthase [Bacillus cereus group]	-	-	0
150	4.875	28	5380	107.396	370	NoPlant	0	-2	0.0761449	Translation	Ribosome PATHko03010|Ribosome BRko03011	MULTISPECIES: 50S ribosomal protein L21 [Enterobacteriaceae]	-	-	0
1104	4.86215	20	2401	322.684	0	-	0	-2	0.227349	Poorly characterized		MULTISPECIES: Nif3-like dinuclear metal center hexameric protein [Bacillus cereus group]	-	-	0
474	4.85204	37	3793	297.45	0	-	0	-2	0.0954551	Enzyme families	Peptidases BRko01002	MULTISPECIES: protease HtpX homolog [Burkholderia cepacia complex]	-	-	0
843	4.8501	29	2833	197.861	0	-	0	-2	0.108145	Translation	Transfer RNA biogenesis BRko03016|Ribosome biogenesis BRko03009	MULTISPECIES: L-threonylcarbamoyladenylate synthase type 1 TsaC [Enterobacteriaceae]	-	-	0
5552	4.84747	27	464	396.801	0	-	0	-2	0.16003	Carbohydrate metabolism	Glycolysis / Gluconeogenesis PATHko00010|Citrate cycle TCA cycle PATHko00020|Pyruvate metabolism PATHko00620|Propanoate metabolism PATHko00640|Butanoate metabolism PATHko00650|Carbon fixation pathways in prokaryotes PATHko00720|Methane metabolism PATHko00680|Nitrotoluene degradation PATHko00633	pyruvate synthase subunit porA (pyruvate oxidoreductase alpha chain) (POR) (Pyruvic-ferredoxin oxidoreductase subunit alpha) [[Clostridium] sticklandii]	-	-	1
236	4.8439	27	4823	257.238	0	-	0	-2	0.0886474	Energy metabolism	Oxidative phosphorylation PATHko00190|Photosynthesis PATHko00195|Photosynthesis proteins BRko00194|Chaperones and folding catalysts BRko03110	ATP synthase F0F1 subunit A [Clostridium botulinum A str. ATCC 3502]	-	-	0
1753	4.84256	26	1443	296.717	0	-	0	-2	0.229049	Metabolism of terpenoids and polyketides	Prenyltransferases BRko01006|Carotenoid biosynthesis PATHko00906	MULTISPECIES: squalene synthase HpnD [Burkholderia cepacia complex]	-	-	0
1736	4.84177	32	1740	195.46	0	-	0	-2	0.104327	Metabolism of cofactors and vitamins	Vitamin B6 metabolism PATHko00750	MULTISPECIES: glutamine amidotransferase subunit PdxT [Bacillus cereus group]	-	-	0
25104	4.83394	11	108	58.1667	0	-	0	-2	0.282892	Translation	Ribosome biogenesis in eukaryotes PATHko03008|Ribosome biogenesis BRko03009|DNA replication proteins BRko03032	ribosome biogenesis protein Nop10 [Thermococcus sp. AM4]	-	-	1
20742	4.82945	10	134	500.082	0	-	0	-2	0.275909	Membrane transport	Protein export PATHko03060|Bacterial secretion system PATHko03070|Secretion system BRko02044	preprotein translocase subunit SecD [Thermococcus sp. 2319x1]	-	-	1
840	4.82624	21	2738	258.988	0	-	0	-2	0.104622	Membrane transport	Transporters BRko02000|ABC transporters PATHko02010	ABC transporter permease organic solvent resistance ABC transporter permease [Azoarcus sp. KH32C]	-	-	0
12537	4.81481	14	205	846.508	0	-	0	-2	0.317061	Replication and repair	DNA replication PATHko03030|DNA replication proteins BRko03032	ATPase involved in replication control, cdc46/mcm family protein [Halogeometricum borinquense]	-	-	1
811	4.81075	26	2911	233.008	0	-	0	-2	0.281612	Membrane transport	Secretion system BRko02044	competence protein ComF family protein [Neisseria gonorrhoeae FA 1090]	-	-	0
541	4.80475	31	3507	101.942	0	-	0	-2	0.110757	Energy metabolism	Oxidative phosphorylation PATHko00190	MULTISPECIES: NADH-quinone oxidoreductase subunit K [Proteobacteria]	lcl|NC_001823.1_prot_NP_044799.1_55	nad4L	0
18402	4.80414	11	155	157.665	0	-	0	-2	0.17901	Metabolism of cofactors and vitamins	Pantothenate and CoA biosynthesis PATHko00770	phosphopantetheine adenylyltransferase [Thermococcus sp. AM4]	-	-	1
6484	4.80118	26	457	187.24	0	-	0	-2	0.1587	Carbohydrate metabolism	Glycolysis / Gluconeogenesis PATHko00010|Citrate cycle TCA cycle PATHko00020|Pyruvate metabolism PATHko00620|Propanoate metabolism PATHko00640|Butanoate metabolism PATHko00650|Carbon fixation pathways in prokaryotes PATHko00720|Methane metabolism PATHko00680|Nitrotoluene degradation PATHko00633	pyruvate flavodoxin oxidoreductase subunit gamma [Helicobacter pylori]	-	-	1
299	4.80067	33	4462	383.625	0	-	0	-2	0.180957	Replication and repair	DNA repair and recombination proteins BRko03400	MULTISPECIES: DNA polymerase IV [Bacillus cereus group]	-	-	0
14071	4.8	14	208	89.4663	0	-	0	-2	0.224268	Translation	Translation factors BRko03012	elongation factor 1-beta [Sulfolobus sp. A20]	-	-	1
1770	4.79326	34	1500	330.502	0	-	0	-2	0.204748	Metabolism	Carbohydrate metabolism	MULTISPECIES: acetoin utilization protein [Burkholderia cepacia complex]	-	-	0
25542	4.77206	7	105	273.726	0	-	0	-2	0.225525			hypothetical protein [Thermococcus sp. 2319x1]	-	-	1
6243	4.77174	28	511	442.935	0	-	0	-2	0.12189	Amino acid metabolism	Glycine, serine and threonine metabolism PATHko00260|Phenylalanine, tyrosine and tryptophan biosynthesis PATHko00400	TrpB-like pyridoxal-phosphate dependent enzyme [Sulfolobus sp. A20]	-	-	0
4403	4.75591	27	750	413.577	0	-	0	-2	0.156539			MULTISPECIES: putative DNA modification/repair radical SAM protein [Acinetobacter calcoaceticus/baumannii complex]	-	-	0
22298	4.75231	9	122	485.434	0	-	0	-2	0.152956			potassium transporter TrkA [Methanosarcina sp. Kolksee]	-	-	1
2389	4.74134	20	1301	466.96	0	-	0	-2	0.0940226	Cellular processes and signaling	Transport	MULTISPECIES: phosphate ABC transporter permease [Mycobacterium tuberculosis complex]	-	-	0
1686	4.73244	10	1780	552.659	986	NoPlant	1620	0	0.116692	Poorly characterized	Function unknown	MULTISPECIES: hypothetical protein [Bacillus cereus group]	-	-	0
16592	4.72565	18	172	217.075	0	-	0	-2	0.279022	Poorly characterized	Function unknown	Ser/Thr protein phosphatase family protein [Salinibacter ruber DSM 13855]	-	-	1
854	4.71767	21	2785	337.156	0	-	0	-2	0.088634	Cell motility	Bacterial chemotaxis PATHko02030|Bacterial motility proteins BRko02035|Flagellar assembly PATHko02040	MULTISPECIES: flagellar motor switch protein FliG [Bacillus cereus group]	-	-	0
1349	4.71685	22	2077	509.686	520	NoPlant	1943	0	0.097513	Nucleotide metabolism	Purine metabolism PATHko00230	MULTISPECIES: exopolyphosphatase [Proteobacteria]	-	-	0
4930	4.7141	22	669	248.332	0	-	0	-2	0.220732	Nucleotide metabolism|Metabolism of cofactors and vitamins	Pyrimidine metabolism PATHko00240|One carbon pool by folate PATHko00670	MULTISPECIES: FAD-dependent thymidylate synthase [Mycobacterium tuberculosis complex]	-	-	0
1423	4.71364	27	2024	319.067	0	-	0	-2	0.0502937	Glycan biosynthesis and metabolism	Lipopolysaccharide biosynthesis PATHko00540|Lipopolysaccharide biosynthesis proteins BRko01005	MULTISPECIES: ADP-L-glycero-D-mannoheptose-6-epimerase [Enterobacteriaceae]	-	-	0
6348	4.70972	21	499	128.859	0	-	0	-2	0.278026	Metabolism of cofactors and vitamins	Porphyrin and chlorophyll metabolism PATHko00860	sirohydrochlorin cobaltochelatase cobalamin (vitamin B12) biosynthesis CbiX protein [Azoarcus sp. KH32C]	-	-	1
21104	4.70588	9	131	293.679	0	-	0	-2	0.182681	Membrane transport	Protein export PATHko03060|Bacterial secretion system PATHko03070|Secretion system BRko02044	preprotein translocase subunit SecF [Methanosarcina sp. MTP4]	-	-	1
18269	4.7045	19	150	393.968	0	-	0	-2	0.272202	Lipid metabolism	Glycerophospholipid metabolism PATHko00564	digeranylgeranylglycerophospholipid reductase [Methanosarcina sp. Kolksee]	-	-	1
3309	4.70373	34	896	404.606	0	-	0	-2	0.254184	Cellular processes and signaling	Transport	MULTISPECIES: sodium:proton antiporter [Lactobacillus casei group]	-	-	0
17863	4.70356	19	159	428.465	0	-	0	-2	0.270058	Enzyme families	Peptidases BRko01002	peptidase U62 [Synechococcus sp. PCC 73109]	-	-	1
562	4.69822	28	3614	426.257	0	-	0	-2	0.0643788	Carbohydrate metabolism	Citrate cycle TCA cycle PATHko00020|Glyoxylate and dicarboxylate metabolism PATHko00630	MULTISPECIES: type II citrate synthase [Mycobacterium tuberculosis complex]	-	-	0
15101	4.68889	12	166	325.985	0	-	0	-2	0.230434	Cellular processes and signaling	Inorganic ion transport and metabolism	phosphate uptake regulator PhoU [Sulfolobus sp. A20]	-	-	1
2622	4.68217	19	1017	230.122	0	-	0	-2	0.276746	Lipid metabolism	Glycerolipid metabolism PATHko00561|Glycerophospholipid metabolism PATHko00564|Lipid biosynthesis proteins BRko01004	MULTISPECIES: acyl-phosphate glycerol 3-phosphate acyltransferase [Mycobacterium avium complex (MAC)]	-	-	0
4344	4.67975	19	731	262.852	0	-	0	-2	0.112648	Metabolism of cofactors and vitamins	Nicotinate and nicotinamide metabolism PATHko00760	MULTISPECIES: aspartate dehydrogenase [Burkholderia cepacia complex]	-	-	0
4945	4.6771	20	670	278.513	0	-	0	-2	0.206617	Metabolism of cofactors and vitamins	Ubiquinone and other terpenoidquinone biosynthesis PATHko00130	hypothetical protein [Campylobacter jejuni]	-	-	0
1137	4.66471	23	2339	404	0	-	0	-2	0.167438	Membrane transport	Secretion system BRko02044|Bacterial motility proteins BRko02035	bacterial type II secretion system protein F domain protein [Enterococcus gallinarum]	-	-	0
24619	4.65948	17	109	352.2	0	-	0	-2	0.349055	Poorly characterized	Function unknown	hypothetical protein [Thermococcus sp. 4557]	-	-	1
666	4.64263	35	3136	457.263	0	-	0	-2	0.065171	Energy metabolism	Oxidative phosphorylation PATHko00190	MULTISPECIES: NADH-quinone oxidoreductase subunit F [Mycobacterium tuberculosis complex]	-	-	0
919	4.63701	35	2393	177.225	531	NoPlant	2624	0.00190549	0.130832	Enzyme families	Peptidases BRko01002	MULTISPECIES: glutamine amidotransferase [Bacillus subtilis group]	-	-	0
10347	4.63317	21	290	140.973	0	-	0	-2	0.307106	Poorly characterized	Function unknown	MULTISPECIES: hypothetical protein [Burkholderia cepacia complex]	-	-	1
1642	4.62352	31	1748	307.383	0	-	0	-2	0.107414	Translation	Ribosome biogenesis BRko03009	MULTISPECIES: ribosomal protein S6 modification protein [Pseudomonas]	-	-	0
6132	4.6016	18	529	294.362	0	-	0	-2	0.124669	Metabolism of cofactors and vitamins|Metabolism of terpenoids and polyketides	Ubiquinone and other terpenoidquinone biosynthesis PATHko00130|Prenyltransferases BRko01006	4-hydroxybenzoate octaprenyltransferase [Campylobacter jejuni]	-	-	0
350	4.6	37	4453	302.398	0	-	0	-2	0.228246	Metabolism of cofactors and vitamins|Transcription	Biotin metabolism PATHko00780|Transcription factors BRko03000	MULTISPECIES: bifunctional biotin--[acetyl-CoA-carboxylase] synthetase/biotin operon repressor [Bacillus cereus group]	-	-	0
495	4.5801	28	3912	757.086	0	-	0	-2	0.0689915	Genetic information processing	Transcription related proteins	MULTISPECIES: RNA-binding transcriptional accessory protein [Bacillus cereus group]	-	-	0
13260	4.57732	21	215	434.376	0	-	0	-2	0.249659	Metabolism of terpenoids and polyketides		MULTISPECIES: hypothetical protein [Xanthomonas]	-	-	1
6128	4.57255	25	489	417.127	0	-	0	-2	0.264358	Metabolism	Energy metabolism	nitrogenase cofactor biosynthesis protein NifB [Paenibacillus sp. FSL R7-0331]	-	-	1
9678	4.56804	17	315	375.845	0	-	0	-2	0.171867	Metabolism of cofactors and vitamins	Nicotinate and nicotinamide metabolism PATHko00760	MULTISPECIES: ATP-NAD kinase [Pseudomonas]	-	-	1
259	4.56628	26	4967	146.373	2107	Plant	172	1	0.118268	Genetic information processing	Replication, recombination and repair proteins	MULTISPECIES: crossover junction endodeoxyribonuclease RuvA [Mycobacterium tuberculosis complex]	-	-	0
18925	4.56296	11	149	142.813	0	-	0	-2	0.209395	Replication and repair	DNA repair and recombination proteins BRko03400	Holliday junction DNA helicase [Thermococcus sp. 4557]	-	-	1
315	4.5624	33	4615	298.698	0	-	0	-2	0.229386	Metabolism of terpenoids and polyketides	Prenyltransferases BRko01006|Terpenoid backbone biosynthesis PATHko00900	geranyl diphosphate synthase / farnesyl diphosphate synthase [Campylobacter sp. RM16704]	-	-	0
1036	4.56098	24	2359	310.456	0	-	0	-2	0.119086	Folding, sorting and degradation	Chaperones and folding catalysts BRko03110|Chromosome and associated proteins BRko03036	MULTISPECIES: chaperone protein DnaJ [Ochrobactrum]	-	-	0
764	4.55308	24	3016	426.081	0	-	0	-2	0.231186	Signal transduction	Protein kinases BRko01001|Twocomponent system PATHko02020|Twocomponent system BRko02022	MULTISPECIES: PAS domain-containing sensor histidine kinase [Enterobacteriaceae]	-	-	0
846	4.55128	15	2826	189.789	0	-	0	-2	0.115425	Transcription	Transcription factors BRko03000	MULTISPECIES: hypothetical protein [pseudomallei group]	-	-	0
19282	4.54963	9	147	248.422	0	-	0	-2	0.204149	Translation|Folding, sorting and degradation	Messenger RNA Biogenesis BRko03019|RNA degradation PATHko03018	RNA-binding protein Rrp4 (containing S1 domain and KH domain) [Aciduliprofundum sp. MAR08-339]	-	-	1
4963	4.54741	26	644	362.698	0	-	0	-2	0.167653	Carbohydrate metabolism	Fructose and mannose metabolism PATHko00051|Amino sugar and nucleotide sugar metabolism PATHko00520	MULTISPECIES: GDP-mannose pyrophosphorylase [Mycobacterium tuberculosis complex]	-	-	0
23269	4.54331	11	116	268.707	0	-	0	-2	0.322865	Translation		MBL fold hydrolase [Dehalococcoides sp. UCH007]	-	-	1
2717	4.53695	19	1176	96.5241	0	-	0	-2	0.262804			MULTISPECIES: FmdB family transcriptional regulator [Mycobacterium tuberculosis complex]	-	-	0
769	4.53434	21	2733	263.101	0	-	0	-2	0.0690265	Cell motility	Bacterial motility proteins BRko02035|Flagellar assembly PATHko02040	MULTISPECIES: flagellar basal body rod protein FlgG [Salmonella]	-	-	0
194	4.5331	28	5014	166.744	0	-	0	-2	0.212349	Enzyme families|Folding, sorting and degradation	Peptidases BRko01002|Protein export PATHko03060	lipoprotein signal peptidase, signal peptidase type II [Streptococcus mitis B6]	-	-	0
12985	4.53002	25	224	165.81	0	-	0	-2	0.422816	Poorly characterized	Function unknown	phosphodiesterase [Thermococcus sp. 4557]	-	-	1
487	4.52823	34	3753	482.395	2175	Plant	150	1	0.0616441	Energy metabolism|Amino acid metabolism	Nitrogen metabolism PATHko00910|Alanine, aspartate and glutamate metabolism PATHko00250	MULTISPECIES: glutamate synthase subunit beta [Acinetobacter calcoaceticus/baumannii complex]	-	-	0
9549	4.52479	28	317	619.19	0	-	0	-2	0.273232	Metabolism of cofactors and vitamins	Folate biosynthesis PATHko00790;Inorganic ion transport and metabolism	molybdopterin biosynthesis protein MoeA/LysR substrate binding-domain-containing protein [Desulfovibrio vulgaris str. Hildenborough]	-	-	1
5124	4.52039	29	594	205.633	0	-	0	-2	0.292811	Genetic information processing		MULTISPECIES: oxidoreductase molybdopterin-binding protein [Rhizobium]	-	-	0
1053	4.51736	32	2446	256.585	0	-	0	-2	0.0835239	Metabolism	Carbohydrate metabolism	MULTISPECIES: haloacid dehalogenase [Bacillus cereus group]	-	-	0
3832	4.50847	21	797	978.468	0	-	0	-2	0.243914	Poorly characterized	Function unknown	MULTISPECIES: hypothetical protein [Mycobacterium avium complex (MAC)]	-	-	0
4659	4.49716	23	714	200.727	0	-	0	-2	0.0950795	Carbohydrate metabolism	Glyoxylate and dicarboxylate metabolism PATHko00630	MULTISPECIES: L(+)-tartrate dehydratase subunit beta [Enterobacteriaceae]	-	-	0
318	4.49647	27	4666	178.612	906	Plant	422	0	0.0750465	Nucleotide metabolism|Transport and catabolism	Purine metabolism PATHko00230|Exosome BRko04147	MULTISPECIES: adenine phosphoribosyltransferase [Mycobacterium tuberculosis complex]	-	-	0
877	4.489	20	2555	458.446	0	-	0	-2	0.0819566	Metabolism of cofactors and vitamins	Porphyrin and chlorophyll metabolism PATHko00860	MULTISPECIES: oxygen-independent coproporphyrinogen III oxidase [Enterobacteriaceae]	-	-	0
407	4.48785	37	4092	141.89	728	NoPlant	3949	0.0270955	0.111302	Metabolism	Energy metabolism	MULTISPECIES: iron-sulfur cluster assembly scaffold protein NifU [Mycobacterium tuberculosis complex]	-	-	0
18820	4.48412	12	151	177.49	0	-	0	-2	0.280835	Poorly characterized	Function unknown	HD family phosphohydrolase [Geobacter sp. M21]	-	-	1
509	4.48343	39	3617	191.499	196	NoPlant	3731	0.00830876	0.0848041	Energy metabolism	Oxidative phosphorylation PATHko00190	MULTISPECIES: NADH-quinone oxidoreductase subunit B [Proteobacteria]	lcl|NC_001823.1_prot_NP_044784.1_40	nad10	0
6372	4.47637	18	500	205.513	0	-	0	-2	0.20871	Cell motility	Bacterial chemotaxis PATHko02030|Bacterial motility proteins BRko02035	MULTISPECIES: CheY-P-specific phosphatase CheC [Bacillus]	-	-	0
240	4.47179	39	4249	126.244	1832	NoPlant	4913	0.00610625	0.259422	Poorly characterized	General function prediction only	MULTISPECIES: camphor resistance protein CrcB [Bacillus cereus group]	-	-	0
2183	4.47023	19	1423	116.865	0	-	0	-2	0.120628	Translation	Transfer RNA biogenesis BRko03016	MULTISPECIES: ribonuclease P protein component [Streptococcus anginosus group]	-	-	0
1747	4.45008	24	1613	444.192	0	-	0	-2	0.143506	Carbohydrate metabolism	Glycolysis / Gluconeogenesis PATHko00010|Citrate cycle TCA cycle PATHko00020|Pyruvate metabolism PATHko00620	MULTISPECIES: pyruvate dehydrogenase complex dihydrolipoamide acetyltransferase [Brucella]	-	-	0
2065	4.44375	31	1304	333.909	0	-	0	-2	0.154419	Metabolism	Amino acid metabolism	MULTISPECIES: ATPase/protein kinase [Mycobacterium avium complex (MAC)]	-	-	0
20773	4.44009	10	134	137.366	0	-	0	-2	0.260409			MULTISPECIES: metal-dependent protease of the PAD1/JAB1 superfamily-like protein [Natrinema]	-	-	1
1124	4.43186	21	2371	336.561	0	-	0	-2	0.0775859	Cell motility	Bacterial chemotaxis PATHko02030|Bacterial motility proteins BRko02035|Flagellar assembly PATHko02040	MULTISPECIES: flagellar motor switch protein FliM [Salmonella]	-	-	0
827	4.42705	33	2791	384.042	0	-	0	-2	0.0786997	Carbohydrate metabolism	Propanoate metabolism PATHko00640	MULTISPECIES: citrate synthase/methylcitrate synthase [Pseudomonas fluorescens group]	-	-	0
20978	4.42646	13	132	385.939	0	-	0	-2	0.287819	Lipid metabolism	Glycerophospholipid metabolism PATHko00564	geranylgeranyl reductase family protein [Thermoplasmatales archaeon BRNA1]	-	-	1
4394	4.42286	18	751	162.534	0	-	0	-2	0.248454	Amino acid metabolism	Arginine biosynthesis PATHko00220	acetyltransferase N-acetylglutamate synthase [Deinococcus peraridilitoris]	-	-	0
2748	4.42179	19	1158	227.871	0	-	0	-2	0.0887435	Poorly characterized	Function unknown	MULTISPECIES: zinc metallopeptidase [Bacillus cereus group]	-	-	0
6321	4.42077	26	505	316.2	0	-	0	-2	0.222396	Glycan biosynthesis and metabolism	Glycosyltransferases BRko01003|NGlycan biosynthesis PATHko00510	family 2 glycosyl transferase [Cyanothece sp. PCC 7424]	-	-	0
16685	4.41826	12	168	359.599	0	-	0	-2	0.23842	Poorly characterized	Function unknown	hypothetical protein [Synechococcus sp. PCC 7003]	-	-	1
377	4.41809	36	3682	638.732	319	Plant	234	0	0.0654171	Carbohydrate metabolism	Glycolysis / Gluconeogenesis PATHko00010|Pyruvate metabolism PATHko00620|Propanoate metabolism PATHko00640|Carbon fixation pathways in prokaryotes PATHko00720|Methane metabolism PATHko00680|Lipid biosynthesis proteins BRko01004	MULTISPECIES: acetyl-coenzyme A synthetase [Pseudomonas putida group]	-	-	0
377	4.41809	36	3682	638.732	1210	Plant	4193	0	0.0654171	Carbohydrate metabolism	Glycolysis / Gluconeogenesis PATHko00010|Pyruvate metabolism PATHko00620|Propanoate metabolism PATHko00640|Carbon fixation pathways in prokaryotes PATHko00720|Methane metabolism PATHko00680|Lipid biosynthesis proteins BRko01004	MULTISPECIES: acetyl-coenzyme A synthetase [Pseudomonas putida group]	-	-	0
5933	4.40606	20	543	221.993	0	-	0	-2	0.265678	Membrane transport	Transporters BRko02000	MULTISPECIES: potassium transporter TrkA [Mycobacterium tuberculosis complex]	-	-	0
2974	4.40491	28	1079	112.366	0	-	0	-2	0.205687	Poorly characterized	General function prediction only	MULTISPECIES: tRNA-binding protein [Bacillus cereus group]	-	-	0
496	4.40277	27	3911	255.019	0	-	0	-2	0.241869	Poorly characterized	General function prediction only	MULTISPECIES: multi-copper polyphenol oxidoreductase (laccase) protein [Bacillus]	-	-	0
292	4.40219	28	4483	619.105	0	-	0	-2	0.0779094	Translation	Translation factors BRko03012	ABC superfamily ATP-binding cassette transporter ABC protein [Lactococcus lactis]	-	-	0
19922	4.4	11	141	166.681	0	-	0	-2	0.166599	Poorly characterized	Function unknown	amino acid-binding ACT domain protein [Salinarchaeum sp. Harcht-Bsk1]	-	-	1
2298	4.39201	17	1362	201.412	0	-	0	-2	0.171634	Translation	Ribosome biogenesis BRko03009	MULTISPECIES: 16S RNA G1207 methylase RsmC [Bacillus cereus group]	-	-	0
1044	4.38904	19	2463	137.034	2385	NoPlant	33	1	0.0992456	Cell motility	Bacterial motility proteins BRko02035|Flagellar assembly PATHko02040	MULTISPECIES: flagellar biosynthesis protein FlgB [Proteobacteria]	-	-	0
5322	4.38562	29	619	237.928	0	-	0	-2	0.179036	Xenobiotics biodegradation and metabolism		MULTISPECIES: bacillithiol biosynthesis deacetylase BshB1 [Bacillus]	-	-	0
11900	4.37355	17	250	295.534	0	-	0	-2	0.280639	Replication and repair	Base excision repair PATHko03410|DNA repair and recombination proteins BRko03400	3-methyladenine DNA glycosylase/8-oxoguanine DNA glycosylase [Clostridium pasteurianum]	-	-	1
14828	4.36553	19	184	473.212	0	-	0	-2	0.354063	Transcription|Replication and repair	Basal transcription factors PATHko03022|Transcription machinery BRko03021|Nucleotide excision repair PATHko03420|DNA repair and recombination proteins BRko03400	DNA repair helicase [Halobacterium sp. DL1]	-	-	1
16774	4.36296	12	171	98.5848	0	-	0	-2	0.211157	Poorly characterized	Function unknown	hypothetical protein [Sulfolobus sp. A20]	-	-	1
609	4.36293	26	3445	227.233	2211	Plant	122	1	0.126874	Metabolism of cofactors and vitamins	Lipoic acid metabolism PATHko00785	MULTISPECIES: lipoate--protein ligase B [Mycobacterium tuberculosis complex]	-	-	0
579	4.35833	31	2749	279.72	0	-	0	-2	0.146362	Cell motility	Twocomponent system PATHko02020|Bacterial chemotaxis PATHko02030|Bacterial motility proteins BRko02035	MULTISPECIES: chemotaxis protein CheR [Bacillus cereus group]	-	-	0
423	4.35409	29	4214	299.701	0	-	0	-2	0.154884	Transcription|Replication and repair|Cell motility	Transcription factors BRko03000|Chromosome and associated proteins BRko03036|Cytoskeleton proteins BRko04812	MULTISPECIES: chromosome partitioning protein ParB [Bacillus cereus group]	-	-	0
4143	4.35353	26	795	535.433	0	-	0	-2	0.149286	Carbohydrate metabolism|Amino acid metabolism	Pyruvate metabolism PATHko00620|Valine, leucine and isoleucine biosynthesis PATHko00290	citramalate synthase [Rhizobium sp. N621]	-	-	0
1885	4.35108	24	1517	269.948	0	-	0	-2	0.170703	Membrane transport	Transporters BRko02000|ABC transporters PATHko02010	MULTISPECIES: cobalt ABC transporter permease [Bacillus cereus group]	-	-	0
1640	4.35007	30	1478	205.874	0	-	0	-2	0.182289	Metabolism of cofactors and vitamins	Glycosylphosphatidylinositol GPIanchored proteins BRko00537|Thiamine metabolism PATHko00730|Folate biosynthesis PATHko00790|Twocomponent system PATHko02020|Exosome BRko04147	MULTISPECIES: alkaline phosphatase like protein [Bacillus cereus group]	-	-	0
195	4.349	29	4464	91.6142	0	-	0	-2	0.0829116	Replication and repair	DNA replication proteins BRko03032|Chromosome and associated proteins BRko03036|DNA repair and recombination proteins BRko03400	MULTISPECIES: DNA-binding protein HU 1 [Bacillus]	-	-	0
1175	4.34537	24	2127	313.436	0	-	0	-2	0.195359	Glycan biosynthesis and metabolism|Enzyme families	Peptidoglycan biosynthesis and degradation proteins BRko01011|Peptidases BRko01002	MULTISPECIES: muramoyltetrapeptide carboxypeptidase [Bacillus cereus group]	-	-	0
3479	4.34475	32	932	804.909	0	-	0	-2	0.212027	Nucleotide metabolism	Purine metabolism PATHko00230|Pyrimidine metabolism PATHko00240|DNA repair and recombination proteins BRko03400	MULTISPECIES: ribonucleoside-diphosphate reductase, adenosylcobalamin-dependent [Pseudomonas]	-	-	0
21107	4.34343	11	131	119.168	0	-	0	-2	0.210044	Metabolism of cofactors and vitamins	Folate biosynthesis PATHko00790	MULTISPECIES: hypothetical protein [Methanosarcina]	-	-	1
13085	4.33832	21	205	250.384	0	-	0	-2	0.332613	Transport and catabolism	Prokaryotic Defense System BRko02048	CRISPR-associated endoribonuclease Cas6 [Thermococcus sp. 4557]	-	-	1
641	4.33316	25	3282	514.985	0	-	0	-2	0.165996	Glycan biosynthesis and metabolism|Membrane transport	Peptidoglycan biosynthesis and degradation proteins BRko01011|Transporters BRko02000	MULTISPECIES: lipid II flippase MurJ [Enterobacteriaceae]	-	-	0
1031	4.32738	15	2497	334.204	0	-	0	-2	0.201746	Replication and repair	Purine metabolism PATHko00230|Pyrimidine metabolism PATHko00240|DNA replication PATHko03030|DNA replication proteins BRko03032|Mismatch repair PATHko03430|Homologous recombination PATHko03440|DNA repair and recombination proteins BRko03400	MULTISPECIES: DNA polymerase III subunit delta' [Pseudomonas putida group]	-	-	0
16883	4.3213	21	169	399.911	0	-	0	-2	0.232333	Poorly characterized	Function unknown	hypothetical protein [Methanosarcina sp. Kolksee]	-	-	1
41505	4.31587	8	57	224.93	0	-	0	-2	0.207661	Metabolism	Energy metabolism	hypothetical protein [Methanococcus maripaludis]	-	-	1
23	4.3125	39	5479	107.657	0	-	0	-2	0.121959	Folding, sorting and degradation	Chaperones and folding catalysts BRko03110|NODlike receptor signaling pathway PATHko04621|Fluid shear stress and atherosclerosis PATHko05418	MULTISPECIES: thiol reductase thioredoxin [Proteobacteria]	-	-	0
24691	4.29632	9	107	220.1	0	-	0	-2	0.258818	Translation	Ribosome biogenesis in eukaryotes PATHko03008|Ribosome biogenesis BRko03009	16S rRNA methyltransferase [Sulfolobus sp. A20]	-	-	1
747	4.29003	30	2756	125.004	0	-	0	-2	0.161205	Amino acid metabolism		MULTISPECIES: SUF system Fe-S cluster assembly protein [Rhizobium/Agrobacterium group]	-	-	0
17866	4.28889	12	159	147.019	0	-	0	-2	0.215947	Poorly characterized	Function unknown	hypothetical protein [Thermococcus sp. AM4]	-	-	1
383	4.28134	23	4332	577.285	2323	NoPlant	104	1	0.0484712	Metabolism	Energy metabolism	MULTISPECIES: energy-dependent translational throttle protein EttA [Mycobacterium chelonae group]	-	-	0
514	4.27639	34	3678	707.492	2212	NoPlant	57	1	0.0811369	Energy metabolism|Translation|Folding, sorting and degradation	Oxidative phosphorylation PATHko00190|Messenger RNA Biogenesis BRko03019|RNA degradation PATHko03018	MULTISPECIES: RNA degradosome polyphosphate kinase [Bacillus cereus group]	-	-	0
14767	4.27405	18	198	192.302	0	-	0	-2	0.270996	Poorly characterized	Function unknown	hypothetical protein [Methanosarcina sp. MTP4]	-	-	1
1370	4.27308	34	2056	256.368	0	-	0	-2	0.0928961	Metabolism of cofactors and vitamins	Porphyrin and chlorophyll metabolism PATHko00860	MULTISPECIES: precorrin-4 C(11)-methyltransferase [Mycobacterium tuberculosis complex]	-	-	0
1524	4.27255	33	1920	236.626	0	-	0	-2	0.116449	Metabolism	Carbohydrate metabolism	MULTISPECIES: sugar fermentation stimulation protein SfsA [Yersinia pseudotuberculosis complex]	-	-	0
777	4.26735	23	2925	409.573	0	-	0	-2	0.0601834	Amino acid metabolism	Alanine, aspartate and glutamate metabolism PATHko00250|Valine, leucine and isoleucine biosynthesis PATHko00290|Arginine biosynthesis PATHko00220|Amino acid related enzymes BRko01007	MULTISPECIES: aminotransferase AlaT [Burkholderia cepacia complex]	-	-	0
293	4.26491	25	4804	163.805	1056	NoPlant	23	0	0.139145	Translation	Transfer RNA biogenesis BRko03016	MULTISPECIES: tRNA-specific adenosine deaminase [Streptococcus anginosus group]	-	-	0
293	4.26491	25	4804	163.805	2573	Plant	5	1	0.139145	Translation	Transfer RNA biogenesis BRko03016	MULTISPECIES: tRNA-specific adenosine deaminase [Streptococcus anginosus group]	-	-	0
5019	4.25829	28	658	232.265	0	-	0	-2	0.424251	Genetic information processing	Protein folding and associated processing	MULTISPECIES: anaerobic ribonucleoside-triphosphate reductase activating protein [pseudomallei group]	-	-	0
563	4.24718	30	3494	130.262	1184	NoPlant	3572	0	0.0943668	Energy metabolism	Oxidative phosphorylation PATHko00190	MULTISPECIES: NADH-quinone oxidoreductase subunit A [Mycobacterium tuberculosis complex]	-	-	0
2000	4.24168	26	1531	342.072	0	-	0	-2	0.0749042	Energy metabolism	Oxidative phosphorylation PATHko00190	MULTISPECIES: manganese-dependent inorganic pyrophosphatase [Streptococcus anginosus group]	-	-	0
29071	4.23846	9	90	352.811	0	-	0	-2	0.245832	Energy metabolism	Oxidative phosphorylation PATHko00190	V-type ATP synthase subunit C [Methanosarcina barkeri]	-	-	1
29068	4.23571	10	90	267.3	0	-	0	-2	0.246986	Nucleotide metabolism|Xenobiotics biodegradation and metabolism|Transport and catabolism	Purine metabolism PATHko00230|Drug metabolism other enzymes PATHko00983|Exosome BRko04147	MULTISPECIES: hypothetical protein [Haloarcula]	-	-	1
849	4.22974	39	1985	405.356	0	-	0	-2	0.283154	Membrane transport	Transporters BRko02000	MULTISPECIES: ABC transporter permease protein [Geobacillus]	-	-	0
4040	4.22912	26	779	212.171	0	-	0	-2	0.299793	Lipid metabolism	Glycerophospholipid metabolism PATHko00564	MULTISPECIES: CDP-diacylglycerol--inositol 3-phosphatidyltransferase [Mycobacterium tuberculosis complex]	-	-	0
18924	4.22828	14	150	243.487	0	-	0	-2	0.254716	Poorly characterized	Function unknown	phosphoesterase SbcD/Mre11-related protein [Aciduliprofundum sp. MAR08-339]	-	-	1
19608	4.21822	18	143	293.125	0	-	0	-2	0.230367	Poorly characterized	Function unknown	radical SAM protein [Sulfolobus sp. A20]	-	-	1
410	4.21665	28	4318	156.055	0	-	0	-2	0.121365	Translation	Ribosome biogenesis BRko03009	MULTISPECIES: 23S rRNA (pseudouridine(1915)-N(3))-methyltransferase RlmH [Enterobacteriaceae]	-	-	0
1041	4.20722	21	2467	343.876	0	-	0	-2	0.140622	Carbohydrate metabolism	Amino sugar and nucleotide sugar metabolism PATHko00520|Glycosaminoglycan degradation PATHko00531|betaLactam resistance PATHko01501	MULTISPECIES: beta-N-acetylhexosaminidase [Enterobacteriaceae]	-	-	0
968	4.20613	30	2566	286.218	0	-	0	-2	0.120548	Metabolism	Nucleotide metabolism	MULTISPECIES: phosphatase [Pseudomonas fluorescens group]	-	-	0
16748	4.20592	12	168	302.38	0	-	0	-2	0.135954	Energy metabolism	Methane metabolism PATHko00680	formylmethanofuran--tetrahydromethanopterin N-formyltransferase [Methanosarcina sp. MTP4]	-	-	1
1798	4.20326	26	1638	226.748	0	-	0	-2	0.0994908	Genetic information processing	Others	MULTISPECIES: phage shock protein PspA [Enterobacteriaceae]	-	-	0
11763	4.20227	20	228	176.399	0	-	0	-2	0.204068	Metabolism of cofactors and vitamins	Nicotinate and nicotinamide metabolism PATHko00760	nicotinamide-nucleotide adenylyltransferase [Sulfolobus sp. A20]	-	-	1
31872	4.2	6	81	413.222	0	-	0	-2	0.0846202			MULTISPECIES: hypothetical protein [Methanosarcina]	-	-	0
1260	4.19692	17	2157	213.889	0	-	0	-2	0.0629918	Metabolism of cofactors and vitamins	Riboflavin metabolism PATHko00740|Folate biosynthesis PATHko00790|Quorum sensing PATHko02024	MULTISPECIES: GTP cyclohydrolase II [Salmonella]	-	-	0
16455	4.19632	12	175	206.537	0	-	0	-2	0.239871	Genetic information processing	Replication, recombination and repair proteins	haloacid dehalogenase [Sulfolobus sp. A20]	-	-	1
1956	4.19199	18	1532	218.35	0	-	0	-2	0.146207	Transcription	Transcription factors BRko03000	MULTISPECIES: redox-sensing transcriptional repressor Rex [Streptococcus anginosus group]	-	-	0
1006	4.19038	34	2323	252.355	0	-	0	-2	0.312568	Enzyme families	Protein phosphatase and associated proteins BRko01009	protein phosphatase 2C domain-containing protein [Nocardioides sp. JS614]	-	-	0
26434	4.18934	16	102	665.471	0	-	0	-2	0.36086	Carbohydrate metabolism	Starch and sucrose metabolism PATHko00500	4-alpha-glucanotransferase [Thermococcus sp. AM4]	-	-	1
1295	4.18841	35	1892	152.834	0	-	0	-2	0.207013	Cellular processes and signaling	Signal transduction mechanisms	universal stress protein UspA-like nucleotide-binding protein [Lactobacillus paracasei ATCC 334]	-	-	0
1501	4.17995	31	1518	319.32	0	-	0	-2	0.145451	Amino acid metabolism	Arginine and proline metabolism PATHko00330	ornithine cyclodeaminase family protein [Rhizobium sp. N731]	-	-	0
2405	4.17937	22	1301	224.263	0	-	0	-2	0.123261	Translation	Transfer RNA biogenesis BRko03016	MULTISPECIES: hypothetical protein [Acinetobacter calcoaceticus/baumannii complex]	-	-	0
184	4.17647	41	5167	245.975	0	-	0	-2	0.124773	Lipid metabolism	Fatty acid biosynthesis PATHko00061|Biosynthesis of unsaturated fatty acids PATHko01040|Lipid biosynthesis proteins BRko01004|Biotin metabolism PATHko00780|Prodigiosin biosyntheses PATHko00333	MULTISPECIES: beta-ketoacyl-ACP reductase [Streptococcus anginosus group]	-	-	0
25345	4.17313	9	107	189.411	0	-	0	-2	0.210862	Poorly characterized	Function unknown	hypothetical protein [Thermococcus sp. AM4]	-	-	1
21379	4.16945	15	129	502.946	0	-	0	-2	0.173012	Energy metabolism	Pyruvate metabolism PATHko00620|Carbon fixation in photosynthetic organisms PATHko00710|Carbon fixation pathways in prokaryotes PATHko00720|Methane metabolism PATHko00680	phosphoenolpyruvate carboxylase [Sulfolobus islandicus]	-	-	1
28292	4.16319	7	77	255.462	0	-	0	-2	0.160179	Energy metabolism	Methane metabolism PATHko00680	coenzyme F420 hydrogenase subunit gamma [Methanosarcina barkeri]	-	-	1
12679	4.15815	15	233	530.738	0	-	0	-2	0.294261			radical SAM protein [Synechococcus sp. PCC 7502]	-	-	1
825	4.15745	12	2875	963.303	0	-	0	-2	0.0967738	Genetic information processing	Protein folding and associated processing	MULTISPECIES: bifunctional glutamine synthetase adenylyltransferase/deadenyltransferase [Burkholderia cepacia complex]	-	-	0
15697	4.15551	14	183	197.789	0	-	0	-2	0.282119	Energy metabolism	Oxidative phosphorylation PATHko00190	V-type ATP synthase subunit E [Clostridium botulinum]	-	-	1
1090	4.15193	25	2414	449.308	0	-	0	-2	0.0788679	Enzyme families	Peptidases BRko01002	MULTISPECIES: peptidase PmbA [Burkholderia cepacia complex]	-	-	0
890	4.14976	20	2731	762.745	0	-	0	-2	0.0762437	Folding, sorting and degradation	Chaperones and folding catalysts BRko03110	MULTISPECIES: ATP-dependent Clp protease ATP-binding subunit ClpA [Acinetobacter calcoaceticus/baumannii complex]	-	-	0
3236	4.14557	16	1011	303.824	0	-	0	-2	0.123031	Replication and repair	DNA replication PATHko03030|DNA replication proteins BRko03032	MULTISPECIES: ribonuclease HIII [Bacillus cereus group]	-	-	0
137	4.14375	28	4458	398.282	1242	Plant	5407	0	0.141659	Carbohydrate metabolism	Pyruvate metabolism PATHko00620|Propanoate metabolism PATHko00640|Carbon fixation pathways in prokaryotes PATHko00720|Methane metabolism PATHko00680|Taurine and hypotaurine metabolism PATHko00430	MULTISPECIES: acetate kinase A/propionate kinase 2 [Enterobacteriaceae]	-	-	0
15279	4.13151	13	188	239.052	0	-	0	-2	0.238269	Energy metabolism	Methane metabolism PATHko00680	hypothetical protein [Streptomyces sp. PAMC 26508]	-	-	1
446	4.11667	35	4054	176.047	146	NoPlant	3997	0	0.0778189	Energy metabolism	Oxidative phosphorylation PATHko00190	MULTISPECIES: inorganic pyrophosphatase [Mycobacterium tuberculosis complex]	-	-	0
1127	4.1156	20	2370	168.159	0	-	0	-2	0.125193	Lipid metabolism	Glycerophospholipid metabolism PATHko00564	MULTISPECIES: phosphatidylglycerophosphatase A [pseudomallei group]	-	-	0
298	4.11491	28	4696	177.393	384	NoPlant	4554	0	0.170703	Amino acid metabolism	Phenylalanine, tyrosine and tryptophan biosynthesis PATHko00400	MULTISPECIES: shikimate kinase I [Enterobacteriaceae]	-	-	0
23456	4.11111	8	115	376.322	0	-	0	-2	0.284556			peptidase M50 [Sulfolobus islandicus]	-	-	1
4730	4.11049	13	700	232.745	0	-	0	-2	0.143839	Genetic information processing	Replication, recombination and repair proteins	MULTISPECIES: endonuclease [Mycobacterium tuberculosis complex]	-	-	0
17168	4.10909	12	166	170.434	0	-	0	-2	0.223508	Translation	Ribosome biogenesis BRko03009	hypothetical protein [Sulfolobus sp. A20]	-	-	1
10026	4.10744	23	292	656.624	0	-	0	-2	0.277485	Carbohydrate metabolism	Starch and sucrose metabolism PATHko00500	glycogen debranching protein [Nostoc sp. PCC 7107]	-	-	1
709	4.10722	29	3121	334.521	0	-	0	-2	0.0979367	Metabolism of cofactors and vitamins	Vitamin B6 metabolism PATHko00750	MULTISPECIES: 4-hydroxythreonine-4-phosphate dehydrogenase PdxA [Pseudomonas putida group]	-	-	0
1425	4.10629	31	2008	211.562	0	-	0	-2	0.122663	Metabolism of cofactors and vitamins	Porphyrin and chlorophyll metabolism PATHko00860	MULTISPECIES: precorrin-8X methylmutase [Mycobacterium tuberculosis complex]	-	-	0
23936	4.10625	8	111	598.566	0	-	0	-2	0.249119	Energy metabolism	Sulfur metabolism PATHko00920	phosphoadenosine phosphosulfate reductase [Methanosarcina sp. MTP4]	-	-	1
22181	4.1	10	123	294.659	0	-	0	-2	0.128526			phosphoserine phosphatase [Thermococcus sp. AM4]	-	-	1
2130	4.09534	30	1431	212.564	0	-	0	-2	0.105712	Metabolism	Carbohydrate metabolism	MULTISPECIES: class II aldolase [Burkholderia cepacia complex]	-	-	0
538	4.09167	38	3669	229.131	0	-	0	-2	0.0766533	Metabolism of cofactors and vitamins|Translation	Folate biosynthesis PATHko00790|Transfer RNA biogenesis BRko03016	MULTISPECIES: 7-cyano-7-deazaguanine synthase QueC [Bacillus cereus group]	-	-	0
38977	4.09136	10	63	287	0	-	0	-2	0.258342	Genetic information processing		radical SAM protein [Thermococcus sp. 2319x1]	-	-	1
1252	4.09134	29	2175	261.133	1469	NoPlant	2139	0.0518934	0.149189	Xenobiotics biodegradation and metabolism	Nitrogen metabolism PATHko00910|Tryptophan metabolism PATHko00380|Cyanoamino acid metabolism PATHko00460|Aminobenzoate degradation PATHko00627|Styrene degradation PATHko00643	MULTISPECIES: carbon-nitrogen hydrolase [Pseudomonas putida group]	-	-	0
981	4.0862	18	2300	368.633	0	-	0	-2	0.131075	Cell motility	Bacterial motility proteins BRko02035|Flagellar assembly PATHko02040	flagellar P-ring protein (basal body P-ring protein) FlgI [Desulfobacula toluolica]	-	-	0
20658	4.08119	12	134	185.356	0	-	0	-2	0.15346			XRE family transcriptional regulator [Metallosphaera sedula]	-	-	1
3559	4.08007	15	909	313.972	0	-	0	-2	0.117903	Nucleotide metabolism	Purine metabolism PATHko00230	MULTISPECIES: ribokinase family sugar kinase [Achromobacter]	-	-	0
30199	4.07969	7	83	406.081	0	-	0	-2	0.279207	Energy metabolism	Methane metabolism PATHko00680	ferredoxin [Methanosarcina sp. WWM596]	-	-	1
534	4.0789	26	3062	231.143	20	Plant	157	0.910828	0.171496	Amino acid metabolism	Tyrosine metabolism PATHko00350	MULTISPECIES: 5-carboxymethyl-2-hydroxymuconate isomerase [Burkholderia cepacia complex]	-	-	0
141	4.07703	40	4962	269.989	0	-	0	-2	0.215598	Amino acid metabolism	Arginine and proline metabolism PATHko00330	MULTISPECIES: pyrroline-5-carboxylate reductase [Bacillus cereus group]	-	-	0
20	4.07461	27	5136	170.308	372	NoPlant	77	0	0.0989305	Replication and repair	Mitochondrial biogenesis BRko03029|DNA replication PATHko03030|DNA replication proteins BRko03032|Mismatch repair PATHko03430|Homologous recombination PATHko03440|DNA repair and recombination proteins BRko03400	MULTISPECIES: single-stranded DNA-binding protein [Mycobacterium tuberculosis complex]	-	-	0
14570	4.06367	22	200	362.363	0	-	0	-2	0.224439	Amino acid metabolism|Metabolism of cofactors and vitamins	Glycine, serine and threonine metabolism PATHko00260|Vitamin B6 metabolism PATHko00750	threonine synthase [Streptomyces sp. PAMC 26508]	-	-	1
19567	4.06283	13	144	401.326	0	-	0	-2	0.215652	Metabolism of cofactors and vitamins	Porphyrin and chlorophyll metabolism PATHko00860	B12-binding domain-containing radical SAM protein [Methanosarcina sp. Kolksee]	-	-	1
23507	4.0625	10	115	273.13	0	-	0	-2	0.307522	Poorly characterized	Function unknown	hypothetical protein [Methanobacterium sp. MB1]	-	-	1
30798	4.0625	6	83	275.929	0	-	0	-2	0.109967	Energy metabolism	Methane metabolism PATHko00680	methylenetetrahydromethanopterin dehydrogenase [Methanosarcina barkeri]	-	-	1
16157	4.05764	12	179	142.782	0	-	0	-2	0.242646	Poorly characterized	Function unknown	hypothetical protein [Sulfolobus sp. A20]	-	-	1
17084	4.05328	18	167	421.844	0	-	0	-2	0.190743	Genetic information processing	Translation proteins	MBL fold metallo-hydrolase [Sulfolobus sp. A20]	-	-	1
20265	4.05285	13	137	237.688	0	-	0	-2	0.169892	Membrane transport|Cell motility	Secretion system BRko02044|Bacterial motility proteins BRko02035	flagellar accessory protein FlaH [Sulfolobus sp. A20]	-	-	1
9625	4.04816	14	293	334.324	0	-	0	-2	0.202496	Energy metabolism	Methane metabolism PATHko00680	MULTISPECIES: LLM class F420-dependent oxidoreductase [Mycobacterium chelonae group]	-	-	1
24624	4.04464	10	110	134.327	0	-	0	-2	0.506266	Poorly characterized	Function unknown	hypothetical protein [Thermococcus sp. AM4]	-	-	1
1627	4.04424	27	1610	353.235	0	-	0	-2	0.195251	Amino acid metabolism	Arginine and proline metabolism PATHko00330	MULTISPECIES: agmatine deiminase [Pseudomonas putida group]	-	-	0
4639	4.04284	21	719	417.567	0	-	0	-2	0.209381			MULTISPECIES: hypothetical protein [Bacillus cereus group]	-	-	0
1354	4.04235	36	2058	109.73	0	-	0	-2	0.230039	Cellular processes and signaling	Inorganic ion transport and metabolism	MULTISPECIES: divalent-cation tolerance protein CutA [Salmonella]	-	-	0
26352	4.03846	9	102	309.922	0	-	0	-2	0.25373	Metabolism	Carbohydrate metabolism	CBS domain-containing protein [Methanosarcina barkeri]	-	-	1
6521	4.03448	31	447	599.565	0	-	0	-2	0.201582	Metabolism	Energy metabolism	indolepyruvate ferredoxin oxidoreductase subunit alpha [Thermococcus sp. 4557]	-	-	1
374	4.03072	33	4409	420.004	0	-	0	-2	0.0798589	Amino acid metabolism|Biosynthesis of other secondary metabolites	Arginine and proline metabolism PATHko00330|Carbapenem biosynthesis PATHko00332	MULTISPECIES: gamma-glutamyl-phosphate reductase [Bacillus subtilis group]	-	-	0
1997	4.02304	28	1508	287.077	0	-	0	-2	0.136647	Membrane transport	Transporters BRko02000|ABC transporters PATHko02010	MULTISPECIES: energy-coupling factor transporter ATPase [Bacillus cereus group]	-	-	0
3611	4.02009	20	922	264.792	0	-	0	-2	0.263372	Cell motility	Bacterial motility proteins BRko02035|Flagellar assembly PATHko02040	MULTISPECIES: flagellar basal body rod protein FlgG [Campylobacter]	-	-	0
2053	4.01694	23	1501	413.618	0	-	0	-2	0.234336	Metabolism of cofactors and vitamins	Nicotinate and nicotinamide metabolism PATHko00760	competence damage-inducible protein A [Clostridium botulinum A str. ATCC 3502]	-	-	0
17653	4.01656	14	149	562.975	0	-	0	-2	0.237944	Membrane transport|Cell motility	Secretion system BRko02044|Bacterial motility proteins BRko02035	secretion system protein E [Methanosarcina sp. MTP4]	-	-	1
22349	4.01191	17	117	476.131	0	-	0	-2	0.384327	Amino acid metabolism	Glycine, serine and threonine metabolism PATHko00260	sarcosine oxidase subunit alpha [Thermococcus sp. 4557]	-	-	1
623	4.01104	24	3398	266.007	0	-	0	-2	0.0531117	Amino acid metabolism	Lysine biosynthesis PATHko00300	MULTISPECIES: 2,3,4,5-tetrahydropyridine-2,6-dicarboxylate N-succinyltransferase [Yersinia pseudotuberculosis complex]	-	-	0
791	4.00715	28	2941	198.108	0	-	0	-2	0.0418608	Signal transduction	MAPK signaling pathway fly PATHko04013|FoxO signaling pathway PATHko04068|Peroxisome PATHko04146|Longevity regulating pathway mammal PATHko04211|Longevity regulating pathway worm PATHko04212|Longevity regulating pathway multiple species PATHko04213|Huntingtons disease PATHko05016	MULTISPECIES: superoxide dismutase [Fe] [Proteobacteria]	-	-	0
183	4.00503	38	4110	447.878	2345	Plant	69	1	0.0580635	Membrane transport	Transporters BRko02000	MULTISPECIES: guanine permease [Bacillus]	-	-	0
653	4.00169	23	3191	279.68	0	-	0	-2	0.063338	Glycan biosynthesis and metabolism	Lipopolysaccharide biosynthesis PATHko00540|Lipopolysaccharide biosynthesis proteins BRko01005	MULTISPECIES: 3-deoxy-8-phosphooctulonate synthase [Burkholderia cepacia complex]	-	-	0
8	4	28	5413	347.864	0	-	0	-2	0.0668011	Translation	Amino acid related enzymes BRko01007|Transfer RNA biogenesis BRko03016|AminoacyltRNA biosynthesis PATHko00970	MULTISPECIES: tryptophan--tRNA ligase [Bacillus cereus group]	-	-	0
13762	4	14	212	121.283	2167	NoPlant	212	1	0.204817	Folding, sorting and degradation	Chaperones and folding catalysts BRko03110	prefoldin subunit beta [Sulfolobus sp. A20]	-	-	1
13770	4	14	211	106.061	2514	NoPlant	212	1	0.146831	Translation	Ribosome PATHko03010|Ribosome BRko03011	50S ribosomal protein P1 [Sulfolobus sp. A20]	-	-	1
13851	4	14	211	80.1185	2566	NoPlant	211	1	0.200265	Nucleotide metabolism|Transcription	Purine metabolism PATHko00230|Pyrimidine metabolism PATHko00240|RNA polymerase PATHko03020|Transcription machinery BRko03021	MULTISPECIES: DNA-directed RNA polymerase subunit H [Methanosarcina]	-	-	1
17787	4	11	160	650.056	0	-	0	-2	0.247057	Poorly characterized	Function unknown	hypothetical protein [Methanosarcina sp. MTP4]	-	-	1
18855	4	9	151	209.94	0	-	0	-2	0.38186	Translation|Folding, sorting and degradation	Messenger RNA Biogenesis BRko03019|RNA degradation PATHko03018	RNA-binding protein [Sulfolobus sp. A20]	-	-	1
20397	4	10	137	157.109	0	-	0	-2	0.246595	Genetic information processing	Protein folding and associated processing	archaeosine tRNA-ribosyltransferase PUA domain protein [Methanosarcina mazei]	-	-	1
20497	4	9	136	199.728	0	-	0	-2	0.170622	Genetic information processing	Translation proteins	hypothetical protein [Thermococcus sp. 2319x1]	-	-	1
20498	4	10	136	576.029	0	-	0	-2	0.273157	Genetic information processing	Translation proteins	queuine tRNA-ribosyltransferase containing PUA domain protein [Candidatus Methanoplasma termitum]	-	-	1
30794	4	6	83	376.452	0	-	0	-2	0.305532	Poorly characterized	Function unknown	hypothetical protein [Methanosarcina barkeri]	-	-	1
23716	3.99861	13	114	314.202	0	-	0	-2	0.20984	Metabolism	Carbohydrate metabolism	translation initiation factor IF-2B subunit delta [Thermococcus sp. 2319x1]	-	-	1
8963	3.99626	23	342	339.422	0	-	0	-2	0.168311	Amino acid metabolism	Glycine, serine and threonine metabolism PATHko00260|Cysteine and methionine metabolism PATHko00270|Lysine biosynthesis PATHko00300	MULTISPECIES: homoserine dehydrogenase [Bacillus cereus group]	-	-	1
715	3.99609	36	2758	255.151	0	-	0	-2	0.169165	Membrane transport	Transporters BRko02000|ABC transporters PATHko02010	MULTISPECIES: manganese/zinc/iron ABC superfamily ATP-binding cassette transporter ABC protein [Enterobacter]	-	-	0
6199	3.99459	25	416	102.546	0	-	0	-2	0.258494	Carbohydrate metabolism	Glycolysis / Gluconeogenesis PATHko00010|Citrate cycle TCA cycle PATHko00020|Pyruvate metabolism PATHko00620|Propanoate metabolism PATHko00640|Butanoate metabolism PATHko00650|Carbon fixation pathways in prokaryotes PATHko00720|Methane metabolism PATHko00680|Nitrotoluene degradation PATHko00633	Ketoisovalerate oxidoreductase subunit vorD (VOR) (2-oxoisovalerate oxidoreductase delta chain) (2-oxoisovalerate ferredoxin reductase delta subunit) [Candidatus Methanomethylophilus alvus]	-	-	1
1405	3.99011	18	2022	469.57	0	-	0	-2	0.122219	Cellular processes and signaling	Signal transduction mechanisms	MULTISPECIES: phosphate starvation protein PhoH [Burkholderia cepacia complex]	-	-	0
5844	3.96675	19	562	252.612	0	-	0	-2	0.277184	Metabolism of cofactors and vitamins	Porphyrin and chlorophyll metabolism PATHko00860	MULTISPECIES: uroporphyrinogen III methyltransferase [Bacillus subtilis group]	-	-	0
889	3.96364	20	2674	98.8895	1123	NoPlant	2731	0	0.110341	Replication and repair	DNA replication proteins BRko03032|Chromosome and associated proteins BRko03036|DNA repair and recombination proteins BRko03400	MULTISPECIES: integration host factor subunit beta [Enterobacteriaceae]	-	-	0
797	3.96054	30	2764	232.082	0	-	0	-2	0.121779	Membrane transport	Transporters BRko02000	MULTISPECIES: ABC transporter ATP-binding protein [Burkholderia cepacia complex]	-	-	0
1009	3.95784	18	2436	85.8652	0	-	0	-2	0.114039	Folding, sorting and degradation	Chaperones and folding catalysts BRko03110	MULTISPECIES: glutaredoxin 3 [Salmonella]	-	-	0
3619	3.95265	15	921	183.223	0	-	0	-2	0.231603	Poorly characterized	Function unknown	ribosomal protein L32 family protein [Clostridium botulinum A str. Hall]	-	-	0
28521	3.95139	6	92	127.272	0	-	0	-2	0.204387	Poorly characterized	Function unknown	hypothetical protein [Thermococcus sp. 4557]	-	-	1
1327	3.9505	30	2073	604.988	0	-	0	-2	0.0843371	Enzyme families	Peptidases BRko01002	MULTISPECIES: oligoendopeptidase F [Bacillus cereus group]	-	-	0
4112	3.94877	9	801	348.853	0	-	0	-2	0.177431	Genetic information processing	Protein folding and associated processing	MULTISPECIES: protein arginine kinase [Bacillus cereus group]	-	-	0
1723	3.94555	10	1733	690.351	1868	NoPlant	1525	0	0.0689945	Enzyme families	Peptidases BRko01002	MULTISPECIES: tail-specific protease [Enterobacteriaceae]	-	-	0
6988	3.94428	16	461	216.199	0	-	0	-2	0.187445	Poorly characterized	Function unknown	hypothetical protein [Helicobacter pylori]	-	-	1
537	3.94397	32	2870	709.521	0	-	0	-2	0.139542	Signal transduction|Cell motility	Protein kinases BRko01001|Twocomponent system PATHko02020|Twocomponent system BRko02022|Bacterial chemotaxis PATHko02030|Bacterial motility proteins BRko02035	MULTISPECIES: chemotaxis protein CheA [Pseudomonas putida group]	-	-	0
8991	3.94311	21	342	247.77	0	-	0	-2	0.303607	Metabolism of cofactors and vitamins	Riboflavin metabolism PATHko00740	MULTISPECIES: hypothetical protein [Bacillus]	-	-	1
1769	3.94194	34	1671	144.001	0	-	0	-2	0.251136	Transcription	Transcription factors BRko03000	MULTISPECIES: transcriptional repressor [Streptococcus anginosus group]	-	-	0
22764	3.94118	9	117	169.866	0	-	0	-2	0.221861			MULTISPECIES: amino acid-binding protein [Methanosarcina]	-	-	1
1875	3.93871	11	1457	172.332	0	-	0	-2	0.0909368	Transcription	Transcription factors BRko03000	MULTISPECIES: CarD family transcriptional regulator [Bacillus subtilis group]	-	-	0
27111	3.9375	5	98	123.673	0	-	0	-2	0.257741	Translation	Transfer RNA biogenesis BRko03016|RNA transport PATHko03013|Ribosome biogenesis in eukaryotes PATHko03008|Ribosome biogenesis BRko03009|Mitochondrial biogenesis BRko03029	ribonuclease P protein component 2 [Thermococcus sp. 2319x1]	-	-	1
35398	3.93599	11	69	167.761	0	-	0	-2	0.240369			4Fe-4S ferredoxin [Thermofilum sp. 1910b]	-	-	1
2984	3.93542	33	912	245.531	0	-	0	-2	0.352346	Metabolism	Others	MULTISPECIES: serine/threonine protein phosphatase [Bacillus cereus group]	-	-	0
2936	3.93291	24	1094	489.354	0	-	0	-2	0.14046	Cellular processes and signaling	Transport	MULTISPECIES: voltage-gated ClC-type chloride channel ClcB [Yersinia pseudotuberculosis complex]	-	-	0
710	3.92525	21	2885	372.587	0	-	0	-2	0.156646	Cell motility	Secretion system BRko02044|Bacterial motility proteins BRko02035|Flagellar assembly PATHko02040	MULTISPECIES: flagellar biosynthesis protein FlhB [Bacillus cereus group]	-	-	0
1106	3.92472	25	1743	443.791	0	-	0	-2	0.217086	Membrane transport	Secretion system BRko02044|Bacterial motility proteins BRko02035	secretion ATPase type II secretion system protein E [Azoarcus sp. KH32C]	-	-	0
22746	3.92456	12	119	186.378	0	-	0	-2	0.244361	Metabolism		signal transduction protein with CBS domains [Methanobacterium sp. MB1]	-	-	1
1636	3.92333	29	1815	191.092	0	-	0	-2	0.0894441	Nucleotide metabolism	Pyrimidine metabolism PATHko00240	MULTISPECIES: deoxycytidine triphosphate deaminase [Mycobacterium tuberculosis complex]	-	-	0
29431	3.92322	16	87	369.551	304	Plant	89	0	0.277154	Energy metabolism	Methane metabolism PATHko00680	pyridine nucleotide-disulfide oxidoreductase [Sulfolobus islandicus]	-	-	1
5684	3.91876	28	522	157.054	0	-	0	-2	0.159843	Poorly characterized		MULTISPECIES: hypothetical protein [Bacillus cereus group]	-	-	0
533	3.91846	37	3577	351.14	0	-	0	-2	0.0826734	Energy metabolism	Oxidative phosphorylation PATHko00190	MULTISPECIES: NADH-quinone oxidoreductase subunit H [Mycobacterium tuberculosis complex]	lcl|NC_001823.1_prot_NP_044754.1_10	nad1	0
742	3.91689	23	3052	438.076	0	-	0	-2	0.0603667	Enzyme families	Peptidases BRko01002|Epithelial cell signaling in Helicobacter pylori infection PATHko05120	MULTISPECIES: U32 family peptidase [Pseudomonas putida group]	-	-	0
31205	3.91528	6	78	281.253	0	-	0	-2	0.208722			hypothetical protein [Methanosarcina sp. Kolksee]	-	-	1
673	3.90605	23	3176	251.123	0	-	0	-2	0.0953107	Glycan biosynthesis and metabolism	Lipopolysaccharide biosynthesis PATHko00540|Lipopolysaccharide biosynthesis proteins BRko01005	MULTISPECIES: 3-deoxy-manno-octulosonate cytidylyltransferase [Enterobacteriaceae]	-	-	0
10981	3.90411	15	266	159.19	0	-	0	-2	0.298444			MULTISPECIES: ligand-binding protein SH3 [Methanosarcina]	-	-	1
727	3.90267	27	3075	200.002	0	-	0	-2	0.138342	Nucleotide metabolism|Xenobiotics biodegradation and metabolism	Pyrimidine metabolism PATHko00240|Drug metabolism other enzymes PATHko00983	MULTISPECIES: thymidine kinase [Bacillus cereus group]	-	-	0
1526	3.9	10	1918	315.956	0	-	0	-2	0.0815722	Poorly characterized	Function unknown	MULTISPECIES: DNA-binding protein WhiA [Bacillus]	-	-	0
656	3.8961	25	3297	155.045	0	-	0	-2	0.191671	Replication and repair	DNA replication PATHko03030|DNA replication proteins BRko03032	MULTISPECIES: ribonuclease HI [pseudomallei group]	-	-	0
3505	3.89098	25	943	450.417	0	-	0	-2	0.0761578	Poorly characterized	Function unknown	MULTISPECIES: hypothetical protein [Lactobacillus casei group]	-	-	0
26545	3.89064	14	94	179.089	0	-	0	-2	0.189172	Amino acid metabolism	Arginine and proline metabolism PATHko00330	MULTISPECIES: pyruvoyl-dependent arginine decarboxylase [Methanosarcina]	-	-	1
805	3.89054	19	2935	162.224	2476	NoPlant	24	1	0.0437552	Cellular processes and signaling	Signal transduction mechanisms	MULTISPECIES: YajQ family cyclic di-GMP-binding protein [Mycobacterium tuberculosis complex]	-	-	0
24668	3.88889	8	106	241.373	0	-	0	-2	0.230813	Nucleotide metabolism|Transport and catabolism	Purine metabolism PATHko00230|Exosome BRko04147	purine phosphoribosyltransferase (adenine phosphoribosyltransferase xanthine-guanine phosphoribosyltransferase) [Natronomonas moolapensis]	-	-	1
29399	3.88889	7	80	225.034	0	-	0	-2	0.445766	Enzyme families|Folding, sorting and degradation	Peptidases BRko01002|Protein export PATHko03060	MULTISPECIES: S26 family signal peptidase [Methanosarcina]	-	-	1
3725	3.88478	21	823	347.028	0	-	0	-2	0.305742	Carbohydrate metabolism		MULTISPECIES: MBL fold hydrolase [pseudomallei group]	-	-	0
19	3.87752	36	5100	392.293	0	-	0	-2	0.120286	Translation	Thiamine metabolism PATHko00730|Transfer RNA biogenesis BRko03016|Mitochondrial biogenesis BRko03029|Sulfur relay system PATHko04122|Prokaryotic Defense System BRko02048	MULTISPECIES: IscS subfamily cysteine desulfurase [Burkholderia cepacia complex]	-	-	0
21736	3.87564	10	126	393.087	0	-	0	-2	0.249498	Replication and repair|Transport and catabolism|Cell motility	Chromosome and associated proteins BRko03036|Prokaryotic Defense System BRko02048|Cell cycle Caulobacter PATHko04112|Cytoskeleton proteins BRko04812	cell division protein FtsZ [Thermococcus sp. AM4]	-	-	1
16594	3.875	13	173	89.4566	0	-	0	-2	0.156639	Translation	Ribosome PATHko03010|Ribosome BRko03011	MULTISPECIES: 50S ribosomal protein L31 [Methanosarcina]	-	-	1
25940	3.875	7	104	203.019	0	-	0	-2	0.221076	Translation	Transfer RNA biogenesis BRko03016	hypothetical protein [Sulfolobus sp. A20]	-	-	1
2469	3.86975	20	1268	317.946	17	Plant	1275	0	0.140842	Translation	Messenger RNA Biogenesis BRko03019	MULTISPECIES: 3'-5' exoribonuclease yhaM [Bacillus cereus group]	-	-	0
14742	3.86878	15	198	402.276	0	-	0	-2	0.194312	Poorly characterized	Function unknown	MULTISPECIES: hypothetical protein [Bordetella]	-	-	1
4207	3.8664	26	764	431.335	0	-	0	-2	0.0778172	Metabolism	Energy metabolism	protein FixC [Salmonella enterica]	-	-	0
9190	3.86541	25	300	142.824	1550	NoPlant	9	0	0.256524			amino acid-binding ACT domain-containing protein [Methanobacterium sp. MB1]	-	-	1
845	3.86302	35	2669	196.995	0	-	0	-2	0.0860784	Metabolism of cofactors and vitamins	Porphyrin and chlorophyll metabolism PATHko00860	MULTISPECIES: cob(I)yrinic acid a,c-diamide adenosyltransferase [Enterobacteriaceae]	-	-	0
10676	3.86234	18	275	433.16	0	-	0	-2	0.133888	Translation	Amino acid related enzymes BRko01007|Transfer RNA biogenesis BRko03016|AminoacyltRNA biosynthesis PATHko00970	MULTISPECIES: aspartate--tRNA(Asn) ligase [Bacillus cereus group]	-	-	1
649	3.86087	22	3296	293.941	2519	Plant	129	1	0.0838956	Energy metabolism|Metabolism of cofactors and vitamins|Drug resistance	Carbon fixation pathways in prokaryotes PATHko00720|One carbon pool by folate PATHko00670|Antifolate resistance PATHko01523	MULTISPECIES: methylenetetrahydrofolate reductase [NAD(P)H] [Pseudomonas putida group]	-	-	0
255	3.86078	40	4383	170.642	0	-	0	-2	0.26914	Replication and repair	DNA repair and recombination proteins BRko03400	MULTISPECIES: methylated-DNA--protein-cysteine methyltransferase [Bacillus cereus group]	-	-	0
831	3.85639	25	2727	474.985	0	-	0	-2	0.0582317	Amino acid metabolism	Alanine, aspartate and glutamate metabolism PATHko00250	MULTISPECIES: aspartate ammonia-lyase [Proteobacteria]	-	-	0
16453	3.85596	14	175	437.611	0	-	0	-2	0.227748	Carbohydrate metabolism	Starch and sucrose metabolism PATHko00500	alpha-amylase [Sulfolobus sp. A20]	-	-	1
17370	3.8537	15	163	222.116	0	-	0	-2	0.220255	Poorly characterized	Function unknown	xanthine phosphoribosyltransferase [Thermococcus sp. AM4]	-	-	1
6730	3.85307	19	477	533.524	0	-	0	-2	0.320967	Carbohydrate metabolism	Starch and sucrose metabolism PATHko00500	MULTISPECIES: 1,4-alpha-glucan-branching protein [Mycobacterium tuberculosis complex]	-	-	1
4097	3.85199	20	805	156.747	0	-	0	-2	0.104149	Enzyme families	Peptidases BRko01002	MULTISPECIES: hydrogenase 3 maturation endopeptidase HyCI [Enterobacteriaceae]	-	-	0
1057	3.85149	33	2442	140.721	247	NoPlant	2466	0	0.174574	Poorly characterized	Function unknown	MULTISPECIES: CoA-binding protein [Enterobacteriaceae]	-	-	0
21006	3.84164	9	132	791.129	0	-	0	-2	0.262088	Genetic information processing	Replication, recombination and repair proteins	DEAD/DEAH box helicase [Methanosarcina sp. Kolksee]	-	-	1
3961	3.84074	20	756	499.005	0	-	0	-2	0.133445	Enzyme families	Peptidases BRko01002	MULTISPECIES: peptidase C69 [Pseudomonas putida group]	-	-	0
19905	3.83007	12	141	144.057	0	-	0	-2	0.214098	Poorly characterized	Function unknown	hypothetical protein [Thermococcus sp. AM4]	-	-	1
1910	3.82591	14	1586	330.944	0	-	0	-2	0.142557	Cellular community prokaryotes	Transcription machinery BRko03021|Biofilm formation Vibrio cholerae PATHko05111|Biofilm formation Escherichia coli PATHko02026	MULTISPECIES: RNA polymerase sigma factor RpoS [Enterobacteriaceae]	-	-	0
358	3.82534	39	4396	155.59	2084	Plant	160	1	0.144057	Genetic information processing	Protein folding and associated processing	MULTISPECIES: peroxiredoxin [Bacillus cereus group]	-	-	0
27560	3.8224	15	95	384.688	0	-	0	-2	0.415551	Replication and repair	DNA repair and recombination proteins BRko03400	double-stranded DNA repair protein Mre11 [Methanocaldococcus sp. FS406-22]	-	-	1
2543	3.81487	31	1196	221.867	0	-	0	-2	0.198117	Transcription	Transcription factors BRko03000	MULTISPECIES: DtxR family transcriptional regulator, Mn-dependent transcriptional regulator [Propionibacterium]	-	-	0
2788	3.81487	28	1136	550.766	0	-	0	-2	0.0920165	Metabolism	Energy metabolism	subunit of formate hydrogenlyase-like membrane complex, related to large subunit of hydrogenase [Azoarcus sp. KH32C]	-	-	0
6100	3.81376	21	495	184.806	0	-	0	-2	0.127951	Carbohydrate metabolism	Citrate cycle TCA cycle PATHko00020|Carbon fixation pathways in prokaryotes PATHko00720	MULTISPECIES: 2-oxoglutarate ferredoxin oxidoreductase subunit gamma [Thermoanaerobacter]	-	-	1
758	3.81142	21	2972	141.322	0	-	0	-2	0.0802646	Cell motility	Bacterial motility proteins BRko02035|Flagellar assembly PATHko02040	MULTISPECIES: flagellar basal body rod protein FlgC [Bacillus cereus group]	-	-	0
10838	3.80871	16	276	277.558	0	-	0	-2	0.430029	Metabolism of cofactors and vitamins	Ubiquinone and other terpenoidquinone biosynthesis PATHko00130	hypothetical protein [Streptomyces sp. Mg1]	-	-	1
22057	3.80774	14	123	132.887	0	-	0	-2	0.332978			hypothetical protein [Sulfolobus sp. A20]	-	-	1
3357	3.80257	9	981	760.285	0	-	0	-2	0.210424	Signal transduction	Protein kinases BRko01001|Twocomponent system PATHko02020|Twocomponent system BRko02022	MULTISPECIES: PAS domain-containing sensor histidine kinase [Burkholderia cepacia complex]	-	-	0
7124	3.8023	27	443	257.558	391	NoPlant	68	0.367647	0.349325	Membrane transport	Transporters BRko02000|ABC transporters PATHko02010	MULTISPECIES: cobalt ECF transporter T component CbiQ [Brucella]	-	-	1
26578	3.8	9	101	262.594	0	-	0	-2	0.423822	Poorly characterized	Function unknown	phosphoesterase [Methanosarcina sp. Kolksee]	-	-	1
699	3.79976	22	3081	313.245	0	-	0	-2	0.189387	Glycan biosynthesis and metabolism	DAlanine metabolism PATHko00473|Peptidoglycan biosynthesis PATHko00550|Peptidoglycan biosynthesis and degradation proteins BRko01011|Vancomycin resistance PATHko01502	MULTISPECIES: D-alanine--D-alanine ligase B [Pseudomonas]	-	-	0
12148	3.7991	22	232	266.445	0	-	0	-2	0.154606	Metabolism of cofactors and vitamins	Thiamine metabolism PATHko00730	MULTISPECIES: ribose 1,5-bisphosphate isomerase [Methanosarcina]	-	-	1
14214	3.7931	14	205	63.7379	0	-	0	-2	0.291294	Nucleotide metabolism|Transcription	Purine metabolism PATHko00230|Pyrimidine metabolism PATHko00240|RNA polymerase PATHko03020|Transcription machinery BRko03021	MULTISPECIES: DNA-directed RNA polymerase subunit E'' [Methanosarcina]	-	-	1
409	3.79266	37	3868	256.35	0	-	0	-2	0.241925	Metabolism	Metabolism of cofactors and vitamins	MULTISPECIES: NAD-dependent protein deacylase [Bacillus subtilis group]	-	-	0
12438	3.79172	23	229	283.45	0	-	0	-2	0.259991	Replication and repair		(4Fe-4S)-binding protein [Methanosarcina sp. MTP4]	-	-	1
3138	3.79088	30	1032	250.318	0	-	0	-2	0.0926444	Metabolism of cofactors and vitamins	Porphyrin and chlorophyll metabolism PATHko00860	precorrin-3B C(17)-methyltransferase [Salmonella enterica subsp. enterica serovar Typhimurium str. LT2]	-	-	0
4955	3.79056	28	625	277.224	0	-	0	-2	0.416726	Poorly characterized	Function unknown	TIGR00268 family protein [Synechococcus sp. PCC 8807]	-	-	0
916	3.7902	29	2601	249.585	2225	NoPlant	38	1	0.0614202	Carbohydrate metabolism	Citrate cycle TCA cycle PATHko00020|Butanoate metabolism PATHko00650|Oxidative phosphorylation PATHko00190|Carbon fixation pathways in prokaryotes PATHko00720	MULTISPECIES: succinate dehydrogenase and fumarate reductase iron-sulfur protein [Streptomyces]	-	-	0
17545	3.78167	14	160	203.611	0	-	0	-2	0.454904			peptidase M50 [Sulfolobus sp. A20]	-	-	1
2763	3.77896	26	1153	143.651	0	-	0	-2	0.239973	Amino acid metabolism	Phenylalanine metabolism PATHko00360	MULTISPECIES: phenylacetic acid degradation protein PaaD [Burkholderia cepacia complex]	-	-	0
19690	3.77778	10	143	52.2378	1523	Plant	140	0	0.148425	Translation	Ribosome PATHko03010|Ribosome BRko03011|Exosome BRko04147	MULTISPECIES: 30S ribosomal protein S27 [Methanosarcina]	-	-	1
30565	3.77778	7	82	294.082	0	-	0	-2	0.476724			archaeosortase A [Methanosarcina mazei]	-	-	1
3959	3.77762	29	678	369.017	0	-	0	-2	0.134074	Carbohydrate metabolism	Glycolysis / Gluconeogenesis PATHko00010|Citrate cycle TCA cycle PATHko00020|Pyruvate metabolism PATHko00620|Butanoate metabolism PATHko00650|Carbon fixation pathways in prokaryotes PATHko00720	2-oxoglutarate ferredoxin oxidoreductase subunit alpha [Helicobacter pylori]	-	-	0
1401	3.77371	24	2038	395.383	0	-	0	-2	0.184424	Genetic information processing	Replication, recombination and repair proteins	MULTISPECIES: RNA methyltransferase [Bacillus cereus group]	-	-	0
1246	3.77173	14	2025	438.865	0	-	0	-2	0.124893	Glycan biosynthesis and metabolism|Replication and repair|Drug resistance	Peptidoglycan biosynthesis and degradation proteins BRko01011|Chromosome and associated proteins BRko03036|Cationic antimicrobial peptide CAMP resistance PATHko01503	MULTISPECIES: N-acetylmuramoyl-L-alanine amidase [Pseudomonas fluorescens group]	-	-	0
1275	3.77046	20	1757	259.492	0	-	0	-2	0.099362	Cell motility	Transporters BRko02000|Twocomponent system PATHko02020|Bacterial chemotaxis PATHko02030|Bacterial motility proteins BRko02035|Flagellar assembly PATHko02040	MULTISPECIES: flagellar motor protein MotA [Bacillus cereus group]	-	-	0
27564	3.76934	9	96	222.688	0	-	0	-2	0.305934	Nucleotide metabolism|Metabolism of cofactors and vitamins|Drug resistance	Pyrimidine metabolism PATHko00240|One carbon pool by folate PATHko00670|Antifolate resistance PATHko01523	thymidylate synthase [Methanosarcina sp. MTP4]	-	-	1
16231	3.76436	21	155	704.331	0	-	0	-2	0.234465	Energy metabolism	Methane metabolism PATHko00680	disulfide reductase [Methanosarcina sp. MTP4]	-	-	1
7592	3.76165	31	403	113.979	0	-	0	-2	0.347908	Poorly characterized	Function unknown	MULTISPECIES: hypothetical protein [Brucella]	-	-	1
996	3.76026	23	2547	140.303	0	-	0	-2	0.166372	Poorly characterized	General function prediction only	MULTISPECIES: tol-pal system-associated acyl-CoA thioesterase [Proteobacteria]	-	-	0
813	3.75709	31	2819	273.26	0	-	0	-2	0.109818	Xenobiotics biodegradation and metabolism	Nitrogen metabolism PATHko00910|Tryptophan metabolism PATHko00380|Cyanoamino acid metabolism PATHko00460|Aminobenzoate degradation PATHko00627|Styrene degradation PATHko00643	MULTISPECIES: hydrolase carbon-nitrogen family [Enterobacteriaceae]	-	-	0
4455	3.75562	21	736	236.833	0	-	0	-2	0.146608	Membrane transport	Transporters BRko02000|ABC transporters PATHko02010	MULTISPECIES: cobalt ECF transporter T component CbiQ [Geobacillus]	-	-	0
22331	3.75368	9	122	210.426	0	-	0	-2	0.282946	Transcription	Transcription factors BRko03000	ArsR family transcriptional regulator [Thermococcus sp. 2319x1]	-	-	1
25348	3.75	9	107	93.1028	0	-	0	-2	0.179774	Nucleotide metabolism|Transcription	Purine metabolism PATHko00230|Pyrimidine metabolism PATHko00240|RNA polymerase PATHko03020|Transcription machinery BRko03021	DNA-directed RNA polymerase subunit L [Methanosarcina sp. MTP4]	-	-	1
1358	3.74797	8	2079	90.1861	0	-	0	-2	0.0654516			MULTISPECIES: Fe(2+)-trafficking protein [Salmonella]	-	-	0
692	3.74267	21	2984	249.069	0	-	0	-2	0.133704	Cell motility	Secretion system BRko02044|Bacterial motility proteins BRko02035|Flagellar assembly PATHko02040	MULTISPECIES: flagellar biosynthetic protein FliP [Enterobacteriaceae]	-	-	0
2349	3.73571	9	1336	135.848	0	-	0	-2	0.131141	Translation	Ribosome biogenesis BRko03009	MULTISPECIES: ribonuclease III family protein [Lactobacillus casei group]	-	-	0
445	3.73511	32	4037	337.486	0	-	0	-2	0.131559	Metabolism of cofactors and vitamins	Biotin metabolism PATHko00780	MULTISPECIES: biotin synthase BioB [Bacillus cereus group]	-	-	0
2971	3.73077	20	1024	215.19	0	-	0	-2	0.274584	Membrane transport	Transporters BRko02000	MULTISPECIES: biopolymer transporter ExbB [Pseudomonas]	-	-	0
5587	3.72959	12	588	225.253	0	-	0	-2	0.108682	Poorly characterized	Function unknown	MULTISPECIES: TIGR00153 family protein [Pseudomonas]	-	-	0
309	3.72626	38	4089	575.259	0	-	0	-2	0.0797235	Carbohydrate metabolism	Pyruvate metabolism PATHko00620|Carbon fixation in photosynthetic organisms PATHko00710	MULTISPECIES: NAD-dependent malic enzyme 4 [Bacillus cereus group]	-	-	0
915	3.72615	25	2627	329.725	2196	Plant	31	1	0.0712975	Carbohydrate metabolism	Glycolysis / Gluconeogenesis PATHko00010|Pentose phosphate pathway PATHko00030|Fructose and mannose metabolism PATHko00051|Carbon fixation in photosynthetic organisms PATHko00710|Methane metabolism PATHko00680|AMPK signaling pathway PATHko04152|Exosome BRko04147|Insulin signaling pathway PATHko04910	MULTISPECIES: fructose 1,6-bisphosphatase [Proteobacteria]	-	-	0
1038	3.72416	35	2429	301.365	0	-	0	-2	0.229269	Membrane transport	Transporters BRko02000	MULTISPECIES: divalent metal cation transporter FieF [Vibrio]	-	-	0
8927	3.72123	31	330	276.127	0	-	0	-2	0.228755			radical SAM mobile pair protein B [Treponema sp. OMZ 838]	-	-	1
1689	3.71731	34	1775	239.31	0	-	0	-2	0.207013	Metabolism of cofactors and vitamins	Porphyrin and chlorophyll metabolism PATHko00860	MULTISPECIES: precorrin-2 C(20)-methyltransferase [Burkholderia cepacia complex]	-	-	0
33566	3.71528	6	76	323.368	0	-	0	-2	0.243798			hypothetical protein [Methanosarcina barkeri]	-	-	1
33844	3.71528	7	75	222.213	0	-	0	-2	0.361105	Replication and repair	Chromosome and associated proteins BRko03036	segregation/condensation protein A [Thermococcus sp. 4557]	-	-	1
894	3.71492	36	2705	218.5	0	-	0	-2	0.0944176	Metabolism of cofactors and vitamins|Translation	Folate biosynthesis PATHko00790|Transfer RNA biogenesis BRko03016	MULTISPECIES: 7-carboxy-7-deazaguanine synthase QueE [Enterobacteriaceae]	-	-	0
16882	3.71325	14	160	586.491	0	-	0	-2	0.332006	Membrane transport|Cellular community prokaryotes	Transporters BRko02000|Quorum sensing PATHko02024	peptide ABC transporter substrate-binding protein [Synechocystis sp. PCC 6803]	-	-	1
33144	3.71324	6	77	537.39	0	-	0	-2	0.140915	Translation	Amino acid related enzymes BRko01007|Transfer RNA biogenesis BRko03016|AminoacyltRNA biosynthesis PATHko00970	O-phosphoserine--tRNA ligase [Methanosarcina sp. MTP4]	-	-	1
5	3.71021	36	4791	264.297	2585	NoPlant	183	1	0.0781485	Replication and repair	Base excision repair PATHko03410|DNA repair and recombination proteins BRko03400	MULTISPECIES: exodeoxyribonuclease III family protein [Pseudomonas]	-	-	0
7063	3.70557	25	393	283.833	0	-	0	-2	0.176456	Metabolism	Energy metabolism	ferredoxin-NADP+ reductase subunit alpha [Clostridium botulinum]	-	-	1
26725	3.70411	12	100	419.08	0	-	0	-2	0.200015	Carbohydrate metabolism	Pyruvate metabolism PATHko00620|Methane metabolism PATHko00680|Lysine biosynthesis PATHko00300	2-isopropylmalate synthase [Sulfolobus islandicus]	-	-	1
22261	3.70028	12	122	250.598	0	-	0	-2	0.264454	Metabolism of cofactors and vitamins|Translation	Folate biosynthesis PATHko00790|Transfer RNA biogenesis BRko03016	radical SAM protein [Nostoc sp. PCC 7120]	-	-	1
676	3.69241	34	2975	399.377	0	-	0	-2	0.0780708	Amino acid metabolism	Glycine, serine and threonine metabolism PATHko00260|Amino acid related enzymes BRko01007	MULTISPECIES: glycine C-acetyltransferase [Burkholderia cepacia complex]	-	-	0
5388	3.69193	18	491	188.023	0	-	0	-2	0.228381	Poorly characterized	Function unknown	MULTISPECIES: ATP-binding protein [Mycobacterium avium complex (MAC)]	-	-	1
33263	3.6875	6	77	394.714	0	-	0	-2	0.128186	Carbohydrate metabolism|Energy metabolism	Pentose phosphate pathway PATHko00030|Methane metabolism PATHko00680	bifunctional formaldehyde-activating protein/3-hexulose-6-phosphate synthase [Methanosarcina sp. MTP4]	-	-	1
3927	3.68458	26	832	241.171	0	-	0	-2	0.11413	Membrane transport	Transporters BRko02000|ABC transporters PATHko02010	cobalamin biosynthesis protein CbiM [Salmonella enterica]	-	-	0
1029	3.68264	21	2492	259.717	0	-	0	-2	0.132093	Cell motility	Secretion system BRko02044|Bacterial motility proteins BRko02035|Flagellar assembly PATHko02040	MULTISPECIES: flagellar biosynthesis protein FliR [Yersinia pseudotuberculosis complex]	-	-	0
1101	3.68006	38	2245	328.587	2100	NoPlant	14	1	0.0835556	Membrane transport	Transporters BRko02000|ABC transporters PATHko02010	MULTISPECIES: peptide ABC transporter ATP-binding protein [Burkholderia cepacia complex]	-	-	0
2300	3.67819	12	1362	193.867	2405	NoPlant	41	1	0.112269			MULTISPECIES: HD domain-containing protein [Bacillus cereus group]	-	-	0
21857	3.67667	14	125	165.312	0	-	0	-2	0.174059	Translation	Ribosome PATHko03010|Ribosome BRko03011	30S ribosomal protein S13 [Sulfolobus sp. A20]	-	-	1
17683	3.67634	19	157	179.298	0	-	0	-2	0.277097	Enzyme families	Peptidases BRko01002	peptidase M54 [Sulfolobus acidocaldarius]	-	-	1
2500	3.67422	18	1266	283.643	0	-	0	-2	0.142151	Replication and repair	Chromosome and associated proteins BRko03036	MULTISPECIES: rod shape-determining protein MreC [Bacillus cereus group]	-	-	0
19022	3.66834	12	148	189.027	0	-	0	-2	0.2011	Poorly characterized	Function unknown	MULTISPECIES: hypothetical protein [Thermotoga]	-	-	1
314	3.66791	40	3230	332.184	2327	NoPlant	10	1	0.0985235	Membrane transport	Transporters BRko02000|ABC transporters PATHko02010|Quorum sensing PATHko02024|betaLactam resistance PATHko01501	MULTISPECIES: peptide ABC transporter ATP-binding protein domain [Bacillus cereus group]	-	-	0
323	3.6617	27	4072	496.449	0	-	0	-2	0.0688965	Carbohydrate metabolism|Metabolism of other amino acids|Transport and catabolism	Pentose phosphate pathway PATHko00030|Glutathione metabolism PATHko00480|Exosome BRko04147|Central carbon metabolism in cancer PATHko05230	MULTISPECIES: glucose-6-phosphate dehydrogenase [Pseudomonas putida group]	-	-	0
35968	3.65961	13	69	382.652	0	-	0	-2	0.372146	Lipid metabolism	Glycerophospholipid metabolism PATHko00564	digeranylgeranylglycerophospholipid reductase [Methanosarcina sp. Kolksee]	-	-	1
7874	3.65821	17	400	397.928	0	-	0	-2	0.357295	Translation	Amino acid related enzymes BRko01007|Transfer RNA biogenesis BRko03016|AminoacyltRNA biosynthesis PATHko00970	MULTISPECIES: alanyl-tRNA editing protein [Bacillus cereus group]	-	-	1
6834	3.65295	22	406	126.669	0	-	0	-2	0.312664	Poorly characterized	Function unknown	MULTISPECIES: hypothetical protein [Vibrio harveyi group]	-	-	1
3605	3.65048	25	924	220.564	0	-	0	-2	0.219527	Genetic information processing	Replication, recombination and repair proteins	MULTISPECIES: DNA endonuclease III [Sulfolobus]	-	-	0
1372	3.64977	23	1913	604.656	0	-	0	-2	0.0882169	Membrane transport	Transporters BRko02000|ABC transporters PATHko02010	MULTISPECIES: multidrug ABC transporter ATP-binding protein [Bacillus cereus group]	-	-	0
1903	3.64962	32	1389	436.207	0	-	0	-2	0.139015	Amino acid metabolism|Cellular community prokaryotes	Phenylalanine metabolism PATHko00360|Biofilm formation Vibrio cholerae PATHko05111	MULTISPECIES: phenylacetate-CoA ligase [Burkholderia cepacia complex]	-	-	0
2078	3.64021	24	1491	219.352	0	-	0	-2	0.164848			MULTISPECIES: peptidase M50 [pseudomallei group]	-	-	0
1565	3.63601	19	1881	640.197	0	-	0	-2	0.0564077	Amino acid metabolism	Arginine and proline metabolism PATHko00330	MULTISPECIES: arginine decarboxylase [Enterobacteriaceae]	-	-	0
9466	3.63188	27	283	418.178	0	-	0	-2	0.35769		Amoebiasis PATHko05146	proteinase inhibitor I4 serpin [Paenibacillus sp. Y412MC10]	-	-	1
2639	3.63154	25	1200	483.673	0	-	0	-2	0.103271	Membrane transport	Transporters BRko02000	MULTISPECIES: sodium/panthothenate symporter [Proteobacteria]	-	-	0
2598	3.63105	13	1205	206.739	0	-	0	-2	0.141339	Poorly characterized	Function unknown	MULTISPECIES: ATP-dependent protease La domain protein [Pseudomonas fluorescens group]	-	-	0
7396	3.63036	28	418	427.576	0	-	0	-2	0.216693	Membrane transport	Transporters BRko02000	MULTISPECIES: membrane protein [Bacillus cereus group]	-	-	1
674	3.62964	20	2622	143.868	0	-	0	-2	0.106894	Membrane transport	Transporters BRko02000	MULTISPECIES: biopolymer transport protein ExbD [Yersinia pseudotuberculosis complex]	-	-	0
1156	3.61042	24	2219	342.307	0	-	0	-2	0.176115	Metabolism	Metabolism of cofactors and vitamins	MULTISPECIES: thiamine biosynthesis protein ApbE [Pseudomonas putida group]	-	-	0
1457	3.61021	32	1978	343.393	0	-	0	-2	0.0783141	Amino acid metabolism	Glycine, serine and threonine metabolism PATHko00260	MULTISPECIES: L-threonine 3-dehydrogenase [Enterobacteriaceae]	-	-	0
35616	3.60795	6	69	135.471	0	-	0	-2	0.274627	Poorly characterized	Function unknown	hypothetical protein [Thermococcus sp. 4557]	-	-	1
19693	3.60783	18	143	355.517	0	-	0	-2	0.271936	Amino acid metabolism	Lysine biosynthesis PATHko00300|Arginine biosynthesis PATHko00220	acetyl-lysine deacetylase [Sulfolobus islandicus]	-	-	1
26217	3.60665	10	103	420.233	0	-	0	-2	0.180876	Carbohydrate metabolism|Energy metabolism	Pentose phosphate pathway PATHko00030|Methane metabolism PATHko00680	(Fe-S)-cluster assembly protein [Thermococcus sp. 4557]	-	-	1
462	3.59553	32	3338	393.334	2329	NoPlant	166	1	0.0628144	Carbohydrate metabolism	Pyruvate metabolism PATHko00620|Glyoxylate and dicarboxylate metabolism PATHko00630|Propanoate metabolism PATHko00640|Butanoate metabolism PATHko00650|Carbon fixation pathways in prokaryotes PATHko00720|Fatty acid degradation PATHko00071|Synthesis and degradation of ketone bodies PATHko00072|Valine, leucine and isoleucine degradation PATHko00280|Lysine degradation PATHko00310|Tryptophan metabolis…	MULTISPECIES: 3-ketoacyl-CoA thiolase / acetyl-CoA acetyltransferase [Lactobacillus casei group]	-	-	0
16459	3.59259	14	174	281.549	2421	NoPlant	175	1	0.223475	Amino acid metabolism	Phenylalanine, tyrosine and tryptophan biosynthesis PATHko00400	shikimate kinase [Methanosarcina sp. MTP4]	-	-	1
30202	3.59259	5	86	158.384	0	-	0	-2	0.18624			phosphatidylglycerophosphatase A [Methanosarcina sp. MTP4]	-	-	1
2191	3.59222	15	1346	445.142	0	-	0	-2	0.0905788	Amino acid metabolism	Glycine, serine and threonine metabolism PATHko00260|Cysteine and methionine metabolism PATHko00270|Lysine biosynthesis PATHko00300|Monobactam biosynthesis PATHko00261	MULTISPECIES: lysine-sensitive aspartokinase 3 [Enterobacteriaceae]	-	-	0
3526	3.59084	24	929	89.7737	643	NoPlant	932	0	0.105052	Cellular processes and signaling	Signal transduction mechanisms	MULTISPECIES: hypothetical protein [Listeria]	-	-	0
15924	3.58889	14	182	54.0714	0	-	0	-2	0.219144	Translation	Ribosome PATHko03010|Ribosome BRko03011	MULTISPECIES: 30S ribosomal protein S14 [Methanosarcina]	-	-	1
12947	3.58557	15	225	328.123	0	-	0	-2	0.216323	Poorly characterized	Function unknown	hypothetical protein [Synechocystis sp. PCC 6803]	-	-	1
941	3.58309	11	2592	292.575	0	-	0	-2	0.0657744	Transcription	Transcription machinery BRko03021	MULTISPECIES: RNA polymerase factor sigma-32 [Proteobacteria]	-	-	0
3728	3.58247	24	791	476.4	0	-	0	-2	0.120485	Amino acid metabolism	Butanoate metabolism PATHko00650|Alanine, aspartate and glutamate metabolism PATHko00250|Lysine degradation PATHko00310|Tyrosine metabolism PATHko00350|Nicotinate and nicotinamide metabolism PATHko00760	MULTISPECIES: aldehyde dehydrogenase [Bacillus cereus group]	-	-	0
30799	3.58102	8	84	199.107	0	-	0	-2	0.192791	Nucleotide metabolism	Purine metabolism PATHko00230	IMP cyclohydrolase [Thermococcus sp. 2319x1]	-	-	1
976	3.57984	29	2476	128.051	1857	NoPlant	2227	0	0.0966158	Metabolism of cofactors and vitamins	Folate biosynthesis PATHko00790|Transfer RNA biogenesis BRko03016	MULTISPECIES: 6-carboxytetrahydropterin synthase QueD [Bacillus]	-	-	0
30506	3.575	7	84	311.894	1798	Plant	86	0	0.181926			methanogenesis marker protein 11 [Methanosarcina sp. MTP4]	-	-	1
33482	3.57292	6	76	491.092	0	-	0	-2	0.118812	Carbohydrate metabolism|Amino acid metabolism	C5Branched dibasic acid metabolism PATHko00660|Valine, leucine and isoleucine biosynthesis PATHko00290	2-isopropylmalate synthase [Methanosarcina sp. Kolksee]	-	-	1
26767	3.56644	9	100	514.6	0	-	0	-2	0.239797	Poorly characterized	Function unknown	hypothetical protein [Methanosarcina sp. WWM596]	-	-	1
329	3.5637	36	4448	425.515	2539	Plant	8	1	0.131215	Metabolism of other amino acids	Selenocompound metabolism PATHko00450	MULTISPECIES: cysteine desulfurase SufS subfamily [Streptococcus anginosus group]	-	-	0
705	3.55462	31	2446	359.516	0	-	0	-2	0.17862	Signal transduction|Cell motility	Twocomponent system PATHko02020|Twocomponent system BRko02022|Bacterial chemotaxis PATHko02030|Bacterial motility proteins BRko02035	MULTISPECIES: chemotaxis response regulator protein-glutamate methylesterase [Pseudomonas putida group]	-	-	0
450	3.55408	38	3927	255.957	2391	NoPlant	171	1	0.144326	Membrane transport	Transporters BRko02000|ABC transporters PATHko02010	MULTISPECIES: zinc ABC transporter ATP-binding protein ZnuC [Yersinia pseudotuberculosis complex]	-	-	0
4601	3.55217	25	715	184.874	0	-	0	-2	0.238053	Translation	Transfer RNA biogenesis BRko03016	MULTISPECIES: RNA 2'-phosphotransferase [Enterobacteriaceae]	-	-	0
7125	3.55205	22	440	246.245	0	-	0	-2	0.260838	Metabolism	Glycan biosynthesis and metabolism	MULTISPECIES: polysaccharide deacetylase [Acinetobacter calcoaceticus/baumannii complex]	-	-	1
2106	3.55014	25	1462	553.66	0	-	0	-2	0.0910354	Amino acid metabolism|Enzyme families	Alanine, aspartate and glutamate metabolism PATHko00250|Peptidases BRko01002	asparagine synthase B [Chryseobacterium sp. IHB B 10212]	-	-	0
1507	3.54721	31	1691	321.486	2536	NoPlant	106	1	0.130673	Metabolism	Energy metabolism	MULTISPECIES: ATPase AAA [Bacillus subtilis group]	-	-	0
2126	3.54134	18	1440	293.753	0	-	0	-2	0.144746	Folding, sorting and degradation	Chaperones and folding catalysts BRko03110	MULTISPECIES: molecular chaperone Hsp33 [Streptococcus anginosus group]	-	-	0
1077	3.53465	19	2379	561.972	0	-	0	-2	0.116886	Cell motility	Secretion system BRko02044|Bacterial motility proteins BRko02035|Flagellar assembly PATHko02040	MULTISPECIES: flagellar M-ring protein FliF [Burkholderia cepacia complex]	-	-	0
20496	3.53112	13	136	58.7132	0	-	0	-2	0.108107	Genetic information processing	Translation proteins	MULTISPECIES: Zn-ribbon RNA-binding protein [Methanosarcina]	-	-	1
1097	3.52925	23	2139	464.548	0	-	0	-2	0.105647	Energy metabolism|Signal transduction	Oxidative phosphorylation PATHko00190|Twocomponent system PATHko02020	MULTISPECIES: cytochrome d ubiquinol oxidase subunit I [Bacillus cereus group]	-	-	0
288	3.52655	25	4662	272.562	2169	NoPlant	203	1	0.136303	Metabolism of other amino acids|Glycan biosynthesis and metabolism	DGlutamine and Dglutamate metabolism PATHko00471|Peptidoglycan biosynthesis and degradation proteins BRko01011	MULTISPECIES: glutamate racemase [Bacillus cereus group]	-	-	0
1146	3.52623	24	2309	240.226	0	-	0	-2	0.238891	Carbohydrate metabolism	Pentose phosphate pathway PATHko00030	MULTISPECIES: 6-phosphogluconolactonase [Mycobacterium tuberculosis complex]	-	-	0
707	3.52564	18	3034	523.113	2194	Plant	149	1	0.161564	Cellular processes and signaling	Membrane and intracellular structural molecules	MULTISPECIES: apolipoprotein N-acyltransferase [Burkholderia cepacia complex]	-	-	0
1052	3.52562	32	2465	267.21	0	-	0	-2	0.193719	Metabolism of cofactors and vitamins	Thiamine metabolism PATHko00730	MULTISPECIES: hydroxyethylthiazole kinase [Bacillus cereus group]	-	-	0
708	3.51934	41	3090	214.13	0	-	0	-2	0.275434	Amino acid metabolism	Phenylalanine, tyrosine and tryptophan biosynthesis PATHko00400	MULTISPECIES: N-(5'-phosphoribosyl)anthranilate isomerase [Bacillus cereus group]	-	-	0
4244	3.51848	21	753	239.045	0	-	0	-2	0.14613	Translation	Transfer RNA biogenesis BRko03016	MULTISPECIES: alanyl-tRNA editing protein [Bacillus cereus group]	-	-	0
4003	3.51375	24	826	147.463	0	-	0	-2	0.187079	Metabolism of cofactors and vitamins|Translation	Folate biosynthesis PATHko00790|Transfer RNA biogenesis BRko03016	MULTISPECIES: 6-carboxy-5,6,7,8-tetrahydropterin synthase [spotted fever group]	-	-	0
74	3.51198	28	4837	668.942	2241	Plant	160	1	0.0591783	Carbohydrate metabolism|Energy metabolism|Metabolism of terpenoids and polyketides	Pentose phosphate pathway PATHko00030|Carbon fixation in photosynthetic organisms PATHko00710|Biosynthesis of ansamycins PATHko01051	MULTISPECIES: transketolase [Burkholderia cepacia complex]	-	-	0
24042	3.50996	11	113	91.1239	0	-	0	-2	0.188663			nucleotide pyrophosphohydrolase [Sulfolobus sp. A20]	-	-	1
643	3.50945	32	3312	598.792	485	NoPlant	3346	0	0.056969	Carbohydrate metabolism	Citrate cycle TCA cycle PATHko00020|Butanoate metabolism PATHko00650|Oxidative phosphorylation PATHko00190|Carbon fixation pathways in prokaryotes PATHko00720|Legionellosis PATHko05134	MULTISPECIES: succinate dehydrogenase flavoprotein subunit [Mycobacterium tuberculosis complex]	-	-	0
806	3.50457	28	2920	169.565	0	-	0	-2	0.213357	Metabolism of cofactors and vitamins	Nicotinate and nicotinamide metabolism PATHko00760	MULTISPECIES: competence damage-inducible protein A [Pseudomonas putida group]	-	-	0
393	3.50299	26	4403	277.566	0	-	0	-2	0.0920683	Replication and repair	Base excision repair PATHko03410|DNA repair and recombination proteins BRko03400	MULTISPECIES: DNA-formamidopyrimidine glycosylase [Burkholderia cepacia complex]	-	-	0
803	3.49899	20	2903	379.869	0	-	0	-2	0.0686835	Amino acid metabolism	Lysine biosynthesis PATHko00300	MULTISPECIES: succinyl-diaminopimelate desuccinylase [Burkholderia cepacia complex]	-	-	0
4101	3.492	22	793	99.3429	0	-	0	-2	0.152302	Membrane transport	Transporters BRko02000|ABC transporters PATHko02010	cobalt ABC transporter substrate-binding protein CbiN [Salmonella enterica]	-	-	0
5658	3.4905	30	573	157.229	0	-	0	-2	0.251987	Transport and catabolism	Exosome BRko04147|Apoptosis fly PATHko04214	MULTISPECIES: peroxiredoxin [Mycobacterium tuberculosis complex]	-	-	0
7164	3.48658	23	417	408.711	0	-	0	-2	0.222924	Glycan biosynthesis and metabolism	Starch and sucrose metabolism PATHko00500|Glycosyltransferases BRko01003	MULTISPECIES: glycosyl transferase family 1 [Methanosarcina]	-	-	1
1047	3.48401	25	2437	432.232	1011	NoPlant	2428	0.0111203	0.0927594	Glycan biosynthesis and metabolism	Lipopolysaccharide biosynthesis PATHko00540|Lipopolysaccharide biosynthesis proteins BRko01005	MULTISPECIES: bifunctional heptose 7-phosphate kinase/heptose 1-phosphate adenyltransferase [Enterobacteriaceae]	-	-	0
23301	3.4831	14	115	226.328	0	-	0	-2	0.47762	Membrane transport	Transporters BRko02000|ABC transporters PATHko02010	cytochrome C biogenesis heme exporter protein B [Thermus thermophilus HB8]	-	-	1
21247	3.48291	9	126	175.877	0	-	0	-2	0.332256			NYN domain-containing protein [Methanosarcina sp. MTP4]	-	-	1
687	3.47215	13	3212	90.2441	1482	NoPlant	3100	0	0.076739	Cellular community prokaryotes	Messenger RNA Biogenesis BRko03019|RNA degradation PATHko03018|Chromosome and associated proteins BRko03036|Quorum sensing PATHko02024|Biofilm formation Vibrio cholerae PATHko05111	MULTISPECIES: RNA-binding protein Hfq [Proteobacteria]	-	-	0
635	3.472	18	3312	85.8077	2199	NoPlant	33	1	0.0424034	Translation	Ribosome PATHko03010|Ribosome BRko03011	50S ribosomal protein L31 type B; alternative zinc-limitation L31 protein [Escherichia coli str. K-12 substr. MG1655]	-	-	0
881	3.4689	31	2702	476.234	0	-	0	-2	0.130205	Translation	Messenger RNA Biogenesis BRko03019|RNA degradation PATHko03018	MULTISPECIES: DEAD/DEAH box family ATP-dependent RNA helicase [Bacteroides]	-	-	0
2923	3.46291	26	1050	450.033	0	-	0	-2	0.100258	Metabolism	Energy metabolism	MULTISPECIES: NADH oxidase [Streptococcus anginosus group]	-	-	0
2504	3.46176	24	1080	629.617	0	-	0	-2	0.0839268	Metabolism	Energy metabolism	MULTISPECIES: formate hydrogenlyase subunit 3 [Enterobacteriaceae]	-	-	0
4931	3.46132	30	603	274.44	0	-	0	-2	0.148292	Energy metabolism	Sulfur metabolism PATHko00920	anaerobic sulfite reductase subunit B [Salmonella enterica]	-	-	0
1440	3.46005	26	1952	370.748	0	-	0	-2	0.106728	Enzyme families	Peptidases BRko01002	MULTISPECIES: M24 family Xaa-Pro dipeptidase [Enterococcus]	-	-	0
7617	3.45747	25	409	491.311	0	-	0	-2	0.220776	Metabolism	Energy metabolism	nitrogenase iron-molybdenum cofactor biosynthesis protein NifE [Methanosarcina sp. Kolksee]	-	-	1
1237	3.45561	23	1913	477.239	0	-	0	-2	0.0823938	Metabolism	Carbohydrate metabolism	MULTISPECIES: iron-sulfur cluster-binding protein [Burkholderia cepacia complex]	-	-	0
17652	3.44484	15	161	224.733	0	-	0	-2	0.519547	Metabolism of cofactors and vitamins	Porphyrin and chlorophyll metabolism PATHko00860	adenosylcobinamide amidohydrolase [Streptomyces sp. CFMR 7]	-	-	1
9183	3.44288	17	320	620.725	0	-	0	-2	0.181674	Energy metabolism	Citrate cycle TCA cycle PATHko00020|Butanoate metabolism PATHko00650|Oxidative phosphorylation PATHko00190|Carbon fixation pathways in prokaryotes PATHko00720|Legionellosis PATHko05134	MULTISPECIES: fumarate reductase/succinate dehydrogenase flavoprotein subunit [Mycobacterium avium complex (MAC)]	-	-	1
4786	3.44119	21	689	479.514	309	NoPlant	673	0.263001	0.152814	Metabolism of cofactors and vitamins	Porphyrin and chlorophyll metabolism PATHko00860	MULTISPECIES: bifunctional uroporphyrinogen III methyltransferase/uroporphyrinogen III methyltransferase [Bacillus cereus group]	-	-	0
398	3.44043	32	4368	374.762	0	-	0	-2	0.0671194	Nucleotide metabolism	Purine metabolism PATHko00230	MULTISPECIES: 5-(carboxyamino)imidazole ribonucleotide synthase [Mycobacterium tuberculosis complex]	-	-	0
28360	3.43791	13	90	316.699	0	-	0	-2	0.289092			hypothetical protein [Methanosarcina sp. MTP4]	-	-	1
2055	3.43653	34	1455	215.101	0	-	0	-2	0.199597	Carbohydrate metabolism	Fructose and mannose metabolism PATHko00051	MULTISPECIES: fuculose phosphate aldolase [Enterobacteriaceae]	-	-	0
610	3.4354	30	2998	87.0968	0	-	0	-2	0.108166	Membrane transport	Transporters BRko02000	MULTISPECIES: phosphocarrier protein HPr [Proteobacteria]	-	-	0
335	3.4351	28	4509	153.204	733	Plant	10	0	0.19221	Nucleotide metabolism|Replication and repair	Pyrimidine metabolism PATHko00240|DNA repair and recombination proteins BRko03400	MULTISPECIES: deoxyuridine 5'-triphosphate nucleotidohydrolase yncF [Bacillus subtilis group]	-	-	0
7172	3.43241	27	383	455.341	0	-	0	-2	0.199074	Metabolism	Energy metabolism	nickel-dependent hydrogenase large subunit/hydrogen dehydrogenase subunit beta [Azoarcus sp. KH32C]	-	-	1
1448	3.42817	32	1886	358.771	0	-	0	-2	0.111483	Metabolism	Energy metabolism	MULTISPECIES: NADPH-dependent flavin oxidoreductase YqjM [Bacillus subtilis group]	-	-	0
349	3.42655	33	4408	355.461	176	NoPlant	220	0.813636	0.0773574	Amino acid metabolism|Biosynthesis of other secondary metabolites	Arginine and proline metabolism PATHko00330|Carbapenem biosynthesis PATHko00332	MULTISPECIES: glutamate 5-kinase [Bacillus subtilis group]	-	-	0
349	3.42655	33	4408	355.461	1570	Plant	4376	0	0.0773574	Amino acid metabolism|Biosynthesis of other secondary metabolites	Arginine and proline metabolism PATHko00330|Carbapenem biosynthesis PATHko00332	MULTISPECIES: glutamate 5-kinase [Bacillus subtilis group]	-	-	0
752	3.42591	30	3032	470.502	354	NoPlant	2963	0	0.232462	Replication and repair	DNA repair and recombination proteins BRko03400	MULTISPECIES: deoxyribodipyrimidine photo-lyase [Burkholderia cepacia complex]	-	-	0
4607	3.42449	30	675	299.739	0	-	0	-2	0.179853	Membrane transport	Transporters BRko02000	MULTISPECIES: daunorubicin resistance protein DrrA family ABC transporter ATP-binding protein [Rhodococcus]	-	-	0
544	3.42374	28	3686	438.816	0	-	0	-2	0.0714674	Metabolism of cofactors and vitamins	Amino acid related enzymes BRko01007|Biotin metabolism PATHko00780	MULTISPECIES: adenosylmethionine--8-amino-7-oxononanoate aminotransferase BioA [Bacillus subtilis group]	-	-	0
974	3.42358	25	2336	566.642	0	-	0	-2	0.0830818	Energy metabolism	Oxidative phosphorylation PATHko00190	MULTISPECIES: cytochrome c oxidase subunit I [Pseudomonas fluorescens group]	lcl|NC_001823.1_prot_NP_044808.1_64	cox1	0
1826	3.42346	23	1623	286.065	0	-	0	-2	0.204564	Cell motility	Bacterial motility proteins BRko02035	MULTISPECIES: cobyrinic acid a,c-diamide synthase [Pseudomonas]	-	-	0
504	3.42297	37	3631	231.796	0	-	0	-2	0.158505	Membrane transport	Transporters BRko02000|ABC transporters PATHko02010	MULTISPECIES: lipoprotein ABC transporter ATP-binding protein LolD [Enterobacteriaceae]	-	-	0
1585	3.42132	25	1665	244.023	0	-	0	-2	0.156775	Membrane transport	Transporters BRko02000	MULTISPECIES: cytochrome C biogenesis protein CcdA [Mycobacterium tuberculosis complex]	-	-	0
2573	3.42063	30	1199	309.303	0	-	0	-2	0.0982776	Metabolism	Energy metabolism	MULTISPECIES: hydrogenase 3 membrane subunit [Enterobacteriaceae]	-	-	0
390	3.41915	33	4179	318.052	2149	Plant	7	1	0.136853	Metabolism of cofactors and vitamins	Lipoic acid metabolism PATHko00785	MULTISPECIES: lipoyl synthase [Mycobacterium tuberculosis complex]	-	-	0
1343	3.41518	19	1967	655.218	0	-	0	-2	0.102781	Membrane transport	Transporters BRko02000	MULTISPECIES: c-type cytochrome biogenesis protein CcmF [Pseudomonas putida group]	-	-	0
27777	3.41186	13	95	116.095	0	-	0	-2	0.192607	Translation	Ribosome PATHko03010|Ribosome BRko03011	30S ribosomal protein S17 [Sulfolobus islandicus]	-	-	1
40699	3.40764	5	54	127.119	0	-	0	-2	0.172087			MULTISPECIES: transcriptional regulator protein [Methanosarcina]	-	-	1
12027	3.40071	19	240	227.871	0	-	0	-2	0.272689			hypothetical protein [Thermococcus sp. AM4]	-	-	1
4596	3.40011	18	686	314.61	0	-	0	-2	0.306285	Membrane transport	Secretion system BRko02044	pilus assembly protein TadC, type II secretion system [Rhizobium tropici]	-	-	0
29118	3.4	8	90	122.511	0	-	0	-2	0.197655	Poorly characterized	Function unknown	hypothetical protein [Methanosarcina barkeri]	-	-	1
1058	3.39747	24	2181	166.795	1659	Plant	2321	0	0.122652	Metabolism	Others	MULTISPECIES: acyl-CoA thioesterase [Bacillus cereus group]	-	-	0
1058	3.39747	24	2181	166.795	2461	NoPlant	109	1	0.122652	Metabolism	Others	MULTISPECIES: acyl-CoA thioesterase [Bacillus cereus group]	-	-	0
30855	3.3972	17	82	187.595	0	-	0	-2	0.150219	Metabolism of cofactors and vitamins	Porphyrin and chlorophyll metabolism PATHko00860	DNA polymerase [Sulfolobus islandicus]	-	-	1
3445	3.39238	29	931	163.661	0	-	0	-2	0.322249	Poorly characterized	Function unknown	MULTISPECIES: metal-dependent phosphodiesterase [Thermotoga]	-	-	0
29958	3.39091	9	87	124.989	0	-	0	-2	0.246291			AsnC family transcriptional regulator [Methanosarcina barkeri]	-	-	1
896	3.39073	23	2309	51.6286	0	-	0	-2	0.0529362	Translation	Ribosome PATHko03010|Ribosome BRko03011	MULTISPECIES: 50S ribosomal protein L33 [Bacillus]	-	-	0
6692	3.38334	23	472	802.427	0	-	0	-2	0.355838	Enzyme families	Peptidases BRko01002|Epithelial cell signaling in Helicobacter pylori infection PATHko05120	peptidase U32 [Clostridium sp. BNL1100]	-	-	1
1819	3.38284	18	1665	611.798	0	-	0	-2	0.187178	Enzyme families	Peptidases BRko01002	MULTISPECIES: signal peptide peptidase SppA [Mycobacterium tuberculosis complex]	-	-	0
1269	3.37902	29	1843	311.328	0	-	0	-2	0.0633559	Energy metabolism|Nucleotide metabolism|Amino acid metabolism	Nitrogen metabolism PATHko00910|Purine metabolism PATHko00230|Arginine biosynthesis PATHko00220	MULTISPECIES: carbamate kinase [Streptococcus anginosus group]	-	-	0
28290	3.37638	16	89	314.72	0	-	0	-2	0.264218	Metabolism	Energy metabolism	MULTISPECIES: methyl viologen-reducing hydrogenase gamma subunit MvhG [Methanobrevibacter]	-	-	1
439	3.37618	38	3752	297.045	0	-	0	-2	0.102494	Membrane transport	Transporters BRko02000|ABC transporters PATHko02010	MULTISPECIES: phosphate ABC transporter, permease protein PstA [Bacillus cereus group]	-	-	0
3697	3.37434	18	893	255.844	0	-	0	-2	0.170657	Metabolism	Others	MULTISPECIES: short chain dehydrogenase [Rhizobium/Agrobacterium group]	-	-	0
1082	3.36724	23	2308	564.843	0	-	0	-2	0.0852889	Carbohydrate metabolism	Glycolysis / Gluconeogenesis PATHko00010|Pentose phosphate pathway PATHko00030|Galactose metabolism PATHko00052|Starch and sucrose metabolism PATHko00500|Amino sugar and nucleotide sugar metabolism PATHko00520|Purine metabolism PATHko00230|Streptomycin biosynthesis PATHko00521	phosphoglucomutase or phosphomannomutase [Mycoplasma mycoides subsp. mycoides SC str. PG1]	-	-	0
1154	3.36499	26	2289	614.979	0	-	0	-2	0.0507988	Carbohydrate metabolism	Citrate cycle TCA cycle PATHko00020|Butanoate metabolism PATHko00650|Oxidative phosphorylation PATHko00190|Carbon fixation pathways in prokaryotes PATHko00720|Legionellosis PATHko05134	succinate dehydrogenase or fumarate reductase flavoprotein subunit [Actinoplanes sp. N902-109]	-	-	0
512	3.36225	16	3814	981.116	0	-	0	-2	0.0562826	Amino acid metabolism	Citrate cycle TCA cycle PATHko00020|Lysine degradation PATHko00310|Tryptophan metabolism PATHko00380	MULTISPECIES: 2-oxoglutarate dehydrogenase subunit E1 [Bacillus cereus group]	-	-	0
1418	3.36105	30	1824	124.545	0	-	0	-2	0.219767	Membrane transport	Transporters BRko02000	MULTISPECIES: Na+/H+ antiporter subunit C [Staphylococcus]	-	-	0
11491	3.35748	26	238	125.685	0	-	0	-2	0.293167			dinitrogenase iron-molybdenum cofactor biosynthesis protein [Methanosarcina sp. MTP4]	-	-	1
888	3.35504	23	2732	374.483	0	-	0	-2	0.103066	Poorly characterized	General function prediction only	MULTISPECIES: anhydro-N-acetylmuramic acid kinase [Burkholderia cepacia complex]	-	-	0
874	3.35262	34	2516	166.842	0	-	0	-2	0.151486	Energy metabolism	Oxidative phosphorylation PATHko00190	MULTISPECIES: NADH-quinone oxidoreductase subunit E [Proteobacteria]	-	-	0
18318	3.34107	12	144	376.122	0	-	0	-2	0.199941	Energy metabolism	Carbon fixation pathways in prokaryotes PATHko00720|Methane metabolism PATHko00680	acetyl-CoA decarbonylase / synthase complex subunit delta [Dehalococcoides mccartyi]	-	-	1
47674	3.34019	14	47	457.362	0	-	0	-2	0.301994	Carbohydrate metabolism	Glycolysis / Gluconeogenesis PATHko00010|Citrate cycle TCA cycle PATHko00020|Pyruvate metabolism PATHko00620|Glyoxylate and dicarboxylate metabolism PATHko00630|Propanoate metabolism PATHko00640|Glycine, serine and threonine metabolism PATHko00260|Valine, leucine and isoleucine degradation PATHko00280|Exosome BRko04147	dihydrolipoyl dehydrogenase [Sulfolobus solfataricus]	-	-	1
863	3.32933	23	2771	212.915	219	NoPlant	2656	0	0.143433	Biosynthesis of other secondary metabolites		MULTISPECIES: coenzyme A pyrophosphatase [Mycobacterium tuberculosis complex]	-	-	0
1064	3.32536	25	2238	198.184	0	-	0	-2	0.108423	Metabolism of cofactors and vitamins	Ubiquinone and other terpenoidquinone biosynthesis PATHko00130	MULTISPECIES: NAD(P)H quinone oxidoreductase [Burkholderia cepacia complex]	-	-	0
2042	3.32104	20	1490	304.371	0	-	0	-2	0.118983	Poorly characterized	Function unknown	ATPase AAA family protein [Azoarcus sp. KH32C]	-	-	0
3199	3.31937	22	1012	313.202	0	-	0	-2	0.125151	Membrane transport	Transporters BRko02000	MULTISPECIES: magnesium and cobalt transporter CorA [Streptococcus]	-	-	0
20055	3.31424	16	140	213.379	0	-	0	-2	0.222347	Genetic information processing	Replication, recombination and repair proteins	putative 8-oxoguanine DNA glycosylase and DNA lyase [uncultured Termite group 1 bacterium phylotype Rs-D17]	-	-	1
618	3.31002	19	3361	533.576	0	-	0	-2	0.0322445	Metabolism	Energy metabolism	MULTISPECIES: ABC transporter drug resistance ATPase-2 (Drug RA2) family ATP-binding protein [Streptococcus]	-	-	0
1355	3.30847	18	1981	247.183	0	-	0	-2	0.0972424	Membrane transport	Transporters BRko02000|ABC transporters PATHko02010	heme ABC transporter (heme exporter protein C), permease protein (cytochrome c biogenesis) [Rhizobium sp. IRBG74]	-	-	0
39432	3.30761	10	61	128.242	0	-	0	-2	0.203811			hypothetical protein [Sulfolobus islandicus]	-	-	1
26901	3.30147	11	96	146.455	0	-	0	-2	0.36659	Poorly characterized	Function unknown	DNA-directed RNA polymerase sigma-70 factor [Methanococcus maripaludis]	-	-	1
2629	3.30078	23	1083	703.271	0	-	0	-2	0.118389	Energy metabolism	Sulfur metabolism PATHko00920|Transporters BRko02000	molybdopterin oxidoreductase [Salmonella enterica]	-	-	0
1340	3.30061	35	1723	277.417	0	-	0	-2	0.125892	Carbohydrate metabolism|Energy metabolism|Metabolism of terpenoids and polyketides	Pentose phosphate pathway PATHko00030|Carbon fixation in photosynthetic organisms PATHko00710|Biosynthesis of ansamycins PATHko01051	MULTISPECIES: transketolase [Enterobacteriaceae]	-	-	0
11841	3.29935	28	242	538.353	0	-	0	-2	0.318783	Amino acid metabolism	Arginine and proline metabolism PATHko00330	5-oxoprolinase [Sulfolobus sp. A20]	-	-	1
6174	3.29881	22	515	121.265	864	NoPlant	522	0	0.364693	Transcription	Transcription factors BRko03000	MULTISPECIES: ModE family transcriptional regulator [Burkholderia cepacia complex]	-	-	0
4069	3.2961	25	803	312.483	0	-	0	-2	0.203751	Membrane transport	Transporters BRko02000|ABC transporters PATHko02010	Vitamin B12 ABC transporter substrate-binding protein [Staphylococcus aureus]	-	-	0
913	3.29391	10	2607	796.327	0	-	0	-2	0.120183	Translation|Membrane transport	Mitochondrial biogenesis BRko03029|Transporters BRko02000	MULTISPECIES: outer membrane protein assembly factor BamA [Proteobacteria]	-	-	0
853	3.29287	21	2709	294.757	0	-	0	-2	0.102511	Translation	Transfer RNA biogenesis BRko03016	MULTISPECIES: tRNA 2-thiocytidine(32) synthetase TtcA [Enterobacteriaceae]	-	-	0
15020	3.28889	12	162	467	0	-	0	-2	0.29763	Genetic information processing	Replication, recombination and repair proteins	MULTISPECIES: single-stranded DNA exonuclease RecJ [Nitrosopumilus]	-	-	1
2010	3.2855	27	1503	281.42	517	NoPlant	1522	0	0.0713757	Carbohydrate metabolism	Pentose and glucuronate interconversions PATHko00040|Fructose and mannose metabolism PATHko00051|Galactose metabolism PATHko00052|Glycerolipid metabolism PATHko00561|Folate biosynthesis PATHko00790	MULTISPECIES: aldo/keto reductase [Burkholderia cepacia complex]	-	-	0
1767	3.28476	16	1710	355.13	0	-	0	-2	0.0847481	Translation	Transfer RNA biogenesis BRko03016	MULTISPECIES: tRNA pseudouridine(13) synthase TruD [Enterobacteriaceae]	-	-	0
885	3.28429	11	2722	176.774	2004	NoPlant	2419	0	0.107199	Translation|Folding, sorting and degradation	Messenger RNA Biogenesis BRko03019|RNA degradation PATHko03018	MULTISPECIES: RNA pyrophosphohydrolase [Proteobacteria]	-	-	0
321	3.28417	41	4624	371.957	0	-	0	-2	0.0796049	Amino acid metabolism	Phenylalanine, tyrosine and tryptophan biosynthesis PATHko00400	MULTISPECIES: anthranilate phosphoribosyltransferase [Bacillus cereus group]	-	-	0
7293	3.28282	27	425	339.418	0	-	0	-2	0.296723	Membrane transport	Transporters BRko02000	MULTISPECIES: potassium channel protein [Bacillus cereus group]	-	-	1
1416	3.28278	9	2020	440.38	0	-	0	-2	0.074057	Membrane transport	Transporters BRko02000	MULTISPECIES: MFS transporter [Enterobacteriaceae]	-	-	0
826	3.27842	28	2592	499.709	0	-	0	-2	0.0698683	Membrane transport	Transporters BRko02000	MULTISPECIES: sodium:proline symporter [Bacillus subtilis group]	-	-	0
5456	3.27668	27	465	310.428	0	-	0	-2	0.123686	Carbohydrate metabolism	Glycolysis / Gluconeogenesis PATHko00010|Citrate cycle TCA cycle PATHko00020|Pyruvate metabolism PATHko00620|Propanoate metabolism PATHko00640|Butanoate metabolism PATHko00650|Carbon fixation pathways in prokaryotes PATHko00720|Methane metabolism PATHko00680|Nitrotoluene degradation PATHko00633	pyruvate ferredoxin oxidoreductase subunit beta [Helicobacter pylori]	-	-	1
1065	3.27467	40	2403	188.026	2480	NoPlant	54	1	0.222864			MULTISPECIES: RNase III inhibitor [Burkholderia cepacia complex]	-	-	0
555	3.27344	27	3677	238.022	0	-	0	-2	0.0808057	Nucleotide metabolism	Pyrimidine metabolism PATHko00240	MULTISPECIES: orotidine 5'-phosphate decarboxylase [Bacillus subtilis group]	-	-	0
4209	3.27172	19	749	802.536	0	-	0	-2	0.174226	Enzyme families	Peptidases BRko01002	MULTISPECIES: ATP-dependent protease [Pseudomonas]	-	-	0
25543	3.27109	11	106	327.962	0	-	0	-2	0.307823	Energy metabolism|Replication and repair	Sulfur metabolism PATHko00920|DNA repair and recombination proteins BRko03400	phosphoesterase RecJ domain-containing protein [Halomicrobium mukohataei]	-	-	1
9655	3.26862	20	312	394.975	2499	NoPlant	5	1	0.144926	Carbohydrate metabolism|Lipid metabolism	Amino sugar and nucleotide sugar metabolism PATHko00520|Glycerolipid metabolism PATHko00561	NAD-dependent dehydratase [Synechococcus sp. PCC 73109]	-	-	1
4113	3.26861	27	798	203.516	0	-	0	-2	0.341667	Metabolism of cofactors and vitamins	Porphyrin and chlorophyll metabolism PATHko00860	MULTISPECIES: precorrin-2 dehydrogenase [Bacillus cereus group]	-	-	0
4200	3.26266	27	701	355.154	0	-	0	-2	0.379094	Carbohydrate metabolism	Amino sugar and nucleotide sugar metabolism PATHko00520|Lipopolysaccharide biosynthesis proteins BRko01005	MULTISPECIES: oxidoreductase domain-containing protein [Desulfatibacillum]	-	-	0
23712	3.2625	11	99	189.93	0	-	0	-2	0.401656	Energy metabolism	Methane metabolism PATHko00680	CoB--CoM heterodisulfide reductase subunit C [Methanosarcina sp. MTP4]	-	-	1
21735	3.26079	11	125	318.484	0	-	0	-2	0.302211	Glycan biosynthesis and metabolism	Glycosyltransferases BRko01003|NGlycan biosynthesis PATHko00510	UDP-N-acetylglucosamine--dolichyl-phosphate N-acetylglucosaminephosphotransferase [Sulfolobus sp. A20]	-	-	1
2383	3.25868	29	1307	193.681	0	-	0	-2	0.104868	Poorly characterized	Function unknown	MULTISPECIES: hypothetical protein [Proteobacteria]	-	-	0
13754	3.25442	24	190	257.91	0	-	0	-2	0.311896	Metabolism		xylose isomerase domain-containing protein [Desulfovibrio africanus]	-	-	1
9081	3.25144	21	329	472.578	0	-	0	-2	0.144227	Metabolism	Energy metabolism	hydrogenase 3 large subunit [Escherichia coli]	-	-	1
580	3.24767	35	2629	286.15	0	-	0	-2	0.138899	Amino acid metabolism	Tyrosine metabolism PATHko00350	MULTISPECIES: isomerase/Decarboxylase related protein family; 2-hydroxyhepta-2,4-diene-1,7-dioate isomerase [Rhizobium]	-	-	0
447	3.2453	24	3896	213.62	0	-	0	-2	0.130753	Enzyme families|Replication and repair	Peptidases BRko01002|DNA repair and recombination proteins BRko03400	MULTISPECIES: LexA repressor 1 [Pseudomonas syringae group]	-	-	0
508	3.24375	29	3735	1513.5	0	-	0	-2	0.0643819	Energy metabolism	Nitrogen metabolism PATHko00910|Alanine, aspartate and glutamate metabolism PATHko00250	MULTISPECIES: glutamate synthase large subunit [Pseudomonas putida group]	-	-	0
1190	3.24146	31	2214	407.275	0	-	0	-2	0.121195	Nucleotide metabolism	Purine metabolism PATHko00230	MULTISPECIES: deoxyguanosinetriphosphate triphosphohydrolase [Mycobacterium tuberculosis complex]	-	-	0
830	3.24114	23	2429	257.182	1585	NoPlant	27	0	0.103745	Membrane transport	Transporters BRko02000	MULTISPECIES: sugar ABC transporter permease [Burkholderia cepacia complex]	-	-	0
798	3.2348	35	2596	476.746	0	-	0	-2	0.101865	Carbohydrate metabolism	Glyoxylate and dicarboxylate metabolism PATHko00630	MULTISPECIES: glycolate oxidase subunit GlcD [Bacillus cereus group]	-	-	0
1687	3.2324	28	1684	291.501	0	-	0	-2	0.113917	Amino acid metabolism	Arginine and proline metabolism PATHko00330	N-carbamoylputrescine amidase / Omega amidase [Streptomyces sp. PAMC 26508]	-	-	0
15452	3.22949	22	188	308.503	0	-	0	-2	0.263373			MULTISPECIES: membrane protein [Thermotoga]	-	-	1
7892	3.22114	19	396	363.769	1617	NoPlant	396	0	0.247847	Metabolism	Glycan biosynthesis and metabolism	MULTISPECIES: polysaccharide pyruvyl transferase CsaB [Bacillus cereus group]	-	-	1
4508	3.22059	16	714	152.084	0	-	0	-2	0.124854	Poorly characterized	Function unknown	MULTISPECIES: integral membrane protein [Bacillus]	-	-	0
748	3.22037	31	2880	271.584	0	-	0	-2	0.19249	Metabolism of cofactors and vitamins	Riboflavin metabolism PATHko00740	MULTISPECIES: sugar phosphate phosphatase [Streptococcus anginosus group]	-	-	0
14679	3.21775	15	195	363.31	0	-	0	-2	0.202241	Amino acid metabolism	Phenylalanine, tyrosine and tryptophan biosynthesis PATHko00400	3-dehydroquinate synthase [Methanosarcina sp. MTP4]	-	-	1
38830	3.21765	7	62	177.81	0	-	0	-2	0.358715	Transcription		AsnC family transcriptional regulator [Sulfolobus islandicus]	-	-	1
19486	3.21552	13	145	100.152	0	-	0	-2	0.311023	Genetic information processing	Transcription related proteins	transcriptional regulator [Sulfolobus sp. A20]	-	-	1
850	3.21	29	2588	446.493	0	-	0	-2	0.107492	Enzyme families	Peptidases BRko01002	MULTISPECIES: serine protease (DegP periplasmic membrane-associated serine endoprotease protease Do) containing two PDZ domains [Rhizobium/Agrobacterium group]	-	-	0
1263	3.20483	22	2020	586.947	0	-	0	-2	0.101879	Membrane transport	Transporters BRko02000|ABC transporters PATHko02010	MULTISPECIES: multidrug ABC transporter permease/ATP-binding protein [Bacillus cereus group]	-	-	0
27188	3.20166	8	98	136.276	0	-	0	-2	0.307192			hypothetical protein [Methanosarcina sp. MTP4]	-	-	1
7449	3.20119	25	422	172.273	0	-	0	-2	0.234945	Poorly characterized	Function unknown	MULTISPECIES: hypothetical protein [Mycobacterium tuberculosis complex]	-	-	1
19135	3.2	12	148	95.2905	0	-	0	-2	0.265197	Folding, sorting and degradation|Membrane transport	Protein export PATHko03060|Secretion system BRko02044	MULTISPECIES: signal recognition particle protein Srp19 [Methanosarcina]	-	-	1
29119	3.2	8	90	188.7	0	-	0	-2	0.220763	Energy metabolism	Oxidative phosphorylation PATHko00190	MULTISPECIES: V-type ATP synthase subunit E [Methanosarcina]	-	-	1
29334	3.2	8	89	103.663	0	-	0	-2	0.149969	Energy metabolism	Oxidative phosphorylation PATHko00190	MULTISPECIES: ATP synthase subunit F [Methanosarcina]	-	-	1
31869	3.2	6	81	512.84	0	-	0	-2	0.231355			hypothetical protein [Methanosarcina sp. MTP4]	-	-	1
31870	3.2	6	81	148.259	0	-	0	-2	0.23949			MULTISPECIES: methanogenesis marker protein 6 [Methanosarcina]	-	-	1
31871	3.2	6	81	155.753	0	-	0	-2	0.204517			hypothetical protein [Methanosarcina sp. MTP4]	-	-	1
31873	3.2	6	81	307.728	0	-	0	-2	0.149405			hypothetical protein [Methanosarcina sp. MTP4]	-	-	1
32232	3.2	6	80	202.738	0	-	0	-2	0.112176	Energy metabolism	Methane metabolism PATHko00680	methyl-coenzyme M reductase I operon protein C [Methanosarcina barkeri]	-	-	1
486	3.1939	36	2510	264.52	0	-	0	-2	0.122475	Membrane transport	Transporters BRko02000	MULTISPECIES: alkanesulfonates ABC transporter ATP-binding protein / Sulfonate ABC transporter [Enterobacteriaceae]	-	-	0
2793	3.19291	26	819	393.891	0	-	0	-2	0.166304	Carbohydrate metabolism	Pyruvate metabolism PATHko00620|Glyoxylate and dicarboxylate metabolism PATHko00630|Propanoate metabolism PATHko00640|Butanoate metabolism PATHko00650|Carbon fixation pathways in prokaryotes PATHko00720|Fatty acid degradation PATHko00071|Synthesis and degradation of ketone bodies PATHko00072|Valine, leucine and isoleucine degradation PATHko00280|Lysine degradation PATHko00310|Tryptophan metabolis…	MULTISPECIES: acetyl-CoA acetyltransferase [Mycobacterium avium complex (MAC)]	-	-	0
1128	3.19141	21	2146	611.79	0	-	0	-2	0.0894461	Membrane transport	Transporters BRko02000	MULTISPECIES: glutathione-regulated potassium-efflux system protein KefB [Enterobacteriaceae]	-	-	0
20603	3.18811	18	129	93.8148	0	-	0	-2	0.389035	Membrane transport	Protein export PATHko03060|Bacterial secretion system PATHko03070|Secretion system BRko02044	MULTISPECIES: protein translocase TatA [Haloarcula]	-	-	1
2951	3.18707	37	928	387.38	0	-	0	-2	0.304082	Replication and repair	Cysteine and methionine metabolism PATHko00270|DNA replication proteins BRko03032|Chromosome and associated proteins BRko03036|Prokaryotic Defense System BRko02048|MicroRNAs in cancer PATHko05206	DNA (cytosine-5-)-methyltransferase [Helicobacter pylori]	-	-	0
3291	3.18632	24	900	447.284	0	-	0	-2	0.138714	Carbohydrate metabolism	C5Branched dibasic acid metabolism PATHko00660	4-hydroxybutyrate CoA-transferase [Salmonella enterica]	-	-	0
12732	3.17436	21	208	261.832	0	-	0	-2	0.192809	Energy metabolism	Sulfur metabolism PATHko00920	sulfhydrogenase 1 subunit delta [Thermococcus sp. 2319x1]	-	-	1
7119	3.17067	24	451	495.782	87	NoPlant	445	0	0.109612	Energy metabolism|Xenobiotics biodegradation and metabolism	Nitrogen metabolism PATHko00910|Chloroalkane and chloroalkene degradation PATHko00625	nitrogenase molybdenum-iron protein subunit beta [Rhizobium sp. IRBG74]	-	-	1
32229	3.16521	9	80	568.562	0	-	0	-2	0.267086	Membrane transport|Cell motility	Secretion system BRko02044|Bacterial motility proteins BRko02035	flagellar assembly protein J [Thermococcus sp. 4557]	-	-	1
2253	3.15941	22	1103	616.504	0	-	0	-2	0.202595	Carbohydrate metabolism	Starch and sucrose metabolism PATHko00500	MULTISPECIES: glycosyl hydrolase 15 family protein [pseudomallei group]	-	-	0
2623	3.15188	10	1214	119.975	0	-	0	-2	0.0761807	Transcription		MULTISPECIES: hypothetical protein [Bacillus]	-	-	0
694	3.14815	20	3174	358.311	0	-	0	-2	0.173274	Glycan biosynthesis and metabolism	DAlanine metabolism PATHko00473|Peptidoglycan biosynthesis PATHko00550|Peptidoglycan biosynthesis and degradation proteins BRko01011|Vancomycin resistance PATHko01502	MULTISPECIES: D-alanine--D-alanine ligase A [Bacillus cereus group]	-	-	0
932	3.14073	7	2647	190.409	0	-	0	-2	0.0499856	Translation	Messenger RNA Biogenesis BRko03019|Ribosome biogenesis in eukaryotes PATHko03008|Ribosome biogenesis BRko03009	MULTISPECIES: oligoribonuclease [Mycobacterium tuberculosis complex]	-	-	0
12615	3.14008	12	233	878.372	846	Plant	13	0	0.350834	Translation	Transfer RNA biogenesis BRko03016|RNA transport PATHko03013	poly(A) polymerase [Synechocystis sp. PCC 6803]	-	-	1
17462	3.1375	12	163	147.018	0	-	0	-2	0.327977	Genetic information processing	Translation proteins	hypothetical protein [Thermococcus sp. AM4]	-	-	1
29400	3.1375	8	86	205.382	0	-	0	-2	0.204759	Poorly characterized	Function unknown	hypothetical protein [Methanosarcina barkeri]	-	-	1
22642	3.13606	14	119	277.425	0	-	0	-2	0.250223	Poorly characterized	Function unknown	metal-dependent phosphohydrolase [Thermococcus sp. 2319x1]	-	-	1
11127	3.12884	21	244	338.352	0	-	0	-2	0.30935	Genetic information processing	Protein folding and associated processing	AIR synthase [Sulfolobus sp. A20]	-	-	1
4203	3.12842	26	784	378.854	0	-	0	-2	0.178189	Glycan biosynthesis and metabolism	Glycerolipid metabolism PATHko00561|Glycosyltransferases BRko01003	MULTISPECIES: N-acetyl-alpha-D-glucosaminyl L-malate synthase BshA [Bacillus subtilis group]	-	-	0
657	3.12731	31	2651	163.923	0	-	0	-2	0.15566	Cell motility	Twocomponent system PATHko02020|Bacterial chemotaxis PATHko02030|Bacterial motility proteins BRko02035	MULTISPECIES: chemotaxis protein CheW [Proteobacteria]	-	-	0
4908	3.12627	28	666	103.22	0	-	0	-2	0.119004			MULTISPECIES: hypothetical protein [Bacillus]	-	-	0
23457	3.12593	8	115	370.739	0	-	0	-2	0.106467	Nucleotide metabolism	Purine metabolism PATHko00230	5-formaminoimidazole-4-carboxamide-1-(beta)-D-ribofuranosyl 5'-monophosphate synthetase [Sulfolobus sp. A20]	-	-	1
1002	3.12547	6	2546	91.797	0	-	0	-2	0.0812614	Nucleotide metabolism|Transcription	Purine metabolism PATHko00230|Pyrimidine metabolism PATHko00240|RNA polymerase PATHko03020|Transcription machinery BRko03021|DNA repair and recombination proteins BRko03400	MULTISPECIES: DNA-directed RNA polymerase subunit omega [Proteobacteria]	-	-	0
30560	3.125	8	85	438.471	0	-	0	-2	0.350179			hypothetical protein [Methanosarcina sp. MTP4]	-	-	1
33145	3.125	5	76	104.922	0	-	0	-2	0.206164	Energy metabolism	Methane metabolism PATHko00680	tetrahydromethanopterin S-methyltransferase subunit B [Methanosarcina sp. MTP4]	-	-	1
33484	3.125	5	76	269.658	0	-	0	-2	0.219719	Energy metabolism	Methane metabolism PATHko00680	tetrahydromethanopterin S-methyltransferase subunit C [Methanosarcina sp. Kolksee]	-	-	1
33485	3.125	5	76	299.737	0	-	0	-2	0.133009	Energy metabolism	Methane metabolism PATHko00680	tetrahydromethanopterin S-methyltransferase subunit E [Methanosarcina sp. MTP4]	-	-	1
33486	3.125	5	76	414.434	0	-	0	-2	0.150693			methanogenesis-associated radical SAM protein [Methanosarcina barkeri]	-	-	1
33487	3.125	5	76	245.079	0	-	0	-2	0.19291	Energy metabolism	Methane metabolism PATHko00680	tetrahydromethanopterin S-methyltransferase subunit D [Methanosarcina sp. Kolksee]	-	-	1
50504	3.125	6	43	204.488	0	-	0	-2	0.270211			hypothetical protein [Halobacterium sp. DL1]	-	-	1
111	3.1248	34	4298	191.389	0	-	0	-2	0.0690193	Transport and catabolism	Exosome BRko04147|Apoptosis fly PATHko04214	MULTISPECIES: alkyl hydroperoxide reductase subunit C [Enterobacteriaceae]	-	-	0
4991	3.11912	29	646	280.062	0	-	0	-2	0.165186	Membrane transport	Transporters BRko02000|ABC transporters PATHko02010	MULTISPECIES: tungsten ABC transporter substrate-binding protein [Bordetella]	-	-	0
41518	3.11756	10	57	394.754	0	-	0	-2	0.373202	Enzyme families	Peptidases BRko01002	peptidase M24 [Thermus sp. CCB_US3_UF1]	-	-	1
1371	3.11172	35	1707	317.932	0	-	0	-2	0.163667	Carbohydrate metabolism|Energy metabolism|Metabolism of terpenoids and polyketides	Pentose phosphate pathway PATHko00030|Carbon fixation in photosynthetic organisms PATHko00710|Biosynthesis of ansamycins PATHko01051	MULTISPECIES: transketolase [Burkholderia cepacia complex]	-	-	0
18549	3.11108	18	145	325.279	0	-	0	-2	0.231809	Metabolism of cofactors and vitamins	Biotin metabolism PATHko00780	radical SAM protein [Metallosphaera sedula]	-	-	1
1049	3.10979	15	2459	399.277	0	-	0	-2	0.125298	Genetic information processing	Protein folding and associated processing	MULTISPECIES: protease modulator HflK [Burkholderia cepacia complex]	-	-	0
21245	3.10924	11	130	49.0231	0	-	0	-2	0.066865	Translation	Ribosome PATHko03010|Ribosome BRko03011	MULTISPECIES: 50S ribosomal protein L40 [Methanosarcina]	-	-	0
13596	3.10371	22	184	536.07	0	-	0	-2	0.310977	Poorly characterized	Function unknown	hypothetical protein [Sulfolobus sp. A20]	-	-	1
558	3.1025	21	3662	348.496	908	Plant	3671	0	0.0639873	Nucleotide metabolism	Pyrimidine metabolism PATHko00240	MULTISPECIES: dihydroorotate dehydrogenase 2 [Mycobacterium tuberculosis complex]	-	-	0
4647	3.10196	28	686	438.701	0	-	0	-2	0.163626	Enzyme families	Peptidases BRko01002	MULTISPECIES: hypothetical protein [Mycobacterium tuberculosis complex]	-	-	0
395	3.1	26	4383	45.2188	0	-	0	-2	0.0442205	Translation	Ribosome PATHko03010|Ribosome BRko03011	MULTISPECIES: 50S ribosomal protein L34 [Proteobacteria]	lcl|NC_001823.1_prot_NP_044788.1_44	rpl34	0
3433	3.09562	22	955	428.073	0	-	0	-2	0.0893738	Metabolism of terpenoids and polyketides	Terpenoid backbone biosynthesis PATHko00900	MULTISPECIES: hydroxymethylglutaryl-CoA reductase, degradative [Streptococcus anginosus group]	-	-	0
26576	3.09375	9	94	384.871	0	-	0	-2	0.210297	Replication and repair|Transport and catabolism|Cell motility		cell division protein FtsZ [Thermococcus sp. AM4]	-	-	1
33845	3.09375	5	75	485.213	0	-	0	-2	0.140103			hypothetical protein [Methanosarcina sp. Kolksee]	-	-	1
33846	3.09375	5	75	323.2	0	-	0	-2	0.189058			hypothetical protein [Methanosarcina sp. Kolksee]	-	-	1
14286	3.09067	19	205	347.059	0	-	0	-2	0.264268	Energy metabolism	Methane metabolism PATHko00680	7,8-didemethyl-8-hydroxy-5-deazariboflavin synthase subunit CofG [Synechocystis sp. PCC 6714]	-	-	1
2937	3.08995	38	1045	251.852	0	-	0	-2	0.160675			MULTISPECIES: TIGR00266 family protein [Bacillus cereus group]	-	-	0
802	3.08905	33	2574	195.387	0	-	0	-2	0.139693	Poorly characterized	General function prediction only	MULTISPECIES: LemA family protein [Streptococcus anginosus group]	-	-	0
32231	3.08889	6	80	364.413	0	-	0	-2	0.156687	Metabolism of cofactors and vitamins	Porphyrin and chlorophyll metabolism PATHko00860	hypothetical protein [Methanosarcina sp. Kolksee]	-	-	1
19461	3.08625	14	144	185.572	0	-	0	-2	0.1944	Nucleotide metabolism|Transport and catabolism	Purine metabolism PATHko00230|Exosome BRko04147	adenine phosphoribosyltransferase [Lactobacillus plantarum]	-	-	1
406	3.08423	39	3971	438.353	0	-	0	-2	0.0868427	Membrane transport	Transporters BRko02000	ammonium transporter channel family protein [Shewanella oneidensis MR-1]	-	-	0
3416	3.08354	9	951	143.008	0	-	0	-2	0.0945882	Genetic information processing	Translation proteins	MULTISPECIES: RNA-binding protein S1 [Bacilli]	-	-	0
587	3.08068	32	3189	226.674	2259	NoPlant	39	1	0.0831203	Membrane transport	Transporters BRko02000|ABC transporters PATHko02010	MULTISPECIES: amino acid ABC transporter permease [Enterobacteriaceae]	-	-	0
1647	3.07828	26	1680	467.605	0	-	0	-2	0.126807	Cellular processes and signaling	Transport	sodium:alanine symporter family protein [Streptococcus pneumoniae]	-	-	0
693	3.07366	26	3169	364.458	0	-	0	-2	0.0819369	Energy metabolism|Signal transduction	Oxidative phosphorylation PATHko00190|Twocomponent system PATHko02020	cytochrome d ubiquinol oxidase subunit II [Leptospirillum sp. Group II 'CF-1']	-	-	0
10220	3.07166	11	296	449.966	0	-	0	-2	0.24677			radical SAM protein [Clostridium sp. BNL1100]	-	-	1
30868	3.06816	8	74	781.726	0	-	0	-2	0.278869	Poorly characterized	Function unknown	RND transporter [Methanosarcina barkeri]	-	-	1
14211	3.06626	22	195	323.432	0	-	0	-2	0.275633	Membrane transport	Transporters BRko02000	arsenic ABC transporter ATPase [Planococcus sp. PAMC 21323]	-	-	1
573	3.06567	29	3477	404.276	0	-	0	-2	0.112686	Poorly characterized	Function unknown	MULTISPECIES: membrane protein [Pseudomonas fluorescens group]	-	-	0
30197	3.06461	11	84	778.674	0	-	0	-2	0.231185	Nucleotide metabolism	Purine metabolism PATHko00230|Pyrimidine metabolism PATHko00240	anaerobic ribonucleoside triphosphate reductase [Methanosarcina sp. MTP4]	-	-	1
2237	3.06251	19	1395	453.569	0	-	0	-2	0.291898	Translation	Transfer RNA biogenesis BRko03016	MULTISPECIES: tRNA(Ile)-lysidine synthetase [Bacillus subtilis group]	-	-	0
25180	3.0625	8	108	301.889	0	-	0	-2	0.234728			MULTISPECIES: Fis family transcriptional regulator [Desulfurococcus]	-	-	1
319	3.0598	30	4678	350.708	1266	NoPlant	4674	0.00320924	0.103243	Replication and repair	Base excision repair PATHko03410|DNA repair and recombination proteins BRko03400	MULTISPECIES: A/G-specific adenine glycosylase [Bacillus cereus group]	-	-	0
940	3.05885	23	2599	180.457	0	-	0	-2	0.0940879	Glycan biosynthesis and metabolism	Lipopolysaccharide biosynthesis PATHko00540|Lipopolysaccharide biosynthesis proteins BRko01005	MULTISPECIES: 3-deoxy-D-manno-octulosonate 8-phosphate phosphatase KdsC [Enterobacteriaceae]	-	-	0
9067	3.05601	22	266	212.306	0	-	0	-2	0.26745			hypothetical protein CBO1348 [Clostridium botulinum A str. ATCC 3502]	-	-	1
12795	3.05382	32	226	248.264	0	-	0	-2	0.227875	Transport and catabolism	Prokaryotic Defense System BRko02048	MULTISPECIES: type III-A CRISPR-associated RAMP protein Csm3 [Thermotoga]	-	-	1
1288	3.05273	9	2161	465.54	0	-	0	-2	0.110406	Translation	Messenger RNA Biogenesis BRko03019|RNA degradation PATHko03018	MULTISPECIES: polynucleotide adenylyltransferase PcnB [Burkholderia cepacia complex]	-	-	0
503	3.05	21	2673	389.633	1388	NoPlant	3451	0	0.234542	Cell motility	Twocomponent system PATHko02020|Bacterial motility proteins BRko02035|Flagellar assembly PATHko02040|NODlike receptor signaling pathway PATHko04621|Plantpathogen interaction PATHko04626|Salmonella infection PATHko05132|Legionellosis PATHko05134	MULTISPECIES: flagellin protein [Bacillus subtilis group]	-	-	0
1656	3.04993	33	1523	936.886	0	-	0	-2	0.0868132	Energy metabolism	Glyoxylate and dicarboxylate metabolism PATHko00630|Methane metabolism PATHko00680	MULTISPECIES: formate dehydrogenase subunit alpha [Bacillus cereus group]	-	-	0
819	3.04832	27	2586	308.929	0	-	0	-2	0.0685585	Membrane transport	Transporters BRko02000|ABC transporters PATHko02010|Quorum sensing PATHko02024|betaLactam resistance PATHko01501	MULTISPECIES: peptide ABC transporter permease [Bacillus cereus group]	-	-	0
20494	3.04332	13	136	162.059	0	-	0	-2	0.184609	Nucleotide metabolism	Pyrimidine metabolism PATHko00240|DNA repair and recombination proteins BRko03400	MULTISPECIES: deoxyuridine 5'-triphosphate nucleotidohydrolase [Methanosarcina]	-	-	1
12351	3.04271	23	229	277.6	0	-	0	-2	0.229928			hypothetical protein [Thermococcus sp. AM4]	-	-	1
783	3.04205	21	2944	337.079	2484	NoPlant	20	1	0.095261	Metabolism of cofactors and vitamins	Porphyrin and chlorophyll metabolism PATHko00860	MULTISPECIES: ferrochelatase [Enterobacteriaceae]	-	-	0
3652	3.04099	28	886	122.018	0	-	0	-2	0.115348	Signal transduction	Twocomponent system PATHko02020|Twocomponent system BRko02022|Bacterial chemotaxis PATHko02030|Bacterial motility proteins BRko02035	MULTISPECIES: two-component system response regulator [Bacillus cereus group]	-	-	0
799	3.03941	23	2809	273.979	2226	NoPlant	97	1	0.117652	Membrane transport	Transporters BRko02000|ABC transporters PATHko02010	MULTISPECIES: organic solvent ABC transporter ATP-binding protein [Enterobacteriaceae]	-	-	0
2020	3.03923	19	1472	665.619	0	-	0	-2	0.184606	Metabolism	Energy metabolism	electron transport complex subunit RsxC [Salmonella enterica]	-	-	0
872	3.03475	24	2758	301.658	2564	Plant	30	1	0.167712	Poorly characterized	Function unknown	MULTISPECIES: nucleoside-diphosphate sugar epimerase [Acinetobacter calcoaceticus/baumannii complex]	-	-	0
784	3.03399	24	2962	909.724	861	Plant	2905	0	0.0779184	Energy metabolism	Pyruvate metabolism PATHko00620|Carbon fixation in photosynthetic organisms PATHko00710|Carbon fixation pathways in prokaryotes PATHko00720|Methane metabolism PATHko00680	MULTISPECIES: phosphoenolpyruvate carboxylase [Pseudomonas putida group]	-	-	0
949	3.0319	13	2609	296.461	0	-	0	-2	0.108816	Membrane transport	Transporters BRko02000	MULTISPECIES: magnesium and cobalt efflux protein CorC [Proteobacteria]	-	-	0
28777	3.03011	11	91	102.011	1866	Plant	84	0	0.310648	Poorly characterized	Function unknown	YggU family protein [Methanocaldococcus sp. FS406-22]	-	-	1
1918	3.02248	19	1373	516.829	0	-	0	-2	0.0820523	Energy metabolism|Signal transduction	Oxidative phosphorylation PATHko00190|Twocomponent system PATHko02020	cytochrome c oxidase, cbb3-type, subunit I/cytochrome c oxidase, cbb3-type, subunit II [Echinicola vietnamensis]	-	-	0
1093	3.01775	10	2416	331.804	0	-	0	-2	0.0854459	Translation	Transfer RNA biogenesis BRko03016	MULTISPECIES: tRNA dihydrouridine synthase DusA [Enterobacteriaceae]	-	-	0
668	3.01742	22	3221	475.149	2315	NoPlant	36	1	0.0570134	Carbohydrate metabolism|Metabolism of other amino acids	Pentose phosphate pathway PATHko00030|Glutathione metabolism PATHko00480	MULTISPECIES: phosphogluconate dehydrogenase (NADP(+)-dependent, decarboxylating) [Lactobacillus casei group]	-	-	0
2627	3.01704	30	1087	113.104	0	-	0	-2	0.181893	Xenobiotics biodegradation and metabolism	Benzoate degradation PATHko00362	MULTISPECIES: alkylhydroperoxidase AhpD family core domain protein [Burkholderia]	-	-	0
2956	3.01636	11	1054	262.749	0	-	0	-2	0.133266	Membrane transport	Mitochondrial biogenesis BRko03029|Protein export PATHko03060|Bacterial secretion system PATHko03070|Secretion system BRko02044|Quorum sensing PATHko02024	MULTISPECIES: membrane protein insertase YidC [Clostridium]	-	-	0
12313	3.01529	25	231	57.9295	0	-	0	-2	0.377409	Metabolism		MULTISPECIES: 4Fe-4S ferredoxin [Bacteroides]	-	-	1
28024	3.01489	14	94	534.5	0	-	0	-2	0.278962	Energy metabolism	Methane metabolism PATHko00680	methyl coenzyme M reductase system, component A2 [Methanosarcina sp. MTP4]	-	-	1
3970	3.01488	24	757	410.89	0	-	0	-2	0.315535			MULTISPECIES: hypothetical protein [Bacillus subtilis group]	-	-	0
21074	3.01292	6	131	649.496	0	-	0	-2	0.413581			hypothetical protein [Paenibacillus sp. FSL R5-0912]	-	-	1
757	3.00995	34	2517	429.52	0	-	0	-2	0.10557	Membrane transport	Transporters BRko02000	MULTISPECIES: glutamate/aspartate:proton symporter GltP [Pseudomonas fluorescens group]	-	-	0
12617	3.00908	19	226	343.158	0	-	0	-2	0.214497	Membrane transport	Transporters BRko02000	MULTISPECIES: anion permease [Bacillus subtilis group]	-	-	1
1882	3.00665	24	1392	315.891	0	-	0	-2	0.132229	Carbohydrate metabolism	Fructose and mannose metabolism PATHko00051|Amino sugar and nucleotide sugar metabolism PATHko00520	MULTISPECIES: mannose-6-phosphate isomerase Pmi [Bacillus subtilis group]	-	-	0
1682	3.00624	24	1757	338.19	0	-	0	-2	0.0804698	Amino acid metabolism	Glycine, serine and threonine metabolism PATHko00260	MULTISPECIES: low-specificity L-threonine aldolase [Enterobacteriaceae]	-	-	0
664	3.00096	24	3254	387.415	0	-	0	-2	0.0831801	Amino acid metabolism	Amino acid related enzymes BRko01007|Biotin metabolism PATHko00780	MULTISPECIES: 8-amino-7-oxononanoate synthase [Bacillus cereus group]	-	-	0
14680	3	14	200	62.105	0	-	0	-2	0.108839	Translation	Ribosome PATHko03010|Ribosome BRko03011	MULTISPECIES: 30S ribosomal protein S27ae [Methanosarcina]	-	-	1
18551	3	9	154	271.045	0	-	0	-2	0.252193	Translation|Folding, sorting and degradation	Messenger RNA Biogenesis BRko03019|RNA degradation PATHko03018	RNA-binding protein [Thermococcus sp. 4557]	-	-	1
21616	3	9	127	121.228	0	-	0	-2	0.223194	Poorly characterized	Function unknown	MULTISPECIES: hypothetical protein [Methanosarcina]	-	-	1
22613	3	7	116	176.617	0	-	0	-2	0.207619	Translation	Transfer RNA biogenesis BRko03016	tRNA-intron lyase [Sulfolobus sp. A20]	-	-	1
29433	3	6	89	447.36	0	-	0	-2	0.1066	Genetic information processing	Replication, recombination and repair proteins	TATA box-binding protein [Sulfolobus sp. A20]	-	-	1
30870	3	7	84	54.7619	0	-	0	-2	0.156841			MULTISPECIES: preprotein translocase subunit SecG [Methanosarcina]	-	-	1
30872	3	7	84	200.774	0	-	0	-2	0.212985			hypothetical protein [Methanosarcina barkeri]	-	-	1
34551	3	4	73	369.411	0	-	0	-2	0.159912	Genetic information processing	Protein folding and associated processing	MULTISPECIES: ATPase AAA [Methanosarcina]	-	-	1
23935	2.99421	14	113	60.4336	0	-	0	-2	0.122422	Translation	Ribosome PATHko03010|Ribosome BRko03011	MULTISPECIES: 50S ribosomal protein L37 [Thermococcus]	-	-	1
8861	2.98855	24	346	280.92	0	-	0	-2	0.17132	Metabolism	Metabolism of cofactors and vitamins	MULTISPECIES: molybdenum transporter ModD [Enterobacteriaceae]	-	-	1
6419	2.98125	24	481	710.071	0	-	0	-2	0.225965	Carbohydrate metabolism	Glycolysis / Gluconeogenesis PATHko00010|Pyruvate metabolism PATHko00620|Propanoate metabolism PATHko00640|Lipid biosynthesis proteins BRko01004	acetyl-CoA synthetase [Bordetella pertussis]	-	-	1
2307	2.98076	20	1360	148.707	0	-	0	-2	0.170949			MULTISPECIES: EVE domain-containing protein [Pseudomonas putida group]	-	-	0
3496	2.97643	10	860	97.4899	0	-	0	-2	0.103138	Cellular processes and signaling	Cell growth	MULTISPECIES: septation protein SpoVG [Bacillus]	-	-	0
9460	2.9742	27	323	149.732	0	-	0	-2	0.290765	Replication and repair	DNA repair and recombination proteins BRko03400	DNA mismatch repair protein MutT [Methanosarcina sp. MTP4]	-	-	1
9418	2.97203	26	292	340.994	0	-	0	-2	0.237742	Xenobiotics biodegradation and metabolism	Nitrotoluene degradation PATHko00633	hydrogenase expression protein HypE [Mycobacterium sp. EPa45]	-	-	1
1139	2.97107	16	2154	107.037	1657	NoPlant	2319	0	0.0707052	Metabolism	Energy metabolism	MULTISPECIES: ferredoxin FdxC [Mycobacterium tuberculosis complex]	-	-	0
21270	2.96875	10	130	258.823	0	-	0	-2	0.221758	Poorly characterized	Function unknown	exonuclease [Methanosarcina sp. Kolksee]	-	-	1
28294	2.96875	5	89	131.387	0	-	0	-2	0.247495	Poorly characterized	Function unknown	hypothetical protein [Methanosarcina sp. MTP4]	-	-	1
3549	2.96659	19	931	142.518	0	-	0	-2	0.189892	Poorly characterized	General function prediction only	thioesterase superfamily protein-possibly 4-hydroxybenzoyl-CoA thioesterase [Nonlabens dokdonensis]	-	-	0
38847	2.96634	5	63	306.111	0	-	0	-2	0.21277	Metabolism	Carbohydrate metabolism	2-phosphoglycerate kinase [Thermococcus sp. 2319x1]	-	-	1
24183	2.96296	7	112	87.2946	0	-	0	-2	0.111497	Translation	Ribosome PATHko03010|Ribosome BRko03011	50S ribosomal protein L14e [Sulfolobus sp. A20]	-	-	1
1406	2.96282	31	2005	119.962	0	-	0	-2	0.189343			MULTISPECIES: hypothetical protein [Mycobacterium tuberculosis complex]	-	-	0
7099	2.96258	25	451	498.881	1418	NoPlant	455	0	0.11189	Energy metabolism|Xenobiotics biodegradation and metabolism	Nitrogen metabolism PATHko00910|Chloroalkane and chloroalkene degradation PATHko00625	MULTISPECIES: nitrogenase molybdenum-iron protein alpha chain [Rhizobium]	-	-	1
12812	2.96234	21	213	475.009	858	NoPlant	230	0	0.233588			TIGR00300 family protein [Synechococcus sp. PCC 7003]	-	-	1
556	2.96061	29	3601	637.782	0	-	0	-2	0.0851377	Folding, sorting and degradation|Replication and repair	RNA degradation PATHko03018|DNA repair and recombination proteins BRko03400	MULTISPECIES: ATP-dependent DNA helicase RecQ [Bacillus subtilis group]	-	-	0
37978	2.95794	6	65	366.954	0	-	0	-2	0.250674			methyltransferase [Methanosarcina sp. Kolksee]	-	-	1
4917	2.95781	12	675	89.24	0	-	0	-2	0.125375	Poorly characterized	Function unknown	MULTISPECIES: hypothetical protein [Bacillus]	-	-	0
506	2.9573	39	2961	304.882	1425	NoPlant	3822	0.0319205	0.160362	Membrane transport	Transporters BRko02000|Quorum sensing PATHko02024	MULTISPECIES: peptide ABC transporter permease [Bacillus cereus group]	-	-	0
2649	2.95634	37	1134	605.405	0	-	0	-2	0.128092	Carbohydrate metabolism	Glycolysis / Gluconeogenesis PATHko00010|Citrate cycle TCA cycle PATHko00020|Pyruvate metabolism PATHko00620|Butanoate metabolism PATHko00650|Carbon fixation pathways in prokaryotes PATHko00720	MULTISPECIES: 2-oxoglutarate ferredoxin oxidoreductase subunit alpha [Mycobacterium tuberculosis complex]	-	-	0
2869	2.95455	5	1127	153.404	0	-	0	-2	0.137521	Transcription	Transcription factors BRko03000	MULTISPECIES: hypothetical protein [Streptococcus anginosus group]	-	-	0
3731	2.95271	21	868	465.122	0	-	0	-2	0.0748245	Metabolism of other amino acids	Butanoate metabolism PATHko00650|Alanine, aspartate and glutamate metabolism PATHko00250|betaAlanine metabolism PATHko00410|Taurine and hypotaurine metabolism PATHko00430|Quorum sensing PATHko02024|GABAergic synapse PATHko04727|Type I diabetes mellitus PATHko04940	MULTISPECIES: glutamate decarboxylase beta [Enterobacteriaceae]	-	-	0
2074	2.951	27	1478	399.847	0	-	0	-2	0.173848	Metabolism of cofactors and vitamins|Translation|Folding, sorting and degradation	Thiamine metabolism PATHko00730|Transfer RNA biogenesis BRko03016|Sulfur relay system PATHko04122	MULTISPECIES: tRNA sulfurtransferase ThiI [Lactobacillus casei group]	-	-	0
29957	2.95	8	87	157.517	0	-	0	-2	0.34831			hypothetical protein [Methanosarcina barkeri]	-	-	1
5058	2.94968	26	654	182.236	0	-	0	-2	0.344492	Metabolism of terpenoids and polyketides		MULTISPECIES: isochorismatase hydrolase [Methylibium]	-	-	0
751	2.94949	26	3006	454.118	0	-	0	-2	0.0761998	Metabolism of other amino acids	Glutathione metabolism PATHko00480|Thyroid hormone synthesis PATHko04918	MULTISPECIES: glutathione-disulfide reductase [Pseudomonas putida group]	-	-	0
1148	2.94583	29	2314	379.258	0	-	0	-2	0.186429	Amino acid metabolism	Cysteine and methionine metabolism PATHko00270	MULTISPECIES: homoserine O-acetyltransferase [Mycobacterium tuberculosis complex]	-	-	0
6249	2.94171	13	518	1125.53	0	-	0	-2	0.179211	Nucleotide metabolism	Purine metabolism PATHko00230|Pyrimidine metabolism PATHko00240|DNA repair and recombination proteins BRko03400	ribonucleotide-diphosphate reductase subunit alpha [Streptomyces sp. Mg1]	-	-	0
1693	2.94148	25	1761	245.028	0	-	0	-2	0.143195	Poorly characterized	Function unknown	MULTISPECIES: oxidative stress defense protein [Proteobacteria]	-	-	0
26403	2.94118	8	99	373.284	0	-	0	-2	0.196041	Replication and repair	DNA replication proteins BRko03032	cell division control protein 6 [Methanosarcina sp. Kolksee]	-	-	1
3300	2.93937	24	985	568.552	0	-	0	-2	0.161079	Signal transduction	Protein kinases BRko01001|Twocomponent system PATHko02020|Twocomponent system BRko02022	MULTISPECIES: PAS domain-containing sensor histidine kinase [Bacillus subtilis group]	-	-	0
489	2.93824	33	3188	559.263	0	-	0	-2	0.10632	Lipid metabolism	Fatty acid biosynthesis PATHko00061|Fatty acid degradation PATHko00071|Lipid biosynthesis proteins BRko01004|Exosome BRko04147|Peroxisome PATHko04146|Ferroptosis PATHko04216|Quorum sensing PATHko02024|Adipocytokine signaling pathway PATHko04920|PPAR signaling pathway PATHko03320	MULTISPECIES: long-chain-fatty-acid--CoA ligase [Bacillus cereus group]	-	-	0
737	2.93774	27	2806	1044.53	0	-	0	-2	0.128665	Cellular processes and signaling	Transport	multidrug resistance protein mdtC multidrug transporter mdtC [Paenibacillus polymyxa]	-	-	0
28845	2.9375	6	91	233.308	0	-	0	-2	0.174752			hypothetical protein [Thermococcus sp. AM4]	-	-	1
34663	2.9375	5	73	267.493	0	-	0	-2	0.247778	Signal transduction|Drug resistance	MAPK signaling pathway plant PATHko04016|Platinum drug resistance PATHko01524	potassium ABC transporter ATPase [Methanosarcina sp. MTP4]	-	-	1
36151	2.9375	6	69	626.159	0	-	0	-2	0.402841	Poorly characterized	Function unknown	serine protease [Thermococcus sp. AM4]	-	-	1
35967	2.92864	10	69	642.884	0	-	0	-2	0.246229	Carbohydrate metabolism	Glycolysis / Gluconeogenesis PATHko00010	glyceraldehyde-3-phosphate:ferredoxin oxidoreductase [Thermococcus sp. AM4]	-	-	1
10994	2.92298	16	249	407.38	0	-	0	-2	0.243987	Membrane transport	Transporters BRko02000|ABC transporters PATHko02010	ABC transporter permease [Methanosarcina sp. Kolksee]	-	-	1
944	2.92296	25	2514	229.801	0	-	0	-2	0.106006	Signal transduction	Twocomponent system PATHko02020|Twocomponent system BRko02022|Quorum sensing PATHko02024	MULTISPECIES: DNA-binding response regulator [Mycobacterium tuberculosis complex]	-	-	0
316	2.92212	27	4459	146.158	0	-	0	-2	0.152283	Transcription	Transcription factors BRko03000	MULTISPECIES: transcriptional repressor [Proteobacteria]	-	-	0
29070	2.91534	8	90	418.956	0	-	0	-2	0.209883	Metabolism of terpenoids and polyketides		phytoene dehydrogenase [Methanosarcina sp. MTP4]	-	-	1
442	2.91386	33	3216	482.224	0	-	0	-2	0.0799627	Amino acid metabolism	Butanoate metabolism PATHko00650|Alanine, aspartate and glutamate metabolism PATHko00250|Lysine degradation PATHko00310|Tyrosine metabolism PATHko00350|Nicotinate and nicotinamide metabolism PATHko00760	MULTISPECIES: NAD-dependent succinate-semialdehyde dehydrogenase [Bacillus cereus group]	-	-	0
954	2.9104	26	2311	373.129	0	-	0	-2	0.0985105	Amino acid metabolism|Metabolism of other amino acids	Alanine, aspartate and glutamate metabolism PATHko00250|Taurine and hypotaurine metabolism PATHko00430	MULTISPECIES: alanine dehydrogenase [Bacillus]	-	-	0
2246	2.90863	26	1271	310.828	2328	NoPlant	44	1	0.118742	Carbohydrate metabolism|Metabolism of other amino acids	Pentose phosphate pathway PATHko00030|Glutathione metabolism PATHko00480	MULTISPECIES: 6-phosphogluconate dehydrogenase (decarboxylating) [Mycobacterium tuberculosis complex]	-	-	0
23455	2.90486	10	115	431.026	0	-	0	-2	0.218944	Metabolism of cofactors and vitamins	Thiamine metabolism PATHko00730	bifunctional hydroxymethylpyrimidine kinase/phosphomethylpyrimidine kinase [Sulfolobus islandicus]	-	-	1
1833	2.90479	17	1540	424.732	0	-	0	-2	0.135299	Carbohydrate metabolism	Glyoxylate and dicarboxylate metabolism PATHko00630	MULTISPECIES: glycolate oxidase iron-sulfur subunit [Pseudomonas putida group]	-	-	0
1878	2.90377	17	1581	192.88	0	-	0	-2	0.0740435	Metabolism	Energy metabolism	RnfABCDGE type electron transport complex subunit A [Clostridium botulinum A str. ATCC 3502]	-	-	0
1950	2.90377	17	1520	227.403	0	-	0	-2	0.11045	Metabolism	Energy metabolism	MULTISPECIES: electron transport complex subunit RsxE [Enterobacteriaceae]	-	-	0
2144	2.90359	30	1280	291.092	0	-	0	-2	0.137499	Membrane transport	Transporters BRko02000|ABC transporters PATHko02010|Twocomponent system PATHko02020|Tuberculosis PATHko05152	MULTISPECIES: phosphate ABC transporter substrate-binding protein [Lactobacillus casei group]	-	-	0
1461	2.90273	28	1549	352.966	0	-	0	-2	0.130301	Cellular processes and signaling	Cell motility and secretion	MULTISPECIES: BMP family ABC transporter substrate-binding protein [Bacillus cereus group]	-	-	0
3161	2.90099	29	1016	577.612	0	-	0	-2	0.114775	Replication and repair	DNA repair and recombination proteins BRko03400	MULTISPECIES: DNA polymerase/3'-5' exonuclease PolX [Bacillus cereus group]	-	-	0
2283	2.9	8	1365	1441.09	0	-	0	-2	0.088025	Replication and repair	Purine metabolism PATHko00230|Pyrimidine metabolism PATHko00240|DNA replication PATHko03030|DNA replication proteins BRko03032|Mismatch repair PATHko03430|Homologous recombination PATHko03440|DNA repair and recombination proteins BRko03400	MULTISPECIES: DNA polymerase III subunit alpha [Bacillus subtilis group]	-	-	0
2487	2.89875	14	1145	222.786	0	-	0	-2	0.0666749	Amino acid metabolism	Glycine, serine and threonine metabolism PATHko00260|Cysteine and methionine metabolism PATHko00270	MULTISPECIES: L-serine dehydratase, iron-sulfur-dependent subunit beta [Bacillus cereus group]	-	-	0
7493	2.89549	28	403	375.188	0	-	0	-2	0.213904	Carbohydrate metabolism	Pyruvate metabolism PATHko00620	homocitrate synthase 2 [Nostoc sp. PCC 7120]	-	-	1
724	2.89271	15	2884	155.996	0	-	0	-2	0.100037	Transcription	Transcription factors BRko03000	MULTISPECIES: arginine repressor [Streptococcus anginosus group]	-	-	0
2479	2.88936	8	1275	259.734	0	-	0	-2	0.0962261			MULTISPECIES: RNA-binding protein S4 [Bacillus cereus group]	-	-	0
16897	2.88936	21	129	151.68	0	-	0	-2	0.337398	Metabolism	Energy metabolism	methyl-viologen-reducing hydrogenase subunit delta [Methanobrevibacter sp. YE315]	-	-	1
15554	2.88889	14	187	50.7487	0	-	0	-2	0.111596	Translation	Ribosome PATHko03010|Ribosome BRko03011	MULTISPECIES: 50S ribosomal protein L39 [Sulfolobus]	-	-	1
18822	2.88889	11	151	374.013	0	-	0	-2	0.25019	Replication and repair	DNA replication PATHko03030|DNA replication proteins BRko03032	DNA primase small subunit [Methanosarcina barkeri]	-	-	1
39865	2.88889	5	61	170.738	0	-	0	-2	0.206764			MULTISPECIES: ArsR family transcriptional regulator [Methanosarcina]	-	-	1
31263	2.88794	9	83	400.458	0	-	0	-2	0.23575			potassium channel protein [Methanosarcina sp. MTP4]	-	-	1
665	2.88755	29	2684	709.887	0	-	0	-2	0.0848067	Replication and repair	DNA replication proteins BRko03032	MULTISPECIES: DNA topoisomerase III [Bacillus cereus group]	-	-	0
1116	2.88597	19	2383	207.419	0	-	0	-2	0.079256	Translation	Transfer RNA biogenesis BRko03016|Ribosome biogenesis BRko03009	MULTISPECIES: threonylcarbamoyl-AMP synthase [Pseudomonas syringae group]	-	-	0
1287	2.88543	27	1919	495.014	0	-	0	-2	0.153876	Carbohydrate metabolism|Glycan biosynthesis and metabolism	Starch and sucrose metabolism PATHko00500|Glycosyltransferases BRko01003	MULTISPECIES: trehalose-6-phosphate synthase [Burkholderia cepacia complex]	-	-	0
625	2.8851	37	3283	205.719	2475	NoPlant	64	1	0.0705191	Signal transduction	MAPK signaling pathway fly PATHko04013|FoxO signaling pathway PATHko04068|Peroxisome PATHko04146|Longevity regulating pathway mammal PATHko04211|Longevity regulating pathway worm PATHko04212|Longevity regulating pathway multiple species PATHko04213|Huntingtons disease PATHko05016	MULTISPECIES: superoxide dismutase [Mn] [Enterobacteriaceae]	-	-	0
4542	2.88442	11	732	415.01	0	-	0	-2	0.245533	Cell motility	Bacterial motility proteins BRko02035	MULTISPECIES: flagellar biosynthesis regulator FlhF [Bacillus subtilis group]	-	-	0
1112	2.88371	37	2155	337.986	0	-	0	-2	0.172416	Membrane transport	Transporters BRko02000	MULTISPECIES: magnesium and cobalt transport protein CorA [Bacillus]	-	-	0
891	2.88289	25	2386	638.66	0	-	0	-2	0.0824418	Membrane transport	Transporters BRko02000	MULTISPECIES: potassium transporter Kup [Lactobacillus casei group]	-	-	0
1393	2.88149	29	2045	303.971	0	-	0	-2	0.0537592	Amino acid metabolism	Sulfur metabolism PATHko00920|Cysteine and methionine metabolism PATHko00270	MULTISPECIES: cysteine synthase B [Burkholderia cepacia complex]	-	-	0
651	2.8807	31	2767	243.613	0	-	0	-2	0.0580381	Membrane transport	Transporters BRko02000	MULTISPECIES: polar amino acid ABC transporter ATP-binding protein [Enterobacteriaceae]	-	-	0
924	2.87998	34	2498	136.06	0	-	0	-2	0.236029	Nucleotide metabolism|Xenobiotics biodegradation and metabolism	Pyrimidine metabolism PATHko00240|Drug metabolism other enzymes PATHko00983	MULTISPECIES: cytidine deaminase [Bacillus]	-	-	0
35614	2.87966	5	70	157.243	0	-	0	-2	0.240414			4-hydroxybenzoate synthetase (chorismate lyase) [Methanosarcina sp. MTP4]	-	-	1
23508	2.87868	9	115	517.043	2312	NoPlant	115	1	0.131264	Nucleotide metabolism|Transcription	Purine metabolism PATHko00230|Pyrimidine metabolism PATHko00240|RNA polymerase PATHko03020|Transcription machinery BRko03021	DNA-directed RNA polymerase subunit B'' [Methanosarcina sp. MTP4]	-	-	1
21651	2.87717	10	127	197.606	0	-	0	-2	0.241072			hypothetical protein [Streptomyces sp. CFMR 7]	-	-	1
960	2.8769	27	2586	206.415	0	-	0	-2	0.142393	Metabolism of cofactors and vitamins	Nicotinate and nicotinamide metabolism PATHko00760	MULTISPECIES: nicotinamidase [Burkholderia cepacia complex]	-	-	0
1271	2.875	11	2177	458.956	0	-	0	-2	0.0704235	Cellular processes and signaling	Membrane and intracellular structural molecules	MULTISPECIES: UDP-N-acetylmuramate:L-alanyl-gamma-D-glutamyl-meso-diaminopimelate ligase [Burkholderia cepacia complex]	-	-	0
35613	2.875	4	70	158.9	0	-	0	-2	0.303398	Translation	Ribosome biogenesis in eukaryotes PATHko03008|Ribosome biogenesis BRko03009	rRNA maturation protein [Methanosarcina sp. MTP4]	-	-	1
36904	2.875	5	67	253.716	0	-	0	-2	0.354225	Enzyme families|Membrane transport|Cell motility	Peptidases BRko01002|Secretion system BRko02044|Bacterial motility proteins BRko02035	peptidase A24 [Methanosarcina barkeri]	-	-	1
634	2.87007	25	3163	286.78	0	-	0	-2	0.0843664	Carbohydrate metabolism|Metabolism of cofactors and vitamins	Glyoxylate and dicarboxylate metabolism PATHko00630|One carbon pool by folate PATHko00670	MULTISPECIES: formyltetrahydrofolate deformylase [Enterobacteriaceae]	-	-	0
1262	2.86902	29	2170	257.981	0	-	0	-2	0.102189	Membrane transport	Transporters BRko02000	MULTISPECIES: iron export ABC transporter permease subunit FetB [Bacillus cereus group]	-	-	0
1015	2.86745	17	2254	232.831	1034	NoPlant	2038	0	0.141367	Cell motility	Bacterial motility proteins BRko02035|Flagellar assembly PATHko02040	MULTISPECIES: flagellar basal body L-ring protein [Burkholderia cepacia complex]	-	-	0
29438	2.86692	17	88	118.528	0	-	0	-2	0.229971			hypothetical protein [Thermococcus sp. 2319x1]	-	-	1
1576	2.86334	31	1518	536.535	0	-	0	-2	0.113058	Metabolism of other amino acids	Taurine and hypotaurine metabolism PATHko00430|Cyanoamino acid metabolism PATHko00460|Glutathione metabolism PATHko00480|Peptidases BRko01002	MULTISPECIES: gamma-glutamyltransferase [Burkholderia cepacia complex]	-	-	0
855	2.8625	31	2770	427.644	0	-	0	-2	0.135493	Membrane transport	Bacterial toxins BRko02042	MULTISPECIES: hypothetical protein [Pseudomonas putida group]	-	-	0
1441	2.86216	23	1797	463.893	0	-	0	-2	0.124509	Enzyme families	Peptidases BRko01002	peptidase M20 family protein [Ilumatobacter coccineus]	-	-	0
45719	2.85714	5	50	607.74	0	-	0	-2	0.301111	Poorly characterized	General function prediction only	membrane protein [Halobacterium sp. DL1]	-	-	1
13285	2.85696	20	203	171.773	0	-	0	-2	0.271756	Amino acid metabolism	C5Branched dibasic acid metabolism PATHko00660|Valine, leucine and isoleucine biosynthesis PATHko00290	MULTISPECIES: 3-isopropylmalate dehydratase small subunit [Mycobacterium avium complex (MAC)]	-	-	1
3155	2.85587	12	1028	203.138	0	-	0	-2	0.187276	Glycan biosynthesis and metabolism|Membrane transport		MULTISPECIES: methionine biosynthesis protein MetW [Pseudomonas putida group]	-	-	0
397	2.85466	28	3681	308.598	2511	NoPlant	107	1	0.0722231	Carbohydrate metabolism	Glycolysis / Gluconeogenesis PATHko00010|Pentose phosphate pathway PATHko00030|Fructose and mannose metabolism PATHko00051|Carbon fixation in photosynthetic organisms PATHko00710|Methane metabolism PATHko00680	MULTISPECIES: class II fructose-bisphosphate aldolase [Rhodococcus]	-	-	0
17091	2.85181	23	164	390.91	0	-	0	-2	0.282725	Glycan biosynthesis and metabolism	Glycosyltransferases BRko01003|NGlycan biosynthesis PATHko00510	glycosyl transferase family 2 [Rhizobium sp. N731]	-	-	1
2719	2.85147	15	1135	294.926	0	-	0	-2	0.0599387	Amino acid metabolism	Glycine, serine and threonine metabolism PATHko00260|Cysteine and methionine metabolism PATHko00270	MULTISPECIES: L-serine dehydratase, iron-sulfur-dependent subunit alpha [Bacillus]	-	-	0
362	2.85	35	4107	189.92	0	-	0	-2	0.114276	Folding, sorting and degradation	Chaperones and folding catalysts BRko03110	MULTISPECIES: cyclophilin type peptidyl-prolyl cis-trans isomerase [Thauera]	-	-	0
5848	2.84848	29	542	372.4	0	-	0	-2	0.229572	Poorly characterized	General function prediction only	MULTISPECIES: heme d1 biosynthesis radical SAM protein NirJ2 [Dehalobacter]	-	-	0
1103	2.84747	24	2308	344.256	747	NoPlant	2405	0	0.12147	Membrane transport	Secretion system BRko02044|Bacterial motility proteins BRko02035	MULTISPECIES: type IV pili twitching motility protein PilT [Pseudomonas]	-	-	0
828	2.8469	23	2407	579.818	0	-	0	-2	0.0577225	Carbohydrate metabolism	Pyruvate metabolism PATHko00620	MULTISPECIES: pyruvate dehydrogenase [Burkholderia cepacia complex]	-	-	0
2027	2.84563	22	1419	271.2	0	-	0	-2	0.0773845	Xenobiotics biodegradation and metabolism	Fluorobenzoate degradation PATHko00364|Chlorocyclohexane and chlorobenzene degradation PATHko00361|Toluene degradation PATHko00623	MULTISPECIES: carboxymethylenebutenolidase [Enterobacteriaceae]	-	-	0
6023	2.84271	14	541	850.084	0	-	0	-2	0.10704	Enzyme families	Glutathione metabolism PATHko00480|Peptidases BRko01002	putative lysyl-aminopeptidase; aminopeptidase N [Streptococcus pyogenes M1 GAS]	-	-	0
738	2.8422	38	2536	112.117	0	-	0	-2	0.276462	Transcription	Transcription factors BRko03000	MULTISPECIES: ArsR family transcriptional regulator [Bacillus subtilis group]	-	-	0
1290	2.84133	17	2111	483.617	0	-	0	-2	0.159422	Glycan biosynthesis and metabolism	Peptidoglycan biosynthesis PATHko00550|Peptidoglycan biosynthesis and degradation proteins BRko01011|Peptidases BRko01002	MULTISPECIES: serine-type D-Ala-D-Ala carboxypeptidase [Enterobacteriaceae]	-	-	0
247	2.83796	40	3978	437.976	2078	Plant	57	1	0.0651485	Amino acid metabolism	Nitrogen metabolism PATHko00910|Alanine, aspartate and glutamate metabolism PATHko00250|Arginine biosynthesis PATHko00220	NAD-specific glutamate dehydrogenase NADP-specific glutamate dehydrogenase [Micavibrio aeruginosavorus]	-	-	0
781	2.83449	22	2961	1169.24	0	-	0	-2	0.061086	Amino acid metabolism|Metabolism of other amino acids|Metabolism of cofactors and vitamins	Cysteine and methionine metabolism PATHko00270|Selenocompound metabolism PATHko00450|One carbon pool by folate PATHko00670	MULTISPECIES: methionine synthase [Bacillus cereus group]	-	-	0
8541	2.83315	15	365	225.214	0	-	0	-2	0.222882	Metabolism of cofactors and vitamins|Transcription	Biotin metabolism PATHko00780|Transcription factors BRko03000	biotin--[acetyl-CoA-carboxylase] ligase [Campylobacter jejuni]	-	-	1
3430	2.83206	19	961	328.954	0	-	0	-2	0.101892	Metabolism of terpenoids and polyketides	Terpenoid backbone biosynthesis PATHko00900	diphosphomevalonate decarboxylase [Staphylococcus aureus]	-	-	0
24623	2.83007	9	109	94.4091	0	-	0	-2	0.1973			MULTISPECIES: hypothetical protein [Methanosarcina]	-	-	1
1368	2.82995	29	1913	279.861	0	-	0	-2	0.114408	Membrane transport	Transporters BRko02000	MULTISPECIES: formate transporter FocA [Proteobacteria]	-	-	0
823	2.82757	30	2634	311.785	77	Plant	2731	0	0.298851	Carbohydrate metabolism	Fructose and mannose metabolism PATHko00051|Starch and sucrose metabolism PATHko00500|Amino sugar and nucleotide sugar metabolism PATHko00520	MULTISPECIES: aminoimidazole riboside kinase [Vibrio harveyi group]	-	-	0
1600	2.825	19	1846	78.7167	0	-	0	-2	0.120671	Poorly characterized	Function unknown	MULTISPECIES: KH domain-containing protein [Bacillus]	-	-	0
729	2.82379	28	3070	511.458	343	NoPlant	2816	0	0.0727639	Carbohydrate metabolism|Energy metabolism|Amino acid metabolism	Glycolysis / Gluconeogenesis PATHko00010|Methane metabolism PATHko00680|Glycine, serine and threonine metabolism PATHko00260	MULTISPECIES: 2,3-bisphosphoglycerate-independent phosphoglycerate mutase [Enterobacteriaceae]	-	-	0
1670	2.82374	30	1781	194.537	0	-	0	-2	0.194288	Glycan biosynthesis and metabolism	Lipopolysaccharide biosynthesis PATHko00540|Lipopolysaccharide biosynthesis proteins BRko01005	MULTISPECIES: phosphoheptose isomerase [Mycobacterium tuberculosis complex]	-	-	0
683	2.82185	30	2504	318.785	0	-	0	-2	0.133963	Nucleotide metabolism	Purine metabolism PATHko00230|Nicotinate and nicotinamide metabolism PATHko00760	MULTISPECIES: inosine-uridine preferring nucleoside hydrolase [Bacillus cereus group]	-	-	0
6564	2.82113	21	444	716.442	0	-	0	-2	0.157488	Amino acid metabolism	Glyoxylate and dicarboxylate metabolism PATHko00630|Nitrogen metabolism PATHko00910|Alanine, aspartate and glutamate metabolism PATHko00250|Arginine biosynthesis PATHko00220|Twocomponent system PATHko02020|Exosome BRko04147|Necroptosis PATHko04217|Glutamatergic synapse PATHko04724|GABAergic synapse PATHko04727	glutamine synthetase [Synechocystis sp. PCC 6803]	-	-	1
9566	2.82045	16	320	248.009	0	-	0	-2	0.515436	Metabolism of cofactors and vitamins|Transcription	Biotin metabolism PATHko00780|Transcription factors BRko03000	biotin--[acetyl-CoA-carboxylase] ligase [Francisella sp. TX077308]	-	-	1
11500	2.81505	12	256	78.8154	0	-	0	-2	0.193344			MULTISPECIES: AsnC family transcriptional regulator [Streptomyces]	-	-	1
5184	2.81403	12	634	455.163	0	-	0	-2	0.215792	Signal transduction	Twocomponent system PATHko02020|Twocomponent system BRko02022	MULTISPECIES: sigma-54-dependent Fis family transcriptional regulator [Brucella]	-	-	0
4703	2.81373	24	501	750.417	0	-	0	-2	0.145424	Translation|Folding, sorting and degradation|Transport and catabolism	Messenger RNA Biogenesis BRko03019|Protein processing in endoplasmic reticulum PATHko04141|Exosome BRko04147|Legionellosis PATHko05134	MULTISPECIES: AAA family ATPase [Haloarcula]	-	-	0
2626	2.8136	15	1205	270.196	0	-	0	-2	0.176206			MULTISPECIES: hypothetical protein [Burkholderia cepacia complex]	-	-	0
1367	2.81351	16	2058	647.248	0	-	0	-2	0.187758	Replication and repair	Homologous recombination PATHko03440|DNA repair and recombination proteins BRko03400	MULTISPECIES: exodeoxyribonuclease V subunit alpha [Mycobacterium tuberculosis complex]	-	-	0
1018	2.81184	28	2162	332.812	0	-	0	-2	0.104844	Carbohydrate metabolism	Glycolysis / Gluconeogenesis PATHko00010|Citrate cycle TCA cycle PATHko00020|Pyruvate metabolism PATHko00620|HIF1 signaling pathway PATHko04066|Glucagon signaling pathway PATHko04922|Central carbon metabolism in cancer PATHko05230	MULTISPECIES: 2-oxoisovalerate dehydrogenase E1 component subunit beta [Ochrobactrum]	-	-	0
2934	2.81054	13	1104	401.755	0	-	0	-2	0.0848216	Metabolism of cofactors and vitamins	Nicotinate and nicotinamide metabolism PATHko00760	MULTISPECIES: competence/damage-inducible protein A [Enterobacteriaceae]	-	-	0
13239	2.81036	19	221	356.973	1201	NoPlant	9	0	0.119583	Amino acid metabolism	Amino acid related enzymes BRko01007|Phosphonate and phosphinate metabolism PATHko00440	2-aminoethylphosphonate aminotransferase [Burkholderia pseudomallei]	-	-	1
1375	2.80726	30	1773	236.8	0	-	0	-2	0.257317	Nucleotide metabolism|Xenobiotics biodegradation and metabolism|Enzyme families	Purine metabolism PATHko00230|Drug metabolism other enzymes PATHko00983|Peptidases BRko01002	GMP synthase - glutamine amidotransferase protein [Agrobacterium fabrum str. C58]	-	-	0
870	2.80715	33	2691	688.796	0	-	0	-2	0.0570003	Signal transduction	Twocomponent system PATHko02020	K+-transporting ATPase subunit ATPase subunit B [Amycolatopsis mediterranei U32]	-	-	0
3950	2.8066	14	838	283.77	0	-	0	-2	0.0896036	Cellular community prokaryotes		MULTISPECIES: hypothetical protein [Bacillus cereus group]	-	-	0
2491	2.80389	25	1257	331.656	0	-	0	-2	0.159407	Membrane transport	Transporters BRko02000|ABC transporters PATHko02010	MULTISPECIES: iron ABC transporter ATP-binding protein [Pseudomonas putida group]	-	-	0
1476	2.80104	13	1824	305.134	0	-	0	-2	0.0692763	Glycan biosynthesis and metabolism	Lipopolysaccharide biosynthesis PATHko00540|Lipopolysaccharide biosynthesis proteins BRko01005	MULTISPECIES: lipid A biosynthesis lauroyl acyltransferase [Burkholderia cepacia complex]	-	-	0
2089	2.80079	24	1454	100.008	2383	NoPlant	155	1	0.241378	Metabolism of cofactors and vitamins|Transport and catabolism	Folate biosynthesis PATHko00790|Exosome BRko04147	MULTISPECIES: 4a-hydroxytetrahydrobiopterin dehydratase [Mycobacterium tuberculosis complex]	-	-	0
15556	2.80061	23	181	242.176	2455	NoPlant	187	1	0.27139	Energy metabolism|Amino acid metabolism|Cellular community prokaryotes	Sulfur metabolism PATHko00920|Cysteine and methionine metabolism PATHko00270|Biofilm formation Vibrio cholerae PATHko05111	MULTISPECIES: UDP-3-O-(3-hydroxymyristoyl)glucosamine N-acyltransferase [Clostridium]	-	-	1
3657	2.80024	32	826	222.836	0	-	0	-2	0.385456	Poorly characterized	General function prediction only	MULTISPECIES: phosphoribosyltransferase [Mycobacterium tuberculosis complex]	-	-	0
11554	2.79748	28	236	790.039	0	-	0	-2	0.204486	Energy metabolism	Oxidative phosphorylation PATHko00190	MULTISPECIES: proton-efflux P-type ATPase [Lactobacillus casei group]	-	-	1
19688	2.79591	22	140	331.322	0	-	0	-2	0.404095	Membrane transport	Transporters BRko02000|ABC transporters PATHko02010	molybdate ABC transporter substrate-binding protein [Thermococcus sp. AM4]	-	-	1
1490	2.79167	11	1955	492.731	0	-	0	-2	0.114881	Glycan biosynthesis and metabolism	Peptidoglycan biosynthesis and degradation proteins BRko01011	MULTISPECIES: lytic transglycosylase [Proteobacteria]	-	-	0
528	2.79087	33	3519	508.592	0	-	0	-2	0.109887	Energy metabolism	Oxidative phosphorylation PATHko00190	MULTISPECIES: NADH-quinone oxidoreductase subunit M [Mycobacterium tuberculosis complex]	-	-	0
15997	2.78928	20	180	333.917	0	-	0	-2	0.312686	Carbohydrate metabolism	Galactose metabolism PATHko00052|Amino sugar and nucleotide sugar metabolism PATHko00520|Prolactin signaling pathway PATHko04917	MULTISPECIES: galactose-1-phosphate uridylyltransferase [Thermotoga]	-	-	1
40688	2.7891	11	59	255.356	0	-	0	-2	0.139903	Energy metabolism	Methane metabolism PATHko00680	heterodisulfide reductase subunit C [Sulfolobus sp. A20]	-	-	1
1040	2.78706	13	2486	241.812	0	-	0	-2	0.118714	Replication and repair	Purine metabolism PATHko00230|Pyrimidine metabolism PATHko00240|DNA replication PATHko03030|DNA replication proteins BRko03032|Mismatch repair PATHko03430|Homologous recombination PATHko03440|DNA repair and recombination proteins BRko03400	MULTISPECIES: DNA polymerase III subunit epsilon [Enterobacteriaceae]	-	-	0
593	2.78381	28	3345	714.779	646	NoPlant	3313	0	0.101098	Carbohydrate metabolism|Transport and catabolism	Starch and sucrose metabolism PATHko00500|Exosome BRko04147	MULTISPECIES: glycogen-branching enzyme [Mycobacterium tuberculosis complex]	-	-	0
2119	2.78292	28	1363	300.872	0	-	0	-2	0.124821	Membrane transport	Transporters BRko02000	MULTISPECIES: sodium ABC transporter ATP-binding protein [Bacillus cereus group]	-	-	0
9854	2.78268	26	255	226.848	0	-	0	-2	0.293778	Metabolism	Nucleotide metabolism	metal-dependent phosphoesterase PHP family [Aciduliprofundum sp. MAR08-339]	-	-	1
8110	2.77606	23	361	466.093	0	-	0	-2	0.128275	Carbohydrate metabolism|Energy metabolism	Glyoxylate and dicarboxylate metabolism PATHko00630|Carbon fixation in photosynthetic organisms PATHko00710	ribulose-bisphosphate carboxylase large subunit [Synechococcus sp. PCC 6312]	-	-	1
859	2.77403	31	2725	196.904	0	-	0	-2	0.148594	Signal transduction	Twocomponent system PATHko02020	K+-transporting ATPase subunit ATPase subunit C [Rhodococcus pyridinivorans]	-	-	0
1474	2.77328	33	1802	326.376	0	-	0	-2	0.179198	Membrane transport	Transporters BRko02000	MULTISPECIES: calcium/sodium antiporter [Enterobacteriaceae]	-	-	0
702	2.76939	24	2587	697.5	0	-	0	-2	0.10287	Carbohydrate metabolism	Starch and sucrose metabolism PATHko00500	glycogen debranching enzyme GlgX [Salmonella enterica]	-	-	0
2514	2.76889	26	1196	547.33	2338	NoPlant	17	1	0.111192	Carbohydrate metabolism	Glycolysis / Gluconeogenesis PATHko00010|Pyruvate metabolism PATHko00620|Propanoate metabolism PATHko00640|Carbon fixation pathways in prokaryotes PATHko00720|Methane metabolism PATHko00680|Lipid biosynthesis proteins BRko01004	acyl-CoA synthetase AMP-fatty acid ligase [Bacillus thuringiensis]	-	-	0
2384	2.76869	25	1080	587.244	0	-	0	-2	0.06362	Xenobiotics biodegradation and metabolism	Nitrotoluene degradation PATHko00633	hydrogenase 2 large subunit [Salmonella enterica]	-	-	0
11997	2.76521	20	245	330.12	0	-	0	-2	0.163966	Amino acid metabolism|Metabolism of cofactors and vitamins	Histidine metabolism PATHko00340|One carbon pool by folate PATHko00670	glutamate formiminotransferase [Streptococcus pyogenes]	-	-	1
33147	2.76052	8	77	321.571	0	-	0	-2	0.224408	Translation		GTP-binding protein [Thermococcus sp. AM4]	-	-	1
430	2.75803	27	4239	204.351	0	-	0	-2	0.115387	Nucleotide metabolism|Metabolism of cofactors and vitamins|Drug resistance	Pyrimidine metabolism PATHko00240|One carbon pool by folate PATHko00670|Antifolate resistance PATHko01523	MULTISPECIES: YigZ family protein [Streptococcus anginosus group]	-	-	0
12743	2.75773	21	202	120.823	0	-	0	-2	0.260118	Poorly characterized	Function unknown	MULTISPECIES: hypothetical protein [Neisseria]	-	-	1
6104	2.75693	22	513	411.623	0	-	0	-2	0.219019	Amino acid metabolism	Histidine metabolism PATHko00340	MULTISPECIES: amidohydrolase [Bacillus cereus group]	-	-	0
11869	2.75449	14	224	198.175	0	-	0	-2	0.381176	Glycan biosynthesis and metabolism	Peptidoglycan biosynthesis PATHko00550|Peptidoglycan biosynthesis and degradation proteins BRko01011	phosphatase PAP2 family protein [Prosthecochloris sp. CIB 2401]	-	-	1
457	2.75303	37	3427	247.798	0	-	0	-2	0.193002	Lipid metabolism	Glycerophospholipid metabolism PATHko00564	MULTISPECIES: glycerophosphoryl diester phosphodiesterase [Bacillus cereus group]	-	-	0
17587	2.75283	12	148	458.531	1750	NoPlant	161	0	0.158059	Energy metabolism	Carbon fixation pathways in prokaryotes PATHko00720|Methane metabolism PATHko00680	acetyl-CoA synthase subunit gamma [Methanosarcina sp. MTP4]	-	-	1
1862	2.75089	18	1578	345.449	0	-	0	-2	0.11448	Metabolism	Energy metabolism	MULTISPECIES: electron transport complex subunit D [Enterobacteriaceae]	-	-	0
22311	2.74973	19	117	392.057	0	-	0	-2	0.303796	Metabolism	Energy metabolism	AAA family ATPase [Sulfolobus sp. A20]	-	-	1
20763	2.74947	10	134	127.037	0	-	0	-2	0.0825228	Poorly characterized	Function unknown	MULTISPECIES: hypothetical protein [Pseudomonas]	-	-	0
2513	2.74942	28	1103	473.4	0	-	0	-2	0.175115	Genetic information processing	Translation proteins	MULTISPECIES: MBL fold hydrolase [Pseudomonas syringae group genomosp. 2]	-	-	0
36890	2.74871	10	58	149.119	0	-	0	-2	0.186203	Carbohydrate metabolism|Amino acid metabolism	Glyoxylate and dicarboxylate metabolism PATHko00630|Glycine, serine and threonine metabolism PATHko00260	glycine cleavage system protein H [Sulfolobus islandicus]	-	-	1
2866	2.74684	13	1071	806.9	0	-	0	-2	0.101505	Membrane transport	Protein export PATHko03060|Bacterial secretion system PATHko03070|Secretion system BRko02044|Quorum sensing PATHko02024	MULTISPECIES: protein translocase subunit SecDF [Bacillus cereus group]	-	-	0
364	2.74126	34	4320	463.966	2186	NoPlant	32	1	0.060108	Carbohydrate metabolism	Citrate cycle TCA cycle PATHko00020|Pyruvate metabolism PATHko00620|Carbon fixation pathways in prokaryotes PATHko00720|Pathways in cancer PATHko05200|Renal cell carcinoma PATHko05211	MULTISPECIES: class II fumarate hydratase [Pseudomonas putida group]	-	-	0
364	2.74126	34	4320	463.966	2286	Plant	36	1	0.060108	Carbohydrate metabolism	Citrate cycle TCA cycle PATHko00020|Pyruvate metabolism PATHko00620|Carbon fixation pathways in prokaryotes PATHko00720|Pathways in cancer PATHko05200|Renal cell carcinoma PATHko05211	MULTISPECIES: class II fumarate hydratase [Pseudomonas putida group]	-	-	0
584	2.73858	33	3511	643	1333	NoPlant	2423	0	0.095144	Energy metabolism	Oxidative phosphorylation PATHko00190	MULTISPECIES: NADH-quinone oxidoreductase subunit L [Mycobacterium tuberculosis complex]	-	-	0
1326	2.73826	21	2064	362.735	0	-	0	-2	0.121373	Membrane transport	Transporters BRko02000	MULTISPECIES: AI-2E family transporter [Proteobacteria]	-	-	0
2953	2.73598	24	1046	91.7196	0	-	0	-2	0.100651	Energy metabolism	Oxidative phosphorylation PATHko00190|Photosynthesis PATHko00195|Photosynthesis proteins BRko00194	ATP synthase subunit C (ATP synthase F(0) complex) [Acholeplasma brassicae]	-	-	0
1711	2.73522	22	1337	291.687	0	-	0	-2	0.103668	Metabolism		MULTISPECIES: ATPase AAA family protein [Pseudomonas]	-	-	0
2428	2.7342	24	1259	467.129	0	-	0	-2	0.193485	Metabolism of cofactors and vitamins	Porphyrin and chlorophyll metabolism PATHko00860	MULTISPECIES: protoporphyrinogen oxidase [Bacillus cereus group]	-	-	0
2755	2.73155	22	1147	359.125	1128	NoPlant	1163	0.00601892	0.219252	Membrane transport		MULTISPECIES: AI-2E family transporter [Pseudomonas putida group]	-	-	0
5230	2.73125	28	611	388.912	0	-	0	-2	0.270022	Poorly characterized	Function unknown	TIGR00299 family protein [Synechococcus sp. PCC 8807]	-	-	0
19772	2.73116	12	115	167.866	0	-	0	-2	0.363492	Energy metabolism	Methane metabolism PATHko00680	coenzyme F420-reducing hydrogenase, FrhD protein [Methanococcus maripaludis]	-	-	1
1443	2.72976	13	2005	333.7	0	-	0	-2	0.132325	Replication and repair	Chromosome and associated proteins BRko03036	MULTISPECIES: rod shape-determining protein MreC [Enterobacteriaceae]	-	-	0
22958	2.72727	10	118	362.644	0	-	0	-2	0.421658	Replication and repair	DNA replication PATHko03030|DNA replication proteins BRko03032	DNA primase large subunit [Methanosarcina barkeri]	-	-	1
1532	2.72651	22	1912	344.589	423	Plant	1820	0	0.120125	Glycan biosynthesis and metabolism	Glycosyltransferases BRko01003|Lipopolysaccharide biosynthesis PATHko00540|Lipopolysaccharide biosynthesis proteins BRko01005	MULTISPECIES: ADP-heptose--LPS heptosyltransferase II [Enterobacteriaceae]	-	-	0
1538	2.72609	21	1905	507.848	0	-	0	-2	0.0845795	Membrane transport	Secretion system BRko02044|Bacterial motility proteins BRko02035	MULTISPECIES: type II secretory pathway, ATPase PulE/Tfp pilus assembly pathway, ATPase PilB [Dehalobacter]	-	-	0
5240	2.72412	18	631	557.608	0	-	0	-2	0.14158	Transcription|Replication and repair	Basal transcription factors PATHko03022|Transcription machinery BRko03021|Nucleotide excision repair PATHko03420|DNA repair and recombination proteins BRko03400	MULTISPECIES: helicase [Mycobacterium tuberculosis complex]	-	-	0
1063	2.72347	20	2419	401.108	0	-	0	-2	0.0560416	Carbohydrate metabolism|Nucleotide metabolism	Pentose phosphate pathway PATHko00030|Purine metabolism PATHko00230	MULTISPECIES: phosphopentomutase [Bacillus subtilis group]	-	-	0
935	2.72311	25	2619	156.429	0	-	0	-2	0.143072	Membrane transport	Transporters BRko02000|Phosphotransferase system PTS PATHko02060	PTS system transporter subunit IIA-like nitrogen-regulatory protein PtsN [Escherichia coli O157:H7 str. Sakai]	-	-	0
27190	2.72147	13	96	400.684	0	-	0	-2	0.523386	Poorly characterized	Function unknown	hypothetical protein [Thermotoga sp. RQ7]	-	-	1
2331	2.71264	21	1347	129.145	0	-	0	-2	0.164515	Glycan biosynthesis and metabolism	Peptidoglycan biosynthesis PATHko00550	MULTISPECIES: diacylglycerol kinase [Bacillus cereus group]	-	-	0
8097	2.70942	9	387	326.625	0	-	0	-2	0.10509	Translation	Transfer RNA biogenesis BRko03016	tRNA(Ile)-lysidine synthetase [Campylobacter jejuni]	-	-	1
38913	2.70674	11	63	270.333	0	-	0	-2	0.310556	Membrane transport	Transporters BRko02000|ABC transporters PATHko02010	iron ABC transporter substrate-binding protein [Sulfolobus islandicus]	-	-	1
27619	2.70588	8	96	169.708	0	-	0	-2	0.324696	Translation	Transfer RNA biogenesis BRko03016	MULTISPECIES: hypothetical protein [Methanosarcina]	-	-	1
719	2.70468	21	3064	508.246	0	-	0	-2	0.064693	Energy metabolism|Signal transduction	Oxidative phosphorylation PATHko00190|Twocomponent system PATHko02020	MULTISPECIES: cytochrome d ubiquinol oxidase subunit I [Bacillus cereus group]	-	-	0
4232	2.70444	28	767	511.981	501	NoPlant	719	0.0125174	0.166918	Cellular processes and signaling	Transport	MULTISPECIES: SNF family Na+-dependent transporter [Acinetobacter calcoaceticus/baumannii complex]	-	-	0
2830	2.70224	15	1140	571.842	0	-	0	-2	0.199922	Metabolism of cofactors and vitamins	Amino acid related enzymes BRko01007|Folate biosynthesis PATHko00790	para-aminobenzoate synthase component I [Listeria monocytogenes]	-	-	0
1790	2.7021	22	1687	302.607	0	-	0	-2	0.0959599	Metabolism of cofactors and vitamins	Pantothenate and CoA biosynthesis PATHko00770	MULTISPECIES: 2-dehydropantoate 2-reductase [Bacillus cereus group]	-	-	0
7926	2.70012	27	386	227.013	0	-	0	-2	0.368803			MULTISPECIES: ATP-binding domain-containing protein [Bacteroides]	-	-	1
18504	2.7	8	123	68.7987	0	-	0	-2	0.125901			MULTISPECIES: histone [Methanosarcina]	-	-	1
20519	2.7	8	130	379.243	0	-	0	-2	0.389082	Membrane transport	Transporters BRko02000|ABC transporters PATHko02010	LPS export ABC transporter permease LptG [Selenomonas sp. oral taxon 920]	-	-	1
3845	2.6989	18	812	387.412	0	-	0	-2	0.159139	Amino acid metabolism	Arginine and proline metabolism PATHko00330|Glutathione metabolism PATHko00480	ornithine decarboxylase / arginine decarboxylase [Pelagibacterium halotolerans]	-	-	0
22666	2.69788	10	119	206.733	0	-	0	-2	0.380099	Cellular processes and signaling	Cell growth	membrane protein [Paenibacillus sp. FSL R5-0345]	-	-	1
9498	2.69678	12	321	772.935	0	-	0	-2	0.279945	Cell motility	Bacterial motility proteins BRko02035|Flagellar assembly PATHko02040	flagellar hook protein FlgE [Campylobacter jejuni]	-	-	1
2733	2.69601	24	1114	785.698	0	-	0	-2	0.146829	Nucleotide metabolism	Purine metabolism PATHko00230	MULTISPECIES: xanthine dehydrogenase molybdopterin binding subunit [Burkholderia cepacia complex]	-	-	0
41629	2.69451	9	54	442.526	0	-	0	-2	0.102003	Energy metabolism	Methane metabolism PATHko00680	heterodisulfide reductase subunit B [Sulfolobus islandicus]	-	-	1
32534	2.69421	6	79	179.861	0	-	0	-2	0.182021	Poorly characterized	Function unknown	hypothetical protein [Methanosarcina sp. MTP4]	-	-	1
680	2.69063	23	3235	369.683	0	-	0	-2	0.112233	Translation	Transfer RNA biogenesis BRko03016	MULTISPECIES: tRNA epoxyqueuosine(34) reductase QueG [Bacillus subtilis group]	-	-	0
28519	2.68944	10	92	215.087	0	-	0	-2	0.367111	Poorly characterized	Function unknown	hypothetical protein [Methanosarcina barkeri]	-	-	1
492	2.6875	28	3908	90.2487	0	-	0	-2	0.186253	Poorly characterized	Function unknown	MULTISPECIES: membrane protein insertion efficiency factor YidD [Gammaproteobacteria]	-	-	0
26161	2.6875	8	103	236.126	0	-	0	-2	0.302727	Translation	Transfer RNA biogenesis BRko03016|RNA transport PATHko03013|Ribosome biogenesis in eukaryotes PATHko03008|Ribosome biogenesis BRko03009|Mitochondrial biogenesis BRko03029	ribonuclease P protein component 3 [Methanosarcina sp. Kolksee]	-	-	1
735	2.68647	39	2329	151.697	2497	Plant	89	1	0.24219	Folding, sorting and degradation	Chaperones and folding catalysts BRko03110|Protein processing in endoplasmic reticulum PATHko04141	MULTISPECIES: heat-shock protein Hsp20 [Burkholderia cepacia complex]	-	-	0
37044	2.68403	5	66	156.343	0	-	0	-2	0.235282			hypothetical protein [Methanosarcina sp. MTP4]	-	-	1
18493	2.68314	13	152	176.435	0	-	0	-2	0.411347	Genetic information processing	Protein folding and associated processing	peroxiredoxin [Synechococcus sp. PCC 6312]	-	-	1
1982	2.68313	23	1533	715.504	0	-	0	-2	0.122198			MULTISPECIES: YgiQ family radical SAM protein [Enterobacteriaceae]	-	-	0
998	2.68295	17	2531	103.625	0	-	0	-2	0.0942687	Replication and repair	DNA replication proteins BRko03032|Chromosome and associated proteins BRko03036|DNA repair and recombination proteins BRko03400	MULTISPECIES: integration host factor subunit alpha [Enterobacteriaceae]	-	-	0
2591	2.6779	30	1153	493.739	0	-	0	-2	0.15978	Membrane transport	Transporters BRko02000	MULTISPECIES: transporter divalent anion:Na+ symporter (DASS) family [Yersinia pseudotuberculosis complex]	-	-	0
12956	2.67748	26	221	112.194	0	-	0	-2	0.509363	Poorly characterized	Function unknown	hypothetical protein [Lactobacillus plantarum]	-	-	1
4160	2.67526	25	728	143.759	0	-	0	-2	0.19243	Transcription	Transcription factors BRko03000	MULTISPECIES: transcriptional regulator MntR [Bacillus]	-	-	0
716	2.67487	24	2892	250.42	0	-	0	-2	0.121312	Poorly characterized	General function prediction only	MULTISPECIES: LamB/YcsF family protein [Bacillus subtilis group]	-	-	0
723	2.67487	24	2788	319.278	0	-	0	-2	0.145177	Amino acid metabolism|Xenobiotics biodegradation and metabolism	Arginine biosynthesis PATHko00220|Atrazine degradation PATHko00791	MULTISPECIES: allophanate hydrolase [Burkholderia cepacia complex]	-	-	0
31671	2.67454	13	77	330.72	0	-	0	-2	0.283808	Transcription	Transcription factors BRko03000	hypothetical protein [Dehalococcoides mccartyi]	-	-	1
2190	2.67163	19	1380	210.107	0	-	0	-2	0.0865243	Poorly characterized	Function unknown	MULTISPECIES: low-affinity phosphate transport accessory protein [Rhizobium/Agrobacterium group]	-	-	0
27779	2.67075	11	95	350.768	0	-	0	-2	0.323982			pyruvate formate lyase-activating protein [Methanosarcina sp. Kolksee]	-	-	1
2299	2.66815	23	1355	269.199	0	-	0	-2	0.158884	Membrane transport	Transporters BRko02000|ABC transporters PATHko02010	MULTISPECIES: iron ABC transporter ATP-binding protein [Mycobacterium chelonae group]	-	-	0
2495	2.66595	21	1234	357.093	0	-	0	-2	0.0873907	Amino acid metabolism	Valine, leucine and isoleucine degradation PATHko00280|Valine, leucine and isoleucine biosynthesis PATHko00290	MULTISPECIES: leucine dehydrogenase Bcd [Bacillus]	-	-	0
1675	2.66306	9	1793	618.251	24	NoPlant	1733	0	0.0479428	Folding, sorting and degradation	Chaperones and folding catalysts BRko03110	MULTISPECIES: Fe-S protein assembly chaperone HscA [Burkholderia cepacia complex]	-	-	0
25347	2.6625	7	107	88.7477	0	-	0	-2	0.190762	Translation	Ribosome PATHko03010|Ribosome BRko03011	50S ribosomal protein L34 [Sulfolobus islandicus]	-	-	1
2224	2.66211	26	1369	847.669	0	-	0	-2	0.127993	Energy metabolism	Nitrogen metabolism PATHko00910	MULTISPECIES: assimilatory nitrate reductase catalytic subunit NasC [Bacillus subtilis group]	-	-	0
2758	2.65851	24	1144	369.397	0	-	0	-2	0.106698	Membrane transport	Transporters BRko02000	MULTISPECIES: ABC transporter membrane protein [Klebsiella]	-	-	0
39039	2.65714	6	63	251.54	0	-	0	-2	0.29199			hypothetical protein [Thermococcus sp. AM4]	-	-	1
32535	2.65441	6	76	385.582	0	-	0	-2	0.13996	Translation	Transfer RNA biogenesis BRko03016|AminoacyltRNA biosynthesis PATHko00970	O-phospho-L-seryl-tRNA:Cys-tRNA synthase [Methanosarcina sp. MTP4]	-	-	1
12243	2.65417	19	241	250.84	0	-	0	-2	0.293463			4Fe-4S ferredoxin iron-sulfur-binding domain-containing protein [Clostridium saccharoperbutylacetonicum]	-	-	1
1167	2.64821	27	2079	353.381	0	-	0	-2	0.120809	Carbohydrate metabolism	Glycolysis / Gluconeogenesis PATHko00010|Citrate cycle TCA cycle PATHko00020|Pyruvate metabolism PATHko00620|HIF1 signaling pathway PATHko04066|Glucagon signaling pathway PATHko04922|Central carbon metabolism in cancer PATHko05230	Pyruvate dehydrogenase complex, E1 component, pyruvate dehydrogenase subunit beta [Wolbachia endosymbiont of Drosophila simulans]	-	-	0
5536	2.64672	27	540	351.17	0	-	0	-2	0.170143	Energy metabolism	Sulfur metabolism PATHko00920	anaerobic sulfite reductase subunit A [Clostridium botulinum A str. ATCC 3502]	-	-	0
4623	2.64615	17	683	312.386	0	-	0	-2	0.22866	Membrane transport	Secretion system BRko02044	type II secretion system protein F domain-containing protein [Acidobacterium capsulatum]	-	-	0
905	2.63968	37	2534	362.094	0	-	0	-2	0.095466	Amino acid metabolism	Glycine, serine and threonine metabolism PATHko00260|Valine, leucine and isoleucine biosynthesis PATHko00290	MULTISPECIES: serine/threonine dehydratase [Bacillus cereus group]	-	-	0
3077	2.63951	31	993	331.083	0	-	0	-2	0.153565	Membrane transport	Transporters BRko02000	MULTISPECIES: cation diffusion facilitator transporter [Burkholderia cepacia complex]	-	-	0
16042	2.63794	17	179	366.177	0	-	0	-2	0.185915	Nucleotide metabolism|Amino acid metabolism|Enzyme families	Purine metabolism PATHko00230|Alanine, aspartate and glutamate metabolism PATHko00250|Peptidases BRko01002	hypothetical protein [Methanosarcina sp. MTP4]	-	-	1
795	2.63622	25	2843	433.722	0	-	0	-2	0.0662406	Nucleotide metabolism	Pyrimidine metabolism PATHko00240|Drug metabolism other enzymes PATHko00983|Bladder cancer PATHko05219	MULTISPECIES: thymidine phosphorylase [Mycobacterium chelonae group]	-	-	0
29447	2.63552	12	88	327.551	0	-	0	-2	0.261886	Translation	Amino acid related enzymes BRko01007|Transfer RNA biogenesis BRko03016|AminoacyltRNA biosynthesis PATHko00970	asparagine synthetase [Thermococcus sp. AM4]	-	-	1
2001	2.63326	20	1504	200.147	1466	Plant	48	0.666667	0.177738	Signal transduction	Twocomponent system BRko02022	MULTISPECIES: Fis family transcriptional regulator [Listeria]	-	-	0
11470	2.62958	9	260	172.222	0	-	0	-2	0.199435			protein of unknown function DUF2227, metal-binding protein [Gloeocapsa sp. PCC 7428]	-	-	1
328	2.62785	42	3760	309.284	0	-	0	-2	0.143549	Membrane transport	Transporters BRko02000	MULTISPECIES: daunorubicin resistance protein DrrA family ABC transporter ATP-binding protein [Mycobacterium avium complex (MAC)]	-	-	0
568	2.62747	29	3627	80.7993	0	-	0	-2	0.145912	Replication and repair	Mismatch repair PATHko03430|DNA repair and recombination proteins BRko03400	MULTISPECIES: exodeoxyribonuclease 7 small subunit [Proteobacteria]	-	-	0
1958	2.627	22	1382	465.91	0	-	0	-2	0.0965939	Membrane transport	Transporters BRko02000	MULTISPECIES: MFS transporter [Mycobacterium tuberculosis complex]	-	-	0
726	2.62662	23	2772	392.214	0	-	0	-2	0.0500794	Lipid metabolism	Fatty acid degradation PATHko00071|alphaLinolenic acid metabolism PATHko00592|Valine, leucine and isoleucine degradation PATHko00280|Geraniol degradation PATHko00281|Benzoate degradation PATHko00362|Ethylbenzene degradation PATHko00642	MULTISPECIES: acetyl-CoA acetyltransferase [Mycobacterium tuberculosis complex]	-	-	0
527	2.62593	34	3367	305.426	0	-	0	-2	0.24313	Carbohydrate metabolism	Pentose phosphate pathway PATHko00030	MULTISPECIES: ribokinase [Bacillus cereus group]	-	-	0
7409	2.62561	25	402	307.1	0	-	0	-2	0.257833	Carbohydrate metabolism	Amino sugar and nucleotide sugar metabolism PATHko00520	MULTISPECIES: ATPase [Bacillus cereus group]	-	-	1
1465	2.62559	25	1971	340.081	0	-	0	-2	0.102472	Metabolism of other amino acids|Translation	Selenocompound metabolism PATHko00450|Transfer RNA biogenesis BRko03016	MULTISPECIES: selenide,water dikinase SelD [Enterobacteriaceae]	-	-	0
30507	2.625	7	85	93.9176	0	-	0	-2	0.199169	Nucleotide metabolism|Transcription	Purine metabolism PATHko00230|Pyrimidine metabolism PATHko00240|RNA polymerase PATHko03020|Transcription machinery BRko03021	DNA-directed RNA polymerase subunit L [Sulfolobus islandicus]	-	-	1
2160	2.62442	26	1134	226.867	0	-	0	-2	0.172115	Nucleotide metabolism	Pyrimidine metabolism PATHko00240	MULTISPECIES: pyrimidine utilization protein B [Enterobacteriaceae]	-	-	0
3231	2.62417	26	967	593.476	0	-	0	-2	0.0730525	Metabolism	Carbohydrate metabolism	formate dehydrogenase subunit alpha [Salmonella enterica]	-	-	0
1659	2.62294	8	1805	443.871	0	-	0	-2	0.0651239	Amino acid metabolism	Arginine biosynthesis PATHko00220	MULTISPECIES: N-acetylglutamate synthase [Pseudomonas fluorescens group]	-	-	0
306	2.62222	40	4543	197.654	1720	NoPlant	0	-2	0.088476	Amino acid metabolism	C5Branched dibasic acid metabolism PATHko00660|Valine, leucine and isoleucine biosynthesis PATHko00290	MULTISPECIES: 3-isopropylmalate dehydratase small subunit [Bacillus cereus group]	-	-	0
21288	2.6211	13	124	104.792	0	-	0	-2	0.388692	Transcription	Transcription factors BRko03000	ArsR family transcriptional regulator [Actinoplanes sp. SE50/110]	-	-	1
16780	2.6183	19	171	226.871	0	-	0	-2	0.255554			hypothetical protein [Methanosarcina sp. WWM596]	-	-	1
592	2.61796	21	3321	476.205	0	-	0	-2	0.0554461	Amino acid metabolism	Glycine, serine and threonine metabolism PATHko00260|Valine, leucine and isoleucine biosynthesis PATHko00290	MULTISPECIES: PLP-dependent threonine dehydratase [Burkholderia cepacia complex]	-	-	0
8277	2.61601	18	361	376.823	0	-	0	-2	0.211841	Membrane transport		MULTISPECIES: C4-dicarboxylate ABC transporter [Pseudomonas syringae group]	-	-	1
1404	2.615	8	2044	210.725	0	-	0	-2	0.111902	Cellular processes and signaling	Membrane and intracellular structural molecules	MULTISPECIES: outer membrane lipoprotein carrier protein LolA [Proteobacteria]	-	-	0
399	2.61421	22	3091	450.671	0	-	0	-2	0.0846143	Cell motility	Secretion system BRko02044|Bacterial motility proteins BRko02035|Flagellar assembly PATHko02040	ATP synthase in type III secretion system [Bordetella bronchiseptica 253]	-	-	0
7597	2.61401	26	391	473.852	0	-	0	-2	0.217584	Metabolism of cofactors and vitamins	Porphyrin and chlorophyll metabolism PATHko00860	MULTISPECIES: hopanoid biosynthesis associated radical SAM protein HpnJ [pseudomallei group]	-	-	1
930	2.61329	19	2338	425.366	0	-	0	-2	0.191699	Cell motility	Bacterial motility proteins BRko02035|Flagellar assembly PATHko02040	MULTISPECIES: flagellar hook protein FlgE [Bacillus cereus group]	-	-	0
15623	2.61255	18	184	502.806	0	-	0	-2	0.152759	Energy metabolism|Amino acid metabolism		MULTISPECIES: glutamate synthase [Thermotoga]	-	-	1
2526	2.60989	23	1074	180.669	0	-	0	-2	0.0935076	Energy metabolism	Nitrogen metabolism PATHko00910	MULTISPECIES: carbonic anhydrase [Bacillus]	-	-	0
5928	2.60949	12	371	417.229	0	-	0	-2	0.291234	Membrane transport	Secretion system BRko02044|Quorum sensing PATHko02024	MULTISPECIES: conjugal transfer protein TrbI [Proteobacteria]	-	-	1
317	2.60945	36	4050	143.959	0	-	0	-2	0.206831	Genetic information processing	Protein folding and associated processing	MULTISPECIES: peptide-methionine (R)-S-oxide reductase [Mycobacterium tuberculosis complex]	-	-	0
2765	2.60943	20	1162	411.655	0	-	0	-2	0.0661599	Lipid metabolism	Glycerophospholipid metabolism PATHko00564	MULTISPECIES: sn-glycerol-3-phosphate dehydrogenase subunit C [Enterobacteriaceae]	-	-	0
3058	2.60859	27	1053	219.604	0	-	0	-2	0.22884	Metabolism of cofactors and vitamins	Riboflavin metabolism PATHko00740	MULTISPECIES: 5,6-dimethylbenzimidazole synthase [Mycobacterium chelonae group]	-	-	0
36906	2.60682	6	67	75.4328	0	-	0	-2	0.151146	Translation	Ribosome PATHko03010|Ribosome BRko03011	50S ribosomal protein L18Ae [Thermococcus sp. 4557]	-	-	1
29310	2.60584	14	89	320.404	0	-	0	-2	0.23246	Metabolism of other amino acids	Selenocompound metabolism PATHko00450	thioredoxin reductase [Sulfolobus sp. A20]	-	-	1
31999	2.60375	12	81	242.173	0	-	0	-2	0.344822			hypothetical protein [Sulfolobus sp. A20]	-	-	1
51196	2.60317	7	42	601.595	0	-	0	-2	0.474275			sodium ABC transporter permease [Salinarchaeum sp. Harcht-Bsk1]	-	-	1
5081	2.60267	28	638	250.963	0	-	0	-2	0.214095	Poorly characterized	Function unknown	1-(5-phosphoribosyl)-5-amino-4-imidazole-carboxylate carboxylase [Synechococcus sp. PCC 6312]	-	-	0
11259	2.60054	23	259	250.793	0	-	0	-2	0.533374	Metabolism of terpenoids and polyketides		SAM-dependent methyltransferase [Paenibacillus sp. FSL R5-0912]	-	-	1
2880	2.6	8	1121	109.949	0	-	0	-2	0.14704	Poorly characterized	Function unknown	MULTISPECIES: hypothetical protein [Lactobacillus casei group]	-	-	0
5329	2.5974	10	560	86.9502	0	-	0	-2	0.078543	Cellular processes and signaling	Cell growth	MULTISPECIES: stage V sporulation protein S [Bacilli]	-	-	0
45798	2.5922	6	50	324.66	0	-	0	-2	0.292792			hypothetical protein [Sulfolobus islandicus]	-	-	1
3262	2.59174	28	711	693.57	0	-	0	-2	0.255066	Amino acid metabolism	Arginine and proline metabolism PATHko00330	5-oxoprolinase (ATP-hydrolyzing), subunit A [Azoarcus sp. KH32C]	-	-	0
15215	2.58782	14	175	186.75	0	-	0	-2	0.139854	Nucleotide metabolism	Purine metabolism PATHko00230|Exosome BRko04147	MULTISPECIES: adenine phosphoribosyltransferase [Yersinia pseudotuberculosis complex]	-	-	1
6311	2.58689	22	424	267.959	0	-	0	-2	0.161474	Replication and repair	DNA replication proteins BRko03032|Mismatch repair PATHko03430|DNA repair and recombination proteins BRko03400|Prokaryotic Defense System BRko02048	MULTISPECIES: restriction endonuclease subunit M [Burkholderia cepacia complex]	-	-	1
596	2.58478	26	3078	470.772	0	-	0	-2	0.152113	Membrane transport	Bacterial secretion system PATHko03070|Secretion system BRko02044|Biofilm formation Vibrio cholerae PATHko05111	type II protein secretion system protein E [Campylobacter jejuni]	-	-	0
5242	2.5843	17	632	103.003	0	-	0	-2	0.198469	Cell motility	Bacterial motility proteins BRko02035|Flagellar assembly PATHko02040	MULTISPECIES: flagellar hook-basal body complex protein FliE [Campylobacter]	-	-	0
33140	2.5817	8	77	216.065	0	-	0	-2	0.287346	Metabolism of cofactors and vitamins	Porphyrin and chlorophyll metabolism PATHko00860	siroheme synthase [Sulfolobus islandicus]	-	-	1
35253	2.58167	15	69	283.239	0	-	0	-2	0.439102	Membrane transport	Transporters BRko02000|ABC transporters PATHko02010	cobalt ECF transporter T component CbiQ [Methanosarcina barkeri]	-	-	1
2372	2.58097	27	1322	208.725	0	-	0	-2	0.11871			MULTISPECIES: hypothetical protein [Proteobacteria]	-	-	0
2011	2.575	31	1527	371.224	826	NoPlant	1525	0.0708197	0.135489	Metabolism of cofactors and vitamins	Porphyrin and chlorophyll metabolism PATHko00860	cobalt-precorrin-5B (C(1))-methyltransferase [Salmonella enterica]	-	-	0
31206	2.575	7	83	258.289	0	-	0	-2	0.376191	Carbohydrate metabolism		methyltransferase [Methanosarcina sp. Kolksee]	-	-	1
3996	2.57479	15	828	213.551	2481	NoPlant	7	1	0.0881227	Nucleotide metabolism	Purine metabolism PATHko00230	MULTISPECIES: deoxyguanosine kinase [Bacillus cereus group]	-	-	0
22762	2.57261	15	119	248.916	0	-	0	-2	0.343536	Membrane transport	Transporters BRko02000	cation:proton antiporter [Thermococcus sp. 4557]	-	-	1
22456	2.57177	11	117	895.851	0	-	0	-2	0.35698	Replication and repair	DNA repair and recombination proteins BRko03400	double-stranded DNA repair protein Rad50 [Sulfolobus acidocaldarius]	-	-	1
1478	2.56995	18	1478	193.663	0	-	0	-2	0.167461	Enzyme families|Folding, sorting and degradation|Cellular community prokaryotes	Peptidases BRko01002|Protein export PATHko03060|Quorum sensing PATHko02024	Sec family Type I general secretory pathway S26 family signal peptidase [Enterococcus faecium DO]	-	-	0
4134	2.56753	20	713	289.305	0	-	0	-2	0.148983	Carbohydrate metabolism	Butanoate metabolism PATHko00650|Styrene degradation PATHko00643	MULTISPECIES: 3-oxoadipate--succinyl-CoA transferase subunit A [Pseudomonas fluorescens group]	-	-	0
6257	2.56753	20	490	258.083	0	-	0	-2	0.172282	Carbohydrate metabolism	Butanoate metabolism PATHko00650|Styrene degradation PATHko00643	MULTISPECIES: 3-oxoadipate--succinyl-CoA transferase subunit B [Pseudomonas]	-	-	1
32285	2.56737	11	74	732.725	0	-	0	-2	0.538469			hypothetical protein [Methanosarcina barkeri]	-	-	1
11005	2.56682	21	273	103.292	0	-	0	-2	0.196115	Transcription		MULTISPECIES: PadR family transcriptional regulator [Mycobacterium tuberculosis complex]	-	-	1
14441	2.5664	13	195	258.335	0	-	0	-2	0.220334	Energy metabolism	Methane metabolism PATHko00680	MULTISPECIES: phosphosulfolactate synthase [Bacillus]	-	-	1
28780	2.56635	15	88	288.802	0	-	0	-2	0.32151	Amino acid metabolism	Lysine biosynthesis PATHko00300	lysine biosynthesis enzyme LysX [Sulfolobus islandicus]	-	-	1
1037	2.56359	15	2482	310.095	0	-	0	-2	0.0893846	Genetic information processing	Protein folding and associated processing	MULTISPECIES: protease modulator HflC [Proteobacteria]	-	-	0
11749	2.55764	30	251	230.451	0	-	0	-2	0.282663	Metabolism of cofactors and vitamins		MULTISPECIES: type 11 methyltransferase [Thermotoga]	-	-	1
2135	2.55758	17	1412	334.648	0	-	0	-2	0.099021	Metabolism	Energy metabolism	MULTISPECIES: ferredoxin--NADP(+) reductase [Lactobacillus casei group]	-	-	0
2350	2.55659	29	1255	408.887	0	-	0	-2	0.17131	Membrane transport	Transporters BRko02000|Antimicrobial resistance genes BRko01504	MULTISPECIES: tetracycline resistance MFS efflux pump [Bacillus subtilis group]	-	-	0
15626	2.55556	13	186	65.1882	1434	Plant	186	0	0.135564	Nucleotide metabolism|Transcription	Purine metabolism PATHko00230|Pyrimidine metabolism PATHko00240|RNA polymerase PATHko03020|Transcription machinery BRko03021	MULTISPECIES: DNA-directed RNA polymerase subunit N [Methanosarcina]	-	-	1
1713	2.55155	29	1677	327.376	0	-	0	-2	0.158666	Glycan biosynthesis and metabolism	Amino sugar and nucleotide sugar metabolism PATHko00520|Lipopolysaccharide biosynthesis proteins BRko01005|Transporters BRko02000|Cationic antimicrobial peptide CAMP resistance PATHko01503	MULTISPECIES: undecaprenyl-phosphate 4-deoxy-4-formamido-L-arabinose transferase [Enterobacteriaceae]	-	-	0
1994	2.55065	38	1392	544.003	0	-	0	-2	0.244122	Metabolism	Others	MULTISPECIES: CoA-disulfide reductase [Bacillus cereus group]	-	-	0
921	2.54931	17	2675	630.273	0	-	0	-2	0.0891198	Membrane transport	Transporters BRko02000	MULTISPECIES: ABC transporter ATP-binding protein [Burkholderia cepacia complex]	-	-	0
23454	2.54824	14	115	570.583	0	-	0	-2	0.218231	Translation	Amino acid related enzymes BRko01007|Porphyrin and chlorophyll metabolism PATHko00860|Transfer RNA biogenesis BRko03016|AminoacyltRNA biosynthesis PATHko00970|Prokaryotic Defense System BRko02048	glutamate--tRNA ligase [Methanosarcina sp. WH1]	-	-	1
7738	2.54777	26	383	371.844	0	-	0	-2	0.170842	Amino acid metabolism	Alanine, aspartate and glutamate metabolism PATHko00250|Cysteine and methionine metabolism PATHko00270|Arginine biosynthesis PATHko00220|Arginine and proline metabolism PATHko00330|Tyrosine metabolism PATHko00350|Phenylalanine metabolism PATHko00360|Phenylalanine, tyrosine and tryptophan biosynthesis PATHko00400|Amino acid related enzymes BRko01007|Isoquinoline alkaloid biosynthesis PATHko00950|T…	aspartate aminotransferase [Sulfolobus sp. A20]	-	-	1
2108	2.5473	24	1446	153.209	0	-	0	-2	0.0816444	Transcription	Transcription factors BRko03000	MULTISPECIES: AsnC family transcriptional regulator [Proteobacteria]	-	-	0
40722	2.54545	5	59	234.661	0	-	0	-2	0.237223	Poorly characterized	Function unknown	tRNA-binding protein [Thermococcus sp. 4557]	-	-	1
4535	2.54531	22	728	333.323	0	-	0	-2	0.112011	Genetic information processing	Protein folding and associated processing	hypothetical protein [Salmonella enterica]	-	-	0
7424	2.54123	20	429	157.353	0	-	0	-2	0.207169	Metabolism	Others	MULTISPECIES: histidine phosphatase family protein [Burkholderia cepacia complex]	-	-	1
1024	2.54117	17	2498	230.661	0	-	0	-2	0.0821054	Membrane transport	Transporters BRko02000	MULTISPECIES: Tol-Pal system subunit TolQ [Enterobacteriaceae]	-	-	0
3147	2.54022	25	991	327.948	0	-	0	-2	0.25309	Glycan biosynthesis and metabolism|Enzyme families|Transport and catabolism	Glycosylphosphatidylinositol GPIanchored proteins BRko00537|Peptidases BRko01002|Exosome BRko04147	peptidase M19 renal dipeptidase [Rhizobium tropici]	-	-	0
4202	2.53998	27	751	309.434	0	-	0	-2	0.169155	Membrane transport	Transporters BRko02000|ABC transporters PATHko02010	MULTISPECIES: daunorubicin resistance protein DrrA family ABC transporter ATP-binding protein [Streptomyces]	-	-	0
312	2.53611	31	4326	204.707	2143	Plant	9	1	0.0946002	Metabolism of cofactors and vitamins	Folate biosynthesis PATHko00790	MULTISPECIES: type I GTP cyclohydrolase I FolE [Pseudomonas]	-	-	0
312	2.53611	31	4326	204.707	2387	NoPlant	52	1	0.0946002	Metabolism of cofactors and vitamins	Folate biosynthesis PATHko00790	MULTISPECIES: type I GTP cyclohydrolase I FolE [Pseudomonas]	-	-	0
12534	2.53565	21	235	389.199	0	-	0	-2	0.207447	Membrane transport	Transporters BRko02000	MULTISPECIES: arsenic-transporting ATPase [Bacillus cereus group]	-	-	1
4968	2.53555	27	653	271.081	0	-	0	-2	0.152218	Poorly characterized	Function unknown	sgc region protein SgcQ [Salmonella enterica]	-	-	0
619	2.53531	33	2909	221.693	0	-	0	-2	0.219506	Metabolism	Others	MULTISPECIES: haloacid dehalogenase [Bacillus cereus group]	-	-	0
1376	2.53258	8	2061	675.174	0	-	0	-2	0.040941	Replication and repair	DNA repair and recombination proteins BRko03400	MULTISPECIES: ATP-dependent DNA helicase Rep [Burkholderia cepacia complex]	-	-	0
52045	2.53092	5	41	354.537	0	-	0	-2	0.304858	Lipid metabolism|Glycan biosynthesis and metabolism|Membrane transport	Sphingolipid metabolism PATHko00600|Glycosyltransferases BRko01003|Transporters BRko02000	glycosyl transferase family 2 [Sulfolobus islandicus]	-	-	1
1027	2.53086	31	2430	485.252	0	-	0	-2	0.101223	Cellular processes and signaling	Transport	MULTISPECIES: ClC family H(+)/Cl(-) exchange transporter [Yersinia pseudotuberculosis complex]	-	-	0
1434	2.529	20	2010	215.139	0	-	0	-2	0.0693589	Nucleotide metabolism	Pyrimidine metabolism PATHko00240	MULTISPECIES: orotate phosphoribosyltransferase [Proteobacteria]	-	-	0
7828	2.52886	21	375	527.163	0	-	0	-2	0.17826	Amino acid metabolism	Arginine and proline metabolism PATHko00330	hydantoinase subunit beta [Listeria monocytogenes]	-	-	1
12784	2.52795	14	229	534.139	0	-	0	-2	0.286083			MULTISPECIES: hypothetical protein [Pseudomonas aeruginosa group]	-	-	1
17796	2.5274	20	150	420.05	0	-	0	-2	0.254483	Carbohydrate metabolism	Starch and sucrose metabolism PATHko00500	glycosyl transferase family 1 [Sulfolobus sp. A20]	-	-	1
621	2.5272	38	2804	447.673	1051	NoPlant	3411	0.00175901	0.118891	Carbohydrate metabolism	Pentose and glucuronate interconversions PATHko00040|Ascorbate and aldarate metabolism PATHko00053|Amino sugar and nucleotide sugar metabolism PATHko00520	MULTISPECIES: UDP-glucose 6-dehydrogenase [Bacillus cereus group]	-	-	0
1838	2.52692	26	1645	151.605	1239	NoPlant	1441	0	0.0933615	Metabolism of cofactors and vitamins|Translation	Folate biosynthesis PATHko00790|Transfer RNA biogenesis BRko03016	MULTISPECIES: NADPH-dependent 7-cyano-7-deazaguanine reductase QueF [Bacillus]	-	-	0
681	2.52569	26	3132	243.02	605	Plant	3206	0	0.140757	Energy metabolism	Sulfur metabolism PATHko00920	MULTISPECIES: phosphoadenosine phosphosulfate reductase [Mycobacterium tuberculosis complex]	-	-	0
4856	2.52561	27	630	663.112	0	-	0	-2	0.216981	Enzyme families	Peptidases BRko01002	peptidase S9 family protein [Bacillus subtilis]	-	-	0
792	2.5252	23	2666	370.642	301	NoPlant	2920	0	0.0576102	Xenobiotics biodegradation and metabolism	Glycolysis / Gluconeogenesis PATHko00010|Methane metabolism PATHko00680|Fatty acid degradation PATHko00071|Tyrosine metabolism PATHko00350|Retinol metabolism PATHko00830|Chloroalkane and chloroalkene degradation PATHko00625|Naphthalene degradation PATHko00626|Metabolism of xenobiotics by cytochrome P450 PATHko00980|Drug metabolism cytochrome P450 PATHko00982|Chemical carcinogenesis PATHko05204	MULTISPECIES: S-(hydroxymethyl)glutathione dehydrogenase/class III alcohol dehydrogenase [Enterobacteriaceae]	-	-	0
4939	2.52452	32	595	457.689	0	-	0	-2	0.269358	Membrane transport	Transporters BRko02000|Antimicrobial resistance genes BRko01504	MATE family efflux transporter [Listeria monocytogenes]	-	-	0
2998	2.52363	23	1066	282.506	0	-	0	-2	0.102377			MULTISPECIES: hypothetical protein [Bacillus cereus group]	-	-	0
3643	2.52339	17	913	94.5858	0	-	0	-2	0.154918	Poorly characterized	Function unknown	MULTISPECIES: hypothetical protein [Mycobacterium tuberculosis complex]	-	-	0
433	2.52168	35	4012	272.809	0	-	0	-2	0.13388	Membrane transport	Transporters BRko02000|ABC transporters PATHko02010	MULTISPECIES: zinc ABC transporter inner membrane permease ZnuB [Streptococcus]	-	-	0
5011	2.52053	10	619	364.335	0	-	0	-2	0.17771	Metabolism of terpenoids and polyketides	Prenyltransferases BRko01006|Terpenoid backbone biosynthesis PATHko00900	MULTISPECIES: geranylgeranyl pyrophosphate synthase [Mycobacterium tuberculosis complex]	-	-	0
5218	2.51956	23	554	270.15	0	-	0	-2	0.193229	Xenobiotics biodegradation and metabolism	Nitrogen metabolism PATHko00910|Tryptophan metabolism PATHko00380|Cyanoamino acid metabolism PATHko00460|Aminobenzoate degradation PATHko00627|Styrene degradation PATHko00643	MULTISPECIES: carbon-nitrogen hydrolase [Pseudomonas putida group]	-	-	0
40549	2.51538	13	57	540.288	0	-	0	-2	0.320901	Cellular processes and signaling	Transport	sodium:solute symporter [Methanosarcina mazei]	-	-	1
16491	2.51478	23	170	387.783	0	-	0	-2	0.303278	Poorly characterized	Function unknown	MULTISPECIES: hypothetical protein [Thermotoga]	-	-	1
36124	2.51197	7	69	224.652	0	-	0	-2	0.3771	Cellular processes and signaling	Signal transduction mechanisms	MULTISPECIES: serine/threonine protein kinase [Sulfolobus]	-	-	1
1266	2.50779	21	1875	428.035	2280	NoPlant	7	1	0.10989	Membrane transport	Transporters BRko02000	MULTISPECIES: arsenical efflux pump membrane protein ArsB [Bacillus subtilis group]	-	-	0
51199	2.50694	7	42	353.714	0	-	0	-2	0.406489	Membrane transport		sodium ABC transporter permease [Methanoculleus sp. MAB1]	-	-	1
48165	2.50662	6	46	375.174	0	-	0	-2	0.339027	Lipid metabolism	Glycerophospholipid metabolism PATHko00564	bacteriochlorophyll synthase [Thermococcus sp. 4557]	-	-	1
1193	2.50549	25	2213	112.158	0	-	0	-2	0.0481759	Genetic information processing	Transcription related proteins	MULTISPECIES: nitrogen regulatory protein P-II 1 [Gammaproteobacteria]	-	-	0
856	2.50455	26	2569	236.778	0	-	0	-2	0.0690454	Nucleotide metabolism	Purine metabolism PATHko00230|Pyrimidine metabolism PATHko00240|Nicotinate and nicotinamide metabolism PATHko00760	MULTISPECIES: purine-nucleoside phosphorylase [Enterobacteriaceae]	-	-	0
1937	2.50428	10	1584	121.042	0	-	0	-2	0.100042	Translation	Transfer RNA biogenesis BRko03016	MULTISPECIES: ribonuclease P protein component [Gammaproteobacteria]	-	-	0
4885	2.50362	4	680	191.169	0	-	0	-2	0.0654006			MULTISPECIES: transcription factor FapR [Bacillus]	-	-	0
[truncated: 259,187+ more rows]
