# Supplementary material for: A spectrum of verticality across genes
Source: PLoS Genet. 2020 Nov 2;16(11):e1009200. doi: 10.1371/journal.pgen.1009200 (PMC7660906; doi:10.1371/journal.pgen.1009200)
Supplement: S3 Table — (TXT) [file pgen.1009200.s003.txt]

S3 Table: List of all prokaryotic organisms.
# assembly_accession	organism_name_molevol	species_taxid	Superkingdom	Phylum	Class	Order	Family	Genus	Species
GCF_000213215.1	Acidianus hospitalis W1	563177	Archaea	Crenarchaeota	Thermoprotei	Sulfolobales	Sulfolobaceae	Acidianus	Acidianus hospitalis
GCF_000144915.1	Acidilobus saccharovorans 345-15	242703	Archaea	Crenarchaeota	Thermoprotei	Acidilobales	Acidilobaceae	Acidilobus	Acidilobus saccharovorans
GCF_000025665.1	Aciduliprofundum boonei T469	379547	Archaea	Euryarchaeota	-	-	-	Aciduliprofundum	Aciduliprofundum boonei
GCF_000327505.1	Aciduliprofundum sp. MAR08-339	673860	Archaea	Euryarchaeota	-	-	-	Aciduliprofundum	Aciduliprofundum sp. MAR08-339
GCF_000008665.1	Archaeoglobus fulgidus DSM 4304	2234	Archaea	Euryarchaeota	Archaeoglobi	Archaeoglobales	Archaeoglobaceae	Archaeoglobus	Archaeoglobus fulgidus
GCF_000734035.1	Archaeoglobus fulgidus DSM 8774	2234	Archaea	Euryarchaeota	Archaeoglobi	Archaeoglobales	Archaeoglobaceae	Archaeoglobus	Archaeoglobus fulgidus
GCF_000025285.1	Archaeoglobus profundus DSM 5631	84156	Archaea	Euryarchaeota	Archaeoglobi	Archaeoglobales	Archaeoglobaceae	Archaeoglobus	Archaeoglobus profundus
GCF_000385565.1	Archaeoglobus sulfaticallidus PM70-1	1316941	Archaea	Euryarchaeota	Archaeoglobi	Archaeoglobales	Archaeoglobaceae	Archaeoglobus	Archaeoglobus sulfaticallidus
GCF_000194625.1	Archaeoglobus veneficus SNP6	58290	Archaea	Euryarchaeota	Archaeoglobi	Archaeoglobales	Archaeoglobaceae	Archaeoglobus	Archaeoglobus veneficus
GCF_000317795.1	Caldisphaera lagunensis DSM 15908	200415	Archaea	Crenarchaeota	Thermoprotei	Acidilobales	Caldisphaeraceae	Caldisphaera	Caldisphaera lagunensis
GCF_000018305.1	Caldivirga maquilingensis IC-167	76887	Archaea	Crenarchaeota	Thermoprotei	Thermoproteales	Thermoproteaceae	Caldivirga	Caldivirga maquilingensis
GCF_000019605.1	Candidatus Korarchaeum cryptofilum OPF8	498846	Archaea	Candidatus Korarchaeota	-	-	-	Candidatus Korarchaeum	Candidatus Korarchaeum cryptofilum
GCF_000404225.1	Candidatus Methanomassiliicoccus intestinalis Issoire-Mx1	1406512	Archaea	Euryarchaeota	Thermoplasmata	Methanomassiliicoccales	Methanomassiliicoccaceae	Methanomassiliicoccus	Candidatus Methanomassiliicoccus intestinalis
GCF_000300255.2	Candidatus Methanomethylophilus alvus Mx1201	1291540	Archaea	Euryarchaeota	Thermoplasmata	Methanomassiliicoccales	Methanomassiliicoccaceae	Candidatus Methanomethylophilus	Candidatus Methanomethylophilus alvus
GCF_000800805.1	Candidatus Methanoplasma termitum strain=MpT1	1577791	Archaea	Euryarchaeota	Thermoplasmata	Methanomassiliicoccales	Methanomassiliicoccaceae	Candidatus Methanoplasma	Candidatus Methanoplasma termitum
GCF_000812185.1	Candidatus Nitrosopelagicus brevis strain=V2	1410606	Archaea	Thaumarchaeota	-	-	-	Candidatus Nitrosopelagicus	Candidatus Nitrosopelagicus brevis
GCF_000956175.1	Candidatus Nitrosopumilus adriaticus strain=NF5	1580092	Archaea	Thaumarchaeota	-	Nitrosopumilales	Nitrosopumilaceae	Nitrosopumilus	Candidatus Nitrosopumilus adriaticus
GCF_000299395.1	Candidatus Nitrosopumilus sp. AR2	1229909	Archaea	Thaumarchaeota	-	Nitrosopumilales	Nitrosopumilaceae	Nitrosopumilus	Candidatus Nitrosopumilus sp. AR2
GCF_000955905.1	Candidatus Nitrosotenuis cloacae strain=SAT1	1603555	Archaea	Thaumarchaeota	-	-	-	Candidatus Nitrosotenuis	Candidatus Nitrosotenuis cloacae
GCF_000231015.2	Desulfurococcus fermentans DSM 16532	228748	Archaea	Crenarchaeota	Thermoprotei	Desulfurococcales	Desulfurococcaceae	Desulfurococcus	Desulfurococcus fermentans
GCF_000020905.1	Desulfurococcus kamchatkensis 1221n	477693	Archaea	Crenarchaeota	Thermoprotei	Desulfurococcales	Desulfurococcaceae	Desulfurococcus	Desulfurococcus kamchatkensis
GCF_000186365.1	Desulfurococcus mucosus DSM 2162	2275	Archaea	Crenarchaeota	Thermoprotei	Desulfurococcales	Desulfurococcaceae	Desulfurococcus	Desulfurococcus mucosus
GCF_000025505.1	Ferroglobus placidus DSM 10642	54261	Archaea	Euryarchaeota	Archaeoglobi	Archaeoglobales	Archaeoglobaceae	Ferroglobus	Ferroglobus placidus
GCF_000152265.2	Ferroplasma acidarmanus fer1	97393	Archaea	Euryarchaeota	Thermoplasmata	Thermoplasmatales	Ferroplasmaceae	Ferroplasma	Ferroplasma acidarmanus
GCF_000789255.1	Geoglobus acetivorans strain=SBH6	565033	Archaea	Euryarchaeota	Archaeoglobi	Archaeoglobales	Archaeoglobaceae	Geoglobus	Geoglobus acetivorans
GCF_001006045.1	Geoglobus ahangari strain=234	113653	Archaea	Euryarchaeota	Archaeoglobi	Archaeoglobales	Archaeoglobaceae	Geoglobus	Geoglobus ahangari
GCF_000196895.1	Halalkalicoccus jeotgali B3	413810	Archaea	Euryarchaeota	Halobacteria	Halobacteriales	Halobacteriaceae	Halalkalicoccus	Halalkalicoccus jeotgali
GCF_001011115.1	Halanaeroarchaeum sulfurireducens strain=HSR2	1604004	Archaea	Euryarchaeota	Halobacteria	Halobacteriales	Halobacteriaceae	Halanaeroarchaeum	Halanaeroarchaeum sulfurireducens
GCF_001305655.1	Halanaeroarchaeum sulfurireducens strain=M27-SA2	1604004	Archaea	Euryarchaeota	Halobacteria	Halobacteriales	Halobacteriaceae	Halanaeroarchaeum	Halanaeroarchaeum sulfurireducens
GCF_000223905.1	Haloarcula hispanica ATCC 33960	51589	Archaea	Euryarchaeota	Halobacteria	Halobacteriales	Halobacteriaceae	Haloarcula	Haloarcula hispanica
GCF_000504565.1	Haloarcula hispanica N601	51589	Archaea	Euryarchaeota	Halobacteria	Halobacteriales	Halobacteriaceae	Haloarcula	Haloarcula hispanica
GCF_000011085.1	Haloarcula marismortui ATCC 43049	2238	Archaea	Euryarchaeota	Halobacteria	Halobacteriales	Halobacteriaceae	Haloarcula	Haloarcula marismortui
GCF_000827835.1	Haloarcula sp. CBA1115	1592728	Archaea	Euryarchaeota	Halobacteria	Halobacteriales	Halobacteriaceae	Haloarcula	Haloarcula sp. CBA1115
GCF_001488575.1	Halobacterium hubeiense strain=JI20-1	1407499	Archaea	Euryarchaeota	Halobacteria	Halobacteriales	Halobacteriaceae	Halobacterium	Halobacterium hubeiense
GCF_000006805.1	Halobacterium salinarum NRC-1	2242	Archaea	Euryarchaeota	Halobacteria	Halobacteriales	Halobacteriaceae	Halobacterium	Halobacterium salinarum
GCF_000069025.1	Halobacterium salinarum R1	2242	Archaea	Euryarchaeota	Halobacteria	Halobacteriales	Halobacteriaceae	Halobacterium	Halobacterium salinarum
GCF_000230955.2	Halobacterium sp. DL1	751944	Archaea	Euryarchaeota	Halobacteria	Halobacteriales	Halobacteriaceae	Halobacterium	Halobacterium sp. DL1
GCF_001190965.1	Haloferax gibbonsii strain=ARA6	35746	Archaea	Euryarchaeota	Halobacteria	Haloferacales	Haloferacaceae	Haloferax	Haloferax gibbonsii
GCF_000306765.2	Haloferax mediterranei ATCC 33500	2252	Archaea	Euryarchaeota	Halobacteria	Haloferacales	Haloferacaceae	Haloferax	Haloferax mediterranei
GCF_000025685.1	Haloferax volcanii DS2	2246	Archaea	Euryarchaeota	Halobacteria	Haloferacales	Haloferacaceae	Haloferax	Haloferax volcanii
GCF_000172995.2	Halogeometricum borinquense DSM 11551	60847	Archaea	Euryarchaeota	Halobacteria	Haloferacales	Haloferacaceae	Halogeometricum	Halogeometricum borinquense
GCF_000023965.1	Halomicrobium mukohataei DSM 12286	57705	Archaea	Euryarchaeota	Halobacteria	Halobacteriales	Halobacteriaceae	Halomicrobium	Halomicrobium mukohataei
GCF_000224475.1	halophilic archaeon DL31	756883	Archaea	-	-	-	-	-	halophilic archaeon DL31
GCF_000217715.1	Halopiger xanaduensis SH-6	387343	Archaea	Euryarchaeota	Halobacteria	Natrialbales	Natrialbaceae	Halopiger	Halopiger xanaduensis
GCF_000009185.1	Haloquadratum walsbyi DSM 16790	293091	Archaea	Euryarchaeota	Halobacteria	Haloferacales	Haloferacaceae	Haloquadratum	Haloquadratum walsbyi
GCF_000237865.1	Haloquadratum walsbyi C23	293091	Archaea	Euryarchaeota	Halobacteria	Haloferacales	Haloferacaceae	Haloquadratum	Haloquadratum walsbyi
GCF_000470655.1	Halorhabdus tiamatea SARL4B	430914	Archaea	Euryarchaeota	Halobacteria	Halobacteriales	Halobacteriaceae	Halorhabdus	Halorhabdus tiamatea
GCF_000023945.1	Halorhabdus utahensis DSM 12940	146826	Archaea	Euryarchaeota	Halobacteria	Halobacteriales	Halobacteriaceae	Halorhabdus	Halorhabdus utahensis
GCF_000022205.1	Halorubrum lacusprofundi ATCC 49239	2247	Archaea	Euryarchaeota	Halobacteria	Haloferacales	Haloferacaceae	Halorubrum	Halorubrum lacusprofundi
GCF_000517625.1	Halostagnicola larsenii XH-48	353800	Archaea	Euryarchaeota	Halobacteria	Natrialbales	Natrialbaceae	Halostagnicola	Halostagnicola larsenii
GCF_000025325.1	Haloterrigena turkmenica DSM 5511	62320	Archaea	Euryarchaeota	Halobacteria	Natrialbales	Natrialbaceae	Haloterrigena	Haloterrigena turkmenica
GCF_000015145.1	Hyperthermus butylicus DSM 5456	54248	Archaea	Crenarchaeota	Thermoprotei	Desulfurococcales	Pyrodictiaceae	Hyperthermus	Hyperthermus butylicus
GCF_000017945.1	Ignicoccus hospitalis KIN4/I	160233	Archaea	Crenarchaeota	Thermoprotei	Desulfurococcales	Desulfurococcaceae	Ignicoccus	Ignicoccus hospitalis
GCF_000204925.1	Metallosphaera cuprina Ar-4	1006005	Archaea	Crenarchaeota	Thermoprotei	Sulfolobales	Sulfolobaceae	Metallosphaera	Metallosphaera cuprina
GCF_000016605.1	Metallosphaera sedula DSM 5348	43687	Archaea	Crenarchaeota	Thermoprotei	Sulfolobales	Sulfolobaceae	Metallosphaera	Metallosphaera sedula
GCF_001266655.1	Metallosphaera sedula strain=ARS50-1	43687	Archaea	Crenarchaeota	Thermoprotei	Sulfolobales	Sulfolobaceae	Metallosphaera	Metallosphaera sedula
GCF_001266675.1	Metallosphaera sedula strain=ARS50-2	43687	Archaea	Crenarchaeota	Thermoprotei	Sulfolobales	Sulfolobaceae	Metallosphaera	Metallosphaera sedula
GCF_001266695.1	Metallosphaera sedula strain=ARS120-1	43687	Archaea	Crenarchaeota	Thermoprotei	Sulfolobales	Sulfolobaceae	Metallosphaera	Metallosphaera sedula
GCF_001266715.1	Metallosphaera sedula strain=ARS120-2	43687	Archaea	Crenarchaeota	Thermoprotei	Sulfolobales	Sulfolobaceae	Metallosphaera	Metallosphaera sedula
GCF_001266735.1	Metallosphaera sedula strain=SARC-M1	43687	Archaea	Crenarchaeota	Thermoprotei	Sulfolobales	Sulfolobaceae	Metallosphaera	Metallosphaera sedula
GCF_000762265.1	Methanobacterium formicicum strain=BRM9	2162	Archaea	Euryarchaeota	Methanobacteria	Methanobacteriales	Methanobacteriaceae	Methanobacterium	Methanobacterium formicicum
GCF_000953115.1	Methanobacterium formicicum	2162	Archaea	Euryarchaeota	Methanobacteria	Methanobacteriales	Methanobacteriaceae	Methanobacterium	Methanobacterium formicicum
GCF_001458655.1	Methanobacterium formicicum Mb9	2162	Archaea	Euryarchaeota	Methanobacteria	Methanobacteriales	Methanobacteriaceae	Methanobacterium	Methanobacterium formicicum
GCF_000191585.1	Methanobacterium lacus strain=AL-21	877455	Archaea	Euryarchaeota	Methanobacteria	Methanobacteriales	Methanobacteriaceae	Methanobacterium	Methanobacterium lacus
GCF_000214725.1	Methanobacterium paludis strain=SWAN1	868131	Archaea	Euryarchaeota	Methanobacteria	Methanobacteriales	Methanobacteriaceae	Methanobacterium	Methanobacterium paludis
GCF_000499765.1	Methanobacterium sp. MB1	1379702	Archaea	Euryarchaeota	Methanobacteria	Methanobacteriales	Methanobacteriaceae	Methanobacterium	Methanobacterium sp. MB1
GCF_001477655.1	Methanobrevibacter millerae strain=SM9	230361	Archaea	Euryarchaeota	Methanobacteria	Methanobacteriales	Methanobacteriaceae	Methanobrevibacter	Methanobrevibacter millerae
GCF_001563245.1	Methanobrevibacter olleyae strain=YLM1	294671	Archaea	Euryarchaeota	Methanobacteria	Methanobacteriales	Methanobacteriaceae	Methanobrevibacter	Methanobrevibacter olleyae
GCF_000024185.1	Methanobrevibacter ruminantium M1	83816	Archaea	Euryarchaeota	Methanobacteria	Methanobacteriales	Methanobacteriaceae	Methanobrevibacter	Methanobrevibacter ruminantium
GCF_000016525.1	Methanobrevibacter smithii ATCC 35061	2173	Archaea	Euryarchaeota	Methanobacteria	Methanobacteriales	Methanobacteriaceae	Methanobrevibacter	Methanobrevibacter smithii
GCF_000404165.1	Methanobrevibacter sp. AbM4	224719	Archaea	Euryarchaeota	Methanobacteria	Methanobacteriales	Methanobacteriaceae	Methanobrevibacter	Methanobrevibacter sp. AbM4
GCF_001548675.1	Methanobrevibacter sp. YE315	1609968	Archaea	Euryarchaeota	Methanobacteria	Methanobacteriales	Methanobacteriaceae	Methanobrevibacter	Methanobrevibacter sp. YE315
GCF_000739065.1	Methanocaldococcus bathoardescens strain=JH146	1301915	Archaea	Euryarchaeota	Methanococci	Methanococcales	Methanocaldococcaceae	Methanocaldococcus	Methanocaldococcus bathoardescens
GCF_000023985.1	Methanocaldococcus fervens AG86	83171	Archaea	Euryarchaeota	Methanococci	Methanococcales	Methanocaldococcaceae	Methanocaldococcus	Methanocaldococcus fervens
GCF_000092305.1	Methanocaldococcus infernus ME	67760	Archaea	Euryarchaeota	Methanococci	Methanococcales	Methanocaldococcaceae	Methanocaldococcus	Methanocaldococcus infernus
GCF_000091665.1	Methanocaldococcus jannaschii DSM 2661	2190	Archaea	Euryarchaeota	Methanococci	Methanococcales	Methanocaldococcaceae	Methanocaldococcus	Methanocaldococcus jannaschii
GCF_000025525.1	Methanocaldococcus sp. FS406-22	644281	Archaea	Euryarchaeota	Methanococci	Methanococcales	Methanocaldococcaceae	Methanocaldococcus	Methanocaldococcus sp. FS406-22
GCF_000024625.1	Methanocaldococcus vulcanius M7	73913	Archaea	Euryarchaeota	Methanococci	Methanococcales	Methanocaldococcaceae	Methanocaldococcus	Methanocaldococcus vulcanius
GCF_000063445.1	Methanocella arvoryzae MRE50	1175445	Archaea	Euryarchaeota	Methanomicrobia	Methanocellales	Methanocellaceae	Methanocella	Methanocella arvoryzae
GCF_000251105.1	Methanocella conradii HZ254	1175444	Archaea	Euryarchaeota	Methanomicrobia	Methanocellales	Methanocellaceae	Methanocella	Methanocella conradii
GCF_000013725.1	Methanococcoides burtonii DSM 6242	29291	Archaea	Euryarchaeota	Methanomicrobia	Methanosarcinales	Methanosarcinaceae	Methanococcoides	Methanococcoides burtonii
GCF_000970325.1	Methanococcoides methylutens MM1	2226	Archaea	Euryarchaeota	Methanomicrobia	Methanosarcinales	Methanosarcinaceae	Methanococcoides	Methanococcoides methylutens
GCF_000017185.1	Methanococcus aeolicus Nankai-3	42879	Archaea	Euryarchaeota	Methanococci	Methanococcales	Methanococcaceae	Methanococcus	Methanococcus aeolicus
GCF_000011585.1	Methanococcus maripaludis S2	39152	Archaea	Euryarchaeota	Methanococci	Methanococcales	Methanococcaceae	Methanococcus	Methanococcus maripaludis
GCF_000016125.1	Methanococcus maripaludis C5	39152	Archaea	Euryarchaeota	Methanococci	Methanococcales	Methanococcaceae	Methanococcus	Methanococcus maripaludis
GCF_000017225.1	Methanococcus maripaludis C7	39152	Archaea	Euryarchaeota	Methanococci	Methanococcales	Methanococcaceae	Methanococcus	Methanococcus maripaludis
GCF_000018485.1	Methanococcus maripaludis C6	39152	Archaea	Euryarchaeota	Methanococci	Methanococcales	Methanococcaceae	Methanococcus	Methanococcus maripaludis
GCF_000220645.1	Methanococcus maripaludis X1	39152	Archaea	Euryarchaeota	Methanococci	Methanococcales	Methanococcaceae	Methanococcus	Methanococcus maripaludis
GCF_000017165.1	Methanococcus vannielii SB	2187	Archaea	Euryarchaeota	Methanococci	Methanococcales	Methanococcaceae	Methanococcus	Methanococcus vannielii
GCF_000006175.1	Methanococcus voltae A3	2188	Archaea	Euryarchaeota	Methanococci	Methanococcales	Methanococcaceae	Methanococcus	Methanococcus voltae
GCF_000015765.1	Methanocorpusculum labreanum Z	83984	Archaea	Euryarchaeota	Methanomicrobia	Methanomicrobiales	Methanocorpusculaceae	Methanocorpusculum	Methanocorpusculum labreanum
GCF_000304355.2	Methanoculleus bourgensis MS2	83986	Archaea	Euryarchaeota	Methanomicrobia	Methanomicrobiales	Methanomicrobiaceae	Methanoculleus	Methanoculleus bourgensis
GCF_000015825.1	Methanoculleus marisnigri JR1	2198	Archaea	Euryarchaeota	Methanomicrobia	Methanomicrobiales	Methanomicrobiaceae	Methanoculleus	Methanoculleus marisnigri
GCF_900036045.1	Methanoculleus sp. MAB1	86622	Archaea	Euryarchaeota	Methanomicrobia	Methanomicrobiales	Methanomicrobiaceae	Methanoculleus	Methanoculleus sp. MAB1
GCF_001560915.1	methanogenic archaeon ISO4-H5	1495144	Archaea	Euryarchaeota	Thermoplasmata	-	-	-	methanogenic archaeon ISO4-H5
GCF_000196655.1	Methanohalobium evestigatum Z-7303	2322	Archaea	Euryarchaeota	Methanomicrobia	Methanosarcinales	Methanosarcinaceae	Methanohalobium	Methanohalobium evestigatum
GCF_000025865.1	Methanohalophilus mahii DSM 5219	2176	Archaea	Euryarchaeota	Methanomicrobia	Methanosarcinales	Methanosarcinaceae	Methanohalophilus	Methanohalophilus mahii
GCF_000147875.1	Methanolacinia petrolearia DSM 11571	54120	Archaea	Euryarchaeota	Methanomicrobia	Methanomicrobiales	Methanomicrobiaceae	Methanolacinia	Methanolacinia petrolearia
GCF_000306725.1	Methanolobus psychrophilus R15	420950	Archaea	Euryarchaeota	Methanomicrobia	Methanosarcinales	Methanosarcinaceae	Methanolobus	Methanolobus psychrophilus
GCF_000328665.1	Methanomethylovorans hollandica DSM 15978	101192	Archaea	Euryarchaeota	Methanomicrobia	Methanosarcinales	Methanosarcinaceae	Methanomethylovorans	Methanomethylovorans hollandica
GCF_000017625.1	Methanoregula boonei 6A8	358766	Archaea	Euryarchaeota	Methanomicrobia	Methanomicrobiales	Methanoregulaceae	Methanoregula	Methanoregula boonei
GCF_000327485.1	Methanoregula formicica SMSP	882104	Archaea	Euryarchaeota	Methanomicrobia	Methanomicrobiales	Methanoregulaceae	Methanoregula	Methanoregula formicica
GCF_000204415.1	Methanosaeta concilii GP6	2223	Archaea	Euryarchaeota	Methanomicrobia	Methanosarcinales	Methanosaetaceae	Methanosaeta	Methanosaeta concilii
GCF_000235565.1	Methanosaeta harundinacea 6Ac	301375	Archaea	Euryarchaeota	Methanomicrobia	Methanosarcinales	Methanosaetaceae	Methanosaeta	Methanosaeta harundinacea
GCF_000217995.1	Methanosalsum zhilinae DSM 4017	39669	Archaea	Euryarchaeota	Methanomicrobia	Methanosarcinales	Methanosarcinaceae	Methanosalsum	Methanosalsum zhilinae
GCF_000007345.1	Methanosarcina acetivorans C2A	2214	Archaea	Euryarchaeota	Methanomicrobia	Methanosarcinales	Methanosarcinaceae	Methanosarcina	Methanosarcina acetivorans
GCF_000195895.1	Methanosarcina barkeri str. Fusaro	2208	Archaea	Euryarchaeota	Methanomicrobia	Methanosarcinales	Methanosarcinaceae	Methanosarcina	Methanosarcina barkeri
GCF_000969985.1	Methanosarcina barkeri str. Wiesmoor	2208	Archaea	Euryarchaeota	Methanomicrobia	Methanosarcinales	Methanosarcinaceae	Methanosarcina	Methanosarcina barkeri
GCF_000970025.1	Methanosarcina barkeri MS	2208	Archaea	Euryarchaeota	Methanomicrobia	Methanosarcinales	Methanosarcinaceae	Methanosarcina	Methanosarcina barkeri
GCF_000970065.1	Methanosarcina barkeri 227	2208	Archaea	Euryarchaeota	Methanomicrobia	Methanosarcinales	Methanosarcinaceae	Methanosarcina	Methanosarcina barkeri
GCF_000970305.1	Methanosarcina barkeri 3	2208	Archaea	Euryarchaeota	Methanomicrobia	Methanosarcinales	Methanosarcinaceae	Methanosarcina	Methanosarcina barkeri
GCF_001027005.1	Methanosarcina barkeri CM1	2208	Archaea	Euryarchaeota	Methanomicrobia	Methanosarcinales	Methanosarcinaceae	Methanosarcina	Methanosarcina barkeri
GCF_000970285.1	Methanosarcina horonobensis HB-1 = JCM 15518	418008	Archaea	Euryarchaeota	Methanomicrobia	Methanosarcinales	Methanosarcinaceae	Methanosarcina	Methanosarcina horonobensis
GCF_000970265.1	Methanosarcina lacustris Z-7289	170861	Archaea	Euryarchaeota	Methanomicrobia	Methanosarcinales	Methanosarcinaceae	Methanosarcina	Methanosarcina lacustris
GCF_000007065.1	Methanosarcina mazei Go1	2209	Archaea	Euryarchaeota	Methanomicrobia	Methanosarcinales	Methanosarcinaceae	Methanosarcina	Methanosarcina mazei
GCF_000970165.1	Methanosarcina mazei WWM610	2209	Archaea	Euryarchaeota	Methanomicrobia	Methanosarcinales	Methanosarcinaceae	Methanosarcina	Methanosarcina mazei
GCF_000970185.1	Methanosarcina mazei SarPi	2209	Archaea	Euryarchaeota	Methanomicrobia	Methanosarcinales	Methanosarcinaceae	Methanosarcina	Methanosarcina mazei
GCF_000970205.1	Methanosarcina mazei S-6	2209	Archaea	Euryarchaeota	Methanomicrobia	Methanosarcinales	Methanosarcinaceae	Methanosarcina	Methanosarcina mazei
GCF_000970225.1	Methanosarcina mazei LYC	2209	Archaea	Euryarchaeota	Methanomicrobia	Methanosarcinales	Methanosarcinaceae	Methanosarcina	Methanosarcina mazei
GCF_000970245.1	Methanosarcina mazei C16	2209	Archaea	Euryarchaeota	Methanomicrobia	Methanosarcinales	Methanosarcinaceae	Methanosarcina	Methanosarcina mazei
GCF_000970085.1	Methanosarcina siciliae T4/M	38027	Archaea	Euryarchaeota	Methanomicrobia	Methanosarcinales	Methanosarcinaceae	Methanosarcina	Methanosarcina siciliae
GCF_000970145.1	Methanosarcina siciliae C2J	38027	Archaea	Euryarchaeota	Methanomicrobia	Methanosarcinales	Methanosarcinaceae	Methanosarcina	Methanosarcina siciliae
GCF_000969945.1	Methanosarcina sp. Kolksee	1434099	Archaea	Euryarchaeota	Methanomicrobia	Methanosarcinales	Methanosarcinaceae	Methanosarcina	Methanosarcina sp. Kolksee
GCF_000970045.1	Methanosarcina sp. MTP4	1434100	Archaea	Euryarchaeota	Methanomicrobia	Methanosarcinales	Methanosarcinaceae	Methanosarcina	Methanosarcina sp. MTP4
GCF_000970005.1	Methanosarcina sp. WH1	1434102	Archaea	Euryarchaeota	Methanomicrobia	Methanosarcinales	Methanosarcinaceae	Methanosarcina	Methanosarcina sp. WH1
GCF_000969965.1	Methanosarcina sp. WWM596	1434103	Archaea	Euryarchaeota	Methanomicrobia	Methanosarcinales	Methanosarcinaceae	Methanosarcina	Methanosarcina sp. WWM596
GCF_000969885.1	Methanosarcina thermophila TM-1	2210	Archaea	Euryarchaeota	Methanomicrobia	Methanosarcinales	Methanosarcinaceae	Methanosarcina	Methanosarcina thermophila
GCF_000969905.1	Methanosarcina vacuolata Z-761	2215	Archaea	Euryarchaeota	Methanomicrobia	Methanosarcinales	Methanosarcinaceae	Methanosarcina	Methanosarcina vacuolata
GCF_000012545.1	Methanosphaera stadtmanae DSM 3091	2317	Archaea	Euryarchaeota	Methanobacteria	Methanobacteriales	Methanobacteriaceae	Methanosphaera	Methanosphaera stadtmanae
GCF_000021965.1	Methanosphaerula palustris E1-9c	475088	Archaea	Euryarchaeota	Methanomicrobia	Methanomicrobiales	Methanoregulaceae	Methanosphaerula	Methanosphaerula palustris
GCF_000013445.1	Methanospirillum hungatei JF-1	2203	Archaea	Euryarchaeota	Methanomicrobia	Methanomicrobiales	Methanospirillaceae	Methanospirillum	Methanospirillum hungatei
GCF_000145295.1	Methanothermobacter marburgensis str. Marburg	145263	Archaea	Euryarchaeota	Methanobacteria	Methanobacteriales	Methanobacteriaceae	Methanothermobacter	Methanothermobacter marburgensis
GCF_000828575.1	Methanothermobacter sp. CaT2	866790	Archaea	Euryarchaeota	Methanobacteria	Methanobacteriales	Methanobacteriaceae	Methanothermobacter	Methanothermobacter sp. CaT2
GCF_000008645.1	Methanothermobacter thermautotrophicus str. Delta H	145262	Archaea	Euryarchaeota	Methanobacteria	Methanobacteriales	Methanobacteriaceae	Methanothermobacter	Methanothermobacter thermautotrophicus
GCF_000179575.2	Methanothermococcus okinawensis IH1	155863	Archaea	Euryarchaeota	Methanococci	Methanococcales	Methanococcaceae	Methanothermococcus	Methanothermococcus okinawensis
GCF_000166095.1	Methanothermus fervidus DSM 2088	2180	Archaea	Euryarchaeota	Methanobacteria	Methanobacteriales	Methanothermaceae	Methanothermus	Methanothermus fervidus
GCF_000214415.1	Methanotorris igneus Kol 5	2189	Archaea	Euryarchaeota	Methanococci	Methanococcales	Methanocaldococcaceae	Methanotorris	Methanotorris igneus
GCF_000025625.1	Natrialba magadii ATCC 43099	13769	Archaea	Euryarchaeota	Halobacteria	Natrialbales	Natrialbaceae	Natrialba	Natrialba magadii
GCF_000230735.2	Natrinema pellirubrum DSM 15624	69525	Archaea	Euryarchaeota	Halobacteria	Natrialbales	Natrialbaceae	Natrinema	Natrinema pellirubrum
GCF_000281695.1	Natrinema sp. J7-2	406552	Archaea	Euryarchaeota	Halobacteria	Natrialbales	Natrialbaceae	Natrinema	Natrinema sp. J7-2
GCF_000230715.2	Natronobacterium gregoryi SP2	44930	Archaea	Euryarchaeota	Halobacteria	Natrialbales	Natrialbaceae	Natronobacterium	Natronobacterium gregoryi
GCF_000328685.1	Natronococcus occultus SP4	29288	Archaea	Euryarchaeota	Halobacteria	Natrialbales	Natrialbaceae	Natronococcus	Natronococcus occultus
GCF_000591055.1	Natronomonas moolapensis 8.8.11	416273	Archaea	Euryarchaeota	Halobacteria	Halobacteriales	Halobacteriaceae	Natronomonas	Natronomonas moolapensis
GCF_000026045.1	Natronomonas pharaonis DSM 2160	2257	Archaea	Euryarchaeota	Halobacteria	Halobacteriales	Halobacteriaceae	Natronomonas	Natronomonas pharaonis
GCF_000725425.1	Palaeococcus pacificus DY20341	971279	Archaea	Euryarchaeota	Thermococci	Thermococcales	Thermococcaceae	Palaeococcus	Palaeococcus pacificus
GCF_000008265.1	Picrophilus torridus DSM 9790	82076	Archaea	Euryarchaeota	Thermoplasmata	Thermoplasmatales	Picrophilaceae	Picrophilus	Picrophilus torridus
GCF_000015205.1	Pyrobaculum islandicum DSM 4184	2277	Archaea	Crenarchaeota	Thermoprotei	Thermoproteales	Thermoproteaceae	Pyrobaculum	Pyrobaculum islandicum
GCF_000195935.2	Pyrococcus abyssi GE5	29292	Archaea	Euryarchaeota	Thermococci	Thermococcales	Thermococcaceae	Pyrococcus	Pyrococcus abyssi
GCF_000007305.1	Pyrococcus furiosus DSM 3638	2261	Archaea	Euryarchaeota	Thermococci	Thermococcales	Thermococcaceae	Pyrococcus	Pyrococcus furiosus
GCF_000275605.1	Pyrococcus furiosus COM1	2261	Archaea	Euryarchaeota	Thermococci	Thermococcales	Thermococcaceae	Pyrococcus	Pyrococcus furiosus
GCF_000011105.1	Pyrococcus horikoshii OT3	53953	Archaea	Euryarchaeota	Thermococci	Thermococcales	Thermococcaceae	Pyrococcus	Pyrococcus horikoshii
GCF_000211475.1	Pyrococcus sp. NA2	342949	Archaea	Euryarchaeota	Thermococci	Thermococcales	Thermococcaceae	Pyrococcus	Pyrococcus sp. NA2
GCF_001577775.1	Pyrococcus sp. NCB100	1609559	Archaea	Euryarchaeota	Thermococci	Thermococcales	Thermococcaceae	Pyrococcus	Pyrococcus sp. NCB100
GCF_000263735.1	Pyrococcus sp. ST04	1183377	Archaea	Euryarchaeota	Thermococci	Thermococcales	Thermococcaceae	Pyrococcus	Pyrococcus sp. ST04
GCF_000215995.1	Pyrococcus yayanosii CH1	1008460	Archaea	Euryarchaeota	Thermococci	Thermococcales	Thermococcaceae	Pyrococcus	Pyrococcus yayanosii
GCF_001412615.1	Pyrodictium delaneyi strain=Su06	1273541	Archaea	Crenarchaeota	Thermoprotei	Desulfurococcales	Pyrodictiaceae	Pyrodictium	Pyrodictium delaneyi
GCF_000223395.1	Pyrolobus fumarii 1A	54252	Archaea	Crenarchaeota	Thermoprotei	Desulfurococcales	Pyrodictiaceae	Pyrolobus	Pyrolobus fumarii
GCF_000403645.1	Salinarchaeum sp. Harcht-Bsk1	1333523	Archaea	Euryarchaeota	Halobacteria	Natrialbales	Natrialbaceae	Salinarchaeum	Salinarchaeum sp. Harcht-Bsk1
GCF_000092465.1	Staphylothermus hellenicus DSM 12710	84599	Archaea	Crenarchaeota	Thermoprotei	Desulfurococcales	Desulfurococcaceae	Staphylothermus	Staphylothermus hellenicus
GCF_000015945.1	Staphylothermus marinus F1	2280	Archaea	Crenarchaeota	Thermoprotei	Desulfurococcales	Desulfurococcaceae	Staphylothermus	Staphylothermus marinus
GCF_000012285.1	Sulfolobus acidocaldarius DSM 639	2285	Archaea	Crenarchaeota	Thermoprotei	Sulfolobales	Sulfolobaceae	Sulfolobus	Sulfolobus acidocaldarius
GCF_000338775.1	Sulfolobus acidocaldarius Ron12/I	2285	Archaea	Crenarchaeota	Thermoprotei	Sulfolobales	Sulfolobaceae	Sulfolobus	Sulfolobus acidocaldarius
GCF_000340315.1	Sulfolobus acidocaldarius N8	2285	Archaea	Crenarchaeota	Thermoprotei	Sulfolobales	Sulfolobaceae	Sulfolobus	Sulfolobus acidocaldarius
GCF_000508305.1	Sulfolobus acidocaldarius SUSAZ	2285	Archaea	Crenarchaeota	Thermoprotei	Sulfolobales	Sulfolobaceae	Sulfolobus	Sulfolobus acidocaldarius
GCF_000022385.1	Sulfolobus islandicus L.S.2.15	43080	Archaea	Crenarchaeota	Thermoprotei	Sulfolobales	Sulfolobaceae	Sulfolobus	Sulfolobus islandicus
GCF_000022405.1	Sulfolobus islandicus M.14.25	43080	Archaea	Crenarchaeota	Thermoprotei	Sulfolobales	Sulfolobaceae	Sulfolobus	Sulfolobus islandicus
GCF_000022425.1	Sulfolobus islandicus M.16.27	43080	Archaea	Crenarchaeota	Thermoprotei	Sulfolobales	Sulfolobaceae	Sulfolobus	Sulfolobus islandicus
GCF_000022445.1	Sulfolobus islandicus M.16.4	43080	Archaea	Crenarchaeota	Thermoprotei	Sulfolobales	Sulfolobaceae	Sulfolobus	Sulfolobus islandicus
GCF_000022465.1	Sulfolobus islandicus Y.G.57.14	43080	Archaea	Crenarchaeota	Thermoprotei	Sulfolobales	Sulfolobaceae	Sulfolobus	Sulfolobus islandicus
GCF_000022485.1	Sulfolobus islandicus Y.N.15.51	43080	Archaea	Crenarchaeota	Thermoprotei	Sulfolobales	Sulfolobaceae	Sulfolobus	Sulfolobus islandicus
GCF_000189555.1	Sulfolobus islandicus REY15A	43080	Archaea	Crenarchaeota	Thermoprotei	Sulfolobales	Sulfolobaceae	Sulfolobus	Sulfolobus islandicus
GCF_000189575.1	Sulfolobus islandicus HVE10/4	43080	Archaea	Crenarchaeota	Thermoprotei	Sulfolobales	Sulfolobaceae	Sulfolobus	Sulfolobus islandicus
GCF_000364745.1	Sulfolobus islandicus LAL14/1	43080	Archaea	Crenarchaeota	Thermoprotei	Sulfolobales	Sulfolobaceae	Sulfolobus	Sulfolobus islandicus
GCF_000007005.1	Sulfolobus solfataricus P2	2287	Archaea	Crenarchaeota	Thermoprotei	Sulfolobales	Sulfolobaceae	Sulfolobus	Sulfolobus solfataricus
GCF_000024745.1	Sulfolobus solfataricus 98/2	2287	Archaea	Crenarchaeota	Thermoprotei	Sulfolobales	Sulfolobaceae	Sulfolobus	Sulfolobus solfataricus
GCF_000968355.1	Sulfolobus solfataricus strain=SULB 98/2	2287	Archaea	Crenarchaeota	Thermoprotei	Sulfolobales	Sulfolobaceae	Sulfolobus	Sulfolobus solfataricus
GCF_000968395.1	Sulfolobus solfataricus strain=98/2 SULC	2287	Archaea	Crenarchaeota	Thermoprotei	Sulfolobales	Sulfolobaceae	Sulfolobus	Sulfolobus solfataricus
GCF_000968435.1	Sulfolobus solfataricus strain=SULA 98/2	2287	Archaea	Crenarchaeota	Thermoprotei	Sulfolobales	Sulfolobaceae	Sulfolobus	Sulfolobus solfataricus
GCF_900079115.1	Sulfolobus solfataricus strain=P1	2287	Archaea	Crenarchaeota	Thermoprotei	Sulfolobales	Sulfolobaceae	Sulfolobus	Sulfolobus solfataricus
GCF_001719125.1	Sulfolobus sp. A20	1891280	Archaea	Crenarchaeota	Thermoprotei	Sulfolobales	Sulfolobaceae	Sulfolobus	Sulfolobus sp. A20
GCF_000011205.1	Sulfolobus tokodaii str. 7	111955	Archaea	Crenarchaeota	Thermoprotei	Sulfolobales	Sulfolobaceae	Sulfolobus	Sulfolobus tokodaii
GCF_000151105.2	Thermococcus barophilus MP	55802	Archaea	Euryarchaeota	Thermococci	Thermococcales	Thermococcaceae	Thermococcus	Thermococcus barophilus
GCF_001433455.1	Thermococcus barophilus strain=CH5	55802	Archaea	Euryarchaeota	Thermococci	Thermococcales	Thermococcaceae	Thermococcus	Thermococcus barophilus
GCF_900012635.1	Thermococcus chitonophagus	54262	Archaea	Euryarchaeota	Thermococci	Thermococcales	Thermococcaceae	Thermococcus	Thermococcus chitonophagus
GCF_000265525.1	Thermococcus cleftensis	163003	Archaea	Euryarchaeota	Thermococci	Thermococcales	Thermococcaceae	Thermococcus	Thermococcus cleftensis
GCF_000769655.1	Thermococcus eurythermalis strain=A501	1505907	Archaea	Euryarchaeota	Thermococci	Thermococcales	Thermococcaceae	Thermococcus	Thermococcus eurythermalis
GCF_000022365.1	Thermococcus gammatolerans EJ3	187878	Archaea	Euryarchaeota	Thermococci	Thermococcales	Thermococcaceae	Thermococcus	Thermococcus gammatolerans
GCF_000816105.1	Thermococcus guaymasensis DSM 11113	110164	Archaea	Euryarchaeota	Thermococci	Thermococcales	Thermococcaceae	Thermococcus	Thermococcus guaymasensis
GCF_000009965.1	Thermococcus kodakarensis KOD1	311400	Archaea	Euryarchaeota	Thermococci	Thermococcales	Thermococcaceae	Thermococcus	Thermococcus kodakarensis
GCF_000246985.2	Thermococcus litoralis DSM 5473	2265	Archaea	Euryarchaeota	Thermococci	Thermococcales	Thermococcaceae	Thermococcus	Thermococcus litoralis
GCF_000585495.1	Thermococcus nautili strain=30-1	195522	Archaea	Euryarchaeota	Thermococci	Thermococcales	Thermococcaceae	Thermococcus	Thermococcus nautili
GCF_000018365.1	Thermococcus onnurineus NA1	342948	Archaea	Euryarchaeota	Thermococci	Thermococcales	Thermococcaceae	Thermococcus	Thermococcus onnurineus
GCF_000517445.1	Thermococcus paralvinellae strain=ES1	582419	Archaea	Euryarchaeota	Thermococci	Thermococcales	Thermococcaceae	Thermococcus	Thermococcus paralvinellae
GCF_001592435.1	Thermococcus peptonophilus strain=OG-1	53952	Archaea	Euryarchaeota	Thermococci	Thermococcales	Thermococcaceae	Thermococcus	Thermococcus peptonophilus
GCF_001647085.1	Thermococcus piezophilus strain=CDGS	1712654	Archaea	Euryarchaeota	Thermococci	Thermococcales	Thermococcaceae	Thermococcus	Thermococcus piezophilus
GCF_000022545.1	Thermococcus sibiricus MM 739	172049	Archaea	Euryarchaeota	Thermococci	Thermococcales	Thermococcaceae	Thermococcus	Thermococcus sibiricus
GCF_001484685.1	Thermococcus sp. 2319x1	1674923	Archaea	Euryarchaeota	Thermococci	Thermococcales	Thermococcaceae	Thermococcus	Thermococcus sp. 2319x1
GCF_000221185.1	Thermococcus sp. 4557	1042877	Archaea	Euryarchaeota	Thermococci	Thermococcales	Thermococcaceae	Thermococcus	Thermococcus sp. 4557
GCF_000151205.2	Thermococcus sp. AM4	246969	Archaea	Euryarchaeota	Thermococci	Thermococcales	Thermococcaceae	Thermococcus	Thermococcus sp. AM4
GCF_000813245.1	Thermofilum carboxyditrophus 1505	1483572	Archaea	Crenarchaeota	Thermoprotei	Thermoproteales	Thermofilaceae	Thermofilum	Thermofilum carboxyditrophus
GCF_000015225.1	Thermofilum pendens Hrk 5	2269	Archaea	Crenarchaeota	Thermoprotei	Thermoproteales	Thermofilaceae	Thermofilum	Thermofilum pendens
GCF_000993805.1	Thermofilum sp. 1807-2	1550241	Archaea	Crenarchaeota	Thermoprotei	Thermoproteales	Thermofilaceae	Thermofilum	Thermofilum sp. 1807-2
GCF_000446015.1	Thermofilum sp. 1910b	1365176	Archaea	Crenarchaeota	Thermoprotei	Thermoproteales	Thermofilaceae	Thermofilum	Thermofilum sp. 1910b
GCF_000264495.1	Thermogladius cellulolyticus 1633	1200300	Archaea	Crenarchaeota	Thermoprotei	Desulfurococcales	Desulfurococcaceae	Thermogladius	Thermogladius cellulolyticus
GCF_000195915.1	Thermoplasma acidophilum DSM 1728	2303	Archaea	Euryarchaeota	Thermoplasmata	Thermoplasmatales	Thermoplasmataceae	Thermoplasma	Thermoplasma acidophilum
GCF_000350305.1	Thermoplasmatales archaeon BRNA1	1054217	Archaea	Euryarchaeota	Thermoplasmata	Thermoplasmatales	-	-	Thermoplasmatales archaeon BRNA1
GCF_000011185.1	Thermoplasma volcanium GSS1	50339	Archaea	Euryarchaeota	Thermoplasmata	Thermoplasmatales	Thermoplasmataceae	Thermoplasma	Thermoplasma volcanium
GCF_000253055.1	Thermoproteus tenax Kra 1	2271	Archaea	Crenarchaeota	Thermoprotei	Thermoproteales	Thermoproteaceae	Thermoproteus	Thermoproteus tenax
GCF_000193375.1	Thermoproteus uzoniensis 768-20	184117	Archaea	Crenarchaeota	Thermoprotei	Thermoproteales	Thermoproteaceae	Thermoproteus	Thermoproteus uzoniensis
GCF_000092185.1	Thermosphaera aggregans DSM 11486	54254	Archaea	Crenarchaeota	Thermoprotei	Desulfurococcales	Desulfurococcaceae	Thermosphaera	Thermosphaera aggregans
GCF_000148385.1	Vulcanisaeta distributa DSM 14429	164451	Archaea	Crenarchaeota	Thermoprotei	Thermoproteales	Thermoproteaceae	Vulcanisaeta	Vulcanisaeta distributa
GCF_000190315.1	Vulcanisaeta moutnovskia 768-28	985052	Archaea	Crenarchaeota	Thermoprotei	Thermoproteales	Thermoproteaceae	Vulcanisaeta	Vulcanisaeta moutnovskia
GCF_000018105.1	Acaryochloris marina MBIC11017	155978	Bacteria	Cyanobacteria	-	Synechococcales	Acaryochloridaceae	Acaryochloris	Acaryochloris marina
GCF_000247605.1	Acetobacterium woodii DSM 1030	33952	Bacteria	Firmicutes	Clostridia	Clostridiales	Eubacteriaceae	Acetobacterium	Acetobacterium woodii
GCF_000010825.1	Acetobacter pasteurianus IFO 3283-01	438	Bacteria	Proteobacteria	Alphaproteobacteria	Rhodospirillales	Acetobacteraceae	Acetobacter	Acetobacter pasteurianus
GCF_000010845.1	Acetobacter pasteurianus IFO 3283-03	438	Bacteria	Proteobacteria	Alphaproteobacteria	Rhodospirillales	Acetobacteraceae	Acetobacter	Acetobacter pasteurianus
GCF_000010865.1	Acetobacter pasteurianus IFO 3283-07	438	Bacteria	Proteobacteria	Alphaproteobacteria	Rhodospirillales	Acetobacteraceae	Acetobacter	Acetobacter pasteurianus
GCF_000010885.1	Acetobacter pasteurianus IFO 3283-22	438	Bacteria	Proteobacteria	Alphaproteobacteria	Rhodospirillales	Acetobacteraceae	Acetobacter	Acetobacter pasteurianus
GCF_000010905.1	Acetobacter pasteurianus IFO 3283-26	438	Bacteria	Proteobacteria	Alphaproteobacteria	Rhodospirillales	Acetobacteraceae	Acetobacter	Acetobacter pasteurianus
GCF_000010925.1	Acetobacter pasteurianus IFO 3283-32	438	Bacteria	Proteobacteria	Alphaproteobacteria	Rhodospirillales	Acetobacteraceae	Acetobacter	Acetobacter pasteurianus
GCF_000010945.1	Acetobacter pasteurianus IFO 3283-01-42C	438	Bacteria	Proteobacteria	Alphaproteobacteria	Rhodospirillales	Acetobacteraceae	Acetobacter	Acetobacter pasteurianus
GCF_000010965.1	Acetobacter pasteurianus IFO 3283-12	438	Bacteria	Proteobacteria	Alphaproteobacteria	Rhodospirillales	Acetobacteraceae	Acetobacter	Acetobacter pasteurianus
GCF_000241585.2	Acetobacter pasteurianus NBRC 101655	438	Bacteria	Proteobacteria	Alphaproteobacteria	Rhodospirillales	Acetobacteraceae	Acetobacter	Acetobacter pasteurianus
GCF_000723785.2	Acetobacter pasteurianus 386B	438	Bacteria	Proteobacteria	Alphaproteobacteria	Rhodospirillales	Acetobacteraceae	Acetobacter	Acetobacter pasteurianus
GCF_001183745.1	Acetobacter pasteurianus strain=Ab3	438	Bacteria	Proteobacteria	Alphaproteobacteria	Rhodospirillales	Acetobacteraceae	Acetobacter	Acetobacter pasteurianus
GCF_001499615.1	Acetobacter senegalensis strain=108B	446692	Bacteria	Proteobacteria	Alphaproteobacteria	Rhodospirillales	Acetobacteraceae	Acetobacter	Acetobacter senegalensis
GCF_001628715.1	Acetobacter sp. SLV-7	1633874	Bacteria	Proteobacteria	Alphaproteobacteria	Rhodospirillales	Acetobacteraceae	Acetobacter	Acetobacter sp. SLV-7
GCF_000144695.1	Acetohalobium arabaticum DSM 5501	28187	Bacteria	Firmicutes	Clostridia	Halanaerobiales	Halobacteroidaceae	Acetohalobium	Acetohalobium arabaticum
GCF_000967915.1	Acholeplasma brassicae	61635	Bacteria	Tenericutes	Mollicutes	Acholeplasmatales	Acholeplasmataceae	Acholeplasma	Acholeplasma brassicae
GCF_000018785.1	Acholeplasma laidlawii PG-8A	2148	Bacteria	Tenericutes	Mollicutes	Acholeplasmatales	Acholeplasmataceae	Acholeplasma	Acholeplasma laidlawii
GCF_000953195.1	Acholeplasma oculi	35623	Bacteria	Tenericutes	Mollicutes	Acholeplasmatales	Acholeplasmataceae	Acholeplasma	Acholeplasma oculi
GCF_000968055.1	Acholeplasma palmae J233	38986	Bacteria	Tenericutes	Mollicutes	Acholeplasmatales	Acholeplasmataceae	Acholeplasma	Acholeplasma palmae
GCF_001514355.1	Achromobacter denitrificans strain=USDA-ARS-USMARC-56712	32002	Bacteria	Proteobacteria	Betaproteobacteria	Burkholderiales	Alcaligenaceae	Achromobacter	Achromobacter denitrificans
GCF_000165835.1	Achromobacter xylosoxidans A8	85698	Bacteria	Proteobacteria	Betaproteobacteria	Burkholderiales	Alcaligenaceae	Achromobacter	Achromobacter xylosoxidans
GCF_000758265.1	Achromobacter xylosoxidans C54	85698	Bacteria	Proteobacteria	Betaproteobacteria	Burkholderiales	Alcaligenaceae	Achromobacter	Achromobacter xylosoxidans
GCF_001457475.1	Achromobacter xylosoxidans "strain=NCTC10807; NCTC10807"	85698	Bacteria	Proteobacteria	Betaproteobacteria	Burkholderiales	Alcaligenaceae	Achromobacter	Achromobacter xylosoxidans
GCF_001558755.1	Achromobacter xylosoxidans strain=FDAARGOS_147	85698	Bacteria	Proteobacteria	Betaproteobacteria	Burkholderiales	Alcaligenaceae	Achromobacter	Achromobacter xylosoxidans
GCF_000025305.1	Acidaminococcus fermentans DSM 20731	905	Bacteria	Firmicutes	Negativicutes	Acidaminococcales	Acidaminococcaceae	Acidaminococcus	Acidaminococcus fermentans
GCF_000230275.1	Acidaminococcus intestini RyC-MR95	187327	Bacteria	Firmicutes	Negativicutes	Acidaminococcales	Acidaminococcaceae	Acidaminococcus	Acidaminococcus intestini
GCF_000023265.1	Acidimicrobium ferrooxidans DSM 10331	53635	Bacteria	Actinobacteria	Acidimicrobiia	Acidimicrobiales	Acidimicrobiaceae	Acidimicrobium	Acidimicrobium ferrooxidans
GCF_000016725.1	Acidiphilium cryptum JF-5	524	Bacteria	Proteobacteria	Alphaproteobacteria	Rhodospirillales	Acetobacteraceae	Acidiphilium	Acidiphilium cryptum
GCF_000202835.1	Acidiphilium multivorum AIU301	62140	Bacteria	Proteobacteria	Alphaproteobacteria	Rhodospirillales	Acetobacteraceae	Acidiphilium	Acidiphilium multivorum
GCF_000175575.2	Acidithiobacillus caldus ATCC 51756	33059	Bacteria	Proteobacteria	Acidithiobacillia	Acidithiobacillales	Acidithiobacillaceae	Acidithiobacillus	Acidithiobacillus caldus
GCF_000221025.1	Acidithiobacillus caldus SM-1	33059	Bacteria	Proteobacteria	Acidithiobacillia	Acidithiobacillales	Acidithiobacillaceae	Acidithiobacillus	Acidithiobacillus caldus
GCF_000214095.2	Acidithiobacillus ferrivorans SS3	160808	Bacteria	Proteobacteria	Acidithiobacillia	Acidithiobacillales	Acidithiobacillaceae	Acidithiobacillus	Acidithiobacillus ferrivorans
GCF_000020825.1	Acidithiobacillus ferrooxidans ATCC 53993	920	Bacteria	Proteobacteria	Acidithiobacillia	Acidithiobacillales	Acidithiobacillaceae	Acidithiobacillus	Acidithiobacillus ferrooxidans
GCF_000021485.1	Acidithiobacillus ferrooxidans ATCC 23270	920	Bacteria	Proteobacteria	Acidithiobacillia	Acidithiobacillales	Acidithiobacillaceae	Acidithiobacillus	Acidithiobacillus ferrooxidans
GCF_000022565.1	Acidobacterium capsulatum ATCC 51196	33075	Bacteria	Acidobacteria	Acidobacteriia	Acidobacteriales	Acidobacteriaceae	Acidobacterium	Acidobacterium capsulatum
GCF_000015025.1	Acidothermus cellulolyticus 11B	28049	Bacteria	Actinobacteria	Actinobacteria	Acidothermales	Acidothermaceae	Acidothermus	Acidothermus cellulolyticus
GCF_000176855.2	Acidovorax avenae subsp. avenae ATCC 19860	80867	Bacteria	Proteobacteria	Betaproteobacteria	Burkholderiales	Comamonadaceae	Acidovorax	Acidovorax avenae
GCF_000015325.1	Acidovorax citrulli AAC00-1	80869	Bacteria	Proteobacteria	Betaproteobacteria	Burkholderiales	Comamonadaceae	Acidovorax	Acidovorax citrulli
GCF_000022305.1	Acidovorax ebreus TPSY	721785	Bacteria	Proteobacteria	Betaproteobacteria	Burkholderiales	Comamonadaceae	Acidovorax	Acidovorax ebreus
GCF_000015545.1	Acidovorax sp. JS42	232721	Bacteria	Proteobacteria	Betaproteobacteria	Burkholderiales	Comamonadaceae	Acidovorax	Acidovorax sp. JS42
GCF_000302535.1	Acidovorax sp. KKS102	358220	Bacteria	Proteobacteria	Betaproteobacteria	Burkholderiales	Comamonadaceae	Acidovorax	Acidovorax sp. KKS102
GCF_001714725.1	Acidovorax sp. RAC01	1842533	Bacteria	Proteobacteria	Betaproteobacteria	Burkholderiales	Comamonadaceae	Acidovorax	Acidovorax sp. RAC01
GCF_000018445.1	Acinetobacter baumannii ACICU	470	Bacteria	Proteobacteria	Gammaproteobacteria	Pseudomonadales	Moraxellaceae	Acinetobacter	Acinetobacter baumannii
GCF_000021145.1	Acinetobacter baumannii AB307-0294	470	Bacteria	Proteobacteria	Gammaproteobacteria	Pseudomonadales	Moraxellaceae	Acinetobacter	Acinetobacter baumannii
GCF_000021245.1	Acinetobacter baumannii AB0057	470	Bacteria	Proteobacteria	Gammaproteobacteria	Pseudomonadales	Moraxellaceae	Acinetobacter	Acinetobacter baumannii
GCF_000069245.1	Acinetobacter baumannii AYE	470	Bacteria	Proteobacteria	Gammaproteobacteria	Pseudomonadales	Moraxellaceae	Acinetobacter	Acinetobacter baumannii
GCF_000186665.3	Acinetobacter baumannii D1279779	470	Bacteria	Proteobacteria	Gammaproteobacteria	Pseudomonadales	Moraxellaceae	Acinetobacter	Acinetobacter baumannii
GCF_000187205.2	Acinetobacter baumannii MDR-TJ	470	Bacteria	Proteobacteria	Gammaproteobacteria	Pseudomonadales	Moraxellaceae	Acinetobacter	Acinetobacter baumannii
GCF_000188215.1	Acinetobacter baumannii 1656-2	470	Bacteria	Proteobacteria	Gammaproteobacteria	Pseudomonadales	Moraxellaceae	Acinetobacter	Acinetobacter baumannii
GCF_000226275.1	Acinetobacter baumannii MDR-ZJ06	470	Bacteria	Proteobacteria	Gammaproteobacteria	Pseudomonadales	Moraxellaceae	Acinetobacter	Acinetobacter baumannii
GCF_000302575.1	Acinetobacter baumannii TYTH-1	470	Bacteria	Proteobacteria	Gammaproteobacteria	Pseudomonadales	Moraxellaceae	Acinetobacter	Acinetobacter baumannii
GCF_000419385.1	Acinetobacter baumannii BJAB07104	470	Bacteria	Proteobacteria	Gammaproteobacteria	Pseudomonadales	Moraxellaceae	Acinetobacter	Acinetobacter baumannii
GCF_000419405.1	Acinetobacter baumannii BJAB0715	470	Bacteria	Proteobacteria	Gammaproteobacteria	Pseudomonadales	Moraxellaceae	Acinetobacter	Acinetobacter baumannii
GCF_000419425.1	Acinetobacter baumannii BJAB0868	470	Bacteria	Proteobacteria	Gammaproteobacteria	Pseudomonadales	Moraxellaceae	Acinetobacter	Acinetobacter baumannii
GCF_000505685.1	Acinetobacter baumannii ZW85-1	470	Bacteria	Proteobacteria	Gammaproteobacteria	Pseudomonadales	Moraxellaceae	Acinetobacter	Acinetobacter baumannii
GCF_000695855.2	Acinetobacter baumannii strain=AC29	470	Bacteria	Proteobacteria	Gammaproteobacteria	Pseudomonadales	Moraxellaceae	Acinetobacter	Acinetobacter baumannii
GCF_000746605.1	Acinetobacter baumannii strain=AB31	470	Bacteria	Proteobacteria	Gammaproteobacteria	Pseudomonadales	Moraxellaceae	Acinetobacter	Acinetobacter baumannii
GCF_000746645.1	Acinetobacter baumannii strain=AB30	470	Bacteria	Proteobacteria	Gammaproteobacteria	Pseudomonadales	Moraxellaceae	Acinetobacter	Acinetobacter baumannii
GCF_000761175.1	Acinetobacter baumannii strain=Strain AbH12O-A2	470	Bacteria	Proteobacteria	Gammaproteobacteria	Pseudomonadales	Moraxellaceae	Acinetobacter	Acinetobacter baumannii
GCF_000786735.1	Acinetobacter baumannii LAC-4	470	Bacteria	Proteobacteria	Gammaproteobacteria	Pseudomonadales	Moraxellaceae	Acinetobacter	Acinetobacter baumannii
GCF_000814345.1	Acinetobacter baumannii strain=6200	470	Bacteria	Proteobacteria	Gammaproteobacteria	Pseudomonadales	Moraxellaceae	Acinetobacter	Acinetobacter baumannii
GCF_000828795.1	Acinetobacter baumannii NCGM 237	470	Bacteria	Proteobacteria	Gammaproteobacteria	Pseudomonadales	Moraxellaceae	Acinetobacter	Acinetobacter baumannii
GCF_000828935.1	Acinetobacter baumannii strain=IOMTU433	470	Bacteria	Proteobacteria	Gammaproteobacteria	Pseudomonadales	Moraxellaceae	Acinetobacter	Acinetobacter baumannii
GCF_000830055.1	Acinetobacter baumannii isolate A1	470	Bacteria	Proteobacteria	Gammaproteobacteria	Pseudomonadales	Moraxellaceae	Acinetobacter	Acinetobacter baumannii
GCF_000939415.2	Acinetobacter baumannii strain=ORAB01	470	Bacteria	Proteobacteria	Gammaproteobacteria	Pseudomonadales	Moraxellaceae	Acinetobacter	Acinetobacter baumannii
GCF_000963815.1	Acinetobacter baumannii strain=AB5075-UW	470	Bacteria	Proteobacteria	Gammaproteobacteria	Pseudomonadales	Moraxellaceae	Acinetobacter	Acinetobacter baumannii
GCF_001026965.1	Acinetobacter baumannii strain=XH386	470	Bacteria	Proteobacteria	Gammaproteobacteria	Pseudomonadales	Moraxellaceae	Acinetobacter	Acinetobacter baumannii
GCF_001077655.1	Acinetobacter baumannii strain=Ab04-mff	470	Bacteria	Proteobacteria	Gammaproteobacteria	Pseudomonadales	Moraxellaceae	Acinetobacter	Acinetobacter baumannii
GCF_001077675.1	Acinetobacter baumannii strain=ATCC 17978-mff	470	Bacteria	Proteobacteria	Gammaproteobacteria	Pseudomonadales	Moraxellaceae	Acinetobacter	Acinetobacter baumannii
GCF_001261895.2	Acinetobacter baumannii R2090	470	Bacteria	Proteobacteria	Gammaproteobacteria	Pseudomonadales	Moraxellaceae	Acinetobacter	Acinetobacter baumannii
GCF_001399655.1	Acinetobacter baumannii strain=D36	470	Bacteria	Proteobacteria	Gammaproteobacteria	Pseudomonadales	Moraxellaceae	Acinetobacter	Acinetobacter baumannii
GCF_001457535.1	Acinetobacter baumannii CIP70.10	470	Bacteria	Proteobacteria	Gammaproteobacteria	Pseudomonadales	Moraxellaceae	Acinetobacter	Acinetobacter baumannii
GCF_001514375.1	Acinetobacter baumannii strain=KBN10P02143	470	Bacteria	Proteobacteria	Gammaproteobacteria	Pseudomonadales	Moraxellaceae	Acinetobacter	Acinetobacter baumannii
GCF_001517645.1	Acinetobacter baumannii R2091	470	Bacteria	Proteobacteria	Gammaproteobacteria	Pseudomonadales	Moraxellaceae	Acinetobacter	Acinetobacter baumannii
GCF_001543995.1	Acinetobacter baumannii strain=R612	470	Bacteria	Proteobacteria	Gammaproteobacteria	Pseudomonadales	Moraxellaceae	Acinetobacter	Acinetobacter baumannii
GCF_001573065.1	Acinetobacter baumannii strain=XH860	470	Bacteria	Proteobacteria	Gammaproteobacteria	Pseudomonadales	Moraxellaceae	Acinetobacter	Acinetobacter baumannii
GCF_001573085.1	Acinetobacter baumannii strain=XH859	470	Bacteria	Proteobacteria	Gammaproteobacteria	Pseudomonadales	Moraxellaceae	Acinetobacter	Acinetobacter baumannii
GCF_001573105.1	Acinetobacter baumannii strain=XH857	470	Bacteria	Proteobacteria	Gammaproteobacteria	Pseudomonadales	Moraxellaceae	Acinetobacter	Acinetobacter baumannii
GCF_001573125.1	Acinetobacter baumannii strain=XH856	470	Bacteria	Proteobacteria	Gammaproteobacteria	Pseudomonadales	Moraxellaceae	Acinetobacter	Acinetobacter baumannii
GCF_001578145.1	Acinetobacter baumannii strain=XH858	470	Bacteria	Proteobacteria	Gammaproteobacteria	Pseudomonadales	Moraxellaceae	Acinetobacter	Acinetobacter baumannii
GCF_001636235.1	Acinetobacter baumannii strain=3207	470	Bacteria	Proteobacteria	Gammaproteobacteria	Pseudomonadales	Moraxellaceae	Acinetobacter	Acinetobacter baumannii
GCF_900088705.1	Acinetobacter baumannii strain=062	470	Bacteria	Proteobacteria	Gammaproteobacteria	Pseudomonadales	Moraxellaceae	Acinetobacter	Acinetobacter baumannii
GCF_001307195.1	Acinetobacter equi strain=114	1324350	Bacteria	Proteobacteria	Gammaproteobacteria	Pseudomonadales	Moraxellaceae	Acinetobacter	Acinetobacter equi
GCF_001484935.1	Acinetobacter johnsonii XBB1	40214	Bacteria	Proteobacteria	Gammaproteobacteria	Pseudomonadales	Moraxellaceae	Acinetobacter	Acinetobacter johnsonii
GCF_000814165.3	Acinetobacter nosocomialis	106654	Bacteria	Proteobacteria	Gammaproteobacteria	Pseudomonadales	Moraxellaceae	Acinetobacter	Acinetobacter nosocomialis
GCF_000196795.1	Acinetobacter oleivorans DR1	1148157	Bacteria	Proteobacteria	Gammaproteobacteria	Pseudomonadales	Moraxellaceae	Acinetobacter	Acinetobacter oleivorans
GCF_000191145.1	Acinetobacter pittii PHEA-2	48296	Bacteria	Proteobacteria	Gammaproteobacteria	Pseudomonadales	Moraxellaceae	Acinetobacter	Acinetobacter pittii
GCF_001577285.1	Acinetobacter pittii strain=AP_882	48296	Bacteria	Proteobacteria	Gammaproteobacteria	Pseudomonadales	Moraxellaceae	Acinetobacter	Acinetobacter pittii
GCF_001617545.1	Acinetobacter pittii strain=IEC338SC	48296	Bacteria	Proteobacteria	Gammaproteobacteria	Pseudomonadales	Moraxellaceae	Acinetobacter	Acinetobacter pittii
GCF_000046845.1	Acinetobacter sp. ADP1	62977	Bacteria	Proteobacteria	Gammaproteobacteria	Pseudomonadales	Moraxellaceae	Acinetobacter	Acinetobacter sp. ADP1
GCF_001704115.1	Acinetobacter sp. BRTC-1	1789224	Bacteria	Proteobacteria	Gammaproteobacteria	Pseudomonadales	Moraxellaceae	Acinetobacter	Acinetobacter sp. BRTC-1
GCF_001647675.1	Acinetobacter sp. NCu2D-2	1608473	Bacteria	Proteobacteria	Gammaproteobacteria	Pseudomonadales	Moraxellaceae	Acinetobacter	Acinetobacter sp. NCu2D-2
GCF_001612555.1	Acinetobacter sp. TGL-Y2	1407071	Bacteria	Proteobacteria	Gammaproteobacteria	Pseudomonadales	Moraxellaceae	Acinetobacter	Acinetobacter sp. TGL-Y2
GCF_001278715.1	Acinetobacter sp. TTH0-4	1646498	Bacteria	Proteobacteria	Gammaproteobacteria	Pseudomonadales	Moraxellaceae	Acinetobacter	Acinetobacter sp. TTH0-4
GCF_000801145.1	Actinobacillus equuli subsp. equuli strain=19392	718	Bacteria	Proteobacteria	Gammaproteobacteria	Pasteurellales	Pasteurellaceae	Actinobacillus	Actinobacillus equuli
GCF_000015885.1	Actinobacillus pleuropneumoniae serovar 5b str. L20	715	Bacteria	Proteobacteria	Gammaproteobacteria	Pasteurellales	Pasteurellaceae	Actinobacillus	Actinobacillus pleuropneumoniae
GCF_000016685.1	Actinobacillus pleuropneumoniae serovar 3 str. JL03	715	Bacteria	Proteobacteria	Gammaproteobacteria	Pasteurellales	Pasteurellaceae	Actinobacillus	Actinobacillus pleuropneumoniae
GCF_000020405.1	Actinobacillus pleuropneumoniae serovar 7 str. AP76	715	Bacteria	Proteobacteria	Gammaproteobacteria	Pasteurellales	Pasteurellaceae	Actinobacillus	Actinobacillus pleuropneumoniae
GCF_001460855.1	Actinobacillus pleuropneumoniae serovar 8 MIDG2331	715	Bacteria	Proteobacteria	Gammaproteobacteria	Pasteurellales	Pasteurellaceae	Actinobacillus	Actinobacillus pleuropneumoniae
GCF_000017245.1	Actinobacillus succinogenes 130Z	67854	Bacteria	Proteobacteria	Gammaproteobacteria	Pasteurellales	Pasteurellaceae	Actinobacillus	Actinobacillus succinogenes
GCF_000739435.1	Actinobacillus suis ATCC 33415	716	Bacteria	Proteobacteria	Gammaproteobacteria	Pasteurellales	Pasteurellaceae	Actinobacillus	Actinobacillus suis
GCF_001023575.1	Actinobacteria bacterium IMCC26256	1650658	Bacteria	Actinobacteria	Actinobacteria	-	-	-	Actinobacteria bacterium IMCC26256
GCF_001262055.1	Actinomyces meyeri strain=W712	52773	Bacteria	Actinobacteria	Actinobacteria	Actinomycetales	Actinomycetaceae	Actinomyces	Actinomyces meyeri
GCF_001553935.1	Actinomyces oris strain=T14V	544580	Bacteria	Actinobacteria	Actinobacteria	Actinomycetales	Actinomycetaceae	Actinomyces	Actinomyces oris
GCF_001553565.1	Actinomyces radicidentis strain=CCUG 36733	111015	Bacteria	Actinobacteria	Actinobacteria	Actinomycetales	Actinomycetaceae	Actinomyces	Actinomyces radicidentis
GCF_001278845.1	Actinomyces sp. oral taxon 414 strain=F0588	712122	Bacteria	Actinobacteria	Actinobacteria	Actinomycetales	Actinomycetaceae	Actinomyces	Actinomyces sp. oral taxon 414
GCF_000494755.1	Actinoplanes friuliensis DSM 7358	196914	Bacteria	Actinobacteria	Actinobacteria	Micromonosporales	Micromonosporaceae	Actinoplanes	Actinoplanes friuliensis
GCF_000284295.1	Actinoplanes missouriensis 431	1866	Bacteria	Actinobacteria	Actinobacteria	Micromonosporales	Micromonosporaceae	Actinoplanes	Actinoplanes missouriensis
GCF_000389965.1	Actinoplanes sp. N902-109	649831	Bacteria	Actinobacteria	Actinobacteria	Micromonosporales	Micromonosporaceae	Actinoplanes	Actinoplanes sp. N902-109
GCF_000237145.1	Actinoplanes sp. SE50/110	134676	Bacteria	Actinobacteria	Actinobacteria	Micromonosporales	Micromonosporaceae	Actinoplanes	Actinoplanes sp. SE50/110
GCF_000023245.1	Actinosynnema mirum DSM 43827	40567	Bacteria	Actinobacteria	Actinobacteria	Pseudonocardiales	Pseudonocardiaceae	Actinosynnema	Actinosynnema mirum
GCF_000724605.1	Actinotignum schaalii strain=CCUG 27420	59505	Bacteria	Actinobacteria	Actinobacteria	Actinomycetales	Actinomycetaceae	Actinotignum	Actinotignum schaalii
GCF_000478885.1	Adlercreutzia equolifaciens DSM 19450	446660	Bacteria	Actinobacteria	Coriobacteriia	Eggerthellales	Eggerthellaceae	Adlercreutzia	Adlercreutzia equolifaciens
GCF_000219915.2	Advenella kashmirensis WT001	310575	Bacteria	Proteobacteria	Betaproteobacteria	Burkholderiales	Alcaligenaceae	Advenella	Advenella kashmirensis
GCF_000521505.1	Advenella mimigardefordensis DPN7	302406	Bacteria	Proteobacteria	Betaproteobacteria	Burkholderiales	Alcaligenaceae	Advenella	Advenella mimigardefordensis
GCF_000265385.1	Aequorivita sublithincola DSM 14238	101385	Bacteria	Bacteroidetes	Flavobacteriia	Flavobacteriales	Flavobacteriaceae	Aequorivita	Aequorivita sublithincola
GCF_001543105.1	Aerococcus christensenii strain=CCUG28831	87541	Bacteria	Firmicutes	Bacilli	Lactobacillales	Aerococcaceae	Aerococcus	Aerococcus christensenii
GCF_001543145.1	Aerococcus sanguinicola strain=CCUG43001	119206	Bacteria	Firmicutes	Bacilli	Lactobacillales	Aerococcaceae	Aerococcus	Aerococcus sanguinicola
GCF_000193205.1	Aerococcus urinae ACS-120-V-Col10a	1376	Bacteria	Firmicutes	Bacilli	Lactobacillales	Aerococcaceae	Aerococcus	Aerococcus urinae
GCF_001543175.1	Aerococcus urinae strain=CCUG36881	1376	Bacteria	Firmicutes	Bacilli	Lactobacillales	Aerococcaceae	Aerococcus	Aerococcus urinae
GCF_001518795.1	Aerococcus urinaeequi strain=USDA-ARS-USMARC-56713	51665	Bacteria	Firmicutes	Bacilli	Lactobacillales	Aerococcaceae	Aerococcus	Aerococcus urinaeequi
GCF_001543205.1	Aerococcus urinaeequi strain=CCUG28094	51665	Bacteria	Firmicutes	Bacilli	Lactobacillales	Aerococcaceae	Aerococcus	Aerococcus urinaeequi
GCF_001543245.1	Aerococcus urinaehominis strain=CCUG42038B	128944	Bacteria	Firmicutes	Bacilli	Lactobacillales	Aerococcaceae	Aerococcus	Aerococcus urinaehominis
GCF_001543285.1	Aerococcus viridans strain=CCUG4311	1377	Bacteria	Firmicutes	Bacilli	Lactobacillales	Aerococcaceae	Aerococcus	Aerococcus viridans
GCF_001509405.1	Aeromicrobium erythreum strain=AR18	2041	Bacteria	Actinobacteria	Actinobacteria	Propionibacteriales	Nocardioidaceae	Aeromicrobium	Aeromicrobium erythreum
GCF_000014805.1	Aeromonas hydrophila subsp. hydrophila ATCC 7966	644	Bacteria	Proteobacteria	Gammaproteobacteria	Aeromonadales	Aeromonadaceae	Aeromonas	Aeromonas hydrophila
GCF_000401555.1	Aeromonas hydrophila ML09-119	644	Bacteria	Proteobacteria	Gammaproteobacteria	Aeromonadales	Aeromonadaceae	Aeromonas	Aeromonas hydrophila
GCF_000512185.1	Aeromonas hydrophila 4AK4	644	Bacteria	Proteobacteria	Gammaproteobacteria	Aeromonadales	Aeromonadaceae	Aeromonas	Aeromonas hydrophila
GCF_000612075.2	Aeromonas hydrophila YL17	644	Bacteria	Proteobacteria	Gammaproteobacteria	Aeromonadales	Aeromonadaceae	Aeromonas	Aeromonas hydrophila
GCF_000633175.1	Aeromonas hydrophila AL09-71	644	Bacteria	Proteobacteria	Gammaproteobacteria	Aeromonadales	Aeromonadaceae	Aeromonas	Aeromonas hydrophila
GCF_000635955.1	Aeromonas hydrophila pc104A	644	Bacteria	Proteobacteria	Gammaproteobacteria	Aeromonadales	Aeromonadaceae	Aeromonas	Aeromonas hydrophila
GCF_000819505.1	Aeromonas hydrophila J-1	644	Bacteria	Proteobacteria	Gammaproteobacteria	Aeromonadales	Aeromonadaceae	Aeromonas	Aeromonas hydrophila
GCF_000940915.1	Aeromonas hydrophila strain=AL06-06	644	Bacteria	Proteobacteria	Gammaproteobacteria	Aeromonadales	Aeromonadaceae	Aeromonas	Aeromonas hydrophila
GCF_000963645.1	Aeromonas hydrophila strain=AH10	644	Bacteria	Proteobacteria	Gammaproteobacteria	Aeromonadales	Aeromonadaceae	Aeromonas	Aeromonas hydrophila
GCF_001019645.1	Aeromonas hydrophila NJ-35	644	Bacteria	Proteobacteria	Gammaproteobacteria	Aeromonadales	Aeromonadaceae	Aeromonas	Aeromonas hydrophila
GCF_001455365.1	Aeromonas hydrophila strain=JBN2301	644	Bacteria	Proteobacteria	Gammaproteobacteria	Aeromonadales	Aeromonadaceae	Aeromonas	Aeromonas hydrophila
GCF_001518775.1	Aeromonas hydrophila strain=D4	644	Bacteria	Proteobacteria	Gammaproteobacteria	Aeromonadales	Aeromonadaceae	Aeromonas	Aeromonas hydrophila
GCF_001683535.1	Aeromonas hydrophila strain=GYK1	644	Bacteria	Proteobacteria	Gammaproteobacteria	Aeromonadales	Aeromonadaceae	Aeromonas	Aeromonas hydrophila
GCF_001687125.1	Aeromonas hydrophila strain=AHNIH1	644	Bacteria	Proteobacteria	Gammaproteobacteria	Aeromonadales	Aeromonadaceae	Aeromonas	Aeromonas hydrophila
GCF_000287215.2	Aeromonas media WS	651	Bacteria	Proteobacteria	Gammaproteobacteria	Aeromonadales	Aeromonadaceae	Aeromonas	Aeromonas media
GCF_000196395.1	Aeromonas salmonicida subsp. salmonicida A449	645	Bacteria	Proteobacteria	Gammaproteobacteria	Aeromonadales	Aeromonadaceae	Aeromonas	Aeromonas salmonicida
GCF_001447335.1	Aeromonas schubertii strain=WL1483	652	Bacteria	Proteobacteria	Gammaproteobacteria	Aeromonadales	Aeromonadaceae	Aeromonas	Aeromonas schubertii
GCF_000204115.1	Aeromonas veronii B565	654	Bacteria	Proteobacteria	Gammaproteobacteria	Aeromonadales	Aeromonadaceae	Aeromonas	Aeromonas veronii
GCF_001593245.1	Aeromonas veronii strain=TH0426	654	Bacteria	Proteobacteria	Gammaproteobacteria	Aeromonadales	Aeromonadaceae	Aeromonas	Aeromonas veronii
GCF_001634325.1	Aeromonas veronii strain=AVNIH1	654	Bacteria	Proteobacteria	Gammaproteobacteria	Aeromonadales	Aeromonadaceae	Aeromonas	Aeromonas veronii
GCF_001420915.1	Agarivorans gilvus strain=WH0801	680279	Bacteria	Proteobacteria	Gammaproteobacteria	Alteromonadales	Alteromonadaceae	Agarivorans	Agarivorans gilvus
GCF_000241025.1	Aggregatibacter actinomycetemcomitans ANH9381	714	Bacteria	Proteobacteria	Gammaproteobacteria	Pasteurellales	Pasteurellaceae	Aggregatibacter	Aggregatibacter actinomycetemcomitans
GCF_000604045.1	Aggregatibacter actinomycetemcomitans HK1651	714	Bacteria	Proteobacteria	Gammaproteobacteria	Pasteurellales	Pasteurellaceae	Aggregatibacter	Aggregatibacter actinomycetemcomitans
GCF_001191585.1	Aggregatibacter actinomycetemcomitans HK1651 [redundant no. 2]	714	Bacteria	Proteobacteria	Gammaproteobacteria	Pasteurellales	Pasteurellaceae	Aggregatibacter	Aggregatibacter actinomycetemcomitans
GCF_001547775.1	Aggregatibacter actinomycetemcomitans NUM4039	714	Bacteria	Proteobacteria	Gammaproteobacteria	Pasteurellales	Pasteurellaceae	Aggregatibacter	Aggregatibacter actinomycetemcomitans
GCF_001594245.1	Aggregatibacter actinomycetemcomitans strain=VT1169	714	Bacteria	Proteobacteria	Gammaproteobacteria	Pasteurellales	Pasteurellaceae	Aggregatibacter	Aggregatibacter actinomycetemcomitans
GCF_001594265.1	Aggregatibacter actinomycetemcomitans strain=624	714	Bacteria	Proteobacteria	Gammaproteobacteria	Pasteurellales	Pasteurellaceae	Aggregatibacter	Aggregatibacter actinomycetemcomitans
GCF_001690155.1	Aggregatibacter actinomycetemcomitans strain=IDH781	714	Bacteria	Proteobacteria	Gammaproteobacteria	Pasteurellales	Pasteurellaceae	Aggregatibacter	Aggregatibacter actinomycetemcomitans
GCF_000022985.1	Aggregatibacter aphrophilus NJ8700	732	Bacteria	Proteobacteria	Gammaproteobacteria	Pasteurellales	Pasteurellaceae	Aggregatibacter	Aggregatibacter aphrophilus
GCF_001188835.1	Aggregatibacter aphrophilus NJ8700 [redundant no. 2]	732	Bacteria	Proteobacteria	Gammaproteobacteria	Pasteurellales	Pasteurellaceae	Aggregatibacter	Aggregatibacter aphrophilus
GCF_001262035.1	Aggregatibacter aphrophilus strain=W10433	732	Bacteria	Proteobacteria	Gammaproteobacteria	Pasteurellales	Pasteurellaceae	Aggregatibacter	Aggregatibacter aphrophilus
GCF_000092025.1	Agrobacterium fabrum str. C58	1176649	Bacteria	Proteobacteria	Alphaproteobacteria	Rhizobiales	Rhizobiaceae	Agrobacterium	Agrobacterium fabrum
GCF_000192635.1	Agrobacterium sp. H13-3	861208	Bacteria	Proteobacteria	Alphaproteobacteria	Rhizobiales	Rhizobiaceae	Agrobacterium	Agrobacterium sp. H13-3
GCF_001713475.1	Agrobacterium sp. RAC06	1842536	Bacteria	Proteobacteria	Alphaproteobacteria	Rhizobiales	Rhizobiaceae	Agrobacterium	Agrobacterium sp. RAC06
GCF_000016265.1	Agrobacterium radiobacter K84	358	Bacteria	Proteobacteria	Alphaproteobacteria	Rhizobiales	Rhizobiaceae	Agrobacterium	Agrobacterium tumefaciens
GCF_000971565.1	Agrobacterium tumefaciens strain=Ach5	358	Bacteria	Proteobacteria	Alphaproteobacteria	Rhizobiales	Rhizobiaceae	Agrobacterium	Agrobacterium tumefaciens
GCF_001551895.1	Agrobacterium tumefaciens strain=S33	358	Bacteria	Proteobacteria	Alphaproteobacteria	Rhizobiales	Rhizobiaceae	Agrobacterium	Agrobacterium tumefaciens
GCF_000016285.1	Agrobacterium vitis S4	373	Bacteria	Proteobacteria	Alphaproteobacteria	Rhizobiales	Rhizobiaceae	Agrobacterium	Agrobacterium vitis
GCF_001660485.1	Agromyces sp. AR33	453304	Bacteria	Actinobacteria	Actinobacteria	Micrococcales	Microbacteriaceae	Agromyces	Agromyces sp. AR33
GCF_000020225.1	Akkermansia muciniphila ATCC BAA-835	239935	Bacteria	Verrucomicrobia	Verrucomicrobiae	Verrucomicrobiales	Akkermansiaceae	Akkermansia	Akkermansia muciniphila
GCF_001688765.1	Akkermansia muciniphila strain=YL44	239935	Bacteria	Verrucomicrobia	Verrucomicrobiae	Verrucomicrobiales	Akkermansiaceae	Akkermansia	Akkermansia muciniphila
GCF_000967305.2	Alcaligenes faecalis strain=ZD02	511	Bacteria	Proteobacteria	Betaproteobacteria	Burkholderiales	Alcaligenaceae	Alcaligenes	Alcaligenes faecalis
GCF_000009365.1	Alcanivorax borkumensis SK2	59754	Bacteria	Proteobacteria	Gammaproteobacteria	Oceanospirillales	Alcanivoracaceae	Alcanivorax	Alcanivorax borkumensis
GCF_000300005.1	Alcanivorax dieselolei B5	285091	Bacteria	Proteobacteria	Gammaproteobacteria	Oceanospirillales	Alcanivoracaceae	Alcanivorax	Alcanivorax dieselolei
GCF_000299335.2	Alcanivorax pacificus W11-5	1306787	Bacteria	Proteobacteria	Gammaproteobacteria	Oceanospirillales	Alcanivoracaceae	Alcanivorax	Alcanivorax pacificus
GCF_001010505.1	Alcanivorax sp. NBRC 101098	1113728	Bacteria	Proteobacteria	Gammaproteobacteria	Oceanospirillales	Alcanivoracaceae	Alcanivorax	Alcanivorax sp. NBRC 101098
GCF_001310225.1	Algibacter alginolytica strain=HZ22	1736674	Bacteria	Bacteroidetes	Flavobacteriia	Flavobacteriales	Flavobacteriaceae	Algibacter	Algibacter alginolytica
GCF_001593605.1	Algoriphagus sp. M8-2	1727163	Bacteria	Bacteroidetes	Cytophagia	Cytophagales	Cyclobacteriaceae	Algoriphagus	Algoriphagus sp. M8-2
GCF_000179015.2	Alicycliphilus denitrificans BC	179636	Bacteria	Proteobacteria	Betaproteobacteria	Burkholderiales	Comamonadaceae	Alicycliphilus	Alicycliphilus denitrificans
GCF_000204645.1	Alicycliphilus denitrificans K601	179636	Bacteria	Proteobacteria	Betaproteobacteria	Burkholderiales	Comamonadaceae	Alicycliphilus	Alicycliphilus denitrificans
GCF_000024285.1	Alicyclobacillus acidocaldarius subsp. acidocaldarius DSM 446	405212	Bacteria	Firmicutes	Bacilli	Bacillales	Alicyclobacillaceae	Alicyclobacillus	Alicyclobacillus acidocaldarius
GCF_000219875.1	Alicyclobacillus acidocaldarius subsp. acidocaldarius Tc-4-1	405212	Bacteria	Firmicutes	Bacilli	Bacillales	Alicyclobacillaceae	Alicyclobacillus	Alicyclobacillus acidocaldarius
GCF_000011805.1	Vibrio fischeri ES114	668	Bacteria	Proteobacteria	Gammaproteobacteria	Vibrionales	Vibrionaceae	Aliivibrio	Aliivibrio fischeri
GCF_000196495.1	Aliivibrio salmonicida LFI1238	40269	Bacteria	Proteobacteria	Gammaproteobacteria	Vibrionales	Vibrionaceae	Aliivibrio	Aliivibrio salmonicida
GCF_000953695.1	Aliivibrio wodanis	80852	Bacteria	Proteobacteria	Gammaproteobacteria	Vibrionales	Vibrionaceae	Aliivibrio	Aliivibrio wodanis
GCF_000265365.1	Alistipes finegoldii DSM 17242	214856	Bacteria	Bacteroidetes	Bacteroidia	Bacteroidales	Rikenellaceae	Alistipes	Alistipes finegoldii
GCF_000014785.1	Alkalilimnicola ehrlichii MLHE-1	351052	Bacteria	Proteobacteria	Gammaproteobacteria	Chromatiales	Ectothiorhodospiraceae	Alkalilimnicola	Alkalilimnicola ehrlichii
GCF_000016985.1	Alkaliphilus metalliredigens QYMF	208226	Bacteria	Firmicutes	Clostridia	Clostridiales	Clostridiaceae	Alkaliphilus	Alkaliphilus metalliredigens
GCF_000018325.1	Alkaliphilus oremlandii OhILAs	461876	Bacteria	Firmicutes	Clostridia	Clostridiales	Clostridiaceae	Alkaliphilus	Alkaliphilus oremlandii
GCF_000025485.1	Allochromatium vinosum DSM 180	1049	Bacteria	Proteobacteria	Gammaproteobacteria	Chromatiales	Chromatiaceae	Allochromatium	Allochromatium vinosum
GCF_000299095.1	alpha proteobacterium HIMB5	859653	Bacteria	Proteobacteria	Alphaproteobacteria	Pelagibacterales	Pelagibacteraceae	-	alpha proteobacterium HIMB5
GCF_000299115.1	alpha proteobacterium HIMB59	744985	Bacteria	Proteobacteria	Alphaproteobacteria	Pelagibacterales	Pelagibacteraceae	-	alpha proteobacterium HIMB59
GCF_001008165.2	Altererythrobacter atlanticus strain=26DY36	1267766	Bacteria	Proteobacteria	Alphaproteobacteria	Sphingomonadales	Erythrobacteraceae	Altererythrobacter	Altererythrobacter atlanticus
GCF_001698205.1	Altererythrobacter dongtanensis strain=KCTC 22672	692370	Bacteria	Proteobacteria	Alphaproteobacteria	Sphingomonadales	Erythrobacteraceae	Altererythrobacter	Altererythrobacter dongtanensis
GCF_001281485.1	Altererythrobacter epoxidivorans strain=CGMCC 1.7731	361183	Bacteria	Proteobacteria	Alphaproteobacteria	Sphingomonadales	Erythrobacteraceae	Altererythrobacter	Altererythrobacter epoxidivorans
GCF_001663155.1	Altererythrobacter ishigakiensis strain=NBRC 107699	476157	Bacteria	Proteobacteria	Alphaproteobacteria	Sphingomonadales	Erythrobacteraceae	Altererythrobacter	Altererythrobacter ishigakiensis
GCF_001028625.1	Altererythrobacter marensis strain=KCTC 22370	543877	Bacteria	Proteobacteria	Alphaproteobacteria	Sphingomonadales	Erythrobacteraceae	Altererythrobacter	Altererythrobacter marensis
GCF_001687545.1	Altererythrobacter namhicola strain=JCM 16345	645517	Bacteria	Proteobacteria	Alphaproteobacteria	Sphingomonadales	Erythrobacteraceae	Altererythrobacter	Altererythrobacter namhicola
GCF_001562195.1	Alteromonas addita strain=R10SW13	287094	Bacteria	Proteobacteria	Gammaproteobacteria	Alteromonadales	Alteromonadaceae	Alteromonas	Alteromonas addita
GCF_000730385.1	Alteromonas australica strain=H 17	589873	Bacteria	Proteobacteria	Gammaproteobacteria	Alteromonadales	Alteromonadaceae	Alteromonas	Alteromonas australica
GCF_000934525.1	Alteromonas australica strain=DE170	589873	Bacteria	Proteobacteria	Gammaproteobacteria	Alteromonadales	Alteromonadaceae	Alteromonas	Alteromonas australica
GCF_000172635.2	Alteromonas macleodii ATCC 27126	28108	Bacteria	Proteobacteria	Gammaproteobacteria	Alteromonadales	Alteromonadaceae	Alteromonas	Alteromonas macleodii
GCF_000299955.1	Alteromonas macleodii str. 'English Channel 673'	28108	Bacteria	Proteobacteria	Gammaproteobacteria	Alteromonadales	Alteromonadaceae	Alteromonas	Alteromonas macleodii
GCF_000299995.1	Alteromonas macleodii str. 'Black Sea 11'	28108	Bacteria	Proteobacteria	Gammaproteobacteria	Alteromonadales	Alteromonadaceae	Alteromonas	Alteromonas macleodii
GCF_000300175.1	Alteromonas macleodii str. 'Balearic Sea AD45'	28108	Bacteria	Proteobacteria	Gammaproteobacteria	Alteromonadales	Alteromonadaceae	Alteromonas	Alteromonas macleodii
GCF_001562235.1	Alteromonas macleodii strain=D7	28108	Bacteria	Proteobacteria	Gammaproteobacteria	Alteromonadales	Alteromonadaceae	Alteromonas	Alteromonas macleodii
GCF_001578515.1	Alteromonas macleodii strain=HOT1A3	28108	Bacteria	Proteobacteria	Gammaproteobacteria	Alteromonadales	Alteromonadaceae	Alteromonas	Alteromonas macleodii
GCF_000020585.3	Alteromonas mediterranea strain=Deep ecotype	314275	Bacteria	Proteobacteria	Gammaproteobacteria	Alteromonadales	Alteromonadaceae	Alteromonas	Alteromonas mediterranea
GCF_000310085.1	Alteromonas mediterranea DE1	314275	Bacteria	Proteobacteria	Gammaproteobacteria	Alteromonadales	Alteromonadaceae	Alteromonas	Alteromonas mediterranea
GCF_000439495.1	Alteromonas mediterranea MED64	314275	Bacteria	Proteobacteria	Gammaproteobacteria	Alteromonadales	Alteromonadaceae	Alteromonas	Alteromonas mediterranea
GCF_000439535.1	Alteromonas mediterranea U7	314275	Bacteria	Proteobacteria	Gammaproteobacteria	Alteromonadales	Alteromonadaceae	Alteromonas	Alteromonas mediterranea
GCF_000439555.1	Alteromonas mediterranea U8	314275	Bacteria	Proteobacteria	Gammaproteobacteria	Alteromonadales	Alteromonadaceae	Alteromonas	Alteromonas mediterranea
GCF_000439575.1	Alteromonas mediterranea UM7	314275	Bacteria	Proteobacteria	Gammaproteobacteria	Alteromonadales	Alteromonadaceae	Alteromonas	Alteromonas mediterranea
GCF_000439595.1	Alteromonas mediterranea UM4b	314275	Bacteria	Proteobacteria	Gammaproteobacteria	Alteromonadales	Alteromonadaceae	Alteromonas	Alteromonas mediterranea
GCF_001562315.1	Alteromonas mediterranea strain=UM8	314275	Bacteria	Proteobacteria	Gammaproteobacteria	Alteromonadales	Alteromonadaceae	Alteromonas	Alteromonas mediterranea
GCF_000213655.1	Alteromonas naphthalenivorans strain=SN2	715451	Bacteria	Proteobacteria	Gammaproteobacteria	Alteromonadales	Alteromonadaceae	Alteromonas	Alteromonas naphthalenivorans
GCF_001562125.1	Alteromonas sp. Mac1	1777491	Bacteria	Proteobacteria	Gammaproteobacteria	Alteromonadales	Alteromonadaceae	Alteromonas	Alteromonas sp. Mac1
GCF_001433715.1	Alteromonas stellipolaris LMG 21856	233316	Bacteria	Proteobacteria	Gammaproteobacteria	Alteromonadales	Alteromonadaceae	Alteromonas	Alteromonas stellipolaris
GCF_001562115.1	Alteromonas stellipolaris strain=LMG 21861	233316	Bacteria	Proteobacteria	Gammaproteobacteria	Alteromonadales	Alteromonadaceae	Alteromonas	Alteromonas stellipolaris
GCF_001632765.1	Alteromonas stellipolaris strain=PQQ-42	233316	Bacteria	Proteobacteria	Gammaproteobacteria	Alteromonadales	Alteromonadaceae	Alteromonas	Alteromonas stellipolaris
GCF_001632825.1	Alteromonas stellipolaris strain=PQQ-44	233316	Bacteria	Proteobacteria	Gammaproteobacteria	Alteromonadales	Alteromonadaceae	Alteromonas	Alteromonas stellipolaris
GCF_001605015.1	Aminobacter aminovorans strain=KCTC 2477	83263	Bacteria	Proteobacteria	Alphaproteobacteria	Rhizobiales	Phyllobacteriaceae	Aminobacter	Aminobacter aminovorans
GCF_000025885.1	Aminobacterium colombiense DSM 12261	81468	Bacteria	Synergistetes	Synergistia	Synergistales	Synergistaceae	Aminobacterium	Aminobacterium colombiense
GCF_000024605.1	Ammonifex degensii KC4	42838	Bacteria	Firmicutes	Clostridia	Thermoanaerobacterales	Thermoanaerobacteraceae	Ammonifex	Ammonifex degensii
GCF_000307165.1	Amphibacillus xylanus NBRC 15112	1449	Bacteria	Firmicutes	Bacilli	Bacillales	Bacillaceae	Amphibacillus	Amphibacillus xylanus
GCF_000732925.1	Amycolatopsis japonica strain=DSM 44213	208439	Bacteria	Actinobacteria	Actinobacteria	Pseudonocardiales	Pseudonocardiaceae	Amycolatopsis	Amycolatopsis japonica
GCF_000196835.1	Amycolatopsis mediterranei U32	33910	Bacteria	Actinobacteria	Actinobacteria	Pseudonocardiales	Pseudonocardiaceae	Amycolatopsis	Amycolatopsis mediterranei
GCF_000220945.1	Amycolatopsis mediterranei S699	33910	Bacteria	Actinobacteria	Actinobacteria	Pseudonocardiales	Pseudonocardiaceae	Amycolatopsis	Amycolatopsis mediterranei
GCF_000282715.1	Amycolatopsis mediterranei S699 [redundant no. 2]	33910	Bacteria	Actinobacteria	Actinobacteria	Pseudonocardiales	Pseudonocardiaceae	Amycolatopsis	Amycolatopsis mediterranei
GCF_000454025.1	Amycolatopsis mediterranei RB	33910	Bacteria	Actinobacteria	Actinobacteria	Pseudonocardiales	Pseudonocardiaceae	Amycolatopsis	Amycolatopsis mediterranei
GCF_000739085.1	Amycolatopsis methanolica 239	1814	Bacteria	Actinobacteria	Actinobacteria	Pseudonocardiales	Pseudonocardiaceae	Amycolatopsis	Amycolatopsis methanolica
GCF_000400635.2	Amycolatopsis orientalis HCCB10007	31958	Bacteria	Actinobacteria	Actinobacteria	Pseudonocardiales	Pseudonocardiaceae	Amycolatopsis	Amycolatopsis orientalis
GCF_000943515.2	Amycolatopsis orientalis strain=B-37	31958	Bacteria	Actinobacteria	Actinobacteria	Pseudonocardiales	Pseudonocardiaceae	Amycolatopsis	Amycolatopsis orientalis
GCF_000317695.1	Anabaena cylindrica PCC 7122	1165	Bacteria	Cyanobacteria	-	Nostocales	Nostocaceae	Anabaena	Anabaena cylindrica
GCF_000312705.1	Anabaena sp. 90	46234	Bacteria	Cyanobacteria	-	Nostocales	Nostocaceae	Anabaena	Anabaena sp. 90
GCF_001277295.1	Anabaena sp. wa102	1647413	Bacteria	Cyanobacteria	-	Nostocales	Nostocaceae	Anabaena	Anabaena sp. wa102
GCF_000266925.1	Anaerobaculum mobile DSM 13181	97477	Bacteria	Synergistetes	Synergistia	Synergistales	Synergistaceae	Anaerobaculum	Anaerobaculum mobile
GCF_000024105.1	Anaerococcus prevotii DSM 20548	33034	Bacteria	Firmicutes	Tissierellia	Tissierellales	Peptoniphilaceae	Anaerococcus	Anaerococcus prevotii
GCF_001717545.1	Anaerolineaceae bacterium oral taxon 439 strain=W11661	1889813	Bacteria	Chloroflexi	Anaerolineae	Anaerolineales	Anaerolineaceae	-	Anaerolineaceae bacterium oral taxon 439
GCF_000199675.1	Anaerolinea thermophila UNI-1	167964	Bacteria	Chloroflexi	Anaerolineae	Anaerolineales	Anaerolineaceae	Anaerolinea	Anaerolinea thermophila
GCF_000013385.1	Anaeromyxobacter dehalogenans 2CP-C	161493	Bacteria	Proteobacteria	Deltaproteobacteria	Myxococcales	Anaeromyxobacteraceae	Anaeromyxobacter	Anaeromyxobacter dehalogenans
GCF_000022145.1	Anaeromyxobacter dehalogenans 2CP-1	161493	Bacteria	Proteobacteria	Deltaproteobacteria	Myxococcales	Anaeromyxobacteraceae	Anaeromyxobacter	Anaeromyxobacter dehalogenans
GCF_000017505.1	Anaeromyxobacter sp. Fw109-5	404589	Bacteria	Proteobacteria	Deltaproteobacteria	Myxococcales	Anaeromyxobacteraceae	Anaeromyxobacter	Anaeromyxobacter sp. Fw109-5
GCF_000020805.1	Anaeromyxobacter sp. K	447217	Bacteria	Proteobacteria	Deltaproteobacteria	Myxococcales	Anaeromyxobacteraceae	Anaeromyxobacter	Anaeromyxobacter sp. K
GCF_000024505.1	Anaplasma centrale str. Israel	769	Bacteria	Proteobacteria	Alphaproteobacteria	Rickettsiales	Anaplasmataceae	Anaplasma	Anaplasma centrale
GCF_000011945.1	Anaplasma marginale str. St. Maries	770	Bacteria	Proteobacteria	Alphaproteobacteria	Rickettsiales	Anaplasmataceae	Anaplasma	Anaplasma marginale
GCF_000020305.1	Anaplasma marginale str. Florida	770	Bacteria	Proteobacteria	Alphaproteobacteria	Rickettsiales	Anaplasmataceae	Anaplasma	Anaplasma marginale
GCF_000013125.1	Anaplasma phagocytophilum str. HZ	948	Bacteria	Proteobacteria	Alphaproteobacteria	Rickettsiales	Anaplasmataceae	Anaplasma	Anaplasma phagocytophilum
GCF_000439755.1	Anaplasma phagocytophilum str. HZ2	948	Bacteria	Proteobacteria	Alphaproteobacteria	Rickettsiales	Anaplasmataceae	Anaplasma	Anaplasma phagocytophilum
GCF_000439775.1	Anaplasma phagocytophilum str. JM	948	Bacteria	Proteobacteria	Alphaproteobacteria	Rickettsiales	Anaplasmataceae	Anaplasma	Anaplasma phagocytophilum
GCF_000689635.2	Anaplasma phagocytophilum str. Norway variant2	948	Bacteria	Proteobacteria	Alphaproteobacteria	Rickettsiales	Anaplasmataceae	Anaplasma	Anaplasma phagocytophilum
GCF_001439585.2	Aneurinibacillus sp. XH2	1450761	Bacteria	Firmicutes	Bacilli	Bacillales	Paenibacillaceae	Aneurinibacillus	Aneurinibacillus sp. XH2
GCF_001634285.1	Anoxybacillus amylolyticus strain=DSM 15939	294699	Bacteria	Firmicutes	Bacilli	Bacillales	Bacillaceae	Anoxybacillus	Anoxybacillus amylolyticus
GCF_000019045.1	Anoxybacillus flavithermus WK1	33934	Bacteria	Firmicutes	Bacilli	Bacillales	Bacillaceae	Anoxybacillus	Anoxybacillus flavithermus
GCF_001187595.1	Anoxybacillus gonensis strain=G2	198467	Bacteria	Firmicutes	Bacilli	Bacillales	Bacillaceae	Anoxybacillus	Anoxybacillus gonensis
GCF_001634265.1	Anoxybacillus sp. B2M1	1490052	Bacteria	Firmicutes	Bacilli	Bacillales	Bacillaceae	Anoxybacillus	Anoxybacillus sp. B2M1
GCF_001634305.1	Anoxybacillus sp. B7M1	1490057	Bacteria	Firmicutes	Bacilli	Bacillales	Bacillaceae	Anoxybacillus	Anoxybacillus sp. B7M1
GCF_000008625.1	Aquifex aeolicus VF5	63363	Bacteria	Aquificae	Aquificae	Aquificales	Aquificaceae	Aquifex	Aquifex aeolicus
GCF_001659705.1	Arachidicoccus sp. BS20	1850526	Bacteria	Bacteroidetes	Chitinophagia	Chitinophagales	Chitinophagaceae	Arachidicoccus	Arachidicoccus sp. BS20
GCF_000092365.1	Arcanobacterium haemolyticum DSM 20595	28264	Bacteria	Actinobacteria	Actinobacteria	Actinomycetales	Actinomycetaceae	Arcanobacterium	Arcanobacterium haemolyticum
GCF_001027285.1	Archangium gephyra strain=DSM 2261	48	Bacteria	Proteobacteria	Deltaproteobacteria	Myxococcales	Cystobacteraceae	Archangium	Archangium gephyra
GCF_000014025.1	Arcobacter butzleri RM4018	28197	Bacteria	Proteobacteria	Epsilonproteobacteria	Campylobacterales	Campylobacteraceae	Arcobacter	Arcobacter butzleri
GCF_000215345.2	Arcobacter butzleri 7h1h	28197	Bacteria	Proteobacteria	Epsilonproteobacteria	Campylobacterales	Campylobacteraceae	Arcobacter	Arcobacter butzleri
GCF_000284355.1	Arcobacter butzleri ED-1	28197	Bacteria	Proteobacteria	Epsilonproteobacteria	Campylobacterales	Campylobacteraceae	Arcobacter	Arcobacter butzleri
GCF_000092245.1	Arcobacter nitrofigilis DSM 7299	28199	Bacteria	Proteobacteria	Epsilonproteobacteria	Campylobacterales	Campylobacteraceae	Arcobacter	Arcobacter nitrofigilis
GCF_000284235.1	Arcobacter sp. L	944547	Bacteria	Proteobacteria	Epsilonproteobacteria	Campylobacterales	Campylobacteraceae	Arcobacter	Arcobacter sp. L
GCF_000025965.1	Aromatoleum aromaticum EbN1	551760	Bacteria	Proteobacteria	Betaproteobacteria	Rhodocyclales	Rhodocyclaceae	Aromatoleum	Aromatoleum aromaticum
GCF_001189535.1	Arsenicicoccus sp. oral taxon 190 strain=F0371	1658671	Bacteria	Actinobacteria	Actinobacteria	Micrococcales	Intrasporangiaceae	Arsenicicoccus	Arsenicicoccus sp. oral taxon 190
GCF_001534665.1	Arsenophonus symbiont of Lipoptena fortisetosa strain=CB	634113	Bacteria	Proteobacteria	Gammaproteobacteria	Enterobacterales	Morganellaceae	Arsenophonus	Arsenophonus symbiont of Lipoptena fortisetosa
GCF_001294625.1	Arthrobacter alpinus strain=R3.8	656366	Bacteria	Actinobacteria	Actinobacteria	Micrococcales	Micrococcaceae	Arthrobacter	Arthrobacter alpinus
GCF_001445575.1	Arthrobacter alpinus strain=ERGS4:06	656366	Bacteria	Actinobacteria	Actinobacteria	Micrococcales	Micrococcaceae	Arthrobacter	Arthrobacter alpinus
GCF_000755585.2	Arthrobacter sp. A3	595593	Bacteria	Actinobacteria	Actinobacteria	Micrococcales	Micrococcaceae	Arthrobacter	Arthrobacter sp. A3
GCF_001542565.1	Arthrobacter sp. ATCC 21022	1771959	Bacteria	Actinobacteria	Actinobacteria	Micrococcales	Micrococcaceae	Arthrobacter	Arthrobacter sp. ATCC 21022
GCF_001281315.1	Arthrobacter sp. ERGS1:01	1704044	Bacteria	Actinobacteria	Actinobacteria	Micrococcales	Micrococcaceae	Arthrobacter	Arthrobacter sp. ERGS1:01
GCF_000196235.1	Arthrobacter sp. FB24	290399	Bacteria	Actinobacteria	Actinobacteria	Micrococcales	Micrococcaceae	Arthrobacter	Arthrobacter sp. FB24
GCF_000950575.1	Arthrobacter sp. IHBB 11108	1618207	Bacteria	Actinobacteria	Actinobacteria	Micrococcales	Micrococcaceae	Arthrobacter	Arthrobacter sp. IHBB 11108
GCF_001281115.1	Arthrobacter sp. LS16	1690248	Bacteria	Actinobacteria	Actinobacteria	Micrococcales	Micrococcaceae	Arthrobacter	Arthrobacter sp. LS16
GCF_000785535.1	Arthrobacter sp. PAMC 25486	1494608	Bacteria	Actinobacteria	Actinobacteria	Micrococcales	Micrococcaceae	Arthrobacter	Arthrobacter sp. PAMC 25486
GCF_000294695.2	Arthrobacter sp. Rue61a	1118963	Bacteria	Actinobacteria	Actinobacteria	Micrococcales	Micrococcaceae	Arthrobacter	Arthrobacter sp. Rue61a
GCF_001454985.1	Arthrobacter sp. YC-RL1	1652545	Bacteria	Actinobacteria	Actinobacteria	Micrococcales	Micrococcaceae	Arthrobacter	Arthrobacter sp. YC-RL1
GCF_001547995.1	Asaia bogorensis NBRC 16594	91915	Bacteria	Proteobacteria	Alphaproteobacteria	Rhodospirillales	Acetobacteraceae	Asaia	Asaia bogorensis
GCF_000012225.1	Aster yellows witches'-broom phytoplasma AYWB	229545	Bacteria	Tenericutes	Mollicutes	Acholeplasmatales	Acholeplasmataceae	Candidatus Phytoplasma	Aster yellows witches'-broom phytoplasma
GCF_000175215.2	Asticcacaulis excentricus CB 48	78587	Bacteria	Proteobacteria	Alphaproteobacteria	Caulobacterales	Caulobacteraceae	Asticcacaulis	Asticcacaulis excentricus
GCF_000024225.1	Atopobium parvulum DSM 20469	1382	Bacteria	Actinobacteria	Coriobacteriia	Coriobacteriales	Atopobiaceae	Atopobium	Atopobium parvulum
GCF_001442755.1	Aureimonas sp. AU20	1349819	Bacteria	Proteobacteria	Alphaproteobacteria	Rhizobiales	Aurantimonadaceae	Aureimonas	Aureimonas sp. AU20
GCF_001682385.1	Azoarcus olearius strain=DQS4	418699	Bacteria	Proteobacteria	Betaproteobacteria	Rhodocyclales	Rhodocyclaceae	Azoarcus	Azoarcus olearius
GCF_000061505.1	Azoarcus sp. BH72	62928	Bacteria	Proteobacteria	Betaproteobacteria	Rhodocyclales	Rhodocyclaceae	Azoarcus	Azoarcus sp. BH72
GCF_001190925.1	Azoarcus sp. CIB	198107	Bacteria	Proteobacteria	Betaproteobacteria	Rhodocyclales	Rhodocyclaceae	Azoarcus	Azoarcus sp. CIB
GCF_000349945.1	Azoarcus sp. KH32C	748247	Bacteria	Proteobacteria	Betaproteobacteria	Rhodocyclales	Rhodocyclaceae	Azoarcus	Azoarcus sp. KH32C
GCF_000010525.1	Azorhizobium caulinodans ORS 571	7	Bacteria	Proteobacteria	Alphaproteobacteria	Rhizobiales	Xanthobacteraceae	Azorhizobium	Azorhizobium caulinodans
GCF_000236665.1	Dechlorosoma suillum PS	146939	Bacteria	Proteobacteria	Betaproteobacteria	Rhodocyclales	Rhodocyclaceae	Azospira	Azospira oryzae
GCF_000632475.1	Azospirillum brasilense strain=Az39	192	Bacteria	Proteobacteria	Alphaproteobacteria	Rhodospirillales	Rhodospirillaceae	Azospirillum	Azospirillum brasilense
GCF_001315015.1	Azospirillum brasilense strain=Sp 7	192	Bacteria	Proteobacteria	Alphaproteobacteria	Rhodospirillales	Rhodospirillaceae	Azospirillum	Azospirillum brasilense
GCF_001639105.1	Azospirillum humicireducens strain=SgZ-5	1226968	Bacteria	Proteobacteria	Alphaproteobacteria	Rhodospirillales	Rhodospirillaceae	Azospirillum	Azospirillum humicireducens
GCF_000010725.1	Azospirillum sp. B510	193	Bacteria	Proteobacteria	Alphaproteobacteria	Rhodospirillales	Rhodospirillaceae	Azospirillum	Azospirillum lipoferum
GCF_000283655.1	Azospirillum lipoferum 4B	193	Bacteria	Proteobacteria	Alphaproteobacteria	Rhodospirillales	Rhodospirillaceae	Azospirillum	Azospirillum lipoferum
GCF_001305595.1	Azospirillum thiophilum strain=BV-S	528244	Bacteria	Proteobacteria	Alphaproteobacteria	Rhodospirillales	Rhodospirillaceae	Azospirillum	Azospirillum thiophilum
GCF_000817975.1	Azotobacter chroococcum NCIMB 8003	353	Bacteria	Proteobacteria	Gammaproteobacteria	Pseudomonadales	Pseudomonadaceae	Azotobacter	Azotobacter chroococcum
GCF_000021045.1	Azotobacter vinelandii DJ	354	Bacteria	Proteobacteria	Gammaproteobacteria	Pseudomonadales	Pseudomonadaceae	Azotobacter	Azotobacter vinelandii
GCF_000380335.1	Azotobacter vinelandii CA	354	Bacteria	Proteobacteria	Gammaproteobacteria	Pseudomonadales	Pseudomonadaceae	Azotobacter	Azotobacter vinelandii
GCF_000380365.1	Azotobacter vinelandii CA6	354	Bacteria	Proteobacteria	Gammaproteobacteria	Pseudomonadales	Pseudomonadaceae	Azotobacter	Azotobacter vinelandii
GCF_000195515.1	Bacillus amyloliquefaciens TA208	1390	Bacteria	Firmicutes	Bacilli	Bacillales	Bacillaceae	Bacillus	Bacillus amyloliquefaciens
GCF_000196735.1	Bacillus amyloliquefaciens DSM 7	1390	Bacteria	Firmicutes	Bacilli	Bacillales	Bacillaceae	Bacillus	Bacillus amyloliquefaciens
GCF_000204275.1	Bacillus amyloliquefaciens LL3	1390	Bacteria	Firmicutes	Bacilli	Bacillales	Bacillaceae	Bacillus	Bacillus amyloliquefaciens
GCF_000221645.1	Bacillus amyloliquefaciens XH7	1390	Bacteria	Firmicutes	Bacilli	Bacillales	Bacillaceae	Bacillus	Bacillus amyloliquefaciens
GCF_000242855.2	Bacillus amyloliquefaciens IT-45	1390	Bacteria	Firmicutes	Bacilli	Bacillales	Bacillaceae	Bacillus	Bacillus amyloliquefaciens
GCF_000262385.1	Bacillus amyloliquefaciens Y2	1390	Bacteria	Firmicutes	Bacilli	Bacillales	Bacillaceae	Bacillus	Bacillus amyloliquefaciens
GCF_000494835.1	Bacillus amyloliquefaciens CC178	1390	Bacteria	Firmicutes	Bacilli	Bacillales	Bacillaceae	Bacillus	Bacillus amyloliquefaciens
GCF_000508265.1	Bacillus amyloliquefaciens LFB112	1390	Bacteria	Firmicutes	Bacilli	Bacillales	Bacillaceae	Bacillus	Bacillus amyloliquefaciens
GCF_000833005.1	Bacillus amyloliquefaciens strain=L-H15	1390	Bacteria	Firmicutes	Bacilli	Bacillales	Bacillaceae	Bacillus	Bacillus amyloliquefaciens
GCF_000835145.1	Bacillus amyloliquefaciens KHG19	1390	Bacteria	Firmicutes	Bacilli	Bacillales	Bacillaceae	Bacillus	Bacillus amyloliquefaciens
GCF_000973485.1	Bacillus amyloliquefaciens strain=L-S60	1390	Bacteria	Firmicutes	Bacilli	Bacillales	Bacillaceae	Bacillus	Bacillus amyloliquefaciens
GCF_001483885.1	Bacillus amyloliquefaciens strain=MBE1283	1390	Bacteria	Firmicutes	Bacilli	Bacillales	Bacillaceae	Bacillus	Bacillus amyloliquefaciens
GCF_001586105.1	Bacillus amyloliquefaciens strain=S499	1390	Bacteria	Firmicutes	Bacilli	Bacillales	Bacillaceae	Bacillus	Bacillus amyloliquefaciens
GCF_001593765.1	Bacillus amyloliquefaciens UMAF6639	1390	Bacteria	Firmicutes	Bacilli	Bacillales	Bacillaceae	Bacillus	Bacillus amyloliquefaciens
GCF_001593785.1	Bacillus amyloliquefaciens UMAF6614	1390	Bacteria	Firmicutes	Bacilli	Bacillales	Bacillaceae	Bacillus	Bacillus amyloliquefaciens
GCF_001596755.1	Bacillus amyloliquefaciens strain=B15	1390	Bacteria	Firmicutes	Bacilli	Bacillales	Bacillaceae	Bacillus	Bacillus amyloliquefaciens
GCF_001705195.1	Bacillus amyloliquefaciens strain=RD7-7	1390	Bacteria	Firmicutes	Bacilli	Bacillales	Bacillaceae	Bacillus	Bacillus amyloliquefaciens
GCF_000007845.1	Bacillus anthracis str. Ames	1392	Bacteria	Firmicutes	Bacilli	Bacillales	Bacillaceae	Bacillus	Bacillus anthracis
GCF_000008165.1	Bacillus anthracis str. Sterne	1392	Bacteria	Firmicutes	Bacilli	Bacillales	Bacillaceae	Bacillus	Bacillus anthracis
GCF_000008445.1	Bacillus anthracis str. 'Ames Ancestor'	1392	Bacteria	Firmicutes	Bacilli	Bacillales	Bacillaceae	Bacillus	Bacillus anthracis
GCF_000021445.1	Bacillus anthracis str. CDC 684	1392	Bacteria	Firmicutes	Bacilli	Bacillales	Bacillaceae	Bacillus	Bacillus anthracis
GCF_000022865.1	Bacillus anthracis str. A0248	1392	Bacteria	Firmicutes	Bacilli	Bacillales	Bacillaceae	Bacillus	Bacillus anthracis
GCF_000258885.1	Bacillus anthracis str. H9401	1392	Bacteria	Firmicutes	Bacilli	Bacillales	Bacillaceae	Bacillus	Bacillus anthracis
GCF_000512775.1	Bacillus anthracis str. A16R	1392	Bacteria	Firmicutes	Bacilli	Bacillales	Bacillaceae	Bacillus	Bacillus anthracis
GCF_000512835.1	Bacillus anthracis str. A16	1392	Bacteria	Firmicutes	Bacilli	Bacillales	Bacillaceae	Bacillus	Bacillus anthracis
GCF_000583105.1	Bacillus anthracis str. SVA11	1392	Bacteria	Firmicutes	Bacilli	Bacillales	Bacillaceae	Bacillus	Bacillus anthracis
GCF_000725325.1	Bacillus anthracis strain=HYU01	1392	Bacteria	Firmicutes	Bacilli	Bacillales	Bacillaceae	Bacillus	Bacillus anthracis
GCF_000742655.1	Bacillus anthracis strain=2000031021	1392	Bacteria	Firmicutes	Bacilli	Bacillales	Bacillaceae	Bacillus	Bacillus anthracis
GCF_000742895.1	Bacillus anthracis str. Vollum	1392	Bacteria	Firmicutes	Bacilli	Bacillales	Bacillaceae	Bacillus	Bacillus anthracis
GCF_000830095.1	Bacillus anthracis strain=Ames A0462	1392	Bacteria	Firmicutes	Bacilli	Bacillales	Bacillaceae	Bacillus	Bacillus anthracis
GCF_000832425.1	Bacillus anthracis strain=PAK-1	1392	Bacteria	Firmicutes	Bacilli	Bacillales	Bacillaceae	Bacillus	Bacillus anthracis
GCF_000832445.1	Bacillus anthracis strain=Vollum 1B	1392	Bacteria	Firmicutes	Bacilli	Bacillales	Bacillaceae	Bacillus	Bacillus anthracis
GCF_000832465.1	Bacillus anthracis strain=K3	1392	Bacteria	Firmicutes	Bacilli	Bacillales	Bacillaceae	Bacillus	Bacillus anthracis
GCF_000832505.1	Bacillus anthracis strain=Ohio ACB	1392	Bacteria	Firmicutes	Bacilli	Bacillales	Bacillaceae	Bacillus	Bacillus anthracis
GCF_000832565.1	Bacillus anthracis strain=SK-102	1392	Bacteria	Firmicutes	Bacilli	Bacillales	Bacillaceae	Bacillus	Bacillus anthracis
GCF_000832585.1	Bacillus anthracis strain=Pasteur	1392	Bacteria	Firmicutes	Bacilli	Bacillales	Bacillaceae	Bacillus	Bacillus anthracis
GCF_000832635.1	Bacillus anthracis str. Sterne [redundant no. 2]	1392	Bacteria	Firmicutes	Bacilli	Bacillales	Bacillaceae	Bacillus	Bacillus anthracis
GCF_000832665.1	Bacillus anthracis strain=BA1015	1392	Bacteria	Firmicutes	Bacilli	Bacillales	Bacillaceae	Bacillus	Bacillus anthracis
GCF_000832725.1	Bacillus anthracis strain=BA1035	1392	Bacteria	Firmicutes	Bacilli	Bacillales	Bacillaceae	Bacillus	Bacillus anthracis
GCF_000832745.1	Bacillus anthracis strain=RA3	1392	Bacteria	Firmicutes	Bacilli	Bacillales	Bacillaceae	Bacillus	Bacillus anthracis
GCF_000832785.1	Bacillus anthracis str. V770-NP-1R	1392	Bacteria	Firmicutes	Bacilli	Bacillales	Bacillaceae	Bacillus	Bacillus anthracis
GCF_000832965.1	Bacillus anthracis strain=2002013094	1392	Bacteria	Firmicutes	Bacilli	Bacillales	Bacillaceae	Bacillus	Bacillus anthracis
GCF_000833065.1	Bacillus anthracis strain=Ames_BA1004	1392	Bacteria	Firmicutes	Bacilli	Bacillales	Bacillaceae	Bacillus	Bacillus anthracis
GCF_000833125.1	Bacillus anthracis strain=Canadian Bison	1392	Bacteria	Firmicutes	Bacilli	Bacillales	Bacillaceae	Bacillus	Bacillus anthracis
GCF_000833275.1	Bacillus anthracis str. Turkey32	1392	Bacteria	Firmicutes	Bacilli	Bacillales	Bacillaceae	Bacillus	Bacillus anthracis
GCF_000875715.1	Bacillus anthracis strain=A1144	1392	Bacteria	Firmicutes	Bacilli	Bacillales	Bacillaceae	Bacillus	Bacillus anthracis
GCF_001543225.1	Bacillus anthracis strain=Stendal	1392	Bacteria	Firmicutes	Bacilli	Bacillales	Bacillaceae	Bacillus	Bacillus anthracis
GCF_001654475.1	Bacillus anthracis strain=Tangail-1	1392	Bacteria	Firmicutes	Bacilli	Bacillales	Bacillaceae	Bacillus	Bacillus anthracis
GCF_001683065.1	Bacillus anthracis strain=Parent2	1392	Bacteria	Firmicutes	Bacilli	Bacillales	Bacillaceae	Bacillus	Bacillus anthracis
GCF_001683095.1	Bacillus anthracis strain=Parent1	1392	Bacteria	Firmicutes	Bacilli	Bacillales	Bacillaceae	Bacillus	Bacillus anthracis
GCF_001683135.1	Bacillus anthracis strain=PR01	1392	Bacteria	Firmicutes	Bacilli	Bacillales	Bacillaceae	Bacillus	Bacillus anthracis
GCF_001683155.1	Bacillus anthracis strain=PR02	1392	Bacteria	Firmicutes	Bacilli	Bacillales	Bacillaceae	Bacillus	Bacillus anthracis
GCF_001683175.1	Bacillus anthracis strain=PR05	1392	Bacteria	Firmicutes	Bacilli	Bacillales	Bacillaceae	Bacillus	Bacillus anthracis
GCF_001683195.1	Bacillus anthracis strain=PR06	1392	Bacteria	Firmicutes	Bacilli	Bacillales	Bacillaceae	Bacillus	Bacillus anthracis
GCF_001683215.1	Bacillus anthracis strain=PR07	1392	Bacteria	Firmicutes	Bacilli	Bacillales	Bacillaceae	Bacillus	Bacillus anthracis
GCF_001683235.1	Bacillus anthracis strain=PR08	1392	Bacteria	Firmicutes	Bacilli	Bacillales	Bacillaceae	Bacillus	Bacillus anthracis
GCF_001683255.1	Bacillus anthracis strain=PR09-1	1392	Bacteria	Firmicutes	Bacilli	Bacillales	Bacillaceae	Bacillus	Bacillus anthracis
GCF_001683275.1	Bacillus anthracis strain=PR09-4	1392	Bacteria	Firmicutes	Bacilli	Bacillales	Bacillaceae	Bacillus	Bacillus anthracis
GCF_001683295.1	Bacillus anthracis strain=PR10-4	1392	Bacteria	Firmicutes	Bacilli	Bacillales	Bacillaceae	Bacillus	Bacillus anthracis
GCF_000165925.1	Bacillus atrophaeus 1942	1452	Bacteria	Firmicutes	Bacilli	Bacillales	Bacillaceae	Bacillus	Bacillus atrophaeus
GCF_000830075.1	Bacillus atrophaeus strain=NRS 1221A	1452	Bacteria	Firmicutes	Bacilli	Bacillales	Bacillaceae	Bacillus	Bacillus atrophaeus
GCF_001721685.1	Bacillus beveridgei strain=MLTeJB	632773	Bacteria	Firmicutes	Bacilli	Bacillales	Bacillaceae	Bacillus	Bacillus beveridgei
GCF_000831065.1	Bacillus bombysepticus str. Wang	658666	Bacteria	Firmicutes	Bacilli	Bacillales	Bacillaceae	Bacillus	Bacillus bombysepticus
GCF_000177235.2	Bacillus cellulosilyticus DSM 2522	1413	Bacteria	Firmicutes	Bacilli	Bacillales	Bacillaceae	Bacillus	Bacillus cellulosilyticus
GCF_000007825.1	Bacillus cereus ATCC 14579	1396	Bacteria	Firmicutes	Bacilli	Bacillales	Bacillaceae	Bacillus	Bacillus cereus
GCF_000008005.1	Bacillus cereus ATCC 10987	1396	Bacteria	Firmicutes	Bacilli	Bacillales	Bacillaceae	Bacillus	Bacillus cereus
GCF_000011625.1	Bacillus cereus E33L	1396	Bacteria	Firmicutes	Bacilli	Bacillales	Bacillaceae	Bacillus	Bacillus cereus
GCF_000013065.1	Bacillus cereus Q1	1396	Bacteria	Firmicutes	Bacilli	Bacillales	Bacillaceae	Bacillus	Bacillus cereus
GCF_000021205.1	Bacillus cereus B4264	1396	Bacteria	Firmicutes	Bacilli	Bacillales	Bacillaceae	Bacillus	Bacillus cereus
GCF_000021225.1	Bacillus cereus AH187	1396	Bacteria	Firmicutes	Bacilli	Bacillales	Bacillaceae	Bacillus	Bacillus cereus
GCF_000021305.1	Bacillus cereus G9842	1396	Bacteria	Firmicutes	Bacilli	Bacillales	Bacillaceae	Bacillus	Bacillus cereus
GCF_000021785.1	Bacillus cereus AH820	1396	Bacteria	Firmicutes	Bacilli	Bacillales	Bacillaceae	Bacillus	Bacillus cereus
GCF_000022505.1	Bacillus cereus 03BB102	1396	Bacteria	Firmicutes	Bacilli	Bacillales	Bacillaceae	Bacillus	Bacillus cereus
GCF_000143605.1	Bacillus cereus biovar anthracis str. CI	1396	Bacteria	Firmicutes	Bacilli	Bacillales	Bacillaceae	Bacillus	Bacillus cereus
GCF_000239195.1	Bacillus cereus F837/76	1396	Bacteria	Firmicutes	Bacilli	Bacillales	Bacillaceae	Bacillus	Bacillus cereus
GCF_000283675.1	Bacillus cereus NC7401	1396	Bacteria	Firmicutes	Bacilli	Bacillales	Bacillaceae	Bacillus	Bacillus cereus
GCF_000292415.1	Bacillus cereus FRI-35	1396	Bacteria	Firmicutes	Bacilli	Bacillales	Bacillaceae	Bacillus	Bacillus cereus
GCF_000635895.2	Bacillus cereus strain=A1	1396	Bacteria	Firmicutes	Bacilli	Bacillales	Bacillaceae	Bacillus	Bacillus cereus
GCF_000789315.1	Bacillus cereus strain=03BB87	1396	Bacteria	Firmicutes	Bacilli	Bacillales	Bacillaceae	Bacillus	Bacillus cereus
GCF_000832385.1	Bacillus cereus D17	1396	Bacteria	Firmicutes	Bacilli	Bacillales	Bacillaceae	Bacillus	Bacillus cereus
GCF_000832405.1	Bacillus cereus 03BB102 [redundant no. 2]	1396	Bacteria	Firmicutes	Bacilli	Bacillales	Bacillaceae	Bacillus	Bacillus cereus
GCF_000832525.1	Bacillus cereus strain=FM1	1396	Bacteria	Firmicutes	Bacilli	Bacillales	Bacillaceae	Bacillus	Bacillus cereus
GCF_000832765.1	Bacillus cereus strain=3a	1396	Bacteria	Firmicutes	Bacilli	Bacillales	Bacillaceae	Bacillus	Bacillus cereus
GCF_000832805.1	Bacillus cereus G9241	1396	Bacteria	Firmicutes	Bacilli	Bacillales	Bacillaceae	Bacillus	Bacillus cereus
GCF_000832845.1	Bacillus cereus ATCC 4342	1396	Bacteria	Firmicutes	Bacilli	Bacillales	Bacillaceae	Bacillus	Bacillus cereus
GCF_000832865.1	Bacillus cereus 03BB108	1396	Bacteria	Firmicutes	Bacilli	Bacillales	Bacillaceae	Bacillus	Bacillus cereus
GCF_000833045.1	Bacillus cereus E33L [redundant no. 2]	1396	Bacteria	Firmicutes	Bacilli	Bacillales	Bacillaceae	Bacillus	Bacillus cereus
GCF_000835185.1	Bacillus cereus strain=S2-8	1396	Bacteria	Firmicutes	Bacilli	Bacillales	Bacillaceae	Bacillus	Bacillus cereus
GCF_000978375.1	Bacillus cereus strain=FORC_005	1396	Bacteria	Firmicutes	Bacilli	Bacillales	Bacillaceae	Bacillus	Bacillus cereus
GCF_001277915.1	Bacillus cereus strain=NJ-W	1396	Bacteria	Firmicutes	Bacilli	Bacillales	Bacillaceae	Bacillus	Bacillus cereus
GCF_001518875.1	Bacillus cereus strain=FORC_013	1396	Bacteria	Firmicutes	Bacilli	Bacillales	Bacillaceae	Bacillus	Bacillus cereus
GCF_001635915.1	Bacillus cereus strain=CMCC P0021	1396	Bacteria	Firmicutes	Bacilli	Bacillales	Bacillaceae	Bacillus	Bacillus cereus
GCF_001635955.1	Bacillus cereus strain=CMCC P0011	1396	Bacteria	Firmicutes	Bacilli	Bacillales	Bacillaceae	Bacillus	Bacillus cereus
GCF_001635995.1	Bacillus cereus strain=HN001	1396	Bacteria	Firmicutes	Bacilli	Bacillales	Bacillaceae	Bacillus	Bacillus cereus
GCF_001721145.1	Bacillus cereus strain=FORC_024	1396	Bacteria	Firmicutes	Bacilli	Bacillales	Bacillaceae	Bacillus	Bacillus cereus
GCF_000009825.1	Bacillus clausii KSM-K16	79880	Bacteria	Firmicutes	Bacilli	Bacillales	Bacillaceae	Bacillus	Bacillus clausii
GCF_000737305.2	Bacillus clausii strain=ENTPro	79880	Bacteria	Firmicutes	Bacilli	Bacillales	Bacillaceae	Bacillus	Bacillus clausii
GCF_000169195.2	Bacillus coagulans 36D1	1398	Bacteria	Firmicutes	Bacilli	Bacillales	Bacillaceae	Bacillus	Bacillus coagulans
GCF_000217835.1	Bacillus coagulans 2-6	1398	Bacteria	Firmicutes	Bacilli	Bacillales	Bacillaceae	Bacillus	Bacillus coagulans
GCF_000832905.1	Bacillus coagulans DSM 1 = ATCC 7050	1398	Bacteria	Firmicutes	Bacilli	Bacillales	Bacillaceae	Bacillus	Bacillus coagulans
GCF_000876545.1	Bacillus coagulans strain=HM-08	1398	Bacteria	Firmicutes	Bacilli	Bacillales	Bacillaceae	Bacillus	Bacillus coagulans
GCF_001039495.1	Bacillus coagulans strain=S-lac	1398	Bacteria	Firmicutes	Bacilli	Bacillales	Bacillaceae	Bacillus	Bacillus coagulans
GCF_000017425.1	Bacillus cytotoxicus NVH 391-98	580165	Bacteria	Firmicutes	Bacilli	Bacillales	Bacillaceae	Bacillus	Bacillus cytotoxicus
GCF_000972245.3	Bacillus endophyticus strain=Hbe603	135735	Bacteria	Firmicutes	Bacilli	Bacillales	Bacillaceae	Bacillus	Bacillus endophyticus
GCF_001719185.1	Bacillus gibsonii strain=FJAT-10019	79881	Bacteria	Firmicutes	Bacilli	Bacillales	Bacillaceae	Bacillus	Bacillus gibsonii
GCF_900093775.1	Bacillus glycinifermentans	1664069	Bacteria	Firmicutes	Bacilli	Bacillales	Bacillaceae	Bacillus	Bacillus glycinifermentans
GCF_000011145.1	Bacillus halodurans C-125	86665	Bacteria	Firmicutes	Bacilli	Bacillales	Bacillaceae	Bacillus	Bacillus halodurans
GCF_000473245.1	Bacillus infantis NRRL B-14911	324767	Bacteria	Firmicutes	Bacilli	Bacillales	Bacillaceae	Bacillus	Bacillus infantis
GCF_000706725.1	Bacillus lehensis G1	300825	Bacteria	Firmicutes	Bacilli	Bacillales	Bacillaceae	Bacillus	Bacillus lehensis
GCF_000008425.1	Bacillus licheniformis DSM 13 = ATCC 14580	1402	Bacteria	Firmicutes	Bacilli	Bacillales	Bacillaceae	Bacillus	Bacillus licheniformis
GCF_000011645.1	Bacillus licheniformis DSM 13 = ATCC 14580 [redundant no. 2]	1402	Bacteria	Firmicutes	Bacilli	Bacillales	Bacillaceae	Bacillus	Bacillus licheniformis
GCF_001596055.1	Bacillus licheniformis strain=HRBL-15TDI7	1402	Bacteria	Firmicutes	Bacilli	Bacillales	Bacillaceae	Bacillus	Bacillus licheniformis
GCF_000025805.1	Bacillus megaterium DSM 319	1404	Bacteria	Firmicutes	Bacilli	Bacillales	Bacillaceae	Bacillus	Bacillus megaterium
GCF_000025825.1	Bacillus megaterium QM B1551	1404	Bacteria	Firmicutes	Bacilli	Bacillales	Bacillaceae	Bacillus	Bacillus megaterium
GCF_000225265.1	Bacillus megaterium WSH-002	1404	Bacteria	Firmicutes	Bacilli	Bacillales	Bacillaceae	Bacillus	Bacillus megaterium
GCF_000832985.1	Bacillus megaterium NBRC 15308 = ATCC 14581	1404	Bacteria	Firmicutes	Bacilli	Bacillales	Bacillaceae	Bacillus	Bacillus megaterium
GCF_001050455.1	Bacillus megaterium Q3	1404	Bacteria	Firmicutes	Bacilli	Bacillales	Bacillaceae	Bacillus	Bacillus megaterium
GCF_000724485.1	Bacillus methanolicus MGA3	1471	Bacteria	Firmicutes	Bacilli	Bacillales	Bacillaceae	Bacillus	Bacillus methanolicus
GCF_001645685.2	Bacillus muralis strain=G25-68	264697	Bacteria	Firmicutes	Bacilli	Bacillales	Bacillaceae	Bacillus	Bacillus muralis
GCF_000742855.1	Bacillus mycoides strain=219298	1405	Bacteria	Firmicutes	Bacilli	Bacillales	Bacillaceae	Bacillus	Bacillus mycoides
GCF_000832605.1	Bacillus mycoides strain=ATCC 6462	1405	Bacteria	Firmicutes	Bacilli	Bacillales	Bacillaceae	Bacillus	Bacillus mycoides
GCF_000294775.2	Bacillus oceanisediminis 2691	665099	Bacteria	Firmicutes	Bacilli	Bacillales	Bacillaceae	Bacillus	Bacillus oceanisediminis
GCF_000408885.1	Bacillus paralicheniformis ATCC 9945a	1648923	Bacteria	Firmicutes	Bacilli	Bacillales	Bacillaceae	Bacillus	Bacillus paralicheniformis
GCF_000876525.1	Bacillus paralicheniformis strain=BL-09	1648923	Bacteria	Firmicutes	Bacilli	Bacillales	Bacillaceae	Bacillus	Bacillus paralicheniformis
GCF_000005825.2	Bacillus pseudofirmus OF4	79885	Bacteria	Firmicutes	Bacilli	Bacillales	Bacillaceae	Bacillus	Bacillus pseudofirmus
GCF_000017885.4	Bacillus pumilus SAFR-032	1408	Bacteria	Firmicutes	Bacilli	Bacillales	Bacillaceae	Bacillus	Bacillus pumilus
GCF_000590455.1	Bacillus pumilus strain=B6033	1408	Bacteria	Firmicutes	Bacilli	Bacillales	Bacillaceae	Bacillus	Bacillus pumilus
GCF_000972685.1	Bacillus pumilus strain=W3	1408	Bacteria	Firmicutes	Bacilli	Bacillales	Bacillaceae	Bacillus	Bacillus pumilus
GCF_001191605.1	Bacillus pumilus strain=GR-8	1408	Bacteria	Firmicutes	Bacilli	Bacillales	Bacillaceae	Bacillus	Bacillus pumilus
GCF_001431145.1	Bacillus pumilus strain=NJ-M2	1408	Bacteria	Firmicutes	Bacilli	Bacillales	Bacillaceae	Bacillus	Bacillus pumilus
GCF_001431785.1	Bacillus pumilus strain=NJ-V2	1408	Bacteria	Firmicutes	Bacilli	Bacillales	Bacillaceae	Bacillus	Bacillus pumilus
GCF_001548215.1	Bacillus pumilus strain=TUAT1	1408	Bacteria	Firmicutes	Bacilli	Bacillales	Bacillaceae	Bacillus	Bacillus pumilus
GCF_001578165.1	Bacillus pumilus strain=SH-B11	1408	Bacteria	Firmicutes	Bacilli	Bacillales	Bacillaceae	Bacillus	Bacillus pumilus
GCF_001578205.1	Bacillus pumilus strain=SH-B9	1408	Bacteria	Firmicutes	Bacilli	Bacillales	Bacillaceae	Bacillus	Bacillus pumilus
GCF_001700735.1	Bacillus pumilus strain=NJ-V	1408	Bacteria	Firmicutes	Bacilli	Bacillales	Bacillaceae	Bacillus	Bacillus pumilus
GCF_001704975.1	Bacillus pumilus strain=PDSLzg-1	1408	Bacteria	Firmicutes	Bacilli	Bacillales	Bacillaceae	Bacillus	Bacillus pumilus
GCF_000093085.1	[Bacillus] selenitireducens MLS10	85683	Bacteria	Firmicutes	Bacilli	Bacillales	Sporolactobacillaceae	-	[Bacillus] selenitireducens
GCF_001578185.1	Bacillus simplex SH-B26	1478	Bacteria	Firmicutes	Bacilli	Bacillales	Bacillaceae	Bacillus	Bacillus simplex
GCF_001050115.1	Bacillus smithii strain=DSM 4216	1479	Bacteria	Firmicutes	Bacilli	Bacillales	Bacillaceae	Bacillus	Bacillus smithii
GCF_000952895.1	Bacillus sp.	1409	Bacteria	Firmicutes	Bacilli	Bacillales	Bacillaceae	Bacillus	Bacillus sp.
GCF_000242895.2	Bacillus sp. 1NLA3E	666686	Bacteria	Firmicutes	Bacilli	Bacillales	Bacillaceae	Bacillus	Bacillus sp. 1NLA3E
GCF_000827045.1	Bacillus sp. BH072	1570330	Bacteria	Firmicutes	Bacilli	Bacillales	Bacillaceae	Bacillus	Bacillus sp. BH072
GCF_001719225.1	Bacillus sp. FJAT-14266	1837130	Bacteria	Firmicutes	Bacilli	Bacillales	Bacillaceae	Bacillus	Bacillus sp. FJAT-14266
GCF_001648135.1	Bacillus sp. IHB B 7164	1827146	Bacteria	Firmicutes	Bacilli	Bacillales	Bacillaceae	Bacillus	Bacillus sp. IHB B 7164
GCF_000259365.1	Bacillus sp. JS	1127744	Bacteria	Firmicutes	Bacilli	Bacillales	Bacillaceae	Bacillus	Bacillus sp. JS
GCF_000978495.1	Bacillus sp. LM 4-2	1628753	Bacteria	Firmicutes	Bacilli	Bacillales	Bacillaceae	Bacillus	Bacillus sp. LM 4-2
GCF_000829195.1	Bacillus sp. OxB-1	98228	Bacteria	Firmicutes	Bacilli	Bacillales	Bacillaceae	Bacillus	Bacillus sp. OxB-1
GCF_000815145.1	Bacillus sp. Pc3	1446792	Bacteria	Firmicutes	Bacilli	Bacillales	Bacillaceae	Bacillus	Bacillus sp. Pc3
GCF_001553895.1	Bacillus sp. SDLI1	1774743	Bacteria	Firmicutes	Bacilli	Bacillales	Bacillaceae	Bacillus	Bacillus sp. SDLI1
GCF_000800825.1	Bacillus sp. WP8	756828	Bacteria	Firmicutes	Bacilli	Bacillales	Bacillaceae	Bacillus	Bacillus sp. WP8
GCF_000747345.1	Bacillus sp. X1(2014)	1565991	Bacteria	Firmicutes	Bacilli	Bacillales	Bacillaceae	Bacillus	Bacillus sp. X1(2014)
GCF_000877815.1	Bacillus sp. YP1	1574141	Bacteria	Firmicutes	Bacilli	Bacillales	Bacillaceae	Bacillus	Bacillus sp. YP1
GCF_000009045.1	Bacillus subtilis subsp. subtilis str. 168	1423	Bacteria	Firmicutes	Bacilli	Bacillales	Bacillaceae	Bacillus	Bacillus subtilis
GCF_000146565.1	Bacillus subtilis subsp. spizizenii str. W23	1423	Bacteria	Firmicutes	Bacilli	Bacillales	Bacillaceae	Bacillus	Bacillus subtilis
GCF_000186745.1	Bacillus subtilis BSn5	1423	Bacteria	Firmicutes	Bacilli	Bacillales	Bacillaceae	Bacillus	Bacillus subtilis
GCF_000209795.2	Bacillus subtilis subsp. natto BEST195	1423	Bacteria	Firmicutes	Bacilli	Bacillales	Bacillaceae	Bacillus	Bacillus subtilis
GCF_000227465.1	Bacillus subtilis subsp. spizizenii TU-B-10	1423	Bacteria	Firmicutes	Bacilli	Bacillales	Bacillaceae	Bacillus	Bacillus subtilis
GCF_000227485.1	Bacillus subtilis subsp. subtilis str. RO-NN-1	1423	Bacteria	Firmicutes	Bacilli	Bacillales	Bacillaceae	Bacillus	Bacillus subtilis
GCF_000293765.1	Bacillus subtilis QB928	1423	Bacteria	Firmicutes	Bacilli	Bacillales	Bacillaceae	Bacillus	Bacillus subtilis
GCF_000321395.1	Bacillus subtilis subsp. subtilis str. BSP1	1423	Bacteria	Firmicutes	Bacilli	Bacillales	Bacillaceae	Bacillus	Bacillus subtilis
GCF_000338735.1	Bacillus subtilis XF-1	1423	Bacteria	Firmicutes	Bacilli	Bacillales	Bacillaceae	Bacillus	Bacillus subtilis
GCF_000344745.1	Bacillus subtilis subsp. subtilis 6051-HGW	1423	Bacteria	Firmicutes	Bacilli	Bacillales	Bacillaceae	Bacillus	Bacillus subtilis
GCF_000349795.1	Bacillus subtilis subsp. subtilis str. BAB-1	1423	Bacteria	Firmicutes	Bacilli	Bacillales	Bacillaceae	Bacillus	Bacillus subtilis
GCF_000497485.1	Bacillus subtilis PY79	1423	Bacteria	Firmicutes	Bacilli	Bacillales	Bacillaceae	Bacillus	Bacillus subtilis
GCF_000523045.1	Bacillus subtilis BEST7003	1423	Bacteria	Firmicutes	Bacilli	Bacillales	Bacillaceae	Bacillus	Bacillus subtilis
GCF_000699465.1	Bacillus subtilis subsp. subtilis str. JH642 substr. AG174	1423	Bacteria	Firmicutes	Bacilli	Bacillales	Bacillaceae	Bacillus	Bacillus subtilis
GCF_000699525.1	Bacillus subtilis subsp. subtilis str. AG1839	1423	Bacteria	Firmicutes	Bacilli	Bacillales	Bacillaceae	Bacillus	Bacillus subtilis
GCF_000706705.1	Bacillus subtilis subsp. subtilis str. OH 131.1	1423	Bacteria	Firmicutes	Bacilli	Bacillales	Bacillaceae	Bacillus	Bacillus subtilis
GCF_000737405.1	Bacillus subtilis TO-A	1423	Bacteria	Firmicutes	Bacilli	Bacillales	Bacillaceae	Bacillus	Bacillus subtilis
GCF_000772125.1	Bacillus subtilis strain=ATCC 13952	1423	Bacteria	Firmicutes	Bacilli	Bacillales	Bacillaceae	Bacillus	Bacillus subtilis
GCF_000772165.1	Bacillus subtilis strain=ATCC 19217	1423	Bacteria	Firmicutes	Bacilli	Bacillales	Bacillaceae	Bacillus	Bacillus subtilis
GCF_000772205.1	Bacillus subtilis strain=Bs-916	1423	Bacteria	Firmicutes	Bacilli	Bacillales	Bacillaceae	Bacillus	Bacillus subtilis
GCF_000782835.1	Bacillus subtilis strain=SG6	1423	Bacteria	Firmicutes	Bacilli	Bacillales	Bacillaceae	Bacillus	Bacillus subtilis
GCF_000789275.1	Bacillus subtilis subsp. subtilis str. 168 [redundant no. 2]	1423	Bacteria	Firmicutes	Bacilli	Bacillales	Bacillaceae	Bacillus	Bacillus subtilis
GCF_000789295.1	Bacillus subtilis	1423	Bacteria	Firmicutes	Bacilli	Bacillales	Bacillaceae	Bacillus	Bacillus subtilis
GCF_000816805.1	Bacillus subtilis subsp. spizizenii strain=NRS 231	1423	Bacteria	Firmicutes	Bacilli	Bacillales	Bacillaceae	Bacillus	Bacillus subtilis
GCF_000827065.1	Bacillus subtilis subsp. subtilis	1423	Bacteria	Firmicutes	Bacilli	Bacillales	Bacillaceae	Bacillus	Bacillus subtilis
GCF_000953615.1	Bacillus subtilis strain=BS49	1423	Bacteria	Firmicutes	Bacilli	Bacillales	Bacillaceae	Bacillus	Bacillus subtilis
GCF_000959025.1	Bacillus subtilis strain=T30	1423	Bacteria	Firmicutes	Bacilli	Bacillales	Bacillaceae	Bacillus	Bacillus subtilis
GCF_000971925.1	Bacillus subtilis KCTC 1028	1423	Bacteria	Firmicutes	Bacilli	Bacillales	Bacillaceae	Bacillus	Bacillus subtilis
GCF_000973605.1	Bacillus subtilis HJ5	1423	Bacteria	Firmicutes	Bacilli	Bacillales	Bacillaceae	Bacillus	Bacillus subtilis
GCF_001015095.1	Bacillus subtilis strain=UD1022	1423	Bacteria	Firmicutes	Bacilli	Bacillales	Bacillaceae	Bacillus	Bacillus subtilis
GCF_001037985.1	Bacillus subtilis strain=TO-A JPC	1423	Bacteria	Firmicutes	Bacilli	Bacillales	Bacillaceae	Bacillus	Bacillus subtilis
GCF_001465815.1	Bacillus subtilis subsp. subtilis strain=BSD-2	1423	Bacteria	Firmicutes	Bacilli	Bacillales	Bacillaceae	Bacillus	Bacillus subtilis
GCF_001534785.1	Bacillus subtilis subsp. inaquosorum strain=DE111	1423	Bacteria	Firmicutes	Bacilli	Bacillales	Bacillaceae	Bacillus	Bacillus subtilis
GCF_001541905.1	Bacillus subtilis subsp. subtilis strain=CU1050	1423	Bacteria	Firmicutes	Bacilli	Bacillales	Bacillaceae	Bacillus	Bacillus subtilis
GCF_001565875.1	Bacillus subtilis subsp. natto strain=CGMCC 2108	1423	Bacteria	Firmicutes	Bacilli	Bacillales	Bacillaceae	Bacillus	Bacillus subtilis
GCF_001596535.1	Bacillus subtilis subsp. subtilis strain=D12-5	1423	Bacteria	Firmicutes	Bacilli	Bacillales	Bacillaceae	Bacillus	Bacillus subtilis
GCF_001597265.1	Bacillus subtilis subsp. globigii strain=ATCC 49760	1423	Bacteria	Firmicutes	Bacilli	Bacillales	Bacillaceae	Bacillus	Bacillus subtilis
GCF_001604995.1	Bacillus subtilis strain=SZMC 6179J	1423	Bacteria	Firmicutes	Bacilli	Bacillales	Bacillaceae	Bacillus	Bacillus subtilis
GCF_001660525.1	Bacillus subtilis subsp. subtilis strain=delta6	1423	Bacteria	Firmicutes	Bacilli	Bacillales	Bacillaceae	Bacillus	Bacillus subtilis
GCF_001697265.1	Bacillus subtilis subsp. subtilis strain=KCTC 3135	1423	Bacteria	Firmicutes	Bacilli	Bacillales	Bacillaceae	Bacillus	Bacillus subtilis
GCF_001703495.1	Bacillus subtilis subsp. subtilis strain=168G	1423	Bacteria	Firmicutes	Bacilli	Bacillales	Bacillaceae	Bacillus	Bacillus subtilis
GCF_001704095.1	Bacillus subtilis strain=HJ0-6	1423	Bacteria	Firmicutes	Bacilli	Bacillales	Bacillaceae	Bacillus	Bacillus subtilis
GCF_001720505.1	Bacillus subtilis strain=BS16045	1423	Bacteria	Firmicutes	Bacilli	Bacillales	Bacillaceae	Bacillus	Bacillus subtilis
GCF_000008505.1	[Bacillus thuringiensis] serovar konkukian str. 97-27	1428	Bacteria	Firmicutes	Bacilli	Bacillales	Bacillaceae	Bacillus	Bacillus thuringiensis
GCF_000015065.1	Bacillus thuringiensis str. Al Hakam	1428	Bacteria	Firmicutes	Bacilli	Bacillales	Bacillaceae	Bacillus	Bacillus thuringiensis
GCF_000092165.1	Bacillus thuringiensis BMB171	1428	Bacteria	Firmicutes	Bacilli	Bacillales	Bacillaceae	Bacillus	Bacillus thuringiensis
GCF_000190515.1	Bacillus thuringiensis serovar finitimus YBT-020	1428	Bacteria	Firmicutes	Bacilli	Bacillales	Bacillaceae	Bacillus	Bacillus thuringiensis
GCF_000193355.1	Bacillus thuringiensis serovar chinensis CT-43	1428	Bacteria	Firmicutes	Bacilli	Bacillales	Bacillaceae	Bacillus	Bacillus thuringiensis
GCF_000292455.1	Bacillus thuringiensis HD-771	1428	Bacteria	Firmicutes	Bacilli	Bacillales	Bacillaceae	Bacillus	Bacillus thuringiensis
GCF_000292705.1	Bacillus thuringiensis HD-789	1428	Bacteria	Firmicutes	Bacilli	Bacillales	Bacillaceae	Bacillus	Bacillus thuringiensis
GCF_000300475.1	Bacillus thuringiensis MC28	1428	Bacteria	Firmicutes	Bacilli	Bacillales	Bacillaceae	Bacillus	Bacillus thuringiensis
GCF_000306745.1	Bacillus thuringiensis Bt407	1428	Bacteria	Firmicutes	Bacilli	Bacillales	Bacillaceae	Bacillus	Bacillus thuringiensis
GCF_000338755.1	Bacillus thuringiensis serovar kurstaki str. HD73	1428	Bacteria	Firmicutes	Bacilli	Bacillales	Bacillaceae	Bacillus	Bacillus thuringiensis
GCF_000341665.1	Bacillus thuringiensis serovar thuringiensis str. IS5056	1428	Bacteria	Firmicutes	Bacilli	Bacillales	Bacillaceae	Bacillus	Bacillus thuringiensis
GCF_000497525.1	Bacillus thuringiensis YBT-1518	1428	Bacteria	Firmicutes	Bacilli	Bacillales	Bacillaceae	Bacillus	Bacillus thuringiensis
GCF_000688795.1	Bacillus thuringiensis serovar kurstaki str. YBT-1520	1428	Bacteria	Firmicutes	Bacilli	Bacillales	Bacillaceae	Bacillus	Bacillus thuringiensis
GCF_000717535.1	Bacillus thuringiensis serovar kurstaki str. HD-1	1428	Bacteria	Firmicutes	Bacilli	Bacillales	Bacillaceae	Bacillus	Bacillus thuringiensis
GCF_000747545.1	Bacillus thuringiensis serovar kurstaki str. YBT-1520 [redundant no. 2]	1428	Bacteria	Firmicutes	Bacilli	Bacillales	Bacillaceae	Bacillus	Bacillus thuringiensis
GCF_000803665.1	Bacillus thuringiensis serovar galleriae strain=4G5	1428	Bacteria	Firmicutes	Bacilli	Bacillales	Bacillaceae	Bacillus	Bacillus thuringiensis
GCF_000832485.1	Bacillus thuringiensis strain=HD1011	1428	Bacteria	Firmicutes	Bacilli	Bacillales	Bacillaceae	Bacillus	Bacillus thuringiensis
GCF_000832825.1	Bacillus thuringiensis strain=HD571	1428	Bacteria	Firmicutes	Bacilli	Bacillales	Bacillaceae	Bacillus	Bacillus thuringiensis
GCF_000832885.1	Bacillus thuringiensis str. Al Hakam [redundant no. 2]	1428	Bacteria	Firmicutes	Bacilli	Bacillales	Bacillaceae	Bacillus	Bacillus thuringiensis
GCF_000832925.1	Bacillus thuringiensis strain=HD682	1428	Bacteria	Firmicutes	Bacilli	Bacillales	Bacillaceae	Bacillus	Bacillus thuringiensis
GCF_000833085.1	Bacillus thuringiensis strain=97-27	1428	Bacteria	Firmicutes	Bacilli	Bacillales	Bacillaceae	Bacillus	Bacillus thuringiensis
GCF_000835025.1	Bacillus thuringiensis HD1002 strain=HD1002	1428	Bacteria	Firmicutes	Bacilli	Bacillales	Bacillaceae	Bacillus	Bacillus thuringiensis
GCF_000940785.1	Bacillus thuringiensis serovar morrisoni strain=serovar morrisoni BGSC 4AA1	1428	Bacteria	Firmicutes	Bacilli	Bacillales	Bacillaceae	Bacillus	Bacillus thuringiensis
GCF_001017635.1	Bacillus thuringiensis strain=YC-10	1428	Bacteria	Firmicutes	Bacilli	Bacillales	Bacillaceae	Bacillus	Bacillus thuringiensis
GCF_001182785.1	Bacillus thuringiensis strain=HS18-1	1428	Bacteria	Firmicutes	Bacilli	Bacillales	Bacillaceae	Bacillus	Bacillus thuringiensis
GCF_001183785.1	Bacillus thuringiensis serovar indiana strain=HD521	1428	Bacteria	Firmicutes	Bacilli	Bacillales	Bacillaceae	Bacillus	Bacillus thuringiensis
GCF_001420855.1	Bacillus thuringiensis strain=YWC2-8	1428	Bacteria	Firmicutes	Bacilli	Bacillales	Bacillaceae	Bacillus	Bacillus thuringiensis
GCF_001455345.1	Bacillus thuringiensis strain=CTC	1428	Bacteria	Firmicutes	Bacilli	Bacillales	Bacillaceae	Bacillus	Bacillus thuringiensis
GCF_001548175.1	Bacillus thuringiensis serovar tolworthi	1428	Bacteria	Firmicutes	Bacilli	Bacillales	Bacillaceae	Bacillus	Bacillus thuringiensis
GCF_001595725.1	Bacillus thuringiensis strain=Bt185	1428	Bacteria	Firmicutes	Bacilli	Bacillales	Bacillaceae	Bacillus	Bacillus thuringiensis
GCF_001598095.1	Bacillus thuringiensis strain=HD12	1428	Bacteria	Firmicutes	Bacilli	Bacillales	Bacillaceae	Bacillus	Bacillus thuringiensis
GCF_001618665.1	Bacillus thuringiensis strain=Bc601	1428	Bacteria	Firmicutes	Bacilli	Bacillales	Bacillaceae	Bacillus	Bacillus thuringiensis
GCF_001640965.1	Bacillus thuringiensis serovar alesti strain=BGSC 4C1	1428	Bacteria	Firmicutes	Bacilli	Bacillales	Bacillaceae	Bacillus	Bacillus thuringiensis
GCF_001685565.1	Bacillus thuringiensis strain=MYBT18246	1428	Bacteria	Firmicutes	Bacilli	Bacillales	Bacillaceae	Bacillus	Bacillus thuringiensis
GCF_001692675.1	Bacillus thuringiensis strain=KNU-07	1428	Bacteria	Firmicutes	Bacilli	Bacillales	Bacillaceae	Bacillus	Bacillus thuringiensis
GCF_000496285.1	Bacillus toyonensis BCT-7112	155322	Bacteria	Firmicutes	Bacilli	Bacillales	Bacillaceae	Bacillus	Bacillus toyonensis
GCF_000015785.1	Bacillus velezensis FZB42	492670	Bacteria	Firmicutes	Bacilli	Bacillales	Bacillaceae	Bacillus	Bacillus velezensis
GCF_000283695.1	Bacillus velezensis CAU B946	492670	Bacteria	Firmicutes	Bacilli	Bacillales	Bacillaceae	Bacillus	Bacillus velezensis
GCF_000284395.1	Bacillus velezensis YAU B9601-Y2	492670	Bacteria	Firmicutes	Bacilli	Bacillales	Bacillaceae	Bacillus	Bacillus velezensis
GCF_000319475.1	Bacillus velezensis AS43.3	492670	Bacteria	Firmicutes	Bacilli	Bacillales	Bacillaceae	Bacillus	Bacillus velezensis
GCF_000341875.1	Bacillus velezensis UCMB5036	492670	Bacteria	Firmicutes	Bacilli	Bacillales	Bacillaceae	Bacillus	Bacillus velezensis
GCF_000455565.1	Bacillus velezensis UCMB5033	492670	Bacteria	Firmicutes	Bacilli	Bacillales	Bacillaceae	Bacillus	Bacillus velezensis
GCF_000455585.1	Bacillus velezensis UCMB5113	492670	Bacteria	Firmicutes	Bacilli	Bacillales	Bacillaceae	Bacillus	Bacillus velezensis
GCF_000493375.1	Bacillus velezensis NAU-B3	492670	Bacteria	Firmicutes	Bacilli	Bacillales	Bacillaceae	Bacillus	Bacillus velezensis
GCF_000583065.1	Bacillus velezensis TrigoCor1448	492670	Bacteria	Firmicutes	Bacilli	Bacillales	Bacillaceae	Bacillus	Bacillus velezensis
GCF_000685725.1	Bacillus velezensis SQR9	492670	Bacteria	Firmicutes	Bacilli	Bacillales	Bacillaceae	Bacillus	Bacillus velezensis
GCF_000769555.1	Bacillus velezensis strain=JS25R	492670	Bacteria	Firmicutes	Bacilli	Bacillales	Bacillaceae	Bacillus	Bacillus velezensis
GCF_000973585.1	Bacillus velezensis NJN-6	492670	Bacteria	Firmicutes	Bacilli	Bacillales	Bacillaceae	Bacillus	Bacillus velezensis
GCF_000987825.1	Bacillus velezensis strain=JJ-D34	492670	Bacteria	Firmicutes	Bacilli	Bacillales	Bacillaceae	Bacillus	Bacillus velezensis
GCF_000988345.1	Bacillus velezensis strain=YJ11-1-4	492670	Bacteria	Firmicutes	Bacilli	Bacillales	Bacillaceae	Bacillus	Bacillus velezensis
GCF_001023595.1	Bacillus velezensis strain=G341	492670	Bacteria	Firmicutes	Bacilli	Bacillales	Bacillaceae	Bacillus	Bacillus velezensis
GCF_001536925.1	Bacillus velezensis strain=B25	492670	Bacteria	Firmicutes	Bacilli	Bacillales	Bacillaceae	Bacillus	Bacillus velezensis
GCF_001593395.2	Bacillus velezensis strain=CC09	492670	Bacteria	Firmicutes	Bacilli	Bacillales	Bacillaceae	Bacillus	Bacillus velezensis
GCF_001685645.1	Bacillus velezensis strain=S3-1	492670	Bacteria	Firmicutes	Bacilli	Bacillales	Bacillaceae	Bacillus	Bacillus velezensis
GCF_001687745.1	Bacillus velezensis strain=LS69	492670	Bacteria	Firmicutes	Bacilli	Bacillales	Bacillaceae	Bacillus	Bacillus velezensis
GCF_001723585.1	Bacillus velezensis strain=M75	492670	Bacteria	Firmicutes	Bacilli	Bacillales	Bacillaceae	Bacillus	Bacillus velezensis
GCF_000018825.1	Bacillus weihenstephanensis KBAB4	86662	Bacteria	Firmicutes	Bacilli	Bacillales	Bacillaceae	Bacillus	Bacillus weihenstephanensis
GCF_000775975.1	Bacillus weihenstephanensis strain=WSBC10204	86662	Bacteria	Firmicutes	Bacilli	Bacillales	Bacillaceae	Bacillus	Bacillus weihenstephanensis
GCF_001443605.1	bacterium L21-Spi-D4	1307839	Bacteria	-	-	-	-	-	bacterium L21-Spi-D4
GCF_000473305.1	Bacteroidales bacterium CF	1400053	Bacteria	Bacteroidetes	Bacteroidia	Bacteroidales	-	-	Bacteroidales bacterium CF
GCF_001318345.1	Bacteroides cellulosilyticus strain=WH2	246787	Bacteria	Bacteroidetes	Bacteroidia	Bacteroidales	Bacteroidaceae	Bacteroides	Bacteroides cellulosilyticus
GCF_001640865.1	Bacteroides dorei CL03T12C01	357276	Bacteria	Bacteroidetes	Bacteroidia	Bacteroidales	Bacteroidaceae	Bacteroides	Bacteroides dorei
GCF_000009925.1	Bacteroides fragilis YCH46	817	Bacteria	Bacteroidetes	Bacteroidia	Bacteroidales	Bacteroidaceae	Bacteroides	Bacteroides fragilis
GCF_000025985.1	Bacteroides fragilis NCTC 9343	817	Bacteria	Bacteroidetes	Bacteroidia	Bacteroidales	Bacteroidaceae	Bacteroides	Bacteroides fragilis
GCF_000210835.1	Bacteroides fragilis 638R	817	Bacteria	Bacteroidetes	Bacteroidia	Bacteroidales	Bacteroidaceae	Bacteroides	Bacteroides fragilis
GCF_000965785.1	Bacteroides fragilis strain=BOB25	817	Bacteria	Bacteroidetes	Bacteroidia	Bacteroidales	Bacteroidaceae	Bacteroides	Bacteroides fragilis
GCF_001286525.1	Bacteroides fragilis	817	Bacteria	Bacteroidetes	Bacteroidia	Bacteroidales	Bacteroidaceae	Bacteroides	Bacteroides fragilis
GCF_001682215.1	Bacteroides fragilis strain=S14	817	Bacteria	Bacteroidetes	Bacteroidia	Bacteroidales	Bacteroidaceae	Bacteroides	Bacteroides fragilis
GCF_000186225.1	Bacteroides helcogenes P 36-108	290053	Bacteria	Bacteroidetes	Bacteroidia	Bacteroidales	Bacteroidaceae	Bacteroides	Bacteroides helcogenes
GCF_001314995.1	Bacteroides ovatus strain=ATCC 8483	28116	Bacteria	Bacteroidetes	Bacteroidia	Bacteroidales	Bacteroidaceae	Bacteroides	Bacteroides ovatus
GCF_000190575.1	Bacteroides salanitronis DSM 18170	376805	Bacteria	Bacteroidetes	Bacteroidia	Bacteroidales	Bacteroidaceae	Bacteroides	Bacteroides salanitronis
GCF_001688725.1	Bacteroides sp. I48	1796613	Bacteria	Bacteroidetes	Bacteroidia	Bacteroidales	Bacteroidaceae	Bacteroides	Bacteroides sp. I48
GCF_000011065.1	Bacteroides thetaiotaomicron VPI-5482	818	Bacteria	Bacteroidetes	Bacteroidia	Bacteroidales	Bacteroidaceae	Bacteroides	Bacteroides thetaiotaomicron
GCF_001314975.1	Bacteroides thetaiotaomicron strain=7330	818	Bacteria	Bacteroidetes	Bacteroidia	Bacteroidales	Bacteroidaceae	Bacteroides	Bacteroides thetaiotaomicron
GCF_000012825.1	Bacteroides vulgatus ATCC 8482	821	Bacteria	Bacteroidetes	Bacteroidia	Bacteroidales	Bacteroidaceae	Bacteroides	Bacteroides vulgatus
GCF_000512915.1	Barnesiella viscericola DSM 18177	397865	Bacteria	Bacteroidetes	Bacteroidia	Bacteroidales	Porphyromonadaceae	Barnesiella	Barnesiella viscericola
GCF_001281405.1	Bartonella ancashensis strain=20.00	1318743	Bacteria	Proteobacteria	Alphaproteobacteria	Rhizobiales	Bartonellaceae	Bartonella	Bartonella ancashensis
GCF_000341355.1	Bartonella australis Aust/NH1	388640	Bacteria	Proteobacteria	Alphaproteobacteria	Rhizobiales	Bartonellaceae	Bartonella	Bartonella australis
GCF_000015445.1	Bartonella bacilliformis KC583	774	Bacteria	Proteobacteria	Alphaproteobacteria	Rhizobiales	Bartonellaceae	Bartonella	Bartonella bacilliformis
GCF_001559035.1	Bartonella bacilliformis "strain=ATCC 35685D-5; KC583"	774	Bacteria	Proteobacteria	Alphaproteobacteria	Rhizobiales	Bartonellaceae	Bartonella	Bartonella bacilliformis
GCF_000253015.1	Bartonella clarridgeiae 73	56426	Bacteria	Proteobacteria	Alphaproteobacteria	Rhizobiales	Bartonellaceae	Bartonella	Bartonella clarridgeiae
GCF_000022725.1	Bartonella grahamii as4aup	33045	Bacteria	Proteobacteria	Alphaproteobacteria	Rhizobiales	Bartonellaceae	Bartonella	Bartonella grahamii
GCF_000046705.1	Bartonella henselae str. Houston-1	38323	Bacteria	Proteobacteria	Alphaproteobacteria	Rhizobiales	Bartonellaceae	Bartonella	Bartonella henselae
GCF_000612765.1	Bartonella henselae strain=BM1374165	38323	Bacteria	Proteobacteria	Alphaproteobacteria	Rhizobiales	Bartonellaceae	Bartonella	Bartonella henselae
GCF_000612965.1	Bartonella henselae strain=BM1374163	38323	Bacteria	Proteobacteria	Alphaproteobacteria	Rhizobiales	Bartonellaceae	Bartonella	Bartonella henselae
GCF_001291465.1	Bartonella henselae strain=MVT02	38323	Bacteria	Proteobacteria	Alphaproteobacteria	Rhizobiales	Bartonellaceae	Bartonella	Bartonella henselae
GCF_000046685.1	Bartonella quintana str. Toulouse	803	Bacteria	Proteobacteria	Alphaproteobacteria	Rhizobiales	Bartonellaceae	Bartonella	Bartonella quintana
GCF_000294715.1	Bartonella quintana RM-11	803	Bacteria	Proteobacteria	Alphaproteobacteria	Rhizobiales	Bartonellaceae	Bartonella	Bartonella quintana
GCF_000196435.1	Bartonella tribocorum CIP 105476	85701	Bacteria	Proteobacteria	Alphaproteobacteria	Rhizobiales	Bartonellaceae	Bartonella	Bartonella tribocorum
GCF_000689355.1	Bartonella tribocorum strain=BM1374166	85701	Bacteria	Proteobacteria	Alphaproteobacteria	Rhizobiales	Bartonellaceae	Bartonella	Bartonella tribocorum
GCF_000341385.1	Bartonella vinsonii subsp. berkhoffii str. Winnie	33047	Bacteria	Proteobacteria	Alphaproteobacteria	Rhizobiales	Bartonellaceae	Bartonella	Bartonella vinsonii
GCF_000743945.1	Basilea psittacipulmonis DSM 24701	1472345	Bacteria	Proteobacteria	Betaproteobacteria	Burkholderiales	Alcaligenaceae	Basilea	Basilea psittacipulmonis
GCF_001547755.1	endosymbiont of Bathymodiolus septemdierum str. Myojin knoll	113267	Bacteria	Proteobacteria	Gammaproteobacteria	-	-	-	Bathymodiolus septemdierum thioautotrophic gill symbiont
GCF_000196175.1	Bdellovibrio bacteriovorus HD100	959	Bacteria	Proteobacteria	Deltaproteobacteria	Bdellovibrionales	Bdellovibrionaceae	Bdellovibrio	Bdellovibrio bacteriovorus
GCF_000317895.1	Bdellovibrio bacteriovorus str. Tiberius	959	Bacteria	Proteobacteria	Deltaproteobacteria	Bdellovibrionales	Bdellovibrionaceae	Bdellovibrio	Bdellovibrio bacteriovorus
GCF_000525675.1	Bdellovibrio bacteriovorus W	959	Bacteria	Proteobacteria	Deltaproteobacteria	Bdellovibrionales	Bdellovibrionaceae	Bdellovibrio	Bdellovibrio bacteriovorus
GCF_000691605.1	Bdellovibrio bacteriovorus strain=109J	959	Bacteria	Proteobacteria	Deltaproteobacteria	Bdellovibrionales	Bdellovibrionaceae	Bdellovibrio	Bdellovibrio bacteriovorus
GCF_000348725.1	Bdellovibrio exovorus JSS	453816	Bacteria	Proteobacteria	Deltaproteobacteria	Bdellovibrionales	Bdellovibrionaceae	Bdellovibrio	Bdellovibrio exovorus
GCF_001305575.2	Beggiatoa leptomitiformis strain=D-402	319938	Bacteria	Proteobacteria	Gammaproteobacteria	Thiotrichales	Thiotrichaceae	Beggiatoa	Beggiatoa leptomitiformis
GCF_000019845.1	Beijerinckia indica subsp. indica ATCC 9039	533	Bacteria	Proteobacteria	Alphaproteobacteria	Rhizobiales	Beijerinckiaceae	Beijerinckia	Beijerinckia indica
GCF_000342265.1	beta proteobacterium CB	543913	Bacteria	Proteobacteria	Betaproteobacteria	-	-	-	beta proteobacterium CB
GCF_000023105.1	Beutenbergia cavernae DSM 12333	84757	Bacteria	Actinobacteria	Actinobacteria	Micrococcales	Beutenbergiaceae	Beutenbergia	Beutenbergia cavernae
GCF_000347595.1	Bibersteinia trehalosi USDA-ARS-USMARC-192	47735	Bacteria	Proteobacteria	Gammaproteobacteria	Pasteurellales	Pasteurellaceae	Bibersteinia	Bibersteinia trehalosi
GCF_000521725.1	Bibersteinia trehalosi USDA-ARS-USMARC-188	47735	Bacteria	Proteobacteria	Gammaproteobacteria	Pasteurellales	Pasteurellaceae	Bibersteinia	Bibersteinia trehalosi
GCF_000521745.1	Bibersteinia trehalosi USDA-ARS-USMARC-189	47735	Bacteria	Proteobacteria	Gammaproteobacteria	Pasteurellales	Pasteurellaceae	Bibersteinia	Bibersteinia trehalosi
GCF_000521765.1	Bibersteinia trehalosi USDA-ARS-USMARC-190	47735	Bacteria	Proteobacteria	Gammaproteobacteria	Pasteurellales	Pasteurellaceae	Bibersteinia	Bibersteinia trehalosi
GCF_001263395.1	Bifidobacterium actinocoloniiforme DSM 22766	638619	Bacteria	Actinobacteria	Actinobacteria	Bifidobacteriales	Bifidobacteriaceae	Bifidobacterium	Bifidobacterium actinocoloniiforme
GCF_000010425.1	Bifidobacterium adolescentis ATCC 15703	1680	Bacteria	Actinobacteria	Actinobacteria	Bifidobacteriales	Bifidobacteriaceae	Bifidobacterium	Bifidobacterium adolescentis
GCF_000737885.1	Bifidobacterium adolescentis strain=22L	1680	Bacteria	Actinobacteria	Actinobacteria	Bifidobacteriales	Bifidobacteriaceae	Bifidobacterium	Bifidobacterium adolescentis
GCF_000817995.1	Bifidobacterium adolescentis strain=BB23	1680	Bacteria	Actinobacteria	Actinobacteria	Bifidobacteriales	Bifidobacteriaceae	Bifidobacterium	Bifidobacterium adolescentis
GCF_000966445.2	Bifidobacterium angulatum strain=GT102	1683	Bacteria	Actinobacteria	Actinobacteria	Bifidobacteriales	Bifidobacteriaceae	Bifidobacterium	Bifidobacterium angulatum
GCF_001025155.1	Bifidobacterium angulatum DSM 20098 = JCM 7096	1683	Bacteria	Actinobacteria	Actinobacteria	Bifidobacteriales	Bifidobacteriaceae	Bifidobacterium	Bifidobacterium angulatum
GCF_000021425.1	Bifidobacterium animalis subsp. lactis AD011	28025	Bacteria	Actinobacteria	Actinobacteria	Bifidobacteriales	Bifidobacteriaceae	Bifidobacterium	Bifidobacterium animalis
GCF_000022705.1	Bifidobacterium animalis subsp. lactis Bl-04	28025	Bacteria	Actinobacteria	Actinobacteria	Bifidobacteriales	Bifidobacteriaceae	Bifidobacterium	Bifidobacterium animalis
GCF_000022965.1	Bifidobacterium animalis subsp. lactis DSM 10140	28025	Bacteria	Actinobacteria	Actinobacteria	Bifidobacteriales	Bifidobacteriaceae	Bifidobacterium	Bifidobacterium animalis
GCF_000025245.1	Bifidobacterium animalis subsp. lactis BB-12	28025	Bacteria	Actinobacteria	Actinobacteria	Bifidobacteriales	Bifidobacteriaceae	Bifidobacterium	Bifidobacterium animalis
GCF_000092765.1	Bifidobacterium animalis subsp. lactis V9	28025	Bacteria	Actinobacteria	Actinobacteria	Bifidobacteriales	Bifidobacteriaceae	Bifidobacterium	Bifidobacterium animalis
GCF_000220885.1	Bifidobacterium animalis subsp. lactis CNCM I-2494	28025	Bacteria	Actinobacteria	Actinobacteria	Bifidobacteriales	Bifidobacteriaceae	Bifidobacterium	Bifidobacterium animalis
GCF_000224965.2	Bifidobacterium animalis subsp. lactis BLC1	28025	Bacteria	Actinobacteria	Actinobacteria	Bifidobacteriales	Bifidobacteriaceae	Bifidobacterium	Bifidobacterium animalis
GCF_000260715.1	Bifidobacterium animalis subsp. animalis ATCC 25527	28025	Bacteria	Actinobacteria	Actinobacteria	Bifidobacteriales	Bifidobacteriaceae	Bifidobacterium	Bifidobacterium animalis
GCF_000277325.1	Bifidobacterium animalis subsp. lactis B420	28025	Bacteria	Actinobacteria	Actinobacteria	Bifidobacteriales	Bifidobacteriaceae	Bifidobacterium	Bifidobacterium animalis
GCF_000277345.1	Bifidobacterium animalis subsp. lactis Bi-07	28025	Bacteria	Actinobacteria	Actinobacteria	Bifidobacteriales	Bifidobacteriaceae	Bifidobacterium	Bifidobacterium animalis
GCF_000414215.1	Bifidobacterium animalis subsp. lactis Bl12	28025	Bacteria	Actinobacteria	Actinobacteria	Bifidobacteriales	Bifidobacteriaceae	Bifidobacterium	Bifidobacterium animalis
GCF_000471945.1	Bifidobacterium animalis subsp. lactis ATCC 27673	28025	Bacteria	Actinobacteria	Actinobacteria	Bifidobacteriales	Bifidobacteriaceae	Bifidobacterium	Bifidobacterium animalis
GCF_000695895.1	Bifidobacterium animalis strain=RH	28025	Bacteria	Actinobacteria	Actinobacteria	Bifidobacteriales	Bifidobacteriaceae	Bifidobacterium	Bifidobacterium animalis
GCF_000816205.1	Bifidobacterium animalis subsp. lactis KLDS2.0603	28025	Bacteria	Actinobacteria	Actinobacteria	Bifidobacteriales	Bifidobacteriaceae	Bifidobacterium	Bifidobacterium animalis
GCF_000817045.1	Bifidobacterium animalis human feces	28025	Bacteria	Actinobacteria	Actinobacteria	Bifidobacteriales	Bifidobacteriaceae	Bifidobacterium	Bifidobacterium animalis
GCF_000818055.1	Bifidobacterium animalis subsp. lactis	28025	Bacteria	Actinobacteria	Actinobacteria	Bifidobacteriales	Bifidobacteriaceae	Bifidobacterium	Bifidobacterium animalis
GCF_001688645.1	Bifidobacterium animalis subsp. animalis	28025	Bacteria	Actinobacteria	Actinobacteria	Bifidobacteriales	Bifidobacteriaceae	Bifidobacterium	Bifidobacterium animalis
GCF_000304215.1	Bifidobacterium asteroides PRL2011	1684	Bacteria	Actinobacteria	Actinobacteria	Bifidobacteriales	Bifidobacteriaceae	Bifidobacterium	Bifidobacterium asteroides
GCF_000164965.1	Bifidobacterium bifidum S17	1681	Bacteria	Actinobacteria	Actinobacteria	Bifidobacteriales	Bifidobacteriaceae	Bifidobacterium	Bifidobacterium bifidum
GCF_000165905.1	Bifidobacterium bifidum PRL2010	1681	Bacteria	Actinobacteria	Actinobacteria	Bifidobacteriales	Bifidobacteriaceae	Bifidobacterium	Bifidobacterium bifidum
GCF_000265095.1	Bifidobacterium bifidum BGN4	1681	Bacteria	Actinobacteria	Actinobacteria	Bifidobacteriales	Bifidobacteriaceae	Bifidobacterium	Bifidobacterium bifidum
GCF_001025135.1	Bifidobacterium bifidum ATCC 29521 = JCM 1255 = DSM 20456	1681	Bacteria	Actinobacteria	Actinobacteria	Bifidobacteriales	Bifidobacteriaceae	Bifidobacterium	Bifidobacterium bifidum
GCF_001281345.1	Bifidobacterium bifidum strain=BF3	1681	Bacteria	Actinobacteria	Actinobacteria	Bifidobacteriales	Bifidobacteriaceae	Bifidobacterium	Bifidobacterium bifidum
GCF_000213865.1	Bifidobacterium breve ACS-071-V-Sch8b	1685	Bacteria	Actinobacteria	Actinobacteria	Bifidobacteriales	Bifidobacteriaceae	Bifidobacterium	Bifidobacterium breve
GCF_000220135.1	Bifidobacterium breve UCC2003	1685	Bacteria	Actinobacteria	Actinobacteria	Bifidobacteriales	Bifidobacteriaceae	Bifidobacterium	Bifidobacterium breve
GCF_000568955.1	Bifidobacterium breve 12L	1685	Bacteria	Actinobacteria	Actinobacteria	Bifidobacteriales	Bifidobacteriaceae	Bifidobacterium	Bifidobacterium breve
GCF_000568975.1	Bifidobacterium breve JCM 7017	1685	Bacteria	Actinobacteria	Actinobacteria	Bifidobacteriales	Bifidobacteriaceae	Bifidobacterium	Bifidobacterium breve
GCF_000569015.1	Bifidobacterium breve JCM 7019	1685	Bacteria	Actinobacteria	Actinobacteria	Bifidobacteriales	Bifidobacteriaceae	Bifidobacterium	Bifidobacterium breve
GCF_000569035.1	Bifidobacterium breve NCFB 2258	1685	Bacteria	Actinobacteria	Actinobacteria	Bifidobacteriales	Bifidobacteriaceae	Bifidobacterium	Bifidobacterium breve
GCF_000569055.1	Bifidobacterium breve 689b	1685	Bacteria	Actinobacteria	Actinobacteria	Bifidobacteriales	Bifidobacteriaceae	Bifidobacterium	Bifidobacterium breve
GCF_000569075.1	Bifidobacterium breve S27	1685	Bacteria	Actinobacteria	Actinobacteria	Bifidobacteriales	Bifidobacteriaceae	Bifidobacterium	Bifidobacterium breve
GCF_001025175.1	Bifidobacterium breve DSM 20213 = JCM 1192	1685	Bacteria	Actinobacteria	Actinobacteria	Bifidobacteriales	Bifidobacteriaceae	Bifidobacterium	Bifidobacterium breve
GCF_001281425.1	Bifidobacterium breve strain=BR3	1685	Bacteria	Actinobacteria	Actinobacteria	Bifidobacteriales	Bifidobacteriaceae	Bifidobacterium	Bifidobacterium breve
GCF_001025195.1	Bifidobacterium catenulatum DSM 16992 = JCM 1194 = LMG 11043	1686	Bacteria	Actinobacteria	Actinobacteria	Bifidobacteriales	Bifidobacteriaceae	Bifidobacterium	Bifidobacterium catenulatum
GCF_000737865.1	Bifidobacterium coryneforme strain=LMG18911	1687	Bacteria	Actinobacteria	Actinobacteria	Bifidobacteriales	Bifidobacteriaceae	Bifidobacterium	Bifidobacterium coryneforme
GCF_000024445.1	Bifidobacterium dentium Bd1	1689	Bacteria	Actinobacteria	Actinobacteria	Bifidobacteriales	Bifidobacteriaceae	Bifidobacterium	Bifidobacterium dentium
GCF_001042595.1	Bifidobacterium dentium JCM 1195 = DSM 20436	1689	Bacteria	Actinobacteria	Actinobacteria	Bifidobacteriales	Bifidobacteriaceae	Bifidobacterium	Bifidobacterium dentium
GCF_000706765.1	Bifidobacterium indicum LMG 11587 = DSM 20214	1691	Bacteria	Actinobacteria	Actinobacteria	Bifidobacteriales	Bifidobacteriaceae	Bifidobacterium	Bifidobacterium indicum
GCF_000800455.1	Bifidobacterium kashiwanohense PV20-2	630129	Bacteria	Actinobacteria	Actinobacteria	Bifidobacteriales	Bifidobacteriaceae	Bifidobacterium	Bifidobacterium kashiwanohense
GCF_001042615.1	Bifidobacterium kashiwanohense JCM 15439 = DSM 21854	630129	Bacteria	Actinobacteria	Actinobacteria	Bifidobacteriales	Bifidobacteriaceae	Bifidobacterium	Bifidobacterium kashiwanohense
GCF_000007525.1	Bifidobacterium longum NCC2705	216816	Bacteria	Actinobacteria	Actinobacteria	Bifidobacteriales	Bifidobacteriaceae	Bifidobacterium	Bifidobacterium longum
GCF_000008945.1	Bifidobacterium longum DJO10A	216816	Bacteria	Actinobacteria	Actinobacteria	Bifidobacteriales	Bifidobacteriaceae	Bifidobacterium	Bifidobacterium longum
GCF_000020425.1	Bifidobacterium longum subsp. infantis ATCC 15697 = JCM 1222 = DSM 20088	216816	Bacteria	Actinobacteria	Actinobacteria	Bifidobacteriales	Bifidobacteriaceae	Bifidobacterium	Bifidobacterium longum
GCF_000092325.1	Bifidobacterium longum subsp. longum JDM301	216816	Bacteria	Actinobacteria	Actinobacteria	Bifidobacteriales	Bifidobacteriaceae	Bifidobacterium	Bifidobacterium longum
GCF_000166315.1	Bifidobacterium longum subsp. longum BBMN68	216816	Bacteria	Actinobacteria	Actinobacteria	Bifidobacteriales	Bifidobacteriaceae	Bifidobacterium	Bifidobacterium longum
GCF_000196555.1	Bifidobacterium longum subsp. longum JCM 1217	216816	Bacteria	Actinobacteria	Actinobacteria	Bifidobacteriales	Bifidobacteriaceae	Bifidobacterium	Bifidobacterium longum
GCF_000196575.1	Bifidobacterium longum subsp. infantis 157F	216816	Bacteria	Actinobacteria	Actinobacteria	Bifidobacteriales	Bifidobacteriaceae	Bifidobacterium	Bifidobacterium longum
GCF_000219455.1	Bifidobacterium longum subsp. longum KACC 91563	216816	Bacteria	Actinobacteria	Actinobacteria	Bifidobacteriales	Bifidobacteriaceae	Bifidobacterium	Bifidobacterium longum
GCF_000269965.1	Bifidobacterium longum subsp. infantis ATCC 15697 = JCM 1222 = DSM 20088 [redundant no. 2]	216816	Bacteria	Actinobacteria	Actinobacteria	Bifidobacteriales	Bifidobacteriaceae	Bifidobacterium	Bifidobacterium longum
GCF_000730205.1	Bifidobacterium longum strain=BXY01	216816	Bacteria	Actinobacteria	Actinobacteria	Bifidobacteriales	Bifidobacteriaceae	Bifidobacterium	Bifidobacterium longum
GCF_000772485.1	Bifidobacterium longum subsp. longum GT15	216816	Bacteria	Actinobacteria	Actinobacteria	Bifidobacteriales	Bifidobacteriaceae	Bifidobacterium	Bifidobacterium longum
GCF_000829295.1	Bifidobacterium longum strain=105-A	216816	Bacteria	Actinobacteria	Actinobacteria	Bifidobacteriales	Bifidobacteriaceae	Bifidobacterium	Bifidobacterium longum
GCF_001281305.1	Bifidobacterium longum subsp. infantis	216816	Bacteria	Actinobacteria	Actinobacteria	Bifidobacteriales	Bifidobacteriaceae	Bifidobacterium	Bifidobacterium longum
GCF_001293145.1	Bifidobacterium longum strain=BG7	216816	Bacteria	Actinobacteria	Actinobacteria	Bifidobacteriales	Bifidobacteriaceae	Bifidobacterium	Bifidobacterium longum
GCF_001446255.1	Bifidobacterium longum subsp. longum strain=NCIMB8809	216816	Bacteria	Actinobacteria	Actinobacteria	Bifidobacteriales	Bifidobacteriaceae	Bifidobacterium	Bifidobacterium longum
GCF_001446275.1	Bifidobacterium longum subsp. longum strain=CCUG30698	216816	Bacteria	Actinobacteria	Actinobacteria	Bifidobacteriales	Bifidobacteriaceae	Bifidobacterium	Bifidobacterium longum
GCF_001719085.1	Bifidobacterium longum strain=35624	216816	Bacteria	Actinobacteria	Actinobacteria	Bifidobacteriales	Bifidobacteriaceae	Bifidobacterium	Bifidobacterium longum
GCF_001725985.1	Bifidobacterium longum subsp. longum	216816	Bacteria	Actinobacteria	Actinobacteria	Bifidobacteriales	Bifidobacteriaceae	Bifidobacterium	Bifidobacterium longum
GCF_001025215.1	Bifidobacterium pseudocatenulatum DSM 20438 = JCM 1200 = LMG 10505	28026	Bacteria	Actinobacteria	Actinobacteria	Bifidobacteriales	Bifidobacteriaceae	Bifidobacterium	Bifidobacterium pseudocatenulatum
GCF_000800475.2	Bifidobacterium pseudolongum PV8-2	1694	Bacteria	Actinobacteria	Actinobacteria	Bifidobacteriales	Bifidobacteriaceae	Bifidobacterium	Bifidobacterium pseudolongum
GCF_001042635.1	Bifidobacterium scardovii JCM 12489 = DSM 13734	158787	Bacteria	Actinobacteria	Actinobacteria	Bifidobacteriales	Bifidobacteriaceae	Bifidobacterium	Bifidobacterium scardovii
GCF_000347695.1	Bifidobacterium thermophilum RBL67	33905	Bacteria	Actinobacteria	Actinobacteria	Bifidobacteriales	Bifidobacteriaceae	Bifidobacterium	Bifidobacterium thermophilum
GCF_001402875.1	Blastochloris viridis strain=ATCC 19567	1079	Bacteria	Proteobacteria	Alphaproteobacteria	Rhizobiales	Hyphomicrobiaceae	Blastochloris	Blastochloris viridis
GCF_001459775.1	Blastochloris viridis	1079	Bacteria	Proteobacteria	Alphaproteobacteria	Rhizobiales	Hyphomicrobiaceae	Blastochloris	Blastochloris viridis
GCF_001548155.2	Blastochloris viridis strain=DSM 133	1079	Bacteria	Proteobacteria	Alphaproteobacteria	Rhizobiales	Hyphomicrobiaceae	Blastochloris	Blastochloris viridis
GCF_000284015.1	Blastococcus saxobsidens DD2	138336	Bacteria	Actinobacteria	Actinobacteria	Geodermatophilales	Geodermatophilaceae	Blastococcus	Blastococcus saxobsidens
GCF_001713435.1	Blastomonas sp. RAC04	1842535	Bacteria	Proteobacteria	Alphaproteobacteria	Sphingomonadales	Sphingomonadaceae	Blastomonas	Blastomonas sp. RAC04
GCF_000236405.1	Blattabacterium sp. (Cryptocercus punctulatus) str. Cpu	164514	Bacteria	Bacteroidetes	Flavobacteriia	Flavobacteriales	Blattabacteriaceae	Blattabacterium	Blattabacterium punctulatus
GCF_000262715.1	Blattabacterium sp. (Blaberus giganteus)	1186051	Bacteria	Bacteroidetes	Flavobacteriia	Flavobacteriales	Blattabacteriaceae	Blattabacterium	Blattabacterium sp. (Blaberus giganteus)
GCF_000334405.1	Blattabacterium sp. (Blatta orientalis) str. Tarazona	367806	Bacteria	Bacteroidetes	Flavobacteriia	Flavobacteriales	Blattabacteriaceae	Blattabacterium	Blattabacterium sp. (Blatta orientalis)
GCF_000022605.2	Blattabacterium sp. (Blattella germanica) str. Bge	624186	Bacteria	Bacteroidetes	Flavobacteriia	Flavobacteriales	Blattabacteriaceae	Blattabacterium	Blattabacterium sp. (Blattella germanica)
GCF_000233435.1	Blattabacterium sp. (Mastotermes darwiniensis) str. MADAR	39768	Bacteria	Bacteroidetes	Flavobacteriia	Flavobacteriales	Blattabacteriaceae	Blattabacterium	Blattabacterium sp. (Mastotermes darwiniensis)
GCF_000471965.1	Blattabacterium sp. (Nauphoeta cinerea)	1316444	Bacteria	Bacteroidetes	Flavobacteriia	Flavobacteriales	Blattabacteriaceae	Blattabacterium	Blattabacterium sp. (Nauphoeta cinerea)
GCF_000348805.1	Blattabacterium sp. (Panesthia angustipennis spadica) str. BPAA	340044	Bacteria	Bacteroidetes	Flavobacteriia	Flavobacteriales	Blattabacteriaceae	Blattabacterium	Blattabacterium sp. (Panesthia angustipennis spadica)
GCF_000093165.1	Blattabacterium sp. (Periplaneta americana) str. BPLAN	367488	Bacteria	Bacteroidetes	Flavobacteriia	Flavobacteriales	Blattabacteriaceae	Blattabacterium	Blattabacterium sp. (Periplaneta americana)
GCF_001689125.1	Blautia sp. YL58	1796616	Bacteria	Firmicutes	Clostridia	Clostridiales	Lachnospiraceae	Blautia	Blautia sp. YL58
GCF_000973545.1	Blochmannia endosymbiont of Camponotus (Colobopsis) obliquus strain=757	1505597	Bacteria	Proteobacteria	Gammaproteobacteria	Enterobacterales	Enterobacteriaceae	Candidatus Blochmannia	Blochmannia endosymbiont of Camponotus (Colobopsis) obliquus
GCF_000973505.1	Blochmannia endosymbiont of Polyrhachis (Hedomyrma) turneri strain=675	1505596	Bacteria	Proteobacteria	Gammaproteobacteria	Enterobacterales	Enterobacteriaceae	Candidatus Blochmannia	Blochmannia endosymbiont of Polyrhachis (Hedomyrma) turneri
GCF_000070465.1	Bordetella avium 197N	521	Bacteria	Proteobacteria	Betaproteobacteria	Burkholderiales	Alcaligenaceae	Bordetella	Bordetella avium
GCF_001676705.1	Bordetella bronchialis strain=AU3182	463025	Bacteria	Proteobacteria	Betaproteobacteria	Burkholderiales	Alcaligenaceae	Bordetella	Bordetella bronchialis
GCF_001676745.1	Bordetella bronchialis strain=AU17976	463025	Bacteria	Proteobacteria	Betaproteobacteria	Burkholderiales	Alcaligenaceae	Bordetella	Bordetella bronchialis
GCF_000195675.1	Bordetella bronchiseptica RB50	518	Bacteria	Proteobacteria	Betaproteobacteria	Burkholderiales	Alcaligenaceae	Bordetella	Bordetella bronchiseptica
GCF_000317955.1	Bordetella bronchiseptica MO149	518	Bacteria	Proteobacteria	Betaproteobacteria	Burkholderiales	Alcaligenaceae	Bordetella	Bordetella bronchiseptica
GCF_000318015.1	Bordetella bronchiseptica 253	518	Bacteria	Proteobacteria	Betaproteobacteria	Burkholderiales	Alcaligenaceae	Bordetella	Bordetella bronchiseptica
GCF_000829175.1	Bordetella bronchiseptica strain=S798	518	Bacteria	Proteobacteria	Betaproteobacteria	Burkholderiales	Alcaligenaceae	Bordetella	Bordetella bronchiseptica
GCF_001704355.1	Bordetella bronchiseptica strain=I328	518	Bacteria	Proteobacteria	Betaproteobacteria	Burkholderiales	Alcaligenaceae	Bordetella	Bordetella bronchiseptica
GCF_001676725.1	Bordetella flabilis	463014	Bacteria	Proteobacteria	Betaproteobacteria	Burkholderiales	Alcaligenaceae	Bordetella	Bordetella flabilis
GCF_001078275.1	Bordetella hinzii strain=F582	103855	Bacteria	Proteobacteria	Betaproteobacteria	Burkholderiales	Alcaligenaceae	Bordetella	Bordetella hinzii
GCF_001078295.1	Bordetella hinzii strain=H568	103855	Bacteria	Proteobacteria	Betaproteobacteria	Burkholderiales	Alcaligenaceae	Bordetella	Bordetella hinzii
GCF_000341465.2	Bordetella holmesii F627	35814	Bacteria	Proteobacteria	Betaproteobacteria	Burkholderiales	Alcaligenaceae	Bordetella	Bordetella holmesii
GCF_000341485.2	Bordetella holmesii H558	35814	Bacteria	Proteobacteria	Betaproteobacteria	Burkholderiales	Alcaligenaceae	Bordetella	Bordetella holmesii
GCF_000612485.1	Bordetella holmesii ATCC 51541	35814	Bacteria	Proteobacteria	Betaproteobacteria	Burkholderiales	Alcaligenaceae	Bordetella	Bordetella holmesii
GCF_000765395.1	Bordetella holmesii 44057	35814	Bacteria	Proteobacteria	Betaproteobacteria	Burkholderiales	Alcaligenaceae	Bordetella	Bordetella holmesii
GCF_001704215.1	Bordetella holmesii strain=H903	35814	Bacteria	Proteobacteria	Betaproteobacteria	Burkholderiales	Alcaligenaceae	Bordetella	Bordetella holmesii
GCF_000195695.1	Bordetella parapertussis 12822	519	Bacteria	Proteobacteria	Betaproteobacteria	Burkholderiales	Alcaligenaceae	Bordetella	Bordetella parapertussis
GCF_000317935.1	Bordetella parapertussis Bpp5	519	Bacteria	Proteobacteria	Betaproteobacteria	Burkholderiales	Alcaligenaceae	Bordetella	Bordetella parapertussis
GCF_001704255.1	Bordetella parapertussis strain=H904	519	Bacteria	Proteobacteria	Betaproteobacteria	Burkholderiales	Alcaligenaceae	Bordetella	Bordetella parapertussis
GCF_000193595.2	Bordetella pertussis B1917	520	Bacteria	Proteobacteria	Betaproteobacteria	Burkholderiales	Alcaligenaceae	Bordetella	Bordetella pertussis
GCF_000195715.1	Bordetella pertussis Tohama I	520	Bacteria	Proteobacteria	Betaproteobacteria	Burkholderiales	Alcaligenaceae	Bordetella	Bordetella pertussis
GCF_000212975.1	Bordetella pertussis CS	520	Bacteria	Proteobacteria	Betaproteobacteria	Burkholderiales	Alcaligenaceae	Bordetella	Bordetella pertussis
GCF_000306945.1	Bordetella pertussis 18323	520	Bacteria	Proteobacteria	Betaproteobacteria	Burkholderiales	Alcaligenaceae	Bordetella	Bordetella pertussis
GCF_000812165.1	Bordetella pertussis 137	520	Bacteria	Proteobacteria	Betaproteobacteria	Burkholderiales	Alcaligenaceae	Bordetella	Bordetella pertussis
GCF_001013565.1	Bordetella pertussis strain=D420	520	Bacteria	Proteobacteria	Betaproteobacteria	Burkholderiales	Alcaligenaceae	Bordetella	Bordetella pertussis
GCF_001307525.1	Bordetella pertussis strain=B3629	520	Bacteria	Proteobacteria	Betaproteobacteria	Burkholderiales	Alcaligenaceae	Bordetella	Bordetella pertussis
GCF_001307565.1	Bordetella pertussis strain=B3621	520	Bacteria	Proteobacteria	Betaproteobacteria	Burkholderiales	Alcaligenaceae	Bordetella	Bordetella pertussis
GCF_001307585.1	Bordetella pertussis strain=B1838	520	Bacteria	Proteobacteria	Betaproteobacteria	Burkholderiales	Alcaligenaceae	Bordetella	Bordetella pertussis
GCF_001307605.1	Bordetella pertussis strain=B1865	520	Bacteria	Proteobacteria	Betaproteobacteria	Burkholderiales	Alcaligenaceae	Bordetella	Bordetella pertussis
GCF_001307625.1	Bordetella pertussis strain=B3405	520	Bacteria	Proteobacteria	Betaproteobacteria	Burkholderiales	Alcaligenaceae	Bordetella	Bordetella pertussis
GCF_001307645.1	Bordetella pertussis strain=B3582	520	Bacteria	Proteobacteria	Betaproteobacteria	Burkholderiales	Alcaligenaceae	Bordetella	Bordetella pertussis
GCF_001307665.1	Bordetella pertussis strain=B3585	520	Bacteria	Proteobacteria	Betaproteobacteria	Burkholderiales	Alcaligenaceae	Bordetella	Bordetella pertussis
GCF_001307685.1	Bordetella pertussis strain=B3640	520	Bacteria	Proteobacteria	Betaproteobacteria	Burkholderiales	Alcaligenaceae	Bordetella	Bordetella pertussis
GCF_001307705.1	Bordetella pertussis strain=B3658	520	Bacteria	Proteobacteria	Betaproteobacteria	Burkholderiales	Alcaligenaceae	Bordetella	Bordetella pertussis
GCF_001307725.1	Bordetella pertussis strain=B3913	520	Bacteria	Proteobacteria	Betaproteobacteria	Burkholderiales	Alcaligenaceae	Bordetella	Bordetella pertussis
GCF_001307745.1	Bordetella pertussis strain=B3921	520	Bacteria	Proteobacteria	Betaproteobacteria	Burkholderiales	Alcaligenaceae	Bordetella	Bordetella pertussis
GCF_001509895.1	Bordetella pertussis H321	520	Bacteria	Proteobacteria	Betaproteobacteria	Burkholderiales	Alcaligenaceae	Bordetella	Bordetella pertussis
GCF_001509915.1	Bordetella pertussis I979	520	Bacteria	Proteobacteria	Betaproteobacteria	Burkholderiales	Alcaligenaceae	Bordetella	Bordetella pertussis
GCF_001605035.1	Bordetella pertussis H374	520	Bacteria	Proteobacteria	Betaproteobacteria	Burkholderiales	Alcaligenaceae	Bordetella	Bordetella pertussis
GCF_001605055.1	Bordetella pertussis H378	520	Bacteria	Proteobacteria	Betaproteobacteria	Burkholderiales	Alcaligenaceae	Bordetella	Bordetella pertussis
GCF_001605075.1	Bordetella pertussis H379	520	Bacteria	Proteobacteria	Betaproteobacteria	Burkholderiales	Alcaligenaceae	Bordetella	Bordetella pertussis
GCF_001605095.1	Bordetella pertussis H380	520	Bacteria	Proteobacteria	Betaproteobacteria	Burkholderiales	Alcaligenaceae	Bordetella	Bordetella pertussis
GCF_001605115.1	Bordetella pertussis H559	520	Bacteria	Proteobacteria	Betaproteobacteria	Burkholderiales	Alcaligenaceae	Bordetella	Bordetella pertussis
GCF_001605135.1	Bordetella pertussis H375	520	Bacteria	Proteobacteria	Betaproteobacteria	Burkholderiales	Alcaligenaceae	Bordetella	Bordetella pertussis
GCF_001605155.1	Bordetella pertussis H627	520	Bacteria	Proteobacteria	Betaproteobacteria	Burkholderiales	Alcaligenaceae	Bordetella	Bordetella pertussis
GCF_001605175.1	Bordetella pertussis H489	520	Bacteria	Proteobacteria	Betaproteobacteria	Burkholderiales	Alcaligenaceae	Bordetella	Bordetella pertussis
GCF_001605195.1	Bordetella pertussis H542	520	Bacteria	Proteobacteria	Betaproteobacteria	Burkholderiales	Alcaligenaceae	Bordetella	Bordetella pertussis
GCF_001605215.1	Bordetella pertussis H561	520	Bacteria	Proteobacteria	Betaproteobacteria	Burkholderiales	Alcaligenaceae	Bordetella	Bordetella pertussis
GCF_001605235.1	Bordetella pertussis H563	520	Bacteria	Proteobacteria	Betaproteobacteria	Burkholderiales	Alcaligenaceae	Bordetella	Bordetella pertussis
GCF_001605255.1	Bordetella pertussis H622	520	Bacteria	Proteobacteria	Betaproteobacteria	Burkholderiales	Alcaligenaceae	Bordetella	Bordetella pertussis
GCF_001605275.1	Bordetella pertussis C393	520	Bacteria	Proteobacteria	Betaproteobacteria	Burkholderiales	Alcaligenaceae	Bordetella	Bordetella pertussis
GCF_001605295.1	Bordetella pertussis E476	520	Bacteria	Proteobacteria	Betaproteobacteria	Burkholderiales	Alcaligenaceae	Bordetella	Bordetella pertussis
GCF_001605345.1	Bordetella pertussis H564	520	Bacteria	Proteobacteria	Betaproteobacteria	Burkholderiales	Alcaligenaceae	Bordetella	Bordetella pertussis
GCF_001605365.1	Bordetella pertussis H788	520	Bacteria	Proteobacteria	Betaproteobacteria	Burkholderiales	Alcaligenaceae	Bordetella	Bordetella pertussis
GCF_001605385.1	Bordetella pertussis I468	520	Bacteria	Proteobacteria	Betaproteobacteria	Burkholderiales	Alcaligenaceae	Bordetella	Bordetella pertussis
GCF_001605405.1	Bordetella pertussis I469	520	Bacteria	Proteobacteria	Betaproteobacteria	Burkholderiales	Alcaligenaceae	Bordetella	Bordetella pertussis
GCF_001605425.1	Bordetella pertussis I472	520	Bacteria	Proteobacteria	Betaproteobacteria	Burkholderiales	Alcaligenaceae	Bordetella	Bordetella pertussis
GCF_001605445.1	Bordetella pertussis I476	520	Bacteria	Proteobacteria	Betaproteobacteria	Burkholderiales	Alcaligenaceae	Bordetella	Bordetella pertussis
GCF_001605465.1	Bordetella pertussis I480	520	Bacteria	Proteobacteria	Betaproteobacteria	Burkholderiales	Alcaligenaceae	Bordetella	Bordetella pertussis
GCF_001605485.1	Bordetella pertussis I483	520	Bacteria	Proteobacteria	Betaproteobacteria	Burkholderiales	Alcaligenaceae	Bordetella	Bordetella pertussis
GCF_001605505.1	Bordetella pertussis I496	520	Bacteria	Proteobacteria	Betaproteobacteria	Burkholderiales	Alcaligenaceae	Bordetella	Bordetella pertussis
GCF_001605525.1	Bordetella pertussis I498	520	Bacteria	Proteobacteria	Betaproteobacteria	Burkholderiales	Alcaligenaceae	Bordetella	Bordetella pertussis
GCF_001605545.1	Bordetella pertussis I518	520	Bacteria	Proteobacteria	Betaproteobacteria	Burkholderiales	Alcaligenaceae	Bordetella	Bordetella pertussis
GCF_001605565.1	Bordetella pertussis I521	520	Bacteria	Proteobacteria	Betaproteobacteria	Burkholderiales	Alcaligenaceae	Bordetella	Bordetella pertussis
GCF_001605585.1	Bordetella pertussis I538	520	Bacteria	Proteobacteria	Betaproteobacteria	Burkholderiales	Alcaligenaceae	Bordetella	Bordetella pertussis
GCF_001605605.1	Bordetella pertussis I539	520	Bacteria	Proteobacteria	Betaproteobacteria	Burkholderiales	Alcaligenaceae	Bordetella	Bordetella pertussis
GCF_001605625.1	Bordetella pertussis I646	520	Bacteria	Proteobacteria	Betaproteobacteria	Burkholderiales	Alcaligenaceae	Bordetella	Bordetella pertussis
GCF_001605645.1	Bordetella pertussis I656	520	Bacteria	Proteobacteria	Betaproteobacteria	Burkholderiales	Alcaligenaceae	Bordetella	Bordetella pertussis
GCF_001605665.1	Bordetella pertussis I669	520	Bacteria	Proteobacteria	Betaproteobacteria	Burkholderiales	Alcaligenaceae	Bordetella	Bordetella pertussis
GCF_001605685.1	Bordetella pertussis I707	520	Bacteria	Proteobacteria	Betaproteobacteria	Burkholderiales	Alcaligenaceae	Bordetella	Bordetella pertussis
GCF_001628735.1	Bordetella pertussis I344	520	Bacteria	Proteobacteria	Betaproteobacteria	Burkholderiales	Alcaligenaceae	Bordetella	Bordetella pertussis
GCF_001686365.1	Bordetella pertussis strain=VA-190	520	Bacteria	Proteobacteria	Betaproteobacteria	Burkholderiales	Alcaligenaceae	Bordetella	Bordetella pertussis
GCF_001686405.1	Bordetella pertussis strain=VA-194	520	Bacteria	Proteobacteria	Betaproteobacteria	Burkholderiales	Alcaligenaceae	Bordetella	Bordetella pertussis
GCF_001686425.1	Bordetella pertussis strain=VA-175	520	Bacteria	Proteobacteria	Betaproteobacteria	Burkholderiales	Alcaligenaceae	Bordetella	Bordetella pertussis
GCF_001686445.1	Bordetella pertussis strain=VA-150	520	Bacteria	Proteobacteria	Betaproteobacteria	Burkholderiales	Alcaligenaceae	Bordetella	Bordetella pertussis
GCF_001686465.1	Bordetella pertussis strain=VA-52	520	Bacteria	Proteobacteria	Betaproteobacteria	Burkholderiales	Alcaligenaceae	Bordetella	Bordetella pertussis
GCF_001686485.1	Bordetella pertussis strain=VA-198	520	Bacteria	Proteobacteria	Betaproteobacteria	Burkholderiales	Alcaligenaceae	Bordetella	Bordetella pertussis
GCF_001686505.1	Bordetella pertussis strain=VA-09	520	Bacteria	Proteobacteria	Betaproteobacteria	Burkholderiales	Alcaligenaceae	Bordetella	Bordetella pertussis
GCF_001686525.1	Bordetella pertussis strain=VA-15	520	Bacteria	Proteobacteria	Betaproteobacteria	Burkholderiales	Alcaligenaceae	Bordetella	Bordetella pertussis
GCF_001686545.1	Bordetella pertussis strain=VA-18	520	Bacteria	Proteobacteria	Betaproteobacteria	Burkholderiales	Alcaligenaceae	Bordetella	Bordetella pertussis
GCF_001686565.1	Bordetella pertussis strain=VA-62	520	Bacteria	Proteobacteria	Betaproteobacteria	Burkholderiales	Alcaligenaceae	Bordetella	Bordetella pertussis
GCF_001686585.1	Bordetella pertussis strain=VA-145	520	Bacteria	Proteobacteria	Betaproteobacteria	Burkholderiales	Alcaligenaceae	Bordetella	Bordetella pertussis
GCF_001686605.1	Bordetella pertussis strain=VA-10	520	Bacteria	Proteobacteria	Betaproteobacteria	Burkholderiales	Alcaligenaceae	Bordetella	Bordetella pertussis
GCF_001686625.1	Bordetella pertussis strain=UT25Sm1	520	Bacteria	Proteobacteria	Betaproteobacteria	Burkholderiales	Alcaligenaceae	Bordetella	Bordetella pertussis
GCF_001687385.1	Bordetella pertussis B203	520	Bacteria	Proteobacteria	Betaproteobacteria	Burkholderiales	Alcaligenaceae	Bordetella	Bordetella pertussis
GCF_001687405.1	Bordetella pertussis B202	520	Bacteria	Proteobacteria	Betaproteobacteria	Burkholderiales	Alcaligenaceae	Bordetella	Bordetella pertussis
GCF_000067205.1	Bordetella petrii strain=DSM 12804	94624	Bacteria	Proteobacteria	Betaproteobacteria	Burkholderiales	Alcaligenaceae	Bordetella	Bordetella petrii
GCF_001698185.1	Bordetella pseudohinzii strain=HI4681	1331258	Bacteria	Proteobacteria	Betaproteobacteria	Burkholderiales	Alcaligenaceae	Bordetella	Bordetella pseudohinzii
GCF_001704295.1	Bordetella sp. H567	1697043	Bacteria	Proteobacteria	Betaproteobacteria	Burkholderiales	Alcaligenaceae	Bordetella	Bordetella sp. H567
GCF_900078695.1	Bordetella trematum strain=H044680328	123899	Bacteria	Proteobacteria	Betaproteobacteria	Burkholderiales	Alcaligenaceae	Bordetella	Bordetella trematum
GCF_000019685.1	Borrelia duttonii Ly	40834	Bacteria	Spirochaetes	Spirochaetia	Spirochaetales	Borreliaceae	Borrelia	Borrelia duttonii
GCF_000956315.1	Borrelia hermsii CC1	140	Bacteria	Spirochaetes	Spirochaetia	Spirochaetales	Borreliaceae	Borrelia	Borrelia hermsii
GCF_001660005.1	Borrelia hermsii HS1	140	Bacteria	Spirochaetes	Spirochaetia	Spirochaetales	Borreliaceae	Borrelia	Borrelia hermsii
GCF_000445425.4	Borrelia miyamotoi LB-2001	47466	Bacteria	Spirochaetes	Spirochaetia	Spirochaetales	Borreliaceae	Borrelia	Borrelia miyamotoi
GCF_000807295.1	Borrelia miyamotoi strain=CT14D4	47466	Bacteria	Spirochaetes	Spirochaetia	Spirochaetales	Borreliaceae	Borrelia	Borrelia miyamotoi
GCF_000512145.1	Borrelia parkeri HR1	141	Bacteria	Spirochaetes	Spirochaetia	Spirochaetales	Borreliaceae	Borrelia	Borrelia parkeri
GCF_000019705.1	Borrelia recurrentis A1	44449	Bacteria	Spirochaetes	Spirochaetia	Spirochaetales	Borreliaceae	Borrelia	Borrelia recurrentis
GCF_000012085.1	Borrelia turicatae 91E135	142	Bacteria	Spirochaetes	Spirochaetia	Spirochaetales	Borreliaceae	Borrelia	Borrelia turicatae
GCF_000222835.1	Borrelia afzelii PKo	29518	Bacteria	Spirochaetes	Spirochaetia	Spirochaetales	Borreliaceae	Borreliella	Borreliella afzelii
GCF_000304735.1	Borrelia afzelii HLJ01	29518	Bacteria	Spirochaetes	Spirochaetia	Spirochaetales	Borreliaceae	Borreliella	Borreliella afzelii
GCF_000741005.1	Borrelia afzelii Tom3107	29518	Bacteria	Spirochaetes	Spirochaetia	Spirochaetales	Borreliaceae	Borreliella	Borreliella afzelii
GCF_000962775.1	Borrelia afzelii K78	29518	Bacteria	Spirochaetes	Spirochaetia	Spirochaetales	Borreliaceae	Borreliella	Borreliella afzelii
GCF_000196215.1	Borreliella bavariensis PBi	664662	Bacteria	Spirochaetes	Spirochaetia	Spirochaetales	Borreliaceae	Borreliella	Borreliella bavariensis
GCF_000222305.1	Borreliella bissettii DN127	64897	Bacteria	Spirochaetes	Spirochaetia	Spirochaetales	Borreliaceae	Borreliella	Borreliella bissettii
GCF_000008685.2	Borrelia burgdorferi B31	139	Bacteria	Spirochaetes	Spirochaetia	Spirochaetales	Borreliaceae	Borreliella	Borreliella burgdorferi
GCF_000021405.1	Borrelia burgdorferi ZS7	139	Bacteria	Spirochaetes	Spirochaetia	Spirochaetales	Borreliaceae	Borreliella	Borreliella burgdorferi
GCF_000166635.1	Borrelia burgdorferi N40	139	Bacteria	Spirochaetes	Spirochaetia	Spirochaetales	Borreliaceae	Borreliella	Borreliella burgdorferi
GCF_000166655.1	Borrelia burgdorferi JD1	139	Bacteria	Spirochaetes	Spirochaetia	Spirochaetales	Borreliaceae	Borreliella	Borreliella burgdorferi
GCF_000444465.1	Borrelia burgdorferi CA382	139	Bacteria	Spirochaetes	Spirochaetia	Spirochaetales	Borreliaceae	Borreliella	Borreliella burgdorferi
GCF_000239475.1	Borrelia garinii BgVir	29519	Bacteria	Spirochaetes	Spirochaetia	Spirochaetales	Borreliaceae	Borreliella	Borreliella garinii
GCF_000300045.1	Borrelia garinii NMJW1	29519	Bacteria	Spirochaetes	Spirochaetia	Spirochaetales	Borreliaceae	Borreliella	Borreliella garinii
GCF_000691545.1	Borrelia garinii SZ	29519	Bacteria	Spirochaetes	Spirochaetia	Spirochaetales	Borreliaceae	Borreliella	Borreliella garinii
GCF_000739475.1	Borreliella valaisiana Tom4006	62088	Bacteria	Spirochaetes	Spirochaetia	Spirochaetales	Borreliaceae	Borreliella	Borreliella valaisiana
GCF_001562255.1	Bosea sp. PAMC 26642	1792307	Bacteria	Proteobacteria	Alphaproteobacteria	Rhizobiales	Bradyrhizobiaceae	Bosea	Bosea sp. PAMC 26642
GCF_001713455.1	Bosea sp. RAC05	1842539	Bacteria	Proteobacteria	Alphaproteobacteria	Rhizobiales	Bradyrhizobiaceae	Bosea	Bosea sp. RAC05
GCF_000023405.1	Brachybacterium faecium DSM 4810	43669	Bacteria	Actinobacteria	Actinobacteria	Micrococcales	Dermabacteraceae	Brachybacterium	Brachybacterium faecium
GCF_000022105.1	Brachyspira hyodysenteriae WA1	159	Bacteria	Spirochaetes	Spirochaetia	Brachyspirales	Brachyspiraceae	Brachyspira	Brachyspira hyodysenteriae
GCF_001676785.1	Brachyspira hyodysenteriae ATCC 27164	159	Bacteria	Spirochaetes	Spirochaetia	Brachyspirales	Brachyspiraceae	Brachyspira	Brachyspira hyodysenteriae
GCF_000223215.1	Brachyspira intermedia PWS/A	84377	Bacteria	Spirochaetes	Spirochaetia	Brachyspirales	Brachyspiraceae	Brachyspira	Brachyspira intermedia
GCF_000092845.1	Brachyspira murdochii DSM 12563	84378	Bacteria	Spirochaetes	Spirochaetia	Brachyspirales	Brachyspiraceae	Brachyspira	Brachyspira murdochii
GCF_000143725.1	Brachyspira pilosicoli 95/1000	52584	Bacteria	Spirochaetes	Spirochaetia	Brachyspirales	Brachyspiraceae	Brachyspira	Brachyspira pilosicoli
GCF_000296575.1	Brachyspira pilosicoli B2904	52584	Bacteria	Spirochaetes	Spirochaetia	Brachyspirales	Brachyspiraceae	Brachyspira	Brachyspira pilosicoli
GCF_000325665.1	Brachyspira pilosicoli P43/6/78	52584	Bacteria	Spirochaetes	Spirochaetia	Brachyspirales	Brachyspiraceae	Brachyspira	Brachyspira pilosicoli
GCF_000011365.1	Bradyrhizobium diazoefficiens USDA 110	1355477	Bacteria	Proteobacteria	Alphaproteobacteria	Rhizobiales	Bradyrhizobiaceae	Bradyrhizobium	Bradyrhizobium diazoefficiens
GCF_001549695.1	Bradyrhizobium diazoefficiens	1355477	Bacteria	Proteobacteria	Alphaproteobacteria	Rhizobiales	Bradyrhizobiaceae	Bradyrhizobium	Bradyrhizobium diazoefficiens
GCF_001642675.1	Bradyrhizobium diazoefficiens USDA 110 culture	1355477	Bacteria	Proteobacteria	Alphaproteobacteria	Rhizobiales	Bradyrhizobiaceae	Bradyrhizobium	Bradyrhizobium diazoefficiens
GCF_001693385.1	Bradyrhizobium icense strain=LMTR 13	1274631	Bacteria	Proteobacteria	Alphaproteobacteria	Rhizobiales	Bradyrhizobiaceae	Bradyrhizobium	Bradyrhizobium icense
GCF_000284375.1	Bradyrhizobium japonicum USDA 6	375	Bacteria	Proteobacteria	Alphaproteobacteria	Rhizobiales	Bradyrhizobiaceae	Bradyrhizobium	Bradyrhizobium japonicum
GCF_000807315.1	Bradyrhizobium japonicum strain=E109	375	Bacteria	Proteobacteria	Alphaproteobacteria	Rhizobiales	Bradyrhizobiaceae	Bradyrhizobium	Bradyrhizobium japonicum
GCF_000344805.1	Bradyrhizobium oligotrophicum S58	44255	Bacteria	Proteobacteria	Alphaproteobacteria	Rhizobiales	Bradyrhizobiaceae	Bradyrhizobium	Bradyrhizobium oligotrophicum
GCF_900011245.1	Bradyrhizobium sp.	376	Bacteria	Proteobacteria	Alphaproteobacteria	Rhizobiales	Bradyrhizobiaceae	Bradyrhizobium	Bradyrhizobium sp.
GCF_000015165.1	Bradyrhizobium sp. BTAi1	288000	Bacteria	Proteobacteria	Alphaproteobacteria	Rhizobiales	Bradyrhizobiaceae	Bradyrhizobium	Bradyrhizobium sp. BTAi1
GCF_000296215.2	Bradyrhizobium sp. CCGE-LA001	1223566	Bacteria	Proteobacteria	Alphaproteobacteria	Rhizobiales	Bradyrhizobiaceae	Bradyrhizobium	Bradyrhizobium sp. CCGE-LA001
GCF_000026145.1	Bradyrhizobium sp. ORS 278	114615	Bacteria	Proteobacteria	Alphaproteobacteria	Rhizobiales	Bradyrhizobiaceae	Bradyrhizobium	Bradyrhizobium sp. ORS 278
GCF_000284275.1	Bradyrhizobium sp. S23321	335659	Bacteria	Proteobacteria	Alphaproteobacteria	Rhizobiales	Bradyrhizobiaceae	Bradyrhizobium	Bradyrhizobium sp. S23321
GCF_000010165.1	Brevibacillus brevis NBRC 100599	1393	Bacteria	Firmicutes	Bacilli	Bacillales	Paenibacillaceae	Brevibacillus	Brevibacillus brevis
GCF_000219535.2	Brevibacillus laterosporus LMG 15441	1465	Bacteria	Firmicutes	Bacilli	Bacillales	Paenibacillaceae	Brevibacillus	Brevibacillus laterosporus
GCF_000987865.1	[Brevibacterium] flavum strain=ATCC 15168	92706	Bacteria	Actinobacteria	Actinobacteria	Corynebacteriales	Corynebacteriaceae	Corynebacterium	[Brevibacterium] flavum
GCF_001683055.1	[Brevibacterium] flavum ZL-1	92706	Bacteria	Actinobacteria	Actinobacteria	Corynebacteriales	Corynebacteriaceae	Corynebacterium	[Brevibacterium] flavum
GCF_001606005.1	Brevibacterium linens strain=BS258	1703	Bacteria	Actinobacteria	Actinobacteria	Micrococcales	Brevibacteriaceae	Brevibacterium	Brevibacterium linens
GCF_000635915.2	Brevundimonas naejangsanensis strain=B1	588932	Bacteria	Proteobacteria	Alphaproteobacteria	Caulobacterales	Caulobacteraceae	Brevundimonas	Brevundimonas naejangsanensis
GCF_001310255.1	Brevundimonas sp. DS20	1532555	Bacteria	Proteobacteria	Alphaproteobacteria	Caulobacterales	Caulobacteraceae	Brevundimonas	Brevundimonas sp. DS20
GCF_001636925.1	Brevundimonas sp. GW460-12-10-14-LB2	1827469	Bacteria	Proteobacteria	Alphaproteobacteria	Caulobacterales	Caulobacteraceae	Brevundimonas	Brevundimonas sp. GW460-12-10-14-LB2
GCF_000144605.1	Brevundimonas subvibrioides ATCC 15264	74313	Bacteria	Proteobacteria	Alphaproteobacteria	Caulobacterales	Caulobacteraceae	Brevundimonas	Brevundimonas subvibrioides
GCF_000008145.1	Brucella abortus bv. 1 str. 9-941	235	Bacteria	Proteobacteria	Alphaproteobacteria	Rhizobiales	Brucellaceae	Brucella	Brucella abortus
GCF_000018725.1	Brucella abortus S19	235	Bacteria	Proteobacteria	Alphaproteobacteria	Rhizobiales	Brucellaceae	Brucella	Brucella abortus
GCF_000054005.1	Brucella abortus 2308	235	Bacteria	Proteobacteria	Alphaproteobacteria	Rhizobiales	Brucellaceae	Brucella	Brucella abortus
GCF_000238175.1	Brucella abortus A13334	235	Bacteria	Proteobacteria	Alphaproteobacteria	Rhizobiales	Brucellaceae	Brucella	Brucella abortus
GCF_000740135.1	Brucella abortus strain=BDW	235	Bacteria	Proteobacteria	Alphaproteobacteria	Rhizobiales	Brucellaceae	Brucella	Brucella abortus
GCF_000740155.1	Brucella abortus strain=BER	235	Bacteria	Proteobacteria	Alphaproteobacteria	Rhizobiales	Brucellaceae	Brucella	Brucella abortus
GCF_000740175.1	Brucella abortus strain=NCTC 10505	235	Bacteria	Proteobacteria	Alphaproteobacteria	Rhizobiales	Brucellaceae	Brucella	Brucella abortus
GCF_000740195.1	Brucella abortus bv. 9 str. C68	235	Bacteria	Proteobacteria	Alphaproteobacteria	Rhizobiales	Brucellaceae	Brucella	Brucella abortus
GCF_000740215.1	Brucella abortus bv. 6 str. 870	235	Bacteria	Proteobacteria	Alphaproteobacteria	Rhizobiales	Brucellaceae	Brucella	Brucella abortus
GCF_000740295.1	Brucella abortus strain=63 75	235	Bacteria	Proteobacteria	Alphaproteobacteria	Rhizobiales	Brucellaceae	Brucella	Brucella abortus
GCF_000740315.1	Brucella abortus strain=BFY	235	Bacteria	Proteobacteria	Alphaproteobacteria	Rhizobiales	Brucellaceae	Brucella	Brucella abortus
GCF_000740375.1	Brucella abortus bv. 2 str. 86/8/59	235	Bacteria	Proteobacteria	Alphaproteobacteria	Rhizobiales	Brucellaceae	Brucella	Brucella abortus
GCF_001043295.1	Brucella abortus strain=BAB8416	235	Bacteria	Proteobacteria	Alphaproteobacteria	Rhizobiales	Brucellaceae	Brucella	Brucella abortus
GCF_001296965.1	Brucella abortus 104M	235	Bacteria	Proteobacteria	Alphaproteobacteria	Rhizobiales	Brucellaceae	Brucella	Brucella abortus
GCF_000018525.1	Brucella canis ATCC 23365	36855	Bacteria	Proteobacteria	Alphaproteobacteria	Rhizobiales	Brucellaceae	Brucella	Brucella canis
GCF_000238195.1	Brucella canis HSK A52141	36855	Bacteria	Proteobacteria	Alphaproteobacteria	Rhizobiales	Brucellaceae	Brucella	Brucella canis
GCF_000691585.1	Brucella canis strain=SVA13	36855	Bacteria	Proteobacteria	Alphaproteobacteria	Rhizobiales	Brucellaceae	Brucella	Brucella canis
GCF_000740335.1	Brucella canis strain=RM6/66	36855	Bacteria	Proteobacteria	Alphaproteobacteria	Rhizobiales	Brucellaceae	Brucella	Brucella canis
GCF_001715365.1	Brucella canis strain=2009004498	36855	Bacteria	Proteobacteria	Alphaproteobacteria	Rhizobiales	Brucellaceae	Brucella	Brucella canis
GCF_001715405.1	Brucella canis strain=2010009751	36855	Bacteria	Proteobacteria	Alphaproteobacteria	Rhizobiales	Brucellaceae	Brucella	Brucella canis
GCF_000590795.1	Brucella ceti TE10759-12	120577	Bacteria	Proteobacteria	Alphaproteobacteria	Rhizobiales	Brucellaceae	Brucella	Brucella ceti
GCF_000007125.1	Brucella melitensis bv. 1 str. 16M	29459	Bacteria	Proteobacteria	Alphaproteobacteria	Rhizobiales	Brucellaceae	Brucella	Brucella melitensis
GCF_000022625.1	Brucella melitensis ATCC 23457	29459	Bacteria	Proteobacteria	Alphaproteobacteria	Rhizobiales	Brucellaceae	Brucella	Brucella melitensis
GCF_000192725.1	Brucella melitensis M28	29459	Bacteria	Proteobacteria	Alphaproteobacteria	Rhizobiales	Brucellaceae	Brucella	Brucella melitensis
GCF_000192885.1	Brucella melitensis M5-90	29459	Bacteria	Proteobacteria	Alphaproteobacteria	Rhizobiales	Brucellaceae	Brucella	Brucella melitensis
GCF_000227645.1	Brucella melitensis NI	29459	Bacteria	Proteobacteria	Alphaproteobacteria	Rhizobiales	Brucellaceae	Brucella	Brucella melitensis
GCF_000740355.1	Brucella melitensis bv. 3 str. Ether	29459	Bacteria	Proteobacteria	Alphaproteobacteria	Rhizobiales	Brucellaceae	Brucella	Brucella melitensis
GCF_000740415.1	Brucella melitensis bv. 1 str. 16M [redundant no. 2]	29459	Bacteria	Proteobacteria	Alphaproteobacteria	Rhizobiales	Brucellaceae	Brucella	Brucella melitensis
GCF_001431745.1	Brucella melitensis strain=20236	29459	Bacteria	Proteobacteria	Alphaproteobacteria	Rhizobiales	Brucellaceae	Brucella	Brucella melitensis
GCF_001715485.1	Brucella melitensis strain=2008724259	29459	Bacteria	Proteobacteria	Alphaproteobacteria	Rhizobiales	Brucellaceae	Brucella	Brucella melitensis
GCF_000022745.1	Brucella microti CCM 4915	444163	Bacteria	Proteobacteria	Alphaproteobacteria	Rhizobiales	Brucellaceae	Brucella	Brucella microti
GCF_000016845.1	Brucella ovis ATCC 25840	236	Bacteria	Proteobacteria	Alphaproteobacteria	Rhizobiales	Brucellaceae	Brucella	Brucella ovis
GCF_000221005.1	Brucella pinnipedialis B2/94	120576	Bacteria	Proteobacteria	Alphaproteobacteria	Rhizobiales	Brucellaceae	Brucella	Brucella pinnipedialis
GCF_000740275.1	Brucella pinnipedialis strain=6/566	120576	Bacteria	Proteobacteria	Alphaproteobacteria	Rhizobiales	Brucellaceae	Brucella	Brucella pinnipedialis
GCF_001715385.1	Brucella sp. 2002734562	1891098	Bacteria	Proteobacteria	Alphaproteobacteria	Rhizobiales	Brucellaceae	Brucella	Brucella sp. 2002734562
GCF_000007505.1	Brucella suis 1330	29461	Bacteria	Proteobacteria	Alphaproteobacteria	Rhizobiales	Brucellaceae	Brucella	Brucella suis
GCF_000018905.1	Brucella suis ATCC 23445	29461	Bacteria	Proteobacteria	Alphaproteobacteria	Rhizobiales	Brucellaceae	Brucella	Brucella suis
GCF_000223195.1	Brucella suis 1330 [redundant no. 2]	29461	Bacteria	Proteobacteria	Alphaproteobacteria	Rhizobiales	Brucellaceae	Brucella	Brucella suis
GCF_000236255.1	Brucella suis VBI22	29461	Bacteria	Proteobacteria	Alphaproteobacteria	Rhizobiales	Brucellaceae	Brucella	Brucella suis
GCF_000600055.1	Brucella suis bv. 1 str. S2	29461	Bacteria	Proteobacteria	Alphaproteobacteria	Rhizobiales	Brucellaceae	Brucella	Brucella suis
GCF_000698245.1	Brucella suis bv. 2 strain=PT09143	29461	Bacteria	Proteobacteria	Alphaproteobacteria	Rhizobiales	Brucellaceae	Brucella	Brucella suis
GCF_000698285.1	Brucella suis bv. 2 strain=PT09172	29461	Bacteria	Proteobacteria	Alphaproteobacteria	Rhizobiales	Brucellaceae	Brucella	Brucella suis
GCF_000698325.1	Brucella suis bv. 2 strain=Bs364CITA-I	29461	Bacteria	Proteobacteria	Alphaproteobacteria	Rhizobiales	Brucellaceae	Brucella	Brucella suis
GCF_000698345.1	Brucella suis bv. 2 strain=Bs396CITA	29461	Bacteria	Proteobacteria	Alphaproteobacteria	Rhizobiales	Brucellaceae	Brucella	Brucella suis
GCF_000699025.1	Brucella suis bv. 2 strain=Bs143CITA	29461	Bacteria	Proteobacteria	Alphaproteobacteria	Rhizobiales	Brucellaceae	Brucella	Brucella suis
GCF_000740235.1	Brucella suis strain=513UK	29461	Bacteria	Proteobacteria	Alphaproteobacteria	Rhizobiales	Brucellaceae	Brucella	Brucella suis
GCF_000740255.1	Brucella suis bv. 3 str. 686	29461	Bacteria	Proteobacteria	Alphaproteobacteria	Rhizobiales	Brucellaceae	Brucella	Brucella suis
GCF_000740435.1	Brucella suis strain=BSP	29461	Bacteria	Proteobacteria	Alphaproteobacteria	Rhizobiales	Brucellaceae	Brucella	Brucella suis
GCF_000755085.1	Brucella suis strain=ZW046	29461	Bacteria	Proteobacteria	Alphaproteobacteria	Rhizobiales	Brucellaceae	Brucella	Brucella suis
GCF_000755105.1	Brucella suis strain=ZW043	29461	Bacteria	Proteobacteria	Alphaproteobacteria	Rhizobiales	Brucellaceae	Brucella	Brucella suis
GCF_000875695.1	Brucella suis strain=Human/AR/US/1981	29461	Bacteria	Proteobacteria	Alphaproteobacteria	Rhizobiales	Brucellaceae	Brucella	Brucella suis
GCF_001715425.1	Brucella suis	29461	Bacteria	Proteobacteria	Alphaproteobacteria	Rhizobiales	Brucellaceae	Brucella	Brucella suis
GCF_900000005.1	Brucella vulpis strain=F60	981386	Bacteria	Proteobacteria	Alphaproteobacteria	Rhizobiales	Brucellaceae	Brucella	Brucella vulpis
GCF_000007365.1	Buchnera aphidicola str. Sg (Schizaphis graminum)	9	Bacteria	Proteobacteria	Gammaproteobacteria	Enterobacterales	Erwiniaceae	Buchnera	Buchnera aphidicola
GCF_000007725.1	Buchnera aphidicola str. Bp (Baizongia pistaciae)	9	Bacteria	Proteobacteria	Gammaproteobacteria	Enterobacterales	Erwiniaceae	Buchnera	Buchnera aphidicola
GCF_000009605.1	Buchnera aphidicola str. APS (Acyrthosiphon pisum)	9	Bacteria	Proteobacteria	Gammaproteobacteria	Enterobacterales	Erwiniaceae	Buchnera	Buchnera aphidicola
GCF_000021065.1	Buchnera aphidicola str. Tuc7 (Acyrthosiphon pisum)	9	Bacteria	Proteobacteria	Gammaproteobacteria	Enterobacterales	Erwiniaceae	Buchnera	Buchnera aphidicola
GCF_000021085.1	Buchnera aphidicola str. 5A (Acyrthosiphon pisum)	9	Bacteria	Proteobacteria	Gammaproteobacteria	Enterobacterales	Erwiniaceae	Buchnera	Buchnera aphidicola
GCF_000090965.1	Buchnera aphidicola BCc	9	Bacteria	Proteobacteria	Gammaproteobacteria	Enterobacterales	Erwiniaceae	Buchnera	Buchnera aphidicola
GCF_000183225.1	Buchnera aphidicola str. LL01 (Acyrthosiphon pisum)	9	Bacteria	Proteobacteria	Gammaproteobacteria	Enterobacterales	Erwiniaceae	Buchnera	Buchnera aphidicola
GCF_000183245.1	Buchnera aphidicola str. TLW03 (Acyrthosiphon pisum)	9	Bacteria	Proteobacteria	Gammaproteobacteria	Enterobacterales	Erwiniaceae	Buchnera	Buchnera aphidicola
GCF_000183285.1	Buchnera aphidicola str. JF99 (Acyrthosiphon pisum)	9	Bacteria	Proteobacteria	Gammaproteobacteria	Enterobacterales	Erwiniaceae	Buchnera	Buchnera aphidicola
GCF_000183305.1	Buchnera aphidicola str. JF98 (Acyrthosiphon pisum)	9	Bacteria	Proteobacteria	Gammaproteobacteria	Enterobacterales	Erwiniaceae	Buchnera	Buchnera aphidicola
GCF_000217635.1	Buchnera aphidicola (Cinara tujafilina)	9	Bacteria	Proteobacteria	Gammaproteobacteria	Enterobacterales	Erwiniaceae	Buchnera	Buchnera aphidicola
GCF_000225445.1	Buchnera aphidicola str. Ak (Acyrthosiphon kondoi)	9	Bacteria	Proteobacteria	Gammaproteobacteria	Enterobacterales	Erwiniaceae	Buchnera	Buchnera aphidicola
GCF_000225465.1	Buchnera aphidicola str. Ua (Uroleucon ambrosiae)	9	Bacteria	Proteobacteria	Gammaproteobacteria	Enterobacterales	Erwiniaceae	Buchnera	Buchnera aphidicola
GCF_000521525.1	Buchnera aphidicola str. USDA (Myzus persicae)	9	Bacteria	Proteobacteria	Gammaproteobacteria	Enterobacterales	Erwiniaceae	Buchnera	Buchnera aphidicola
GCF_000521545.1	Buchnera aphidicola str. W106 (Myzus persicae)	9	Bacteria	Proteobacteria	Gammaproteobacteria	Enterobacterales	Erwiniaceae	Buchnera	Buchnera aphidicola
GCF_000521565.1	Buchnera aphidicola str. G002 (Myzus persicae)	9	Bacteria	Proteobacteria	Gammaproteobacteria	Enterobacterales	Erwiniaceae	Buchnera	Buchnera aphidicola
GCF_000521585.1	Buchnera aphidicola str. F009 (Myzus persicae)	9	Bacteria	Proteobacteria	Gammaproteobacteria	Enterobacterales	Erwiniaceae	Buchnera	Buchnera aphidicola
GCF_001280225.1	Buchnera aphidicola (Aphis glycines) strain=BAg	9	Bacteria	Proteobacteria	Gammaproteobacteria	Enterobacterales	Erwiniaceae	Buchnera	Buchnera aphidicola
GCF_000019925.1	Burkholderia ambifaria MC40-6	152480	Bacteria	Proteobacteria	Betaproteobacteria	Burkholderiales	Burkholderiaceae	Burkholderia	Burkholderia ambifaria
GCF_000203915.1	Burkholderia ambifaria AMMD	152480	Bacteria	Proteobacteria	Betaproteobacteria	Burkholderiales	Burkholderiaceae	Burkholderia	Burkholderia ambifaria
GCF_000959545.1	Burkholderia ambifaria AMMD [redundant no. 2]	152480	Bacteria	Proteobacteria	Betaproteobacteria	Burkholderiales	Burkholderiaceae	Burkholderia	Burkholderia ambifaria
GCF_000009485.1	Burkholderia cenocepacia J2315	95486	Bacteria	Proteobacteria	Betaproteobacteria	Burkholderiales	Burkholderiaceae	Burkholderia	Burkholderia cenocepacia
GCF_000014085.1	Burkholderia cenocepacia AU 1054	95486	Bacteria	Proteobacteria	Betaproteobacteria	Burkholderiales	Burkholderiaceae	Burkholderia	Burkholderia cenocepacia
GCF_000019505.1	Burkholderia cenocepacia MC0-3	95486	Bacteria	Proteobacteria	Betaproteobacteria	Burkholderiales	Burkholderiaceae	Burkholderia	Burkholderia cenocepacia
GCF_000203955.1	Burkholderia cenocepacia HI2424 strain=B1	95486	Bacteria	Proteobacteria	Betaproteobacteria	Burkholderiales	Burkholderiaceae	Burkholderia	Burkholderia cenocepacia
GCF_000236215.2	Burkholderia cenocepacia H111	95486	Bacteria	Proteobacteria	Betaproteobacteria	Burkholderiales	Burkholderiaceae	Burkholderia	Burkholderia cenocepacia
GCF_000755725.1	Burkholderia cenocepacia strain=DDS 22E-1	95486	Bacteria	Proteobacteria	Betaproteobacteria	Burkholderiales	Burkholderiaceae	Burkholderia	Burkholderia cenocepacia
GCF_000764955.1	Burkholderia cenocepacia strain=DWS 37E-2	95486	Bacteria	Proteobacteria	Betaproteobacteria	Burkholderiales	Burkholderiaceae	Burkholderia	Burkholderia cenocepacia
GCF_001484665.1	Burkholderia cenocepacia strain=ST32	95486	Bacteria	Proteobacteria	Betaproteobacteria	Burkholderiales	Burkholderiaceae	Burkholderia	Burkholderia cenocepacia
GCF_001606115.1	Burkholderia cenocepacia strain=842	95486	Bacteria	Proteobacteria	Betaproteobacteria	Burkholderiales	Burkholderiaceae	Burkholderia	Burkholderia cenocepacia
GCF_001606135.1	Burkholderia cenocepacia strain=895	95486	Bacteria	Proteobacteria	Betaproteobacteria	Burkholderiales	Burkholderiaceae	Burkholderia	Burkholderia cenocepacia
GCF_001718515.1	Burkholderia cenocepacia strain=FL-5-3-30-S1-D7	95486	Bacteria	Proteobacteria	Betaproteobacteria	Burkholderiales	Burkholderiaceae	Burkholderia	Burkholderia cenocepacia
GCF_001718895.1	Burkholderia cenocepacia strain=MSMB384WGS	95486	Bacteria	Proteobacteria	Betaproteobacteria	Burkholderiales	Burkholderiaceae	Burkholderia	Burkholderia cenocepacia
GCF_000292915.1	Burkholderia cepacia GG4	292	Bacteria	Proteobacteria	Betaproteobacteria	Burkholderiales	Burkholderiaceae	Burkholderia	Burkholderia cepacia
GCF_000701165.1	Burkholderia cepacia JBK9	292	Bacteria	Proteobacteria	Betaproteobacteria	Burkholderiales	Burkholderiaceae	Burkholderia	Burkholderia cepacia
GCF_000755805.1	Burkholderia cepacia strain=DDS 7H-2	292	Bacteria	Proteobacteria	Betaproteobacteria	Burkholderiales	Burkholderiaceae	Burkholderia	Burkholderia cepacia
GCF_000974835.2	Burkholderia cepacia strain=LO6	292	Bacteria	Proteobacteria	Betaproteobacteria	Burkholderiales	Burkholderiaceae	Burkholderia	Burkholderia cepacia
GCF_001411495.1	Burkholderia cepacia ATCC 25416 strain=UCB 717	292	Bacteria	Proteobacteria	Betaproteobacteria	Burkholderiales	Burkholderiaceae	Burkholderia	Burkholderia cepacia
GCF_001718395.1	Burkholderia cepacia strain=INT3-BP177	292	Bacteria	Proteobacteria	Betaproteobacteria	Burkholderiales	Burkholderiaceae	Burkholderia	Burkholderia cepacia
GCF_001718835.1	Burkholderia cepacia strain=MSMB1184WGS	292	Bacteria	Proteobacteria	Betaproteobacteria	Burkholderiales	Burkholderiaceae	Burkholderia	Burkholderia cepacia
GCF_001029145.1	Burkholderia contaminans strain=MS14	488447	Bacteria	Proteobacteria	Betaproteobacteria	Burkholderiales	Burkholderiaceae	Burkholderia	Burkholderia contaminans
GCF_001718315.1	Burkholderia diffusa strain=RF2-non-BP9	488732	Bacteria	Proteobacteria	Betaproteobacteria	Burkholderiales	Burkholderiaceae	Burkholderia	Burkholderia diffusa
GCF_000959505.1	Burkholderia dolosa AU0158	152500	Bacteria	Proteobacteria	Betaproteobacteria	Burkholderiales	Burkholderiaceae	Burkholderia	Burkholderia dolosa
GCF_000194745.1	Burkholderia gladioli BSR3	28095	Bacteria	Proteobacteria	Betaproteobacteria	Burkholderiales	Burkholderiaceae	Burkholderia	Burkholderia gladioli
GCF_000959725.1	Burkholderia gladioli strain=ATCC 10248	28095	Bacteria	Proteobacteria	Betaproteobacteria	Burkholderiales	Burkholderiaceae	Burkholderia	Burkholderia gladioli
GCF_000022645.2	Burkholderia glumae BGR1	337	Bacteria	Proteobacteria	Betaproteobacteria	Burkholderiales	Burkholderiaceae	Burkholderia	Burkholderia glumae
GCF_000835205.1	Burkholderia glumae PG1	337	Bacteria	Proteobacteria	Betaproteobacteria	Burkholderiales	Burkholderiaceae	Burkholderia	Burkholderia glumae
GCF_000960995.1	Burkholderia glumae LMG 2196 = ATCC 33617	337	Bacteria	Proteobacteria	Betaproteobacteria	Burkholderiales	Burkholderiaceae	Burkholderia	Burkholderia glumae
GCF_000012945.1	Burkholderia lata strain=383	482957	Bacteria	Proteobacteria	Betaproteobacteria	Burkholderiales	Burkholderiaceae	Burkholderia	Burkholderia lata
GCF_001718575.1	Burkholderia lata strain=FL-7-5-30-S1-D0	482957	Bacteria	Proteobacteria	Betaproteobacteria	Burkholderiales	Burkholderiaceae	Burkholderia	Burkholderia lata
GCF_001718795.1	Burkholderia latens strain=AU17928	488446	Bacteria	Proteobacteria	Betaproteobacteria	Burkholderiales	Burkholderiaceae	Burkholderia	Burkholderia latens
GCF_000828975.1	Burkholderiales bacterium GJ-E10	1469502	Bacteria	Proteobacteria	Betaproteobacteria	Burkholderiales	-	-	Burkholderiales bacterium GJ-E10
GCF_001688905.1	Burkholderiales bacterium YL45	1834205	Bacteria	Proteobacteria	Betaproteobacteria	Burkholderiales	-	-	Burkholderiales bacterium YL45
GCF_000011705.1	Burkholderia mallei ATCC 23344	13373	Bacteria	Proteobacteria	Betaproteobacteria	Burkholderiales	Burkholderiaceae	Burkholderia	Burkholderia mallei
GCF_000015465.1	Burkholderia mallei SAVP1	13373	Bacteria	Proteobacteria	Betaproteobacteria	Burkholderiales	Burkholderiaceae	Burkholderia	Burkholderia mallei
GCF_000015605.1	Burkholderia mallei NCTC 10229	13373	Bacteria	Proteobacteria	Betaproteobacteria	Burkholderiales	Burkholderiaceae	Burkholderia	Burkholderia mallei
GCF_000015625.1	Burkholderia mallei NCTC 10247	13373	Bacteria	Proteobacteria	Betaproteobacteria	Burkholderiales	Burkholderiaceae	Burkholderia	Burkholderia mallei
GCF_000755785.1	Burkholderia mallei strain=FMH 23344	13373	Bacteria	Proteobacteria	Betaproteobacteria	Burkholderiales	Burkholderiaceae	Burkholderia	Burkholderia mallei
GCF_000755845.1	Burkholderia mallei strain=6	13373	Bacteria	Proteobacteria	Betaproteobacteria	Burkholderiales	Burkholderiaceae	Burkholderia	Burkholderia mallei
GCF_000755865.1	Burkholderia mallei strain=23344	13373	Bacteria	Proteobacteria	Betaproteobacteria	Burkholderiales	Burkholderiaceae	Burkholderia	Burkholderia mallei
GCF_000755885.1	Burkholderia mallei strain=BMQ	13373	Bacteria	Proteobacteria	Betaproteobacteria	Burkholderiales	Burkholderiaceae	Burkholderia	Burkholderia mallei
GCF_000756025.1	Burkholderia mallei strain=2000031063	13373	Bacteria	Proteobacteria	Betaproteobacteria	Burkholderiales	Burkholderiaceae	Burkholderia	Burkholderia mallei
GCF_000762285.1	Burkholderia mallei NCTC 10247 [redundant no. 2]	13373	Bacteria	Proteobacteria	Betaproteobacteria	Burkholderiales	Burkholderiaceae	Burkholderia	Burkholderia mallei
GCF_000959165.1	Burkholderia mallei strain=2002734299	13373	Bacteria	Proteobacteria	Betaproteobacteria	Burkholderiales	Burkholderiaceae	Burkholderia	Burkholderia mallei
GCF_000959405.1	Burkholderia mallei strain=11	13373	Bacteria	Proteobacteria	Betaproteobacteria	Burkholderiales	Burkholderiaceae	Burkholderia	Burkholderia mallei
GCF_000959465.1	Burkholderia mallei strain=India86-567-2	13373	Bacteria	Proteobacteria	Betaproteobacteria	Burkholderiales	Burkholderiaceae	Burkholderia	Burkholderia mallei
GCF_000959485.1	Burkholderia mallei strain=2002734306	13373	Bacteria	Proteobacteria	Betaproteobacteria	Burkholderiales	Burkholderiaceae	Burkholderia	Burkholderia mallei
GCF_000959625.1	Burkholderia mallei strain=2002721276	13373	Bacteria	Proteobacteria	Betaproteobacteria	Burkholderiales	Burkholderiaceae	Burkholderia	Burkholderia mallei
GCF_001718555.1	Burkholderia metallica strain=FL-6-5-30-S1-D7	488729	Bacteria	Proteobacteria	Betaproteobacteria	Burkholderiales	Burkholderiaceae	Paraburkholderia	Burkholderia metallica
GCF_000010545.1	Burkholderia multivorans ATCC 17616	87883	Bacteria	Proteobacteria	Betaproteobacteria	Burkholderiales	Burkholderiaceae	Burkholderia	Burkholderia multivorans
GCF_000018505.1	Burkholderia multivorans ATCC 17616 [redundant no. 2]	87883	Bacteria	Proteobacteria	Betaproteobacteria	Burkholderiales	Burkholderiaceae	Burkholderia	Burkholderia multivorans
GCF_000756005.1	Burkholderia multivorans strain=DDS 15A-1	87883	Bacteria	Proteobacteria	Betaproteobacteria	Burkholderiales	Burkholderiaceae	Burkholderia	Burkholderia multivorans
GCF_000959525.1	Burkholderia multivorans ATCC BAA-247	87883	Bacteria	Proteobacteria	Betaproteobacteria	Burkholderiales	Burkholderiaceae	Burkholderia	Burkholderia multivorans
GCF_001718755.1	Burkholderia multivorans strain=AU1185	87883	Bacteria	Proteobacteria	Betaproteobacteria	Burkholderiales	Burkholderiaceae	Burkholderia	Burkholderia multivorans
GCF_001718995.1	Burkholderia multivorans strain=MSMB1640WGS	87883	Bacteria	Proteobacteria	Betaproteobacteria	Burkholderiales	Burkholderiaceae	Burkholderia	Burkholderia multivorans
GCF_000755985.1	Burkholderia oklahomensis strain=EO147	342113	Bacteria	Proteobacteria	Betaproteobacteria	Burkholderiales	Burkholderiaceae	Burkholderia	Burkholderia oklahomensis
GCF_000959365.1	Burkholderia oklahomensis C6786	342113	Bacteria	Proteobacteria	Betaproteobacteria	Burkholderiales	Burkholderiaceae	Burkholderia	Burkholderia oklahomensis
GCF_001411805.1	Burkholderia plantarii strain=ATCC 43733	41899	Bacteria	Proteobacteria	Betaproteobacteria	Burkholderiales	Burkholderiaceae	Burkholderia	Burkholderia plantarii
GCF_000011545.1	Burkholderia pseudomallei K96243	28450	Bacteria	Proteobacteria	Betaproteobacteria	Burkholderiales	Burkholderiaceae	Burkholderia	Burkholderia pseudomallei
GCF_000012785.1	Burkholderia pseudomallei 1710b	28450	Bacteria	Proteobacteria	Betaproteobacteria	Burkholderiales	Burkholderiaceae	Burkholderia	Burkholderia pseudomallei
GCF_000015905.1	Burkholderia pseudomallei 668	28450	Bacteria	Proteobacteria	Betaproteobacteria	Burkholderiales	Burkholderiaceae	Burkholderia	Burkholderia pseudomallei
GCF_000015925.1	Burkholderia pseudomallei 1106a	28450	Bacteria	Proteobacteria	Betaproteobacteria	Burkholderiales	Burkholderiaceae	Burkholderia	Burkholderia pseudomallei
GCF_000260515.1	Burkholderia pseudomallei 1026b	28450	Bacteria	Proteobacteria	Betaproteobacteria	Burkholderiales	Burkholderiaceae	Burkholderia	Burkholderia pseudomallei
GCF_000294635.1	Burkholderia pseudomallei BPC006	28450	Bacteria	Proteobacteria	Betaproteobacteria	Burkholderiales	Burkholderiaceae	Burkholderia	Burkholderia pseudomallei
GCF_000439695.1	Burkholderia pseudomallei MSHR305	28450	Bacteria	Proteobacteria	Betaproteobacteria	Burkholderiales	Burkholderiaceae	Burkholderia	Burkholderia pseudomallei
GCF_000494855.1	Burkholderia pseudomallei NCTC 13179	28450	Bacteria	Proteobacteria	Betaproteobacteria	Burkholderiales	Burkholderiaceae	Burkholderia	Burkholderia pseudomallei
GCF_000511895.1	Burkholderia pseudomallei NCTC 13178	28450	Bacteria	Proteobacteria	Betaproteobacteria	Burkholderiales	Burkholderiaceae	Burkholderia	Burkholderia pseudomallei
GCF_000511915.1	Burkholderia pseudomallei NAU20B-16	28450	Bacteria	Proteobacteria	Betaproteobacteria	Burkholderiales	Burkholderiaceae	Burkholderia	Burkholderia pseudomallei
GCF_000520895.1	Burkholderia pseudomallei MSHR511	28450	Bacteria	Proteobacteria	Betaproteobacteria	Burkholderiales	Burkholderiaceae	Burkholderia	Burkholderia pseudomallei
GCF_000521645.1	Burkholderia pseudomallei MSHR146	28450	Bacteria	Proteobacteria	Betaproteobacteria	Burkholderiales	Burkholderiaceae	Burkholderia	Burkholderia pseudomallei
GCF_000583835.1	Burkholderia pseudomallei MSHR520	28450	Bacteria	Proteobacteria	Betaproteobacteria	Burkholderiales	Burkholderiaceae	Burkholderia	Burkholderia pseudomallei
GCF_000755765.1	Burkholderia pseudomallei strain=BDP	28450	Bacteria	Proteobacteria	Betaproteobacteria	Burkholderiales	Burkholderiaceae	Burkholderia	Burkholderia pseudomallei
GCF_000755825.1	Burkholderia pseudomallei strain=BSR	28450	Bacteria	Proteobacteria	Betaproteobacteria	Burkholderiales	Burkholderiaceae	Burkholderia	Burkholderia pseudomallei
GCF_000755905.1	Burkholderia pseudomallei HBPUB10303a	28450	Bacteria	Proteobacteria	Betaproteobacteria	Burkholderiales	Burkholderiaceae	Burkholderia	Burkholderia pseudomallei
GCF_000755925.1	Burkholderia pseudomallei HBPUB10134a	28450	Bacteria	Proteobacteria	Betaproteobacteria	Burkholderiales	Burkholderiaceae	Burkholderia	Burkholderia pseudomallei
GCF_000755945.1	Burkholderia pseudomallei MSHR5858	28450	Bacteria	Proteobacteria	Betaproteobacteria	Burkholderiales	Burkholderiaceae	Burkholderia	Burkholderia pseudomallei
GCF_000755965.1	Burkholderia pseudomallei MSHR5848	28450	Bacteria	Proteobacteria	Betaproteobacteria	Burkholderiales	Burkholderiaceae	Burkholderia	Burkholderia pseudomallei
GCF_000756065.1	Burkholderia pseudomallei MSHR5855	28450	Bacteria	Proteobacteria	Betaproteobacteria	Burkholderiales	Burkholderiaceae	Burkholderia	Burkholderia pseudomallei
GCF_000756085.1	Burkholderia pseudomallei strain=BGR	28450	Bacteria	Proteobacteria	Betaproteobacteria	Burkholderiales	Burkholderiaceae	Burkholderia	Burkholderia pseudomallei
GCF_000756125.1	Burkholderia pseudomallei strain=Mahidol-1106a	28450	Bacteria	Proteobacteria	Betaproteobacteria	Burkholderiales	Burkholderiaceae	Burkholderia	Burkholderia pseudomallei
GCF_000756145.1	Burkholderia pseudomallei strain=1106a	28450	Bacteria	Proteobacteria	Betaproteobacteria	Burkholderiales	Burkholderiaceae	Burkholderia	Burkholderia pseudomallei
GCF_000756165.1	Burkholderia pseudomallei strain=MSHR1655	28450	Bacteria	Proteobacteria	Betaproteobacteria	Burkholderiales	Burkholderiaceae	Burkholderia	Burkholderia pseudomallei
GCF_000756185.1	Burkholderia pseudomallei 576	28450	Bacteria	Proteobacteria	Betaproteobacteria	Burkholderiales	Burkholderiaceae	Burkholderia	Burkholderia pseudomallei
GCF_000757015.2	Burkholderia pseudomallei strain=PHLS 112	28450	Bacteria	Proteobacteria	Betaproteobacteria	Burkholderiales	Burkholderiaceae	Burkholderia	Burkholderia pseudomallei
GCF_000757035.2	Burkholderia pseudomallei Pasteur 52237	28450	Bacteria	Proteobacteria	Betaproteobacteria	Burkholderiales	Burkholderiaceae	Burkholderia	Burkholderia pseudomallei
GCF_000764575.1	Burkholderia pseudomallei NAU35A-3	28450	Bacteria	Proteobacteria	Betaproteobacteria	Burkholderiales	Burkholderiaceae	Burkholderia	Burkholderia pseudomallei
GCF_000770395.1	Burkholderia pseudomallei MSHR62	28450	Bacteria	Proteobacteria	Betaproteobacteria	Burkholderiales	Burkholderiaceae	Burkholderia	Burkholderia pseudomallei
GCF_000770455.1	Burkholderia pseudomallei B03	28450	Bacteria	Proteobacteria	Betaproteobacteria	Burkholderiales	Burkholderiaceae	Burkholderia	Burkholderia pseudomallei
GCF_000770495.1	Burkholderia pseudomallei TSV 48	28450	Bacteria	Proteobacteria	Betaproteobacteria	Burkholderiales	Burkholderiaceae	Burkholderia	Burkholderia pseudomallei
GCF_000770515.1	Burkholderia pseudomallei K42	28450	Bacteria	Proteobacteria	Betaproteobacteria	Burkholderiales	Burkholderiaceae	Burkholderia	Burkholderia pseudomallei
GCF_000770535.1	Burkholderia pseudomallei A79A	28450	Bacteria	Proteobacteria	Betaproteobacteria	Burkholderiales	Burkholderiaceae	Burkholderia	Burkholderia pseudomallei
GCF_000770565.1	Burkholderia pseudomallei strain=TSV202	28450	Bacteria	Proteobacteria	Betaproteobacteria	Burkholderiales	Burkholderiaceae	Burkholderia	Burkholderia pseudomallei
GCF_000953095.1	Burkholderia pseudomallei strain=C1	28450	Bacteria	Proteobacteria	Betaproteobacteria	Burkholderiales	Burkholderiaceae	Burkholderia	Burkholderia pseudomallei
GCF_000954175.1	Burkholderia pseudomallei strain=vgh07	28450	Bacteria	Proteobacteria	Betaproteobacteria	Burkholderiales	Burkholderiaceae	Burkholderia	Burkholderia pseudomallei
GCF_000959125.1	Burkholderia pseudomallei 1026b [redundant no. 2]	28450	Bacteria	Proteobacteria	Betaproteobacteria	Burkholderiales	Burkholderiaceae	Burkholderia	Burkholderia pseudomallei
GCF_000959145.1	Burkholderia pseudomallei 406e	28450	Bacteria	Proteobacteria	Betaproteobacteria	Burkholderiales	Burkholderiaceae	Burkholderia	Burkholderia pseudomallei
GCF_000959185.1	Burkholderia pseudomallei MSHR840	28450	Bacteria	Proteobacteria	Betaproteobacteria	Burkholderiales	Burkholderiaceae	Burkholderia	Burkholderia pseudomallei
GCF_000959205.1	Burkholderia pseudomallei MSHR491	28450	Bacteria	Proteobacteria	Betaproteobacteria	Burkholderiales	Burkholderiaceae	Burkholderia	Burkholderia pseudomallei
GCF_000959225.1	Burkholderia pseudomallei MSHR2543	28450	Bacteria	Proteobacteria	Betaproteobacteria	Burkholderiales	Burkholderiaceae	Burkholderia	Burkholderia pseudomallei
GCF_000959265.1	Burkholderia pseudomallei 7894	28450	Bacteria	Proteobacteria	Betaproteobacteria	Burkholderiales	Burkholderiaceae	Burkholderia	Burkholderia pseudomallei
GCF_000959285.1	Burkholderia pseudomallei K96243 [redundant no. 2]	28450	Bacteria	Proteobacteria	Betaproteobacteria	Burkholderiales	Burkholderiaceae	Burkholderia	Burkholderia pseudomallei
GCF_000959305.1	Burkholderia pseudomallei strain=MSHR668	28450	Bacteria	Proteobacteria	Betaproteobacteria	Burkholderiales	Burkholderiaceae	Burkholderia	Burkholderia pseudomallei
GCF_000959345.1	Burkholderia pseudomallei PB08298010	28450	Bacteria	Proteobacteria	Betaproteobacteria	Burkholderiales	Burkholderiaceae	Burkholderia	Burkholderia pseudomallei
GCF_001277875.1	Burkholderia pseudomallei strain=vgh16R	28450	Bacteria	Proteobacteria	Betaproteobacteria	Burkholderiales	Burkholderiaceae	Burkholderia	Burkholderia pseudomallei
GCF_001277895.1	Burkholderia pseudomallei strain=vgh16W	28450	Bacteria	Proteobacteria	Betaproteobacteria	Burkholderiales	Burkholderiaceae	Burkholderia	Burkholderia pseudomallei
GCF_001277975.1	Burkholderia pseudomallei strain=982	28450	Bacteria	Proteobacteria	Betaproteobacteria	Burkholderiales	Burkholderiaceae	Burkholderia	Burkholderia pseudomallei
GCF_001318245.1	Burkholderia pseudomallei strain=Bp1651	28450	Bacteria	Proteobacteria	Betaproteobacteria	Burkholderiales	Burkholderiaceae	Burkholderia	Burkholderia pseudomallei
GCF_001695715.1	Burkholderia pseudomallei strain=M1	28450	Bacteria	Proteobacteria	Betaproteobacteria	Burkholderiales	Burkholderiaceae	Burkholderia	Burkholderia pseudomallei
GCF_001695735.1	Burkholderia pseudomallei strain=MS	28450	Bacteria	Proteobacteria	Betaproteobacteria	Burkholderiales	Burkholderiaceae	Burkholderia	Burkholderia pseudomallei
GCF_001718415.1	Burkholderia pseudomultivorans strain=SUB-INT23-BP2	1207504	Bacteria	Proteobacteria	Betaproteobacteria	Burkholderiales	Burkholderiaceae	Burkholderia	Burkholderia pseudomultivorans
GCF_001028665.1	Burkholderia pyrrocinia strain=DSM 10685	60550	Bacteria	Proteobacteria	Betaproteobacteria	Burkholderiales	Burkholderiaceae	Burkholderia	Burkholderia pyrrocinia
GCF_001718535.1	Burkholderia seminalis strain=FL-5-4-10-S1-D7	488731	Bacteria	Proteobacteria	Betaproteobacteria	Burkholderiales	Burkholderiaceae	Burkholderia	Burkholderia seminalis
GCF_000959325.1	Burkholderia sp. 2002721687	1468409	Bacteria	Proteobacteria	Betaproteobacteria	Burkholderiales	Burkholderiaceae	Burkholderia	Burkholderia sp. 2002721687
GCF_001513745.1	Burkholderia sp. Bp5365 MSMB0043	1740162	Bacteria	Proteobacteria	Betaproteobacteria	Burkholderiales	Burkholderiaceae	Burkholderia	Burkholderia sp. Bp5365
GCF_001718875.1	Burkholderia sp. Bp7605 strain=MSMB0175	1740163	Bacteria	Proteobacteria	Betaproteobacteria	Burkholderiales	Burkholderiaceae	Burkholderia	Burkholderia sp. Bp7605
GCF_000176935.3	Burkholderia sp. CCGE1001	640510	Bacteria	Proteobacteria	Betaproteobacteria	Burkholderiales	Burkholderiaceae	Burkholderia	Burkholderia sp. CCGE1001
GCF_000092885.1	Burkholderia sp. CCGE1002	640511	Bacteria	Proteobacteria	Betaproteobacteria	Burkholderiales	Burkholderiaceae	Burkholderia	Burkholderia sp. CCGE1002
GCF_000148685.1	Burkholderia sp. CCGE1003	640512	Bacteria	Proteobacteria	Betaproteobacteria	Burkholderiales	Burkholderiaceae	Burkholderia	Burkholderia sp. CCGE1003
GCF_001293045.1	Burkholderia sp. HB1	1678678	Bacteria	Proteobacteria	Betaproteobacteria	Burkholderiales	Burkholderiaceae	Burkholderia	Burkholderia sp. HB1
GCF_000262695.1	Burkholderia sp. KJ006	416344	Bacteria	Proteobacteria	Betaproteobacteria	Burkholderiales	Burkholderiaceae	Burkholderia	Burkholderia sp. KJ006
GCF_001634365.1	Burkholderia sp. OLGA172	1804984	Bacteria	Proteobacteria	Betaproteobacteria	Burkholderiales	Burkholderiaceae	Burkholderia	Burkholderia sp. OLGA172
GCF_001557535.1	Burkholderia sp. PAMC 26561	1795043	Bacteria	Proteobacteria	Betaproteobacteria	Burkholderiales	Burkholderiaceae	Burkholderia	Burkholderia sp. PAMC 26561
GCF_001577465.1	Burkholderia sp. PAMC 28687	1795874	Bacteria	Proteobacteria	Betaproteobacteria	Burkholderiales	Burkholderiaceae	Burkholderia	Burkholderia sp. PAMC 28687
GCF_000402035.1	Burkholderia sp. RPE64	758793	Bacteria	Proteobacteria	Betaproteobacteria	Burkholderiales	Burkholderiaceae	Burkholderia	Burkholderia sp. RPE64
GCF_000828875.1	Burkholderia sp. RPE67	758796	Bacteria	Proteobacteria	Betaproteobacteria	Burkholderiales	Burkholderiaceae	Burkholderia	Burkholderia sp. RPE67
GCF_000236065.1	Burkholderia sp. YI23	1097668	Bacteria	Proteobacteria	Betaproteobacteria	Burkholderiales	Burkholderiaceae	Burkholderia	Burkholderia sp. YI23
GCF_001718955.1	Burkholderia stagnalis strain=MSMB735WGS	1503054	Bacteria	Proteobacteria	Betaproteobacteria	Burkholderiales	Burkholderiaceae	Burkholderia	Burkholderia stagnalis
GCF_001718335.1	Burkholderia territorii strain=RF8-non-BP5	1503055	Bacteria	Proteobacteria	Betaproteobacteria	Burkholderiales	Burkholderiaceae	Burkholderia	Burkholderia territorii
GCF_000012365.1	Burkholderia thailandensis E264	57975	Bacteria	Proteobacteria	Betaproteobacteria	Burkholderiales	Burkholderiaceae	Burkholderia	Burkholderia thailandensis
GCF_000385525.1	Burkholderia thailandensis MSMB121	57975	Bacteria	Proteobacteria	Betaproteobacteria	Burkholderiales	Burkholderiaceae	Burkholderia	Burkholderia thailandensis
GCF_000567905.1	Burkholderia thailandensis H0587	57975	Bacteria	Proteobacteria	Betaproteobacteria	Burkholderiales	Burkholderiaceae	Burkholderia	Burkholderia thailandensis
GCF_000567925.1	Burkholderia thailandensis 2002721723	57975	Bacteria	Proteobacteria	Betaproteobacteria	Burkholderiales	Burkholderiaceae	Burkholderia	Burkholderia thailandensis
GCF_000567945.1	Burkholderia thailandensis E444	57975	Bacteria	Proteobacteria	Betaproteobacteria	Burkholderiales	Burkholderiaceae	Burkholderia	Burkholderia thailandensis
GCF_000706745.1	Burkholderia thailandensis USAMRU Malaysia #20	57975	Bacteria	Proteobacteria	Betaproteobacteria	Burkholderiales	Burkholderiaceae	Burkholderia	Burkholderia thailandensis
GCF_000764595.1	Burkholderia thailandensis MSMB59	57975	Bacteria	Proteobacteria	Betaproteobacteria	Burkholderiales	Burkholderiaceae	Burkholderia	Burkholderia thailandensis
GCF_000765375.1	Burkholderia thailandensis E254	57975	Bacteria	Proteobacteria	Betaproteobacteria	Burkholderiales	Burkholderiaceae	Burkholderia	Burkholderia thailandensis
GCF_000808035.2	Burkholderia thailandensis	57975	Bacteria	Proteobacteria	Betaproteobacteria	Burkholderiales	Burkholderiaceae	Burkholderia	Burkholderia thailandensis
GCF_000959425.1	Burkholderia thailandensis 2002721643	57975	Bacteria	Proteobacteria	Betaproteobacteria	Burkholderiales	Burkholderiaceae	Burkholderia	Burkholderia thailandensis
GCF_000959605.1	Burkholderia thailandensis 34	57975	Bacteria	Proteobacteria	Betaproteobacteria	Burkholderiales	Burkholderiaceae	Burkholderia	Burkholderia thailandensis
GCF_001718295.1	Burkholderia thailandensis strain=2003015869	57975	Bacteria	Proteobacteria	Betaproteobacteria	Burkholderiales	Burkholderiaceae	Burkholderia	Burkholderia thailandensis
GCF_001718595.1	Burkholderia thailandensis strain=MSMB59	57975	Bacteria	Proteobacteria	Betaproteobacteria	Burkholderiales	Burkholderiaceae	Burkholderia	Burkholderia thailandensis
GCF_001718615.1	Burkholderia thailandensis strain=2002721121	57975	Bacteria	Proteobacteria	Betaproteobacteria	Burkholderiales	Burkholderiaceae	Burkholderia	Burkholderia thailandensis
GCF_001718635.1	Burkholderia thailandensis strain=2002721643	57975	Bacteria	Proteobacteria	Betaproteobacteria	Burkholderiales	Burkholderiaceae	Burkholderia	Burkholderia thailandensis
GCF_000959245.1	Burkholderia ubonensis MSMB22	101571	Bacteria	Proteobacteria	Betaproteobacteria	Burkholderiales	Burkholderiaceae	Burkholderia	Burkholderia ubonensis
GCF_001718355.1	Burkholderia ubonensis strain=RF23-BP41	101571	Bacteria	Proteobacteria	Betaproteobacteria	Burkholderiales	Burkholderiaceae	Burkholderia	Burkholderia ubonensis
GCF_001718655.1	Burkholderia ubonensis strain=MSMB2035	101571	Bacteria	Proteobacteria	Betaproteobacteria	Burkholderiales	Burkholderiaceae	Burkholderia	Burkholderia ubonensis
GCF_001718695.1	Burkholderia ubonensis strain=MSMB0783	101571	Bacteria	Proteobacteria	Betaproteobacteria	Burkholderiales	Burkholderiaceae	Burkholderia	Burkholderia ubonensis
GCF_001718855.1	Burkholderia ubonensis strain=MSMB1189WGS	101571	Bacteria	Proteobacteria	Betaproteobacteria	Burkholderiales	Burkholderiaceae	Burkholderia	Burkholderia ubonensis
GCF_001718975.1	Burkholderia ubonensis strain=MSMB1471WGS	101571	Bacteria	Proteobacteria	Betaproteobacteria	Burkholderiales	Burkholderiaceae	Burkholderia	Burkholderia ubonensis
GCF_000016205.1	Burkholderia vietnamiensis G4	60552	Bacteria	Proteobacteria	Betaproteobacteria	Burkholderiales	Burkholderiaceae	Burkholderia	Burkholderia vietnamiensis
GCF_000959445.1	Burkholderia vietnamiensis LMG 10929	60552	Bacteria	Proteobacteria	Betaproteobacteria	Burkholderiales	Burkholderiaceae	Burkholderia	Burkholderia vietnamiensis
GCF_001718495.1	Burkholderia vietnamiensis strain=FL-2-3-30-S1-D0	60552	Bacteria	Proteobacteria	Betaproteobacteria	Burkholderiales	Burkholderiaceae	Burkholderia	Burkholderia vietnamiensis
GCF_001718775.1	Burkholderia vietnamiensis strain=AU1233	60552	Bacteria	Proteobacteria	Betaproteobacteria	Burkholderiales	Burkholderiaceae	Burkholderia	Burkholderia vietnamiensis
GCF_001718815.1	Burkholderia vietnamiensis strain=HI2297	60552	Bacteria	Proteobacteria	Betaproteobacteria	Burkholderiales	Burkholderiaceae	Burkholderia	Burkholderia vietnamiensis
GCF_001718915.1	Burkholderia vietnamiensis strain=MSMB608WGS	60552	Bacteria	Proteobacteria	Betaproteobacteria	Burkholderiales	Burkholderiaceae	Burkholderia	Burkholderia vietnamiensis
GCF_000145035.1	Butyrivibrio proteoclasticus B316	43305	Bacteria	Firmicutes	Clostridia	Clostridiales	Lachnospiraceae	Butyrivibrio	Butyrivibrio proteoclasticus
GCF_000007085.1	Caldanaerobacter subterraneus subsp. tengcongensis MB4	911092	Bacteria	Firmicutes	Clostridia	Thermoanaerobacterales	Thermoanaerobacteraceae	Caldanaerobacter	Caldanaerobacter subterraneus
GCF_000022325.1	Caldicellulosiruptor bescii DSM 6725	31899	Bacteria	Firmicutes	Clostridia	Thermoanaerobacterales	Thermoanaerobacterales Family III. Incertae Sedis	Caldicellulosiruptor	Caldicellulosiruptor bescii
GCF_000166355.1	Caldicellulosiruptor hydrothermalis 108	413888	Bacteria	Firmicutes	Clostridia	Thermoanaerobacterales	Thermoanaerobacterales Family III. Incertae Sedis	Caldicellulosiruptor	Caldicellulosiruptor hydrothermalis
GCF_000166695.1	Caldicellulosiruptor kristjanssonii I77R1B	52765	Bacteria	Firmicutes	Clostridia	Thermoanaerobacterales	Thermoanaerobacterales Family III. Incertae Sedis	Caldicellulosiruptor	Caldicellulosiruptor kristjanssonii
GCF_000166775.1	Caldicellulosiruptor kronotskyensis 2002	413889	Bacteria	Firmicutes	Clostridia	Thermoanaerobacterales	Thermoanaerobacterales Family III. Incertae Sedis	Caldicellulosiruptor	Caldicellulosiruptor kronotskyensis
GCF_000193435.2	Caldicellulosiruptor lactoaceticus 6A	52766	Bacteria	Firmicutes	Clostridia	Thermoanaerobacterales	Thermoanaerobacterales Family III. Incertae Sedis	Caldicellulosiruptor	Caldicellulosiruptor lactoaceticus
GCF_000145215.1	Caldicellulosiruptor obsidiansis OB47	717609	Bacteria	Firmicutes	Clostridia	Thermoanaerobacterales	Thermoanaerobacterales Family III. Incertae Sedis	Caldicellulosiruptor	Caldicellulosiruptor obsidiansis
GCF_000166335.1	Caldicellulosiruptor owensensis OL	55205	Bacteria	Firmicutes	Clostridia	Thermoanaerobacterales	Thermoanaerobacterales Family III. Incertae Sedis	Caldicellulosiruptor	Caldicellulosiruptor owensensis
GCF_000016545.1	Caldicellulosiruptor saccharolyticus DSM 8903	44001	Bacteria	Firmicutes	Clostridia	Thermoanaerobacterales	Thermoanaerobacterales Family III. Incertae Sedis	Caldicellulosiruptor	Caldicellulosiruptor saccharolyticus
GCF_000281175.1	Caldilinea aerophila DSM 14535 = NBRC 104270	133453	Bacteria	Chloroflexi	Caldilineae	Caldilineales	Caldilineaceae	Caldilinea	Caldilinea aerophila
GCF_001548275.1	Caldimicrobium thiodismutans strain=TF1	1653476	Bacteria	Thermodesulfobacteria	Thermodesulfobacteria	Thermodesulfobacteriales	Thermodesulfobacteriaceae	Caldimicrobium	Caldimicrobium thiodismutans
GCF_000284335.1	Caldisericum exile AZM16c01	693075	Bacteria	Caldiserica	Caldisericia	Caldisericales	Caldisericaceae	Caldisericum	Caldisericum exile
GCF_000183405.1	Calditerrivibrio nitroreducens DSM 19672	477976	Bacteria	Deferribacteres	Deferribacteres	Deferribacterales	Deferribacteraceae	Calditerrivibrio	Calditerrivibrio nitroreducens
GCF_000317435.1	Calothrix sp. PCC 6303	32054	Bacteria	Cyanobacteria	-	Nostocales	Rivulariaceae	Calothrix	Calothrix parietina
GCF_000734895.2	Calothrix sp. 336/3	1337936	Bacteria	Cyanobacteria	-	Nostocales	Rivulariaceae	Calothrix	Calothrix sp. 336/3
GCF_000316575.1	Calothrix sp. PCC 7507	99598	Bacteria	Cyanobacteria	-	Nostocales	Rivulariaceae	Calothrix	Calothrix sp. PCC 7507
GCF_000010405.1	Candidatus Vesicomyosocius okutanii HA	410330	Bacteria	Proteobacteria	Gammaproteobacteria	-	-	-	Calyptogena okutanii thioautotrophic gill symbiont
GCF_000465235.1	Campylobacter coli CVM N29710	195	Bacteria	Proteobacteria	Epsilonproteobacteria	Campylobacterales	Campylobacteraceae	Campylobacter	Campylobacter coli
GCF_000494775.1	Campylobacter coli 15-537360	195	Bacteria	Proteobacteria	Epsilonproteobacteria	Campylobacterales	Campylobacteraceae	Campylobacter	Campylobacter coli
GCF_000583755.1	Campylobacter coli RM1875	195	Bacteria	Proteobacteria	Epsilonproteobacteria	Campylobacterales	Campylobacteraceae	Campylobacter	Campylobacter coli
GCF_000583775.1	Campylobacter coli RM4661	195	Bacteria	Proteobacteria	Epsilonproteobacteria	Campylobacterales	Campylobacteraceae	Campylobacter	Campylobacter coli
GCF_000583795.1	Campylobacter coli RM5611	195	Bacteria	Proteobacteria	Epsilonproteobacteria	Campylobacterales	Campylobacteraceae	Campylobacter	Campylobacter coli
GCF_000954195.1	Campylobacter coli strain=FB1	195	Bacteria	Proteobacteria	Epsilonproteobacteria	Campylobacterales	Campylobacteraceae	Campylobacter	Campylobacter coli
GCF_001305715.1	Campylobacter coli strain=BFR-CA-9557	195	Bacteria	Proteobacteria	Epsilonproteobacteria	Campylobacterales	Campylobacteraceae	Campylobacter	Campylobacter coli
GCF_001417635.1	Campylobacter coli strain=HC2-48	195	Bacteria	Proteobacteria	Epsilonproteobacteria	Campylobacterales	Campylobacteraceae	Campylobacter	Campylobacter coli
GCF_001483845.1	Campylobacter coli strain=OR12	195	Bacteria	Proteobacteria	Epsilonproteobacteria	Campylobacterales	Campylobacteraceae	Campylobacter	Campylobacter coli
GCF_001639125.1	Campylobacter coli strain=YH501	195	Bacteria	Proteobacteria	Epsilonproteobacteria	Campylobacterales	Campylobacteraceae	Campylobacter	Campylobacter coli
GCF_001717605.1	Campylobacter coli strain=14983A	195	Bacteria	Proteobacteria	Epsilonproteobacteria	Campylobacterales	Campylobacteraceae	Campylobacter	Campylobacter coli
GCF_001298465.1	Campylobacter concisus strain=ATCC 33237	199	Bacteria	Proteobacteria	Epsilonproteobacteria	Campylobacterales	Campylobacteraceae	Campylobacter	Campylobacter concisus
GCF_000015085.1	Campylobacter fetus subsp. fetus 82-40	196	Bacteria	Proteobacteria	Epsilonproteobacteria	Campylobacterales	Campylobacteraceae	Campylobacter	Campylobacter fetus
GCF_000495505.1	Campylobacter fetus subsp. testudinum 03-427	196	Bacteria	Proteobacteria	Epsilonproteobacteria	Campylobacterales	Campylobacteraceae	Campylobacter	Campylobacter fetus
GCF_000759485.1	Campylobacter fetus subsp. fetus 04/554	196	Bacteria	Proteobacteria	Epsilonproteobacteria	Campylobacterales	Campylobacteraceae	Campylobacter	Campylobacter fetus
GCF_000759515.1	Campylobacter fetus subsp. venerealis 97/608	196	Bacteria	Proteobacteria	Epsilonproteobacteria	Campylobacterales	Campylobacteraceae	Campylobacter	Campylobacter fetus
GCF_000814265.1	Campylobacter fetus subsp. testudinum	196	Bacteria	Proteobacteria	Epsilonproteobacteria	Campylobacterales	Campylobacteraceae	Campylobacter	Campylobacter fetus
GCF_000967135.1	Campylobacter fetus subsp. venerealis str. 84-112	196	Bacteria	Proteobacteria	Epsilonproteobacteria	Campylobacterales	Campylobacteraceae	Campylobacter	Campylobacter fetus
GCF_001484645.1	Campylobacter fetus subsp. testudinum Sp3	196	Bacteria	Proteobacteria	Epsilonproteobacteria	Campylobacterales	Campylobacteraceae	Campylobacter	Campylobacter fetus
GCF_001686885.1	Campylobacter fetus subsp. venerealis	196	Bacteria	Proteobacteria	Epsilonproteobacteria	Campylobacterales	Campylobacteraceae	Campylobacter	Campylobacter fetus
GCF_001190745.1	Campylobacter gracilis strain=ATCC 33236	824	Bacteria	Proteobacteria	Epsilonproteobacteria	Campylobacterales	Campylobacteraceae	Campylobacter	Campylobacter gracilis
GCF_000017585.1	Campylobacter hominis ATCC BAA-381	76517	Bacteria	Proteobacteria	Epsilonproteobacteria	Campylobacterales	Campylobacteraceae	Campylobacter	Campylobacter hominis
GCF_001643955.1	Campylobacter hyointestinalis subsp. hyointestinalis LMG 9260	198	Bacteria	Proteobacteria	Epsilonproteobacteria	Campylobacterales	Campylobacteraceae	Campylobacter	Campylobacter hyointestinalis
GCF_001643975.1	Campylobacter hyointestinalis subsp. lawsonii CCUG 27631	198	Bacteria	Proteobacteria	Epsilonproteobacteria	Campylobacterales	Campylobacteraceae	Campylobacter	Campylobacter hyointestinalis
GCF_000736415.1	Campylobacter iguaniorum strain=1485E	1244531	Bacteria	Proteobacteria	Epsilonproteobacteria	Campylobacterales	Campylobacteraceae	Campylobacter	Campylobacter iguaniorum
GCF_001483985.1	Campylobacter iguaniorum strain=2463D	1244531	Bacteria	Proteobacteria	Epsilonproteobacteria	Campylobacterales	Campylobacteraceae	Campylobacter	Campylobacter iguaniorum
GCF_001643995.1	Campylobacter iguaniorum strain=RM11343	1244531	Bacteria	Proteobacteria	Epsilonproteobacteria	Campylobacterales	Campylobacteraceae	Campylobacter	Campylobacter iguaniorum
GCF_000816185.1	Campylobacter insulaenigrae NCTC 12927	260714	Bacteria	Proteobacteria	Epsilonproteobacteria	Campylobacterales	Campylobacteraceae	Campylobacter	Campylobacter insulaenigrae
GCF_000009085.1	Campylobacter jejuni subsp. jejuni NCTC 11168 = ATCC 700819	197	Bacteria	Proteobacteria	Epsilonproteobacteria	Campylobacterales	Campylobacteraceae	Campylobacter	Campylobacter jejuni
GCF_000011865.1	Campylobacter jejuni RM1221	197	Bacteria	Proteobacteria	Epsilonproteobacteria	Campylobacterales	Campylobacteraceae	Campylobacter	Campylobacter jejuni
GCF_000015525.1	Campylobacter jejuni subsp. jejuni 81-176	197	Bacteria	Proteobacteria	Epsilonproteobacteria	Campylobacterales	Campylobacteraceae	Campylobacter	Campylobacter jejuni
GCF_000017485.1	Campylobacter jejuni subsp. doylei 269.97	197	Bacteria	Proteobacteria	Epsilonproteobacteria	Campylobacterales	Campylobacteraceae	Campylobacter	Campylobacter jejuni
GCF_000017905.1	Campylobacter jejuni subsp. jejuni 81116	197	Bacteria	Proteobacteria	Epsilonproteobacteria	Campylobacterales	Campylobacteraceae	Campylobacter	Campylobacter jejuni
GCF_000025425.1	Campylobacter jejuni subsp. jejuni IA3902	197	Bacteria	Proteobacteria	Epsilonproteobacteria	Campylobacterales	Campylobacteraceae	Campylobacter	Campylobacter jejuni
GCF_000148705.1	Campylobacter jejuni subsp. jejuni M1	197	Bacteria	Proteobacteria	Epsilonproteobacteria	Campylobacterales	Campylobacteraceae	Campylobacter	Campylobacter jejuni
GCF_000171795.2	Campylobacter jejuni subsp. jejuni CG8421	197	Bacteria	Proteobacteria	Epsilonproteobacteria	Campylobacterales	Campylobacteraceae	Campylobacter	Campylobacter jejuni
GCF_000184205.1	Campylobacter jejuni subsp. jejuni S3	197	Bacteria	Proteobacteria	Epsilonproteobacteria	Campylobacterales	Campylobacteraceae	Campylobacter	Campylobacter jejuni
GCF_000302555.5	Campylobacter jejuni subsp. jejuni PT14	197	Bacteria	Proteobacteria	Epsilonproteobacteria	Campylobacterales	Campylobacteraceae	Campylobacter	Campylobacter jejuni
GCF_000304375.1	Campylobacter jejuni subsp. jejuni NCTC 11168-BN148	197	Bacteria	Proteobacteria	Epsilonproteobacteria	Campylobacterales	Campylobacteraceae	Campylobacter	Campylobacter jejuni
GCF_000430385.1	Campylobacter jejuni 32488	197	Bacteria	Proteobacteria	Epsilonproteobacteria	Campylobacterales	Campylobacteraceae	Campylobacter	Campylobacter jejuni
GCF_000466065.2	Campylobacter jejuni subsp. jejuni 00-2538	197	Bacteria	Proteobacteria	Epsilonproteobacteria	Campylobacterales	Campylobacteraceae	Campylobacter	Campylobacter jejuni
GCF_000466075.2	Campylobacter jejuni subsp. jejuni 00-2544	197	Bacteria	Proteobacteria	Epsilonproteobacteria	Campylobacterales	Campylobacteraceae	Campylobacter	Campylobacter jejuni
GCF_000466105.2	Campylobacter jejuni subsp. jejuni 00-2426	197	Bacteria	Proteobacteria	Epsilonproteobacteria	Campylobacterales	Campylobacteraceae	Campylobacter	Campylobacter jejuni
GCF_000468915.2	Campylobacter jejuni subsp. jejuni 00-2425	197	Bacteria	Proteobacteria	Epsilonproteobacteria	Campylobacterales	Campylobacteraceae	Campylobacter	Campylobacter jejuni
GCF_000493495.1	Campylobacter jejuni 4031	197	Bacteria	Proteobacteria	Epsilonproteobacteria	Campylobacterales	Campylobacteraceae	Campylobacter	Campylobacter jejuni
GCF_000632435.1	Campylobacter jejuni subsp. jejuni R14	197	Bacteria	Proteobacteria	Epsilonproteobacteria	Campylobacterales	Campylobacteraceae	Campylobacter	Campylobacter jejuni
GCF_000737085.1	Campylobacter jejuni subsp. jejuni strain=MTVDSCj20	197	Bacteria	Proteobacteria	Epsilonproteobacteria	Campylobacterales	Campylobacteraceae	Campylobacter	Campylobacter jejuni
GCF_000772225.1	Campylobacter jejuni subsp. jejuni F38011	197	Bacteria	Proteobacteria	Epsilonproteobacteria	Campylobacterales	Campylobacteraceae	Campylobacter	Campylobacter jejuni
GCF_000807355.1	Campylobacter jejuni subsp. jejuni strain=YH001	197	Bacteria	Proteobacteria	Epsilonproteobacteria	Campylobacterales	Campylobacteraceae	Campylobacter	Campylobacter jejuni
GCF_000830775.1	Campylobacter jejuni subsp. jejuni NCTC 11168-K12E5	197	Bacteria	Proteobacteria	Epsilonproteobacteria	Campylobacterales	Campylobacteraceae	Campylobacter	Campylobacter jejuni
GCF_000830805.1	Campylobacter jejuni subsp. jejuni NCTC 11168-Kf1	197	Bacteria	Proteobacteria	Epsilonproteobacteria	Campylobacterales	Campylobacteraceae	Campylobacter	Campylobacter jejuni
GCF_000830825.1	Campylobacter jejuni subsp. jejuni NCTC 11168-mcK12E5	197	Bacteria	Proteobacteria	Epsilonproteobacteria	Campylobacterales	Campylobacteraceae	Campylobacter	Campylobacter jejuni
GCF_000830845.1	Campylobacter jejuni subsp. jejuni NCTC 11168-mfK12E5	197	Bacteria	Proteobacteria	Epsilonproteobacteria	Campylobacterales	Campylobacteraceae	Campylobacter	Campylobacter jejuni
GCF_000830865.1	Campylobacter jejuni subsp. jejuni NCTC 11168-GSv	197	Bacteria	Proteobacteria	Epsilonproteobacteria	Campylobacterales	Campylobacteraceae	Campylobacter	Campylobacter jejuni
GCF_000835285.1	Campylobacter jejuni subsp. jejuni strain=00-1597	197	Bacteria	Proteobacteria	Epsilonproteobacteria	Campylobacterales	Campylobacteraceae	Campylobacter	Campylobacter jejuni
GCF_000835305.1	Campylobacter jejuni subsp. jejuni strain=00-6200	197	Bacteria	Proteobacteria	Epsilonproteobacteria	Campylobacterales	Campylobacteraceae	Campylobacter	Campylobacter jejuni
GCF_000835345.1	Campylobacter jejuni subsp. jejuni strain=01-1512	197	Bacteria	Proteobacteria	Epsilonproteobacteria	Campylobacterales	Campylobacteraceae	Campylobacter	Campylobacter jejuni
GCF_000835365.1	Campylobacter jejuni subsp. jejuni strain=00-0949	197	Bacteria	Proteobacteria	Epsilonproteobacteria	Campylobacterales	Campylobacteraceae	Campylobacter	Campylobacter jejuni
GCF_000934305.1	Campylobacter jejuni subsp. jejuni strain=35925B2	197	Bacteria	Proteobacteria	Epsilonproteobacteria	Campylobacterales	Campylobacteraceae	Campylobacter	Campylobacter jejuni
GCF_001299565.1	Campylobacter jejuni subsp. jejuni strain=RM3197	197	Bacteria	Proteobacteria	Epsilonproteobacteria	Campylobacterales	Campylobacteraceae	Campylobacter	Campylobacter jejuni
GCF_001299595.1	Campylobacter jejuni subsp. jejuni strain=RM3196	197	Bacteria	Proteobacteria	Epsilonproteobacteria	Campylobacterales	Campylobacteraceae	Campylobacter	Campylobacter jejuni
GCF_001314285.1	Campylobacter jejuni strain=RM1285	197	Bacteria	Proteobacteria	Epsilonproteobacteria	Campylobacterales	Campylobacteraceae	Campylobacter	Campylobacter jejuni
GCF_001412295.1	Campylobacter jejuni strain=CJM1cam	197	Bacteria	Proteobacteria	Epsilonproteobacteria	Campylobacterales	Campylobacteraceae	Campylobacter	Campylobacter jejuni
GCF_001457695.1	Campylobacter jejuni "strain=NCTC11351; NCTC11351"	197	Bacteria	Proteobacteria	Epsilonproteobacteria	Campylobacterales	Campylobacteraceae	Campylobacter	Campylobacter jejuni
GCF_001506185.1	Campylobacter jejuni strain=CJ677CC519	197	Bacteria	Proteobacteria	Epsilonproteobacteria	Campylobacterales	Campylobacteraceae	Campylobacter	Campylobacter jejuni
GCF_001506205.1	Campylobacter jejuni strain=CJ677CC002	197	Bacteria	Proteobacteria	Epsilonproteobacteria	Campylobacterales	Campylobacteraceae	Campylobacter	Campylobacter jejuni
GCF_001506225.1	Campylobacter jejuni strain=CJ677CC534	197	Bacteria	Proteobacteria	Epsilonproteobacteria	Campylobacterales	Campylobacteraceae	Campylobacter	Campylobacter jejuni
GCF_001506245.1	Campylobacter jejuni strain=CJ677CC536	197	Bacteria	Proteobacteria	Epsilonproteobacteria	Campylobacterales	Campylobacteraceae	Campylobacter	Campylobacter jejuni
GCF_001506265.1	Campylobacter jejuni strain=CJ677CC073	197	Bacteria	Proteobacteria	Epsilonproteobacteria	Campylobacterales	Campylobacteraceae	Campylobacter	Campylobacter jejuni
GCF_001506285.1	Campylobacter jejuni strain=CJ677CC521	197	Bacteria	Proteobacteria	Epsilonproteobacteria	Campylobacterales	Campylobacteraceae	Campylobacter	Campylobacter jejuni
GCF_001506305.1	Campylobacter jejuni strain=CJ677CC526	197	Bacteria	Proteobacteria	Epsilonproteobacteria	Campylobacterales	Campylobacteraceae	Campylobacter	Campylobacter jejuni
GCF_001506345.1	Campylobacter jejuni strain=CJ677CC036	197	Bacteria	Proteobacteria	Epsilonproteobacteria	Campylobacterales	Campylobacteraceae	Campylobacter	Campylobacter jejuni
GCF_001506365.1	Campylobacter jejuni strain=CJ677CC524	197	Bacteria	Proteobacteria	Epsilonproteobacteria	Campylobacterales	Campylobacteraceae	Campylobacter	Campylobacter jejuni
GCF_001506385.1	Campylobacter jejuni strain=CJ677CC016	197	Bacteria	Proteobacteria	Epsilonproteobacteria	Campylobacterales	Campylobacteraceae	Campylobacter	Campylobacter jejuni
GCF_001506405.1	Campylobacter jejuni strain=CJ677CC041	197	Bacteria	Proteobacteria	Epsilonproteobacteria	Campylobacterales	Campylobacteraceae	Campylobacter	Campylobacter jejuni
GCF_001506425.1	Campylobacter jejuni strain=CJ677CC535	197	Bacteria	Proteobacteria	Epsilonproteobacteria	Campylobacterales	Campylobacteraceae	Campylobacter	Campylobacter jejuni
GCF_001506445.1	Campylobacter jejuni strain=CJ677CC092	197	Bacteria	Proteobacteria	Epsilonproteobacteria	Campylobacterales	Campylobacteraceae	Campylobacter	Campylobacter jejuni
GCF_001506465.1	Campylobacter jejuni strain=CJ677CC530	197	Bacteria	Proteobacteria	Epsilonproteobacteria	Campylobacterales	Campylobacteraceae	Campylobacter	Campylobacter jejuni
GCF_001506485.1	Campylobacter jejuni strain=CJ677CC532	197	Bacteria	Proteobacteria	Epsilonproteobacteria	Campylobacterales	Campylobacteraceae	Campylobacter	Campylobacter jejuni
GCF_001506505.1	Campylobacter jejuni strain=CJ677CC529	197	Bacteria	Proteobacteria	Epsilonproteobacteria	Campylobacterales	Campylobacteraceae	Campylobacter	Campylobacter jejuni
GCF_001506525.1	Campylobacter jejuni strain=CJ677CC531	197	Bacteria	Proteobacteria	Epsilonproteobacteria	Campylobacterales	Campylobacteraceae	Campylobacter	Campylobacter jejuni
GCF_001506545.1	Campylobacter jejuni strain=CJ677CC062	197	Bacteria	Proteobacteria	Epsilonproteobacteria	Campylobacterales	Campylobacteraceae	Campylobacter	Campylobacter jejuni
GCF_001506565.1	Campylobacter jejuni strain=CJ677CC059	197	Bacteria	Proteobacteria	Epsilonproteobacteria	Campylobacterales	Campylobacteraceae	Campylobacter	Campylobacter jejuni
GCF_001506585.1	Campylobacter jejuni strain=CJ677CC032	197	Bacteria	Proteobacteria	Epsilonproteobacteria	Campylobacterales	Campylobacteraceae	Campylobacter	Campylobacter jejuni
GCF_001506605.1	Campylobacter jejuni strain=CJ677CC033	197	Bacteria	Proteobacteria	Epsilonproteobacteria	Campylobacterales	Campylobacteraceae	Campylobacter	Campylobacter jejuni
GCF_001506625.1	Campylobacter jejuni strain=CJ677CC537	197	Bacteria	Proteobacteria	Epsilonproteobacteria	Campylobacterales	Campylobacteraceae	Campylobacter	Campylobacter jejuni
GCF_001506645.1	Campylobacter jejuni strain=CJ677CC542	197	Bacteria	Proteobacteria	Epsilonproteobacteria	Campylobacterales	Campylobacteraceae	Campylobacter	Campylobacter jejuni
GCF_001506665.1	Campylobacter jejuni strain=CJ677CC528	197	Bacteria	Proteobacteria	Epsilonproteobacteria	Campylobacterales	Campylobacteraceae	Campylobacter	Campylobacter jejuni
GCF_001506685.1	Campylobacter jejuni strain=CJ677CC538	197	Bacteria	Proteobacteria	Epsilonproteobacteria	Campylobacterales	Campylobacteraceae	Campylobacter	Campylobacter jejuni
GCF_001506705.1	Campylobacter jejuni strain=CJ677CC520	197	Bacteria	Proteobacteria	Epsilonproteobacteria	Campylobacterales	Campylobacteraceae	Campylobacter	Campylobacter jejuni
GCF_001506725.1	Campylobacter jejuni strain=CJ677CC014	197	Bacteria	Proteobacteria	Epsilonproteobacteria	Campylobacterales	Campylobacteraceae	Campylobacter	Campylobacter jejuni
GCF_001506745.1	Campylobacter jejuni strain=CJ677CC039	197	Bacteria	Proteobacteria	Epsilonproteobacteria	Campylobacterales	Campylobacteraceae	Campylobacter	Campylobacter jejuni
GCF_001506765.1	Campylobacter jejuni strain=CJ677CC085	197	Bacteria	Proteobacteria	Epsilonproteobacteria	Campylobacterales	Campylobacteraceae	Campylobacter	Campylobacter jejuni
GCF_001506785.1	Campylobacter jejuni strain=CJ677CC052	197	Bacteria	Proteobacteria	Epsilonproteobacteria	Campylobacterales	Campylobacteraceae	Campylobacter	Campylobacter jejuni
GCF_001506805.1	Campylobacter jejuni strain=CJ677CC527	197	Bacteria	Proteobacteria	Epsilonproteobacteria	Campylobacterales	Campylobacteraceae	Campylobacter	Campylobacter jejuni
GCF_001506825.1	Campylobacter jejuni strain=CJ677CC078	197	Bacteria	Proteobacteria	Epsilonproteobacteria	Campylobacterales	Campylobacteraceae	Campylobacter	Campylobacter jejuni
GCF_001506845.1	Campylobacter jejuni strain=CJ677CC523	197	Bacteria	Proteobacteria	Epsilonproteobacteria	Campylobacterales	Campylobacteraceae	Campylobacter	Campylobacter jejuni
GCF_001506865.1	Campylobacter jejuni strain=CJ677CC540	197	Bacteria	Proteobacteria	Epsilonproteobacteria	Campylobacterales	Campylobacteraceae	Campylobacter	Campylobacter jejuni
GCF_001506885.1	Campylobacter jejuni strain=CJ677CC040	197	Bacteria	Proteobacteria	Epsilonproteobacteria	Campylobacterales	Campylobacteraceae	Campylobacter	Campylobacter jejuni
GCF_001506905.1	Campylobacter jejuni strain=CJ677CC061	197	Bacteria	Proteobacteria	Epsilonproteobacteria	Campylobacterales	Campylobacteraceae	Campylobacter	Campylobacter jejuni
GCF_001506925.1	Campylobacter jejuni strain=CJ677CC539	197	Bacteria	Proteobacteria	Epsilonproteobacteria	Campylobacterales	Campylobacteraceae	Campylobacter	Campylobacter jejuni
GCF_001506945.1	Campylobacter jejuni strain=CJ677CC533	197	Bacteria	Proteobacteria	Epsilonproteobacteria	Campylobacterales	Campylobacteraceae	Campylobacter	Campylobacter jejuni
GCF_001506965.1	Campylobacter jejuni strain=CJ677CC047	197	Bacteria	Proteobacteria	Epsilonproteobacteria	Campylobacterales	Campylobacteraceae	Campylobacter	Campylobacter jejuni
GCF_001506985.1	Campylobacter jejuni strain=CJ677CC058	197	Bacteria	Proteobacteria	Epsilonproteobacteria	Campylobacterales	Campylobacteraceae	Campylobacter	Campylobacter jejuni
GCF_001507005.1	Campylobacter jejuni strain=CJ677CC013	197	Bacteria	Proteobacteria	Epsilonproteobacteria	Campylobacterales	Campylobacteraceae	Campylobacter	Campylobacter jejuni
GCF_001507025.1	Campylobacter jejuni strain=CJ677CC100	197	Bacteria	Proteobacteria	Epsilonproteobacteria	Campylobacterales	Campylobacteraceae	Campylobacter	Campylobacter jejuni
GCF_001507045.1	Campylobacter jejuni strain=CJ677CC522	197	Bacteria	Proteobacteria	Epsilonproteobacteria	Campylobacterales	Campylobacteraceae	Campylobacter	Campylobacter jejuni
GCF_001507065.1	Campylobacter jejuni strain=CJ677CC094	197	Bacteria	Proteobacteria	Epsilonproteobacteria	Campylobacterales	Campylobacteraceae	Campylobacter	Campylobacter jejuni
GCF_001507085.1	Campylobacter jejuni strain=CJ677CC008	197	Bacteria	Proteobacteria	Epsilonproteobacteria	Campylobacterales	Campylobacteraceae	Campylobacter	Campylobacter jejuni
GCF_001507105.1	Campylobacter jejuni strain=CJ677CC541	197	Bacteria	Proteobacteria	Epsilonproteobacteria	Campylobacterales	Campylobacteraceae	Campylobacter	Campylobacter jejuni
GCF_001507125.1	Campylobacter jejuni strain=CJ677CC024	197	Bacteria	Proteobacteria	Epsilonproteobacteria	Campylobacterales	Campylobacteraceae	Campylobacter	Campylobacter jejuni
GCF_001507145.1	Campylobacter jejuni strain=CJ677CC064	197	Bacteria	Proteobacteria	Epsilonproteobacteria	Campylobacterales	Campylobacteraceae	Campylobacter	Campylobacter jejuni
GCF_001507165.1	Campylobacter jejuni strain=CJ677CC525	197	Bacteria	Proteobacteria	Epsilonproteobacteria	Campylobacterales	Campylobacteraceae	Campylobacter	Campylobacter jejuni
GCF_001507185.1	Campylobacter jejuni strain=CJ677CC026	197	Bacteria	Proteobacteria	Epsilonproteobacteria	Campylobacterales	Campylobacteraceae	Campylobacter	Campylobacter jejuni
GCF_001507205.1	Campylobacter jejuni strain=CJ677CC034	197	Bacteria	Proteobacteria	Epsilonproteobacteria	Campylobacterales	Campylobacteraceae	Campylobacter	Campylobacter jejuni
GCF_001507225.1	Campylobacter jejuni strain=CJ677CC086	197	Bacteria	Proteobacteria	Epsilonproteobacteria	Campylobacterales	Campylobacteraceae	Campylobacter	Campylobacter jejuni
GCF_001507245.1	Campylobacter jejuni strain=CJ677CC095	197	Bacteria	Proteobacteria	Epsilonproteobacteria	Campylobacterales	Campylobacteraceae	Campylobacter	Campylobacter jejuni
GCF_001507265.1	Campylobacter jejuni strain=CJ677CC012	197	Bacteria	Proteobacteria	Epsilonproteobacteria	Campylobacterales	Campylobacteraceae	Campylobacter	Campylobacter jejuni
GCF_001563565.1	Campylobacter jejuni strain=RM3194	197	Bacteria	Proteobacteria	Epsilonproteobacteria	Campylobacterales	Campylobacteraceae	Campylobacter	Campylobacter jejuni
GCF_001587015.1	Campylobacter jejuni strain=OD267	197	Bacteria	Proteobacteria	Epsilonproteobacteria	Campylobacterales	Campylobacteraceae	Campylobacter	Campylobacter jejuni
GCF_001587035.1	Campylobacter jejuni strain=WP2202	197	Bacteria	Proteobacteria	Epsilonproteobacteria	Campylobacterales	Campylobacteraceae	Campylobacter	Campylobacter jejuni
GCF_001686905.1	Campylobacter jejuni subsp. jejuni strain=RM1285	197	Bacteria	Proteobacteria	Epsilonproteobacteria	Campylobacterales	Campylobacteraceae	Campylobacter	Campylobacter jejuni
GCF_001717625.1	Campylobacter jejuni subsp. jejuni strain=14980A	197	Bacteria	Proteobacteria	Epsilonproteobacteria	Campylobacterales	Campylobacteraceae	Campylobacter	Campylobacter jejuni
GCF_001721945.1	Campylobacter jejuni subsp. jejuni strain=MTVDSCj07	197	Bacteria	Proteobacteria	Epsilonproteobacteria	Campylobacterales	Campylobacteraceae	Campylobacter	Campylobacter jejuni
GCF_001721965.1	Campylobacter jejuni subsp. jejuni strain=MTVDSCj13	197	Bacteria	Proteobacteria	Epsilonproteobacteria	Campylobacterales	Campylobacteraceae	Campylobacter	Campylobacter jejuni
GCF_001721985.1	Campylobacter jejuni subsp. jejuni strain=MTVDSCj16	197	Bacteria	Proteobacteria	Epsilonproteobacteria	Campylobacterales	Campylobacteraceae	Campylobacter	Campylobacter jejuni
GCF_000019205.1	Campylobacter lari RM2100	201	Bacteria	Proteobacteria	Epsilonproteobacteria	Campylobacterales	Campylobacteraceae	Campylobacter	Campylobacter lari
GCF_000816225.1	Campylobacter lari subsp. concheus LMG 11760	201	Bacteria	Proteobacteria	Epsilonproteobacteria	Campylobacterales	Campylobacteraceae	Campylobacter	Campylobacter lari
GCF_000816365.1	Campylobacter lari NCTC 11845	201	Bacteria	Proteobacteria	Epsilonproteobacteria	Campylobacterales	Campylobacteraceae	Campylobacter	Campylobacter lari
GCF_000816385.2	Campylobacter lari CCUG 22395	201	Bacteria	Proteobacteria	Epsilonproteobacteria	Campylobacterales	Campylobacteraceae	Campylobacter	Campylobacter lari
GCF_000816405.1	Campylobacter lari RM16701	201	Bacteria	Proteobacteria	Epsilonproteobacteria	Campylobacterales	Campylobacteraceae	Campylobacter	Campylobacter lari
GCF_000816425.1	Campylobacter lari RM16712	201	Bacteria	Proteobacteria	Epsilonproteobacteria	Campylobacterales	Campylobacteraceae	Campylobacter	Campylobacter lari
GCF_001017575.1	Campylobacter lari strain=Slaughter Beach	201	Bacteria	Proteobacteria	Epsilonproteobacteria	Campylobacterales	Campylobacteraceae	Campylobacter	Campylobacter lari
GCF_000816785.1	Campylobacter peloridis LMG 23910	488546	Bacteria	Proteobacteria	Epsilonproteobacteria	Campylobacterales	Campylobacteraceae	Campylobacter	Campylobacter peloridis
GCF_000816245.1	Campylobacter sp. RM16704	1500960	Bacteria	Proteobacteria	Epsilonproteobacteria	Campylobacterales	Campylobacteraceae	Campylobacter	Campylobacter sp. RM16704
GCF_000816265.1	Campylobacter subantarcticus LMG 24374	497724	Bacteria	Proteobacteria	Epsilonproteobacteria	Campylobacterales	Campylobacteraceae	Campylobacter	Campylobacter subantarcticus
GCF_000816305.1	Campylobacter subantarcticus LMG 24377	497724	Bacteria	Proteobacteria	Epsilonproteobacteria	Campylobacterales	Campylobacteraceae	Campylobacter	Campylobacter subantarcticus
GCF_001190755.1	Campylobacter ureolyticus RIGS 9880	827	Bacteria	Proteobacteria	Epsilonproteobacteria	Campylobacterales	Campylobacteraceae	Campylobacter	Campylobacter ureolyticus
GCF_000816345.1	Campylobacter volucris LMG 24379	1031542	Bacteria	Proteobacteria	Epsilonproteobacteria	Campylobacterales	Campylobacteraceae	Campylobacter	Campylobacter volucris
GCF_000024165.1	Candidatus Accumulibacter phosphatis clade IIA str. UW-1	327160	Bacteria	Proteobacteria	Betaproteobacteria	-	-	Candidatus Accumulibacter	Candidatus Accumulibacter phosphatis
GCF_000020565.1	Candidatus Amoebophilus asiaticus 5a2	281120	Bacteria	Bacteroidetes	Cytophagia	Cytophagales	Amoebophilaceae	Candidatus Amoebophilus	Candidatus Amoebophilus asiaticus
GCF_000270205.1	Candidatus Arthromitus sp. SFB-mouse-Japan	49118	Bacteria	Firmicutes	Clostridia	Clostridiales	Clostridiaceae	Candidatus Arthromitus	Candidatus Arthromitus sp. SFB-mouse
GCF_000284435.1	Candidatus Arthromitus sp. SFB-mouse-Yit	49118	Bacteria	Firmicutes	Clostridia	Clostridiales	Clostridiaceae	Candidatus Arthromitus	Candidatus Arthromitus sp. SFB-mouse
GCF_000709435.1	Candidatus Arthromitus sp. SFB-mouse-NL	1508644	Bacteria	Firmicutes	Clostridia	Clostridiales	Clostridiaceae	Candidatus Arthromitus	Candidatus Arthromitus sp. SFB-mouse-NL
GCF_000283555.1	Candidatus Arthromitus sp. SFB-rat-Yit	1041504	Bacteria	Firmicutes	Clostridia	Clostridiales	Clostridiaceae	Candidatus Arthromitus	Candidatus Arthromitus sp. SFB-rat-Yit
GCF_000025125.1	Candidatus Atelocyanobacterium thalassa isolate ALOHA	713887	Bacteria	Cyanobacteria	-	Chroococcales	Aphanothecaceae	Candidatus Atelocyanobacterium	Candidatus Atelocyanobacterium thalassa
GCF_000010645.1	Candidatus Azobacteroides pseudotrichonymphae genomovar. CFP2	511435	Bacteria	Bacteroidetes	Bacteroidia	Bacteroidales	-	Candidatus Azobacteroides	Candidatus Azobacteroides pseudotrichonymphae
GCF_000513475.1	Candidatus Babela massiliensis strain=673862	673862	Bacteria	Proteobacteria	Deltaproteobacteria	-	-	Candidatus Babela	Candidatus Babela massiliensis
GCF_000013185.1	Baumannia cicadellinicola str. Hc (Homalodisca coagulata)	186490	Bacteria	Proteobacteria	Gammaproteobacteria	-	-	-	Candidatus Baumannia cicadellinicola
GCF_000754265.1	Candidatus Baumannia cicadellinicola strain=BGSS	186490	Bacteria	Proteobacteria	Gammaproteobacteria	-	-	-	Candidatus Baumannia cicadellinicola
GCF_001269425.1	Candidatus Baumannia cicadellinicola strain=B-GSS	186490	Bacteria	Proteobacteria	Gammaproteobacteria	-	-	-	Candidatus Baumannia cicadellinicola
GCF_000331065.1	Candidatus Blochmannia chromaiodes str. 640	251542	Bacteria	Proteobacteria	Gammaproteobacteria	Enterobacterales	Enterobacteriaceae	Candidatus Blochmannia	Candidatus Blochmannia chromaiodes
GCF_000043285.1	Candidatus Blochmannia floridanus	203907	Bacteria	Proteobacteria	Gammaproteobacteria	Enterobacterales	Enterobacteriaceae	Candidatus Blochmannia	Candidatus Blochmannia floridanus
GCF_000011745.1	Candidatus Blochmannia pennsylvanicus str. BPEN	101534	Bacteria	Proteobacteria	Gammaproteobacteria	Enterobacterales	Enterobacteriaceae	Candidatus Blochmannia	Candidatus Blochmannia pennsylvanicus
GCF_000185985.2	Candidatus Blochmannia vafer str. BVAF	251535	Bacteria	Proteobacteria	Gammaproteobacteria	Enterobacterales	Enterobacteriaceae	Candidatus Blochmannia	Candidatus Blochmannia vafer
GCF_000287295.1	Candidatus Carsonella ruddii HT isolate Thao2000	114186	Bacteria	Proteobacteria	Gammaproteobacteria	Oceanospirillales	Halomonadaceae	Candidatus Carsonella	Candidatus Carsonella ruddii
GCF_000146065.2	Candidatus Cloacimonas acidaminovorans str. Evry	456827	Bacteria	Candidatus Cloacimonetes	-	-	-	Candidatus Cloacimonas	Candidatus Cloacimonas acidaminovorans
GCF_000018425.1	Candidatus Desulforudis audaxviator MP104C	471827	Bacteria	Firmicutes	Clostridia	Clostridiales	Peptococcaceae	Candidatus Desulforudis	Candidatus Desulforudis audaxviator
GCF_000319385.1	Candidatus Endolissoclinum faulkneri L2	1263979	Bacteria	Proteobacteria	Alphaproteobacteria	Rhodospirillales	Rhodospirillaceae	Candidatus Endolissoclinum	Candidatus Endolissoclinum faulkneri
GCF_000510265.1	Candidatus Endolissoclinum faulkneri L5	1263979	Bacteria	Proteobacteria	Alphaproteobacteria	Rhodospirillales	Rhodospirillaceae	Candidatus Endolissoclinum	Candidatus Endolissoclinum faulkneri
GCF_000953435.1	Candidatus Evansia muelleri	1495769	Bacteria	Proteobacteria	Gammaproteobacteria	Oceanospirillales	Halomonadaceae	Candidatus Evansia	Candidatus Evansia muelleri
GCF_000981545.1	Candidatus Filomicrobium marinum strain=strain Y	1608628	Bacteria	Proteobacteria	Alphaproteobacteria	Rhizobiales	Hyphomicrobiaceae	Filomicrobium	Candidatus Filomicrobium marinum
GCF_000981565.1	Candidatus Filomicrobium marinum strain=strain W	1608628	Bacteria	Proteobacteria	Alphaproteobacteria	Rhizobiales	Hyphomicrobiaceae	Filomicrobium	Candidatus Filomicrobium marinum
GCF_000828515.1	Candidatus Ishikawaella capsulata Mpkobe	168169	Bacteria	Proteobacteria	Gammaproteobacteria	Enterobacterales	Enterobacteriaceae	Candidatus Ishikawaella	Candidatus Ishikawaella capsulata
GCF_000319225.1	Candidatus Kinetoplastibacterium crithidii (ex Angomonas deanei ATCC 30255)	33056	Bacteria	Proteobacteria	Betaproteobacteria	-	-	Kinetoplastibacterium	Candidatus Kinetoplastibacterium crithidii
GCF_000340825.1	Candidatus Kinetoplastibacterium crithidii TCC036E	33056	Bacteria	Proteobacteria	Betaproteobacteria	-	-	Kinetoplastibacterium	Candidatus Kinetoplastibacterium crithidii
GCF_000340795.1	Candidatus Kinetoplastibacterium desouzaii TCC079E	994692	Bacteria	Proteobacteria	Betaproteobacteria	-	-	Kinetoplastibacterium	Candidatus Kinetoplastibacterium desouzaii
GCF_000340905.1	Candidatus Kinetoplastibacterium galatii TCC219	994695	Bacteria	Proteobacteria	Betaproteobacteria	-	-	Kinetoplastibacterium	Candidatus Kinetoplastibacterium galatii
GCF_000340865.1	Candidatus Kinetoplastibacterium oncopeltii TCC290E	994696	Bacteria	Proteobacteria	Betaproteobacteria	-	-	Kinetoplastibacterium	Candidatus Kinetoplastibacterium oncopeltii
GCF_000014005.1	Candidatus Koribacter versatilis Ellin345	658062	Bacteria	Acidobacteria	Acidobacteriia	Acidobacteriales	Acidobacteriaceae	Candidatus Koribacter	Candidatus Koribacter versatilis
GCF_001021085.1	Candidatus Liberibacter africanus PTSAPSY	34020	Bacteria	Proteobacteria	Alphaproteobacteria	Rhizobiales	Rhizobiaceae	Candidatus Liberibacter	Candidatus Liberibacter africanus
GCF_000496595.1	Candidatus Liberibacter americanus str. Sao Paulo	309868	Bacteria	Proteobacteria	Alphaproteobacteria	Rhizobiales	Rhizobiaceae	Candidatus Liberibacter	Candidatus Liberibacter americanus
GCF_000023765.2	Candidatus Liberibacter asiaticus str. psy62	34021	Bacteria	Proteobacteria	Alphaproteobacteria	Rhizobiales	Rhizobiaceae	Candidatus Liberibacter	Candidatus Liberibacter asiaticus
GCF_000346595.1	Candidatus Liberibacter asiaticus str. gxpsy	34021	Bacteria	Proteobacteria	Alphaproteobacteria	Rhizobiales	Rhizobiaceae	Candidatus Liberibacter	Candidatus Liberibacter asiaticus
GCF_000590865.2	Candidatus Liberibacter asiaticus strain=A4	34021	Bacteria	Proteobacteria	Alphaproteobacteria	Rhizobiales	Rhizobiaceae	Candidatus Liberibacter	Candidatus Liberibacter asiaticus
GCF_000829355.1	Candidatus Liberibacter asiaticus str. Ishi-1	34021	Bacteria	Proteobacteria	Alphaproteobacteria	Rhizobiales	Rhizobiaceae	Candidatus Liberibacter	Candidatus Liberibacter asiaticus
GCF_000183665.1	Candidatus Liberibacter solanacearum CLso-ZC1	556287	Bacteria	Proteobacteria	Alphaproteobacteria	Rhizobiales	Rhizobiaceae	Candidatus Liberibacter	Candidatus Liberibacter solanacearum
GCF_000981505.1	Candidatus Methylopumilus planktonicus strain=MMS-2-53	1581557	Bacteria	Proteobacteria	Betaproteobacteria	Methylophilales	Methylophilaceae	Candidatus Methylopumilus	Candidatus Methylopumilus planktonicus
GCF_000953015.1	Candidatus Methylopumilus turicensis strain=MMS-10A-171	1581680	Bacteria	Proteobacteria	Betaproteobacteria	Methylophilales	Methylophilaceae	Candidatus Methylopumilus	Candidatus Methylopumilus turicensis
GCF_000219355.1	Candidatus Midichloria mitochondrii IricVA	234827	Bacteria	Proteobacteria	Alphaproteobacteria	Rickettsiales	Candidatus Midichloriaceae	Candidatus Midichloria	Candidatus Midichloria mitochondrii
GCF_000219175.1	Candidatus Moranella endobia PCIT	1048758	Bacteria	Proteobacteria	Gammaproteobacteria	Enterobacterales	Enterobacteriaceae	Candidatus Moranella	Candidatus Moranella endobia
GCF_000364725.1	Candidatus Moranella endobia PCVAL	1048758	Bacteria	Proteobacteria	Gammaproteobacteria	Enterobacterales	Enterobacteriaceae	Candidatus Moranella	Candidatus Moranella endobia
GCF_001458695.1	Candidatus Nitrospira inopinata	1715989	Bacteria	Nitrospirae	Nitrospira	Nitrospirales	Nitrospiraceae	Nitrospira	Candidatus Nitrospira inopinata
GCF_000478905.1	Candidatus Pantoea carbekii	1235990	Bacteria	Proteobacteria	Gammaproteobacteria	Enterobacterales	Erwiniaceae	Pantoea	Candidatus Pantoea carbekii
GCF_000971765.1	Candidatus Pantoea carbekii strain=US	1235990	Bacteria	Proteobacteria	Gammaproteobacteria	Enterobacterales	Erwiniaceae	Pantoea	Candidatus Pantoea carbekii
GCF_000742835.1	Candidatus Paracaedibacter acanthamoebae	91604	Bacteria	Proteobacteria	Alphaproteobacteria	Rickettsiales	Candidatus Paracaedibacteraceae	Candidatus Paracaedibacter	Candidatus Paracaedibacter acanthamoebae
GCF_000195085.1	Candidatus Pelagibacter sp. IMCC9063	1002672	Bacteria	Proteobacteria	Alphaproteobacteria	Pelagibacterales	Pelagibacteraceae	Candidatus Pelagibacter	Candidatus Pelagibacter sp. IMCC9063
GCF_000012345.1	Candidatus Pelagibacter ubique HTCC1062	198252	Bacteria	Proteobacteria	Alphaproteobacteria	Pelagibacterales	Pelagibacteraceae	Candidatus Pelagibacter	Candidatus Pelagibacter ubique
GCF_000069925.1	Candidatus Phytoplasma australiense	59748	Bacteria	Tenericutes	Mollicutes	Acholeplasmatales	Acholeplasmataceae	Candidatus Phytoplasma	Candidatus Phytoplasma australiense
GCF_000397185.1	Strawberry lethal yellows phytoplasma (CPA) str. NZSb11	59748	Bacteria	Tenericutes	Mollicutes	Acholeplasmatales	Acholeplasmataceae	Candidatus Phytoplasma	Candidatus Phytoplasma australiense
GCF_000026205.1	Candidatus Phytoplasma mali strain=AT	37692	Bacteria	Tenericutes	Mollicutes	Acholeplasmatales	Acholeplasmataceae	Candidatus Phytoplasma	Candidatus Phytoplasma mali
GCF_000292685.1	Candidatus Portiera aleyrodidarum BT-B-HRs	91844	Bacteria	Proteobacteria	Gammaproteobacteria	Oceanospirillales	Halomonadaceae	Candidatus Portiera	Candidatus Portiera aleyrodidarum
GCF_000298385.1	Candidatus Portiera aleyrodidarum BT-QVLC	91844	Bacteria	Proteobacteria	Gammaproteobacteria	Oceanospirillales	Halomonadaceae	Candidatus Portiera	Candidatus Portiera aleyrodidarum
GCF_000300035.1	Candidatus Portiera aleyrodidarum BT-QVLC [redundant no. 2]	91844	Bacteria	Proteobacteria	Gammaproteobacteria	Oceanospirillales	Halomonadaceae	Candidatus Portiera	Candidatus Portiera aleyrodidarum
GCF_000300075.1	Candidatus Portiera aleyrodidarum BT-B-HRs [redundant no. 2]	91844	Bacteria	Proteobacteria	Gammaproteobacteria	Oceanospirillales	Halomonadaceae	Candidatus Portiera	Candidatus Portiera aleyrodidarum
GCF_000827855.1	Candidatus Portiera aleyrodidarum MED (Bemisia tabaci)	91844	Bacteria	Proteobacteria	Gammaproteobacteria	Oceanospirillales	Halomonadaceae	Candidatus Portiera	Candidatus Portiera aleyrodidarum
GCF_000441555.1	Candidatus Profftella armatura strain=DC	669502	Bacteria	Proteobacteria	Betaproteobacteria	-	-	Candidatus Profftella	Candidatus Profftella armatura
GCF_001278785.1	Candidatus Profftella armatura strain=YCPA	669502	Bacteria	Proteobacteria	Betaproteobacteria	-	-	Candidatus Profftella	Candidatus Profftella armatura
GCF_000024465.1	Candidatus Puniceispirillum marinum IMCC1322	767892	Bacteria	Proteobacteria	Alphaproteobacteria	-	-	Candidatus Puniceispirillum	Candidatus Puniceispirillum marinum
GCF_000284055.1	Candidatus Rickettsia amblyommii str. GAT-30V	33989	Bacteria	Proteobacteria	Alphaproteobacteria	Rickettsiales	Rickettsiaceae	Rickettsia	Rickettsia amblyommatis
GCF_001273795.1	Candidatus Rickettsia amblyommii strain=Ac37	33989	Bacteria	Proteobacteria	Alphaproteobacteria	Rickettsiales	Rickettsiaceae	Rickettsia	Rickettsia amblyommatis
GCF_000093065.1	Candidatus Riesia pediculicola USDA	401619	Bacteria	Proteobacteria	Gammaproteobacteria	Enterobacterales	Enterobacteriaceae	Candidatus Riesia	Candidatus Riesia pediculicola
GCF_000015105.1	Candidatus Ruthia magnifica str. Cm (Calyptogena magnifica)	386487	Bacteria	Proteobacteria	Gammaproteobacteria	-	-	Candidatus Ruthia	Candidatus Ruthia magnifica
GCF_000517405.1	Candidatus Sodalis pierantonius str. SOPE	1486991	Bacteria	Proteobacteria	Gammaproteobacteria	Enterobacterales	Pectobacteriaceae	Sodalis	Candidatus Sodalis pierantonius
GCF_000014905.1	Candidatus Solibacter usitatus Ellin6076	332163	Bacteria	Acidobacteria	Solibacteres	Solibacterales	Solibacteraceae	Candidatus Solibacter	Candidatus Solibacter usitatus
GCF_000477435.1	Candidatus Symbiobacter mobilis CR	1436290	Bacteria	Proteobacteria	Betaproteobacteria	Burkholderiales	Comamonadaceae	Candidatus Symbiobacter	Candidatus Symbiobacter mobilis
GCF_000828815.1	Candidatus Tachikawaea gelatinosa	1410383	Bacteria	Proteobacteria	Gammaproteobacteria	Enterobacterales	Enterobacteriaceae	Candidatus Tachikawaea	Candidatus Tachikawaea gelatinosa
GCF_001293165.1	Candidatus Thioglobus autotrophicus strain=EF1	1705394	Bacteria	Proteobacteria	Gammaproteobacteria	-	-	-	Candidatus Thioglobus autotrophicus
GCF_001281385.1	Candidatus Thioglobus singularis PS1	1427364	Bacteria	Proteobacteria	Gammaproteobacteria	-	-	-	Candidatus Thioglobus singularis
GCF_001318295.1	Candidatus Xiphinematobacter sp. Idaho Grape	1704307	Bacteria	Verrucomicrobia	Spartobacteria	-	-	Candidatus Xiphinematobacter	Candidatus Xiphinematobacter sp. Idaho Grape
GCF_000220625.1	Capnocytophaga canimorsus Cc5	28188	Bacteria	Bacteroidetes	Flavobacteriia	Flavobacteriales	Flavobacteriaceae	Capnocytophaga	Capnocytophaga canimorsus
GCF_001553545.1	Capnocytophaga haemolytica strain=CCUG 32990	45243	Bacteria	Bacteroidetes	Flavobacteriia	Flavobacteriales	Flavobacteriaceae	Capnocytophaga	Capnocytophaga haemolytica
GCF_000023285.1	Capnocytophaga ochracea DSM 7271	1018	Bacteria	Bacteroidetes	Flavobacteriia	Flavobacteriales	Flavobacteriaceae	Capnocytophaga	Capnocytophaga ochracea
GCF_001278825.1	Capnocytophaga sp. oral taxon 323 strain=F0383	1705617	Bacteria	Bacteroidetes	Flavobacteriia	Flavobacteriales	Flavobacteriaceae	Capnocytophaga	Capnocytophaga sp. oral taxon 323
GCF_000012865.1	Carboxydothermus hydrogenoformans Z-2901	129958	Bacteria	Firmicutes	Clostridia	Thermoanaerobacterales	Thermoanaerobacteraceae	Carboxydothermus	Carboxydothermus hydrogenoformans
GCF_000304455.1	Cardinium endosymbiont cEper1 of Encarsia pergandiella	249402	Bacteria	Bacteroidetes	Cytophagia	Cytophagales	Amoebophilaceae	Candidatus Cardinium	Cardinium endosymbiont of Encarsia pergandiella
GCF_000493735.1	Carnobacterium inhibens subsp. gilichinskyi strain=WN1359	147709	Bacteria	Firmicutes	Bacilli	Lactobacillales	Carnobacteriaceae	Carnobacterium	Carnobacterium inhibens
GCF_000317975.2	Carnobacterium maltaromaticum LMA28	2751	Bacteria	Firmicutes	Bacilli	Lactobacillales	Carnobacteriaceae	Carnobacterium	Carnobacterium maltaromaticum
GCF_000195575.1	Carnobacterium sp. 17-4	208596	Bacteria	Firmicutes	Bacilli	Lactobacillales	Carnobacteriaceae	Carnobacterium	Carnobacterium sp. 17-4
GCF_001483965.1	Carnobacterium sp. CP1	1564681	Bacteria	Firmicutes	Bacilli	Lactobacillales	Carnobacteriaceae	Carnobacterium	Carnobacterium sp. CP1
GCF_000612685.1	Castellaniella defragrans 65Phen	75697	Bacteria	Proteobacteria	Betaproteobacteria	Burkholderiales	Alcaligenaceae	Castellaniella	Castellaniella defragrans
GCF_000024025.1	Catenulispora acidiphila DSM 44928	304895	Bacteria	Actinobacteria	Actinobacteria	Catenulisporales	Catenulisporaceae	Catenulispora	Catenulispora acidiphila
GCF_001679665.1	Caulobacteraceae bacterium OTSz_A_272	1759059	Bacteria	Proteobacteria	Alphaproteobacteria	Caulobacterales	Caulobacteraceae	-	Caulobacteraceae bacterium OTSz_A_272
GCF_001414055.1	Caulobacter henricii strain=CB4	69395	Bacteria	Proteobacteria	Alphaproteobacteria	Caulobacterales	Caulobacteraceae	Caulobacter	Caulobacter henricii
GCF_000092285.1	Caulobacter segnis ATCC 21756	88688	Bacteria	Proteobacteria	Alphaproteobacteria	Caulobacterales	Caulobacteraceae	Caulobacter	Caulobacter segnis
GCF_000019145.1	Caulobacter sp. K31	366602	Bacteria	Proteobacteria	Alphaproteobacteria	Caulobacterales	Caulobacteraceae	Caulobacter	Caulobacter sp. K31
GCF_000006905.1	Caulobacter crescentus CB15	155892	Bacteria	Proteobacteria	Alphaproteobacteria	Caulobacterales	Caulobacteraceae	Caulobacter	Caulobacter vibrioides
GCF_000022005.1	Caulobacter crescentus NA1000	155892	Bacteria	Proteobacteria	Alphaproteobacteria	Caulobacterales	Caulobacteraceae	Caulobacter	Caulobacter vibrioides
GCF_000757825.1	Cedecea neteri strain=SSMD04	158822	Bacteria	Proteobacteria	Gammaproteobacteria	Enterobacterales	Enterobacteriaceae	Cedecea	Cedecea neteri
GCF_000758305.1	Cedecea neteri strain=M006	158822	Bacteria	Proteobacteria	Gammaproteobacteria	Enterobacterales	Enterobacteriaceae	Cedecea	Cedecea neteri
GCF_000758325.1	Cedecea neteri strain=ND14a	158822	Bacteria	Proteobacteria	Gammaproteobacteria	Enterobacterales	Enterobacteriaceae	Cedecea	Cedecea neteri
GCF_000758345.1	Cedecea neteri strain=ND14b	158822	Bacteria	Proteobacteria	Gammaproteobacteria	Enterobacterales	Enterobacteriaceae	Cedecea	Cedecea neteri
GCF_001506165.1	Cedecea neteri strain=ND02	158822	Bacteria	Proteobacteria	Gammaproteobacteria	Enterobacterales	Enterobacteriaceae	Cedecea	Cedecea neteri
GCF_000819565.1	Celeribacter indicus	1208324	Bacteria	Proteobacteria	Alphaproteobacteria	Rhodobacterales	Rhodobacteraceae	Celeribacter	Celeribacter indicus
GCF_001308265.1	Celeribacter marinus	1397108	Bacteria	Proteobacteria	Alphaproteobacteria	Rhodobacterales	Rhodobacteraceae	Celeribacter	Celeribacter marinus
GCF_000212695.1	Cellulomonas fimi ATCC 484	1708	Bacteria	Actinobacteria	Actinobacteria	Micrococcales	Cellulomonadaceae	Cellulomonas	Cellulomonas fimi
GCF_000092865.1	Cellulomonas flavigena DSM 20109	1711	Bacteria	Actinobacteria	Actinobacteria	Micrococcales	Cellulomonadaceae	Cellulomonas	Cellulomonas flavigena
GCF_000218545.1	Cellulomonas gilvus ATCC 13127	11	Bacteria	Actinobacteria	Actinobacteria	Micrococcales	Cellulomonadaceae	Cellulomonas	Cellulomonas gilvus
GCF_000186265.1	Cellulophaga algicola DSM 14237	59600	Bacteria	Bacteroidetes	Flavobacteriia	Flavobacteriales	Flavobacteriaceae	Cellulophaga	Cellulophaga algicola
GCF_000468615.2	Cellulophaga baltica 18	76594	Bacteria	Bacteroidetes	Flavobacteriia	Flavobacteriales	Flavobacteriaceae	Cellulophaga	Cellulophaga baltica
GCF_000477035.2	Cellulophaga baltica NN016038	76594	Bacteria	Bacteroidetes	Flavobacteriia	Flavobacteriales	Flavobacteriaceae	Cellulophaga	Cellulophaga baltica
GCF_000190595.1	Cellulophaga lytica DSM 7489	979	Bacteria	Bacteroidetes	Flavobacteriia	Flavobacteriales	Flavobacteriaceae	Cellulophaga	Cellulophaga lytica
GCF_000750195.1	Cellulophaga lytica strain=HI1	979	Bacteria	Bacteroidetes	Flavobacteriia	Flavobacteriales	Flavobacteriaceae	Cellulophaga	Cellulophaga lytica
GCF_000178835.2	Clostridium lentocellum DSM 5427	29360	Bacteria	Firmicutes	Clostridia	Clostridiales	Lachnospiraceae	Cellulosilyticum	Cellulosilyticum lentocellum
GCF_000019225.1	Cellvibrio japonicus Ueda107	155077	Bacteria	Proteobacteria	Gammaproteobacteria	Cellvibrionales	Cellvibrionaceae	Cellvibrio	Cellvibrio japonicus
GCF_000520015.2	Chania multitudinisentens RB-25	1639108	Bacteria	Proteobacteria	Gammaproteobacteria	Enterobacterales	Yersiniaceae	Chania	Chania multitudinisentens
GCF_000014245.1	Chelativorans sp. BNC1	266779	Bacteria	Proteobacteria	Alphaproteobacteria	Rhizobiales	Phyllobacteriaceae	Chelativorans	Chelativorans sp. BNC1
GCF_001271345.1	Chelatococcus sp. CO-6	1702325	Bacteria	Proteobacteria	Alphaproteobacteria	Rhizobiales	Beijerinckiaceae	Chelatococcus	Chelatococcus sp. CO-6
GCF_000024005.1	Chitinophaga pinensis DSM 2588	79329	Bacteria	Bacteroidetes	Chitinophagia	Chitinophagales	Chitinophagaceae	Chitinophaga	Chitinophaga pinensis
GCF_000026025.1	Chlamydia abortus S26/3	83555	Bacteria	Chlamydiae	Chlamydiia	Chlamydiales	Chlamydiaceae	Chlamydia	Chlamydia abortus
GCF_000952935.1	Chlamydia abortus "strain=AB7; AB7"	83555	Bacteria	Chlamydiae	Chlamydiia	Chlamydiales	Chlamydiaceae	Chlamydia	Chlamydia abortus
GCF_000583875.1	Chlamydia avium 10DC88	1457141	Bacteria	Chlamydiae	Chlamydiia	Chlamydiales	Chlamydiaceae	Chlamydia	Chlamydia avium
GCF_000007605.1	Chlamydophila caviae GPIC GPIC	83557	Bacteria	Chlamydiae	Chlamydiia	Chlamydiales	Chlamydiaceae	Chlamydia	Chlamydia caviae
GCF_000009945.1	Chlamydia felis Fe/C-56	83556	Bacteria	Chlamydiae	Chlamydiia	Chlamydiales	Chlamydiaceae	Chlamydia	Chlamydia felis
GCF_000471025.2	Chlamydia gallinacea 08-1274/3	1457153	Bacteria	Chlamydiae	Chlamydiia	Chlamydiales	Chlamydiaceae	Chlamydia	Chlamydia gallinacea
GCF_000006685.1	Chlamydia muridarum str. Nigg	83560	Bacteria	Chlamydiae	Chlamydiia	Chlamydiales	Chlamydiaceae	Chlamydia	Chlamydia muridarum
GCF_000709455.1	Chlamydia muridarum str. Nigg 2 MCR	83560	Bacteria	Chlamydiae	Chlamydiia	Chlamydiales	Chlamydiaceae	Chlamydia	Chlamydia muridarum
GCF_000767405.1	Chlamydia muridarum strain=Nigg3	83560	Bacteria	Chlamydiae	Chlamydiia	Chlamydiales	Chlamydiaceae	Chlamydia	Chlamydia muridarum
GCF_000767445.1	Chlamydia muridarum strain=Nigg3 [redundant no. 2]	83560	Bacteria	Chlamydiae	Chlamydiia	Chlamydiales	Chlamydiaceae	Chlamydia	Chlamydia muridarum
GCF_000772145.1	Chlamydia muridarum	83560	Bacteria	Chlamydiae	Chlamydiia	Chlamydiales	Chlamydiaceae	Chlamydia	Chlamydia muridarum
GCF_000830945.1	Chlamydia muridarum str. Nigg3 CMUT3-5	83560	Bacteria	Chlamydiae	Chlamydiia	Chlamydiales	Chlamydiaceae	Chlamydia	Chlamydia muridarum
GCF_000830965.1	Chlamydia muridarum str. Nigg CM972	83560	Bacteria	Chlamydiae	Chlamydiia	Chlamydiales	Chlamydiaceae	Chlamydia	Chlamydia muridarum
GCF_000204135.1	Chlamydophila pecorum E58	85991	Bacteria	Chlamydiae	Chlamydiia	Chlamydiales	Chlamydiaceae	Chlamydia	Chlamydia pecorum
GCF_000470765.1	Chlamydia pecorum PV3056/3	85991	Bacteria	Chlamydiae	Chlamydiia	Chlamydiales	Chlamydiaceae	Chlamydia	Chlamydia pecorum
GCF_000470805.1	Chlamydia pecorum W73	85991	Bacteria	Chlamydiae	Chlamydiia	Chlamydiales	Chlamydiaceae	Chlamydia	Chlamydia pecorum
GCF_000470825.1	Chlamydia pecorum P787	85991	Bacteria	Chlamydiae	Chlamydiia	Chlamydiales	Chlamydiaceae	Chlamydia	Chlamydia pecorum
GCF_000007205.1	Chlamydophila pneumoniae TW-183	83558	Bacteria	Chlamydiae	Chlamydiia	Chlamydiales	Chlamydiaceae	Chlamydia	Chlamydia pneumoniae
GCF_000008745.1	Chlamydophila pneumoniae CWL029	83558	Bacteria	Chlamydiae	Chlamydiia	Chlamydiales	Chlamydiaceae	Chlamydia	Chlamydia pneumoniae
GCF_000011165.1	Chlamydophila pneumoniae J138	83558	Bacteria	Chlamydiae	Chlamydiia	Chlamydiales	Chlamydiaceae	Chlamydia	Chlamydia pneumoniae
GCF_000024145.1	Chlamydophila pneumoniae LPCoLN	83558	Bacteria	Chlamydiae	Chlamydiia	Chlamydiales	Chlamydiaceae	Chlamydia	Chlamydia pneumoniae
GCF_001007025.1	Chlamydia pneumoniae Wien1	83558	Bacteria	Chlamydiae	Chlamydiia	Chlamydiales	Chlamydiaceae	Chlamydia	Chlamydia pneumoniae
GCF_001007045.1	Chlamydia pneumoniae K7	83558	Bacteria	Chlamydiae	Chlamydiia	Chlamydiales	Chlamydiaceae	Chlamydia	Chlamydia pneumoniae
GCF_001007065.1	Chlamydia pneumoniae CWL011	83558	Bacteria	Chlamydiae	Chlamydiia	Chlamydiales	Chlamydiaceae	Chlamydia	Chlamydia pneumoniae
GCF_001007085.1	Chlamydia pneumoniae Wien3	83558	Bacteria	Chlamydiae	Chlamydiia	Chlamydiales	Chlamydiaceae	Chlamydia	Chlamydia pneumoniae
GCF_001007105.1	Chlamydia pneumoniae CV14	83558	Bacteria	Chlamydiae	Chlamydiia	Chlamydiales	Chlamydiaceae	Chlamydia	Chlamydia pneumoniae
GCF_001007125.1	Chlamydia pneumoniae CM1	83558	Bacteria	Chlamydiae	Chlamydiia	Chlamydiales	Chlamydiaceae	Chlamydia	Chlamydia pneumoniae
GCF_000191925.1	Chlamydia psittaci 6BC	83554	Bacteria	Chlamydiae	Chlamydiia	Chlamydiales	Chlamydiaceae	Chlamydia	Chlamydia psittaci
GCF_000204255.1	Chlamydia psittaci 6BC [redundant no. 2]	83554	Bacteria	Chlamydiae	Chlamydiia	Chlamydiales	Chlamydiaceae	Chlamydia	Chlamydia psittaci
GCF_000270385.1	Chlamydia psittaci C19/98	83554	Bacteria	Chlamydiae	Chlamydiia	Chlamydiales	Chlamydiaceae	Chlamydia	Chlamydia psittaci
GCF_000270405.1	Chlamydia psittaci 01DC11	83554	Bacteria	Chlamydiae	Chlamydiia	Chlamydiales	Chlamydiaceae	Chlamydia	Chlamydia psittaci
GCF_000270425.1	Chlamydia psittaci 02DC15	83554	Bacteria	Chlamydiae	Chlamydiia	Chlamydiales	Chlamydiaceae	Chlamydia	Chlamydia psittaci
GCF_000270445.1	Chlamydia psittaci 08DC60	83554	Bacteria	Chlamydiae	Chlamydiia	Chlamydiales	Chlamydiaceae	Chlamydia	Chlamydia psittaci
GCF_000298375.2	Chlamydia psittaci 84/55	83554	Bacteria	Chlamydiae	Chlamydiia	Chlamydiales	Chlamydiaceae	Chlamydia	Chlamydia psittaci
GCF_000298415.1	Chlamydia psittaci GR9	83554	Bacteria	Chlamydiae	Chlamydiia	Chlamydiales	Chlamydiaceae	Chlamydia	Chlamydia psittaci
GCF_000298435.2	Chlamydia psittaci MN	83554	Bacteria	Chlamydiae	Chlamydiia	Chlamydiales	Chlamydiaceae	Chlamydia	Chlamydia psittaci
GCF_000298455.2	Chlamydia psittaci VS225	83554	Bacteria	Chlamydiae	Chlamydiia	Chlamydiales	Chlamydiaceae	Chlamydia	Chlamydia psittaci
GCF_000298475.2	Chlamydia psittaci WS/RT/E30	83554	Bacteria	Chlamydiae	Chlamydiia	Chlamydiales	Chlamydiaceae	Chlamydia	Chlamydia psittaci
GCF_000298495.2	Chlamydia psittaci M56	83554	Bacteria	Chlamydiae	Chlamydiia	Chlamydiales	Chlamydiaceae	Chlamydia	Chlamydia psittaci
GCF_000298515.2	Chlamydia psittaci WC	83554	Bacteria	Chlamydiae	Chlamydiia	Chlamydiales	Chlamydiaceae	Chlamydia	Chlamydia psittaci
GCF_000298535.2	Chlamydia psittaci CP3	83554	Bacteria	Chlamydiae	Chlamydiia	Chlamydiales	Chlamydiaceae	Chlamydia	Chlamydia psittaci
GCF_000298555.2	Chlamydia psittaci NJ1	83554	Bacteria	Chlamydiae	Chlamydiia	Chlamydiales	Chlamydiaceae	Chlamydia	Chlamydia psittaci
GCF_000008725.1	Chlamydia trachomatis D/UW-3/CX	813	Bacteria	Chlamydiae	Chlamydiia	Chlamydiales	Chlamydiaceae	Chlamydia	Chlamydia trachomatis
GCF_000012125.1	Chlamydia trachomatis A/HAR-13	813	Bacteria	Chlamydiae	Chlamydiia	Chlamydiales	Chlamydiaceae	Chlamydia	Chlamydia trachomatis
GCF_000026905.1	Chlamydia trachomatis B/TZ1A828/OT	813	Bacteria	Chlamydiae	Chlamydiia	Chlamydiales	Chlamydiaceae	Chlamydia	Chlamydia trachomatis
GCF_000026925.1	Chlamydia trachomatis B/Jali20/OT	813	Bacteria	Chlamydiae	Chlamydiia	Chlamydiales	Chlamydiaceae	Chlamydia	Chlamydia trachomatis
GCF_000068525.2	Chlamydia trachomatis L2b/UCH-1/proctitis	813	Bacteria	Chlamydiae	Chlamydiia	Chlamydiales	Chlamydiaceae	Chlamydia	Chlamydia trachomatis
GCF_000068585.1	Chlamydia trachomatis 434/Bu	813	Bacteria	Chlamydiae	Chlamydiia	Chlamydiales	Chlamydiaceae	Chlamydia	Chlamydia trachomatis
GCF_000092485.1	Chlamydia trachomatis D-EC	813	Bacteria	Chlamydiae	Chlamydiia	Chlamydiales	Chlamydiaceae	Chlamydia	Chlamydia trachomatis
GCF_000092665.1	Chlamydia trachomatis E/150	813	Bacteria	Chlamydiae	Chlamydiia	Chlamydiales	Chlamydiaceae	Chlamydia	Chlamydia trachomatis
GCF_000092685.1	Chlamydia trachomatis G/9768	813	Bacteria	Chlamydiae	Chlamydiia	Chlamydiales	Chlamydiaceae	Chlamydia	Chlamydia trachomatis
GCF_000092705.1	Chlamydia trachomatis G/11222	813	Bacteria	Chlamydiae	Chlamydiia	Chlamydiales	Chlamydiaceae	Chlamydia	Chlamydia trachomatis
GCF_000092725.1	Chlamydia trachomatis G/11074	813	Bacteria	Chlamydiae	Chlamydiia	Chlamydiales	Chlamydiaceae	Chlamydia	Chlamydia trachomatis
GCF_000092745.1	Chlamydia trachomatis E/11023	813	Bacteria	Chlamydiae	Chlamydiia	Chlamydiales	Chlamydiaceae	Chlamydia	Chlamydia trachomatis
GCF_000092805.1	Chlamydia trachomatis G/9301	813	Bacteria	Chlamydiae	Chlamydiia	Chlamydiales	Chlamydiaceae	Chlamydia	Chlamydia trachomatis
GCF_000093005.1	Chlamydia trachomatis D-LC	813	Bacteria	Chlamydiae	Chlamydiia	Chlamydiales	Chlamydiaceae	Chlamydia	Chlamydia trachomatis
GCF_000210495.1	Chlamydia trachomatis Sweden2	813	Bacteria	Chlamydiae	Chlamydiia	Chlamydiales	Chlamydiaceae	Chlamydia	Chlamydia trachomatis
GCF_000220105.1	Chlamydia trachomatis L2c	813	Bacteria	Chlamydiae	Chlamydiia	Chlamydiales	Chlamydiaceae	Chlamydia	Chlamydia trachomatis
GCF_000226605.1	Chlamydia trachomatis A2497	813	Bacteria	Chlamydiae	Chlamydiia	Chlamydiales	Chlamydiaceae	Chlamydia	Chlamydia trachomatis
GCF_000284475.1	Chlamydia trachomatis A2497 [redundant no. 2]	813	Bacteria	Chlamydiae	Chlamydiia	Chlamydiales	Chlamydiaceae	Chlamydia	Chlamydia trachomatis
GCF_000304495.1	Chlamydia trachomatis E/SW3	813	Bacteria	Chlamydiae	Chlamydiia	Chlamydiales	Chlamydiaceae	Chlamydia	Chlamydia trachomatis
GCF_000304515.1	Chlamydia trachomatis F/SW4	813	Bacteria	Chlamydiae	Chlamydiia	Chlamydiales	Chlamydiaceae	Chlamydia	Chlamydia trachomatis
GCF_000304535.1	Chlamydia trachomatis F/SW5	813	Bacteria	Chlamydiae	Chlamydiia	Chlamydiales	Chlamydiaceae	Chlamydia	Chlamydia trachomatis
GCF_000318525.1	Chlamydia trachomatis A/363	813	Bacteria	Chlamydiae	Chlamydiia	Chlamydiales	Chlamydiaceae	Chlamydia	Chlamydia trachomatis
GCF_000318565.1	Chlamydia trachomatis A/7249	813	Bacteria	Chlamydiae	Chlamydiia	Chlamydiales	Chlamydiaceae	Chlamydia	Chlamydia trachomatis
GCF_000318645.1	Chlamydia trachomatis E/Bour	813	Bacteria	Chlamydiae	Chlamydiia	Chlamydiales	Chlamydiaceae	Chlamydia	Chlamydia trachomatis
GCF_000318765.1	Chlamydia trachomatis Ia/SotonIa1	813	Bacteria	Chlamydiae	Chlamydiia	Chlamydiales	Chlamydiaceae	Chlamydia	Chlamydia trachomatis
GCF_000318785.1	Chlamydia trachomatis Ia/SotonIa3	813	Bacteria	Chlamydiae	Chlamydiia	Chlamydiales	Chlamydiaceae	Chlamydia	Chlamydia trachomatis
GCF_000318825.1	Chlamydia trachomatis L1/440/LN	813	Bacteria	Chlamydiae	Chlamydiia	Chlamydiales	Chlamydiaceae	Chlamydia	Chlamydia trachomatis
GCF_000318845.1	Chlamydia trachomatis L1/115	813	Bacteria	Chlamydiae	Chlamydiia	Chlamydiales	Chlamydiaceae	Chlamydia	Chlamydia trachomatis
GCF_000318865.1	Chlamydia trachomatis L1/224	813	Bacteria	Chlamydiae	Chlamydiia	Chlamydiales	Chlamydiaceae	Chlamydia	Chlamydia trachomatis
GCF_000318885.1	Chlamydia trachomatis L2/25667R	813	Bacteria	Chlamydiae	Chlamydiia	Chlamydiales	Chlamydiaceae	Chlamydia	Chlamydia trachomatis
GCF_000318905.1	Chlamydia trachomatis L2b/8200/07	813	Bacteria	Chlamydiae	Chlamydiia	Chlamydiales	Chlamydiaceae	Chlamydia	Chlamydia trachomatis
GCF_000318925.1	Chlamydia trachomatis L2b/UCH-2	813	Bacteria	Chlamydiae	Chlamydiia	Chlamydiales	Chlamydiaceae	Chlamydia	Chlamydia trachomatis
GCF_000318985.1	Chlamydia trachomatis L2b/795	813	Bacteria	Chlamydiae	Chlamydiia	Chlamydiales	Chlamydiaceae	Chlamydia	Chlamydia trachomatis
GCF_000319105.1	Chlamydia trachomatis L3/404/LN	813	Bacteria	Chlamydiae	Chlamydiia	Chlamydiales	Chlamydiaceae	Chlamydia	Chlamydia trachomatis
GCF_000364765.1	Chlamydia trachomatis L2/434/Bu(i)	813	Bacteria	Chlamydiae	Chlamydiia	Chlamydiales	Chlamydiaceae	Chlamydia	Chlamydia trachomatis
GCF_000364785.1	Chlamydia trachomatis L2/434/Bu(f)	813	Bacteria	Chlamydiae	Chlamydiia	Chlamydiales	Chlamydiaceae	Chlamydia	Chlamydia trachomatis
GCF_000441585.1	Chlamydia trachomatis RC-F/69	813	Bacteria	Chlamydiae	Chlamydiia	Chlamydiales	Chlamydiaceae	Chlamydia	Chlamydia trachomatis
GCF_000441615.1	Chlamydia trachomatis RC-L2(s)/46	813	Bacteria	Chlamydiae	Chlamydiia	Chlamydiales	Chlamydiaceae	Chlamydia	Chlamydia trachomatis
GCF_000441635.1	Chlamydia trachomatis RC-F(s)/852	813	Bacteria	Chlamydiae	Chlamydiia	Chlamydiales	Chlamydiaceae	Chlamydia	Chlamydia trachomatis
GCF_000441655.1	Chlamydia trachomatis RC-J/943	813	Bacteria	Chlamydiae	Chlamydiia	Chlamydiales	Chlamydiaceae	Chlamydia	Chlamydia trachomatis
GCF_000441675.1	Chlamydia trachomatis RC-J/953	813	Bacteria	Chlamydiae	Chlamydiia	Chlamydiales	Chlamydiaceae	Chlamydia	Chlamydia trachomatis
GCF_000441695.1	Chlamydia trachomatis RC-L2(s)/3	813	Bacteria	Chlamydiae	Chlamydiia	Chlamydiales	Chlamydiaceae	Chlamydia	Chlamydia trachomatis
GCF_000441715.1	Chlamydia trachomatis RC-F(s)/342	813	Bacteria	Chlamydiae	Chlamydiia	Chlamydiales	Chlamydiaceae	Chlamydia	Chlamydia trachomatis
GCF_000441735.1	Chlamydia trachomatis RC-J(s)/122	813	Bacteria	Chlamydiae	Chlamydiia	Chlamydiales	Chlamydiaceae	Chlamydia	Chlamydia trachomatis
GCF_000441755.1	Chlamydia trachomatis RC-J/966	813	Bacteria	Chlamydiae	Chlamydiia	Chlamydiales	Chlamydiaceae	Chlamydia	Chlamydia trachomatis
GCF_000441775.1	Chlamydia trachomatis J/6276tet1	813	Bacteria	Chlamydiae	Chlamydiia	Chlamydiales	Chlamydiaceae	Chlamydia	Chlamydia trachomatis
GCF_000441795.1	Chlamydia trachomatis RC-J/971	813	Bacteria	Chlamydiae	Chlamydiia	Chlamydiales	Chlamydiaceae	Chlamydia	Chlamydia trachomatis
GCF_000441815.1	Chlamydia trachomatis RC-L2/55	813	Bacteria	Chlamydiae	Chlamydiia	Chlamydiales	Chlamydiaceae	Chlamydia	Chlamydia trachomatis
GCF_000507225.1	Chlamydia trachomatis C/TW-3	813	Bacteria	Chlamydiae	Chlamydiia	Chlamydiales	Chlamydiaceae	Chlamydia	Chlamydia trachomatis
GCF_000590575.1	Chlamydia trachomatis	813	Bacteria	Chlamydiae	Chlamydiia	Chlamydiales	Chlamydiaceae	Chlamydia	Chlamydia trachomatis
GCF_000590615.1	Chlamydia trachomatis [redundant no. 2]	813	Bacteria	Chlamydiae	Chlamydiia	Chlamydiales	Chlamydiaceae	Chlamydia	Chlamydia trachomatis
GCF_000590635.1	Chlamydia trachomatis F/11-96	813	Bacteria	Chlamydiae	Chlamydiia	Chlamydiales	Chlamydiaceae	Chlamydia	Chlamydia trachomatis
GCF_000590675.1	Chlamydia trachomatis [redundant no. 3]	813	Bacteria	Chlamydiae	Chlamydiia	Chlamydiales	Chlamydiaceae	Chlamydia	Chlamydia trachomatis
GCF_000590755.1	Chlamydia trachomatis [redundant no. 4]	813	Bacteria	Chlamydiae	Chlamydiia	Chlamydiales	Chlamydiaceae	Chlamydia	Chlamydia trachomatis
GCF_000971705.1	Chlamydia trachomatis strain=L2b/CS19/08	813	Bacteria	Chlamydiae	Chlamydiia	Chlamydiales	Chlamydiaceae	Chlamydia	Chlamydia trachomatis
GCF_000971725.1	Chlamydia trachomatis strain=L2b/CS784/08	813	Bacteria	Chlamydiae	Chlamydiia	Chlamydiales	Chlamydiaceae	Chlamydia	Chlamydia trachomatis
GCF_001183765.1	Chlamydia trachomatis D/CS637/11	813	Bacteria	Chlamydiae	Chlamydiia	Chlamydiales	Chlamydiaceae	Chlamydia	Chlamydia trachomatis
GCF_001183805.1	Chlamydia trachomatis strain=E/CS1025/11	813	Bacteria	Chlamydiae	Chlamydiia	Chlamydiales	Chlamydiaceae	Chlamydia	Chlamydia trachomatis
GCF_001183825.1	Chlamydia trachomatis strain=F/CS847/08	813	Bacteria	Chlamydiae	Chlamydiia	Chlamydiales	Chlamydiaceae	Chlamydia	Chlamydia trachomatis
GCF_001183845.1	Chlamydia trachomatis strain=Ia/CS190/96	813	Bacteria	Chlamydiae	Chlamydiia	Chlamydiales	Chlamydiaceae	Chlamydia	Chlamydia trachomatis
GCF_001655335.1	Chlamydia trachomatis strain=E-103	813	Bacteria	Chlamydiae	Chlamydiia	Chlamydiales	Chlamydiaceae	Chlamydia	Chlamydia trachomatis
GCF_001655375.1	Chlamydia trachomatis strain=E-160	813	Bacteria	Chlamydiae	Chlamydiia	Chlamydiales	Chlamydiaceae	Chlamydia	Chlamydia trachomatis
GCF_001655415.1	Chlamydia trachomatis strain=E-547	813	Bacteria	Chlamydiae	Chlamydiia	Chlamydiales	Chlamydiaceae	Chlamydia	Chlamydia trachomatis
GCF_001655455.1	Chlamydia trachomatis strain=E-8873	813	Bacteria	Chlamydiae	Chlamydiia	Chlamydiales	Chlamydiaceae	Chlamydia	Chlamydia trachomatis
GCF_001655495.1	Chlamydia trachomatis strain=E-32931	813	Bacteria	Chlamydiae	Chlamydiia	Chlamydiales	Chlamydiaceae	Chlamydia	Chlamydia trachomatis
GCF_001655535.1	Chlamydia trachomatis strain=E-DK-20	813	Bacteria	Chlamydiae	Chlamydiia	Chlamydiales	Chlamydiaceae	Chlamydia	Chlamydia trachomatis
GCF_001655575.1	Chlamydia trachomatis strain=F-6068	813	Bacteria	Chlamydiae	Chlamydiia	Chlamydiales	Chlamydiaceae	Chlamydia	Chlamydia trachomatis
GCF_000226295.1	Chloracidobacterium thermophilum B	458033	Bacteria	Acidobacteria	Blastocatellia	-	-	Chloracidobacterium	Chloracidobacterium thermophilum
GCF_000020505.1	Chlorobaculum parvum NCIB 8327	274539	Bacteria	Chlorobi	Chlorobia	Chlorobiales	Chlorobiaceae	Chlorobaculum	Chlorobaculum parvum
GCF_000006985.1	Chlorobium tepidum TLS	1097	Bacteria	Chlorobi	Chlorobia	Chlorobiales	Chlorobiaceae	Chlorobaculum	Chlorobaculum tepidum
GCF_000012585.1	Chlorobium chlorochromatii CaD3	337090	Bacteria	Chlorobi	Chlorobia	Chlorobiales	Chlorobiaceae	Chlorobium	Chlorobium chlorochromatii
GCF_000020465.1	Chlorobium limicola DSM 245	1092	Bacteria	Chlorobi	Chlorobia	Chlorobiales	Chlorobiaceae	Chlorobium	Chlorobium limicola
GCF_000015125.1	Chlorobium phaeobacteroides DSM 266	1096	Bacteria	Chlorobi	Chlorobia	Chlorobiales	Chlorobiaceae	Chlorobium	Chlorobium phaeobacteroides
GCF_000020545.1	Chlorobium phaeobacteroides BS1	1096	Bacteria	Chlorobi	Chlorobia	Chlorobiales	Chlorobiaceae	Chlorobium	Chlorobium phaeobacteroides
GCF_000016085.1	Chlorobium phaeovibrioides DSM 265	1094	Bacteria	Chlorobi	Chlorobia	Chlorobiales	Chlorobiaceae	Chlorobium	Chlorobium phaeovibrioides
GCF_000021945.1	Chloroflexus aggregans DSM 9485	152260	Bacteria	Chloroflexi	Chloroflexia	Chloroflexales	Chloroflexaceae	Chloroflexus	Chloroflexus aggregans
GCF_000018865.1	Chloroflexus aurantiacus J-10-fl	1108	Bacteria	Chloroflexi	Chloroflexia	Chloroflexales	Chloroflexaceae	Chloroflexus	Chloroflexus aurantiacus
GCF_000022185.1	Chloroflexus sp. Y-400-fl	480224	Bacteria	Chloroflexi	Chloroflexia	Chloroflexales	Chloroflexaceae	Chloroflexus	Chloroflexus sp. Y-400-fl
GCF_000020525.1	Chloroherpeton thalassium ATCC 35110	100716	Bacteria	Chlorobi	Chlorobia	Chlorobiales	Chlorobiaceae	Chloroherpeton	Chloroherpeton thalassium
GCF_001189295.1	Chondromyces crocatus strain=Cm c5	52	Bacteria	Proteobacteria	Deltaproteobacteria	Myxococcales	Polyangiaceae	Chondromyces	Chondromyces crocatus
GCF_000007705.1	Chromobacterium violaceum ATCC 12472	536	Bacteria	Proteobacteria	Betaproteobacteria	Neisseriales	Chromobacteriaceae	Chromobacterium	Chromobacterium violaceum
GCF_000055785.1	Chromohalobacter salexigens DSM 3043	158080	Bacteria	Proteobacteria	Gammaproteobacteria	Oceanospirillales	Halomonadaceae	Chromohalobacter	Chromohalobacter salexigens
GCF_000317125.1	Chroococcidiopsis thermalis PCC 7203	54299	Bacteria	Cyanobacteria	-	Chroococcidiopsidales	Chroococcidiopsidaceae	Chroococcidiopsis	Chroococcidiopsis thermalis
GCF_001021975.1	Chryseobacterium gallinarum strain=DSM 27622	1324352	Bacteria	Bacteroidetes	Flavobacteriia	Flavobacteriales	Flavobacteriaceae	Chryseobacterium	Chryseobacterium gallinarum
GCF_001648155.1	Chryseobacterium sp. IHB B 10212	1685010	Bacteria	Bacteroidetes	Flavobacteriia	Flavobacteriales	Flavobacteriaceae	Chryseobacterium	Chryseobacterium sp. IHB B 10212
GCF_001456155.1	Chryseobacterium sp. IHB B 17019	1721091	Bacteria	Bacteroidetes	Flavobacteriia	Flavobacteriales	Flavobacteriaceae	Chryseobacterium	Chryseobacterium sp. IHB B 17019
GCF_000829375.1	Chryseobacterium sp. StRB126	878220	Bacteria	Bacteroidetes	Flavobacteriia	Flavobacteriales	Flavobacteriaceae	Chryseobacterium	Chryseobacterium sp. StRB126
GCF_000981805.1	Citrobacter amalonaticus Y19	35703	Bacteria	Proteobacteria	Gammaproteobacteria	Enterobacterales	Enterobacteriaceae	Citrobacter	Citrobacter amalonaticus
GCF_001558935.1	Citrobacter amalonaticus strain=FDAARGOS_165	35703	Bacteria	Proteobacteria	Gammaproteobacteria	Enterobacterales	Enterobacteriaceae	Citrobacter	Citrobacter amalonaticus
GCF_001559075.1	Citrobacter amalonaticus strain=FDAARGOS_122	35703	Bacteria	Proteobacteria	Gammaproteobacteria	Enterobacterales	Enterobacteriaceae	Citrobacter	Citrobacter amalonaticus
GCF_000648515.1	Citrobacter freundii CFNIH1	546	Bacteria	Proteobacteria	Gammaproteobacteria	Enterobacterales	Enterobacteriaceae	Citrobacter	Citrobacter freundii
GCF_001022155.1	Citrobacter freundii strain=CAV1321	546	Bacteria	Proteobacteria	Gammaproteobacteria	Enterobacterales	Enterobacteriaceae	Citrobacter	Citrobacter freundii
GCF_001022275.1	Citrobacter freundii strain=CAV1741	546	Bacteria	Proteobacteria	Gammaproteobacteria	Enterobacterales	Enterobacteriaceae	Citrobacter	Citrobacter freundii
GCF_001281005.1	Citrobacter freundii strain=P10159	546	Bacteria	Proteobacteria	Gammaproteobacteria	Enterobacterales	Enterobacteriaceae	Citrobacter	Citrobacter freundii
GCF_001702455.1	Citrobacter freundii strain=B38	546	Bacteria	Proteobacteria	Gammaproteobacteria	Enterobacterales	Enterobacteriaceae	Citrobacter	Citrobacter freundii
GCF_001718055.1	Citrobacter freundii strain=SL151	546	Bacteria	Proteobacteria	Gammaproteobacteria	Enterobacterales	Enterobacteriaceae	Citrobacter	Citrobacter freundii
GCF_000018045.1	Citrobacter koseri ATCC BAA-895	545	Bacteria	Proteobacteria	Gammaproteobacteria	Enterobacterales	Enterobacteriaceae	Citrobacter	Citrobacter koseri
GCF_000027085.1	Citrobacter rodentium ICC168	67825	Bacteria	Proteobacteria	Gammaproteobacteria	Enterobacterales	Enterobacteriaceae	Citrobacter	Citrobacter rodentium
GCF_001559235.1	Citrobacter sp. FDAARGOS_156	1702170	Bacteria	Proteobacteria	Gammaproteobacteria	Enterobacterales	Enterobacteriaceae	Citrobacter	Citrobacter sp. FDAARGOS_156
GCF_001304795.1	Citromicrobium sp. JL477	1634516	Bacteria	Proteobacteria	Alphaproteobacteria	Sphingomonadales	Sphingomonadaceae	Citromicrobium	Citromicrobium sp. JL477
GCF_000063485.1	Clavibacter michiganensis subsp. michiganensis NCPPB 382	28447	Bacteria	Actinobacteria	Actinobacteria	Micrococcales	Microbacteriaceae	Clavibacter	Clavibacter michiganensis
GCF_000069225.1	Clavibacter michiganensis subsp. sepedonicus	28447	Bacteria	Actinobacteria	Actinobacteria	Micrococcales	Microbacteriaceae	Clavibacter	Clavibacter michiganensis
GCF_000355695.1	Clavibacter michiganensis subsp. nebraskensis NCPPB 2581	28447	Bacteria	Actinobacteria	Actinobacteria	Micrococcales	Microbacteriaceae	Clavibacter	Clavibacter michiganensis
GCF_000958465.1	Clavibacter michiganensis subsp. insidiosus strain=R1-1	28447	Bacteria	Actinobacteria	Actinobacteria	Micrococcales	Microbacteriaceae	Clavibacter	Clavibacter michiganensis
GCF_001280205.1	Clavibacter michiganensis strain=PF008	28447	Bacteria	Actinobacteria	Actinobacteria	Micrococcales	Microbacteriaceae	Clavibacter	Clavibacter michiganensis
GCF_001701045.1	Cloacibacillus porcorum strain=CL-84	1197717	Bacteria	Synergistetes	Synergistia	Synergistales	Synergistaceae	Cloacibacillus	Cloacibacillus porcorum
GCF_000009205.1	Peptoclostridium difficile 630	1496	Bacteria	Firmicutes	Clostridia	Clostridiales	Peptostreptococcaceae	Clostridioides	Clostridioides difficile
GCF_000085225.1	Peptoclostridium difficile CD196	1496	Bacteria	Firmicutes	Clostridia	Clostridiales	Peptostreptococcaceae	Clostridioides	Clostridioides difficile
GCF_000210435.1	Peptoclostridium difficile M120	1496	Bacteria	Firmicutes	Clostridia	Clostridiales	Peptostreptococcaceae	Clostridioides	Clostridioides difficile
GCF_000932055.1	Peptoclostridium difficile 630 [redundant no. 2]	1496	Bacteria	Firmicutes	Clostridia	Clostridiales	Peptostreptococcaceae	Clostridioides	Clostridioides difficile
GCF_000953275.1	Clostridioides difficile strain=630Derm	1496	Bacteria	Firmicutes	Clostridia	Clostridiales	Peptostreptococcaceae	Clostridioides	Clostridioides difficile
GCF_001577795.1	Clostridioides difficile Human	1496	Bacteria	Firmicutes	Clostridia	Clostridiales	Peptostreptococcaceae	Clostridioides	Clostridioides difficile
GCF_001042715.1	Clostridium aceticum strain=DSM 1496	84022	Bacteria	Firmicutes	Clostridia	Clostridiales	Clostridiaceae	Clostridium	Clostridium aceticum
GCF_000008765.1	Clostridium acetobutylicum ATCC 824	1488	Bacteria	Firmicutes	Clostridia	Clostridiales	Clostridiaceae	Clostridium	Clostridium acetobutylicum
GCF_000191905.1	Clostridium acetobutylicum EA 2018	1488	Bacteria	Firmicutes	Clostridia	Clostridiales	Clostridiaceae	Clostridium	Clostridium acetobutylicum
GCF_000218855.1	Clostridium acetobutylicum DSM 1731	1488	Bacteria	Firmicutes	Clostridia	Clostridiales	Clostridiaceae	Clostridium	Clostridium acetobutylicum
GCF_000484505.1	Clostridium autoethanogenum DSM 10061	84023	Bacteria	Firmicutes	Clostridia	Clostridiales	Clostridiaceae	Clostridium	Clostridium autoethanogenum
GCF_001484725.1	Clostridium autoethanogenum DSM 10061 [redundant no. 2]	84023	Bacteria	Firmicutes	Clostridia	Clostridiales	Clostridiaceae	Clostridium	Clostridium autoethanogenum
GCF_000789395.1	Clostridium baratii str. Sullivan	1561	Bacteria	Firmicutes	Clostridia	Clostridiales	Clostridiaceae	Clostridium	Clostridium baratii
GCF_000016965.1	Clostridium beijerinckii NCIMB 8052	1520	Bacteria	Firmicutes	Clostridia	Clostridiales	Clostridiaceae	Clostridium	Clostridium beijerinckii
GCF_000767745.1	Clostridium beijerinckii ATCC 35702 strain=SA-1	1520	Bacteria	Firmicutes	Clostridia	Clostridiales	Clostridiaceae	Clostridium	Clostridium beijerinckii
GCF_000833105.2	Clostridium beijerinckii strain=NCIMB 14988	1520	Bacteria	Firmicutes	Clostridia	Clostridiales	Clostridiaceae	Clostridium	Clostridium beijerinckii
GCF_000577895.1	Clostridium bornimense strain=M2/40	1216932	Bacteria	Firmicutes	Clostridia	Clostridiales	Clostridiaceae	Clostridium	Clostridium bornimense
GCF_000017025.1	Clostridium botulinum A str. ATCC 19397	1491	Bacteria	Firmicutes	Clostridia	Clostridiales	Clostridiaceae	Clostridium	Clostridium botulinum
GCF_000017045.1	Clostridium botulinum A str. Hall	1491	Bacteria	Firmicutes	Clostridia	Clostridiales	Clostridiaceae	Clostridium	Clostridium botulinum
GCF_000017065.1	Clostridium botulinum F str. Langeland	1491	Bacteria	Firmicutes	Clostridia	Clostridiales	Clostridiaceae	Clostridium	Clostridium botulinum
GCF_000019305.1	Clostridium botulinum B1 str. Okra	1491	Bacteria	Firmicutes	Clostridia	Clostridiales	Clostridiaceae	Clostridium	Clostridium botulinum
GCF_000019545.1	Clostridium botulinum A3 str. Loch Maree	1491	Bacteria	Firmicutes	Clostridia	Clostridiales	Clostridiaceae	Clostridium	Clostridium botulinum
GCF_000020165.1	Clostridium botulinum B str. Eklund 17B (NRP)	1491	Bacteria	Firmicutes	Clostridia	Clostridiales	Clostridiaceae	Clostridium	Clostridium botulinum
GCF_000020285.1	Clostridium botulinum E3 str. Alaska E43	1491	Bacteria	Firmicutes	Clostridia	Clostridiales	Clostridiaceae	Clostridium	Clostridium botulinum
GCF_000020345.1	Clostridium botulinum Ba4 str. 657	1491	Bacteria	Firmicutes	Clostridia	Clostridiales	Clostridiaceae	Clostridium	Clostridium botulinum
GCF_000022765.1	Clostridium botulinum A2 str. Kyoto	1491	Bacteria	Firmicutes	Clostridia	Clostridiales	Clostridiaceae	Clostridium	Clostridium botulinum
GCF_000063585.1	Clostridium botulinum A str. ATCC 3502	1491	Bacteria	Firmicutes	Clostridia	Clostridiales	Clostridiaceae	Clostridium	Clostridium botulinum
GCF_000092345.1	Clostridium botulinum F str. 230613	1491	Bacteria	Firmicutes	Clostridia	Clostridiales	Clostridiaceae	Clostridium	Clostridium botulinum
GCF_000204565.1	Clostridium botulinum BKT015925	1491	Bacteria	Firmicutes	Clostridia	Clostridiales	Clostridiaceae	Clostridium	Clostridium botulinum
GCF_000253195.1	Clostridium botulinum H04402 065	1491	Bacteria	Firmicutes	Clostridia	Clostridiales	Clostridiaceae	Clostridium	Clostridium botulinum
GCF_000307125.1	Clostridium botulinum B str. Eklund 17B (NRP) [redundant no. 2]	1491	Bacteria	Firmicutes	Clostridia	Clostridiales	Clostridiaceae	Clostridium	Clostridium botulinum
GCF_000789355.1	Clostridium botulinum 202F	1491	Bacteria	Firmicutes	Clostridia	Clostridiales	Clostridiaceae	Clostridium	Clostridium botulinum
GCF_000817935.1	Clostridium botulinum CDC_1436	1491	Bacteria	Firmicutes	Clostridia	Clostridiales	Clostridiaceae	Clostridium	Clostridium botulinum
GCF_000827935.1	Clostridium botulinum	1491	Bacteria	Firmicutes	Clostridia	Clostridiales	Clostridiaceae	Clostridium	Clostridium botulinum
GCF_000827955.1	Clostridium botulinum strain=NCTC 8550	1491	Bacteria	Firmicutes	Clostridia	Clostridiales	Clostridiaceae	Clostridium	Clostridium botulinum
GCF_000829015.1	Clostridium botulinum strain=111	1491	Bacteria	Firmicutes	Clostridia	Clostridiales	Clostridiaceae	Clostridium	Clostridium botulinum
GCF_001456065.2	Clostridium butyricum strain=KNU-L09	1492	Bacteria	Firmicutes	Clostridia	Clostridiales	Clostridiaceae	Clostridium	Clostridium butyricum
GCF_001465175.1	Clostridium butyricum strain=JKY6D1	1492	Bacteria	Firmicutes	Clostridia	Clostridiales	Clostridiaceae	Clostridium	Clostridium butyricum
GCF_001646605.1	Clostridium butyricum strain=TOA	1492	Bacteria	Firmicutes	Clostridia	Clostridiales	Clostridiaceae	Clostridium	Clostridium butyricum
GCF_001038625.1	Clostridium carboxidivorans P7	217159	Bacteria	Firmicutes	Clostridia	Clostridiales	Clostridiaceae	Clostridium	Clostridium carboxidivorans
GCF_000022065.1	[Clostridium] cellulolyticum H10	1521	Bacteria	Firmicutes	Clostridia	Clostridiales	Ruminococcaceae	Ruminiclostridium	[Clostridium] cellulolyticum
GCF_000953215.1	[Clostridium] cellulosi	29343	Bacteria	Firmicutes	Clostridia	Clostridiales	Ruminococcaceae	Ruminiclostridium	[Clostridium] cellulosi
GCF_000145275.1	Clostridium cellulovorans 743B	1493	Bacteria	Firmicutes	Clostridia	Clostridiales	Clostridiaceae	Clostridium	Clostridium cellulovorans
GCF_000237085.1	[Clostridium] clariflavum DSM 19732	288965	Bacteria	Firmicutes	Clostridia	Clostridiales	Ruminococcaceae	Ruminiclostridium	[Clostridium] clariflavum
GCF_000010265.1	Clostridium kluyveri NBRC 12016	1534	Bacteria	Firmicutes	Clostridia	Clostridiales	Clostridiaceae	Clostridium	Clostridium kluyveri
GCF_000016505.1	Clostridium kluyveri DSM 555	1534	Bacteria	Firmicutes	Clostridia	Clostridiales	Clostridiaceae	Clostridium	Clostridium kluyveri
GCF_000143685.1	Clostridium ljungdahlii DSM 13528	1538	Bacteria	Firmicutes	Clostridia	Clostridiales	Clostridiaceae	Clostridium	Clostridium ljungdahlii
GCF_000014125.1	Clostridium novyi NT	1542	Bacteria	Firmicutes	Clostridia	Clostridiales	Clostridiaceae	Clostridium	Clostridium novyi
GCF_000389635.1	Clostridium pasteurianum BC1	1501	Bacteria	Firmicutes	Clostridia	Clostridiales	Clostridiaceae	Clostridium	Clostridium pasteurianum
GCF_000506785.2	Clostridium pasteurianum NRRL B-598	1501	Bacteria	Firmicutes	Clostridia	Clostridiales	Clostridiaceae	Clostridium	Clostridium pasteurianum
GCF_000807175.1	Clostridium pasteurianum DSM 525 = ATCC 6013	1501	Bacteria	Firmicutes	Clostridia	Clostridiales	Clostridiaceae	Clostridium	Clostridium pasteurianum
GCF_000807255.1	Clostridium pasteurianum DSM 525 = ATCC 6013 [redundant no. 2]	1501	Bacteria	Firmicutes	Clostridia	Clostridiales	Clostridiaceae	Clostridium	Clostridium pasteurianum
GCF_000009685.1	Clostridium perfringens str. 13	1502	Bacteria	Firmicutes	Clostridia	Clostridiales	Clostridiaceae	Clostridium	Clostridium perfringens
GCF_000013285.1	Clostridium perfringens ATCC 13124	1502	Bacteria	Firmicutes	Clostridia	Clostridiales	Clostridiaceae	Clostridium	Clostridium perfringens
GCF_001304735.1	Clostridium perfringens strain=FORC_003	1502	Bacteria	Firmicutes	Clostridia	Clostridiales	Clostridiaceae	Clostridium	Clostridium perfringens
GCF_001579765.1	Clostridium perfringens strain=JP55	1502	Bacteria	Firmicutes	Clostridia	Clostridiales	Clostridiaceae	Clostridium	Clostridium perfringens
GCF_001579785.1	Clostridium perfringens strain=JP838	1502	Bacteria	Firmicutes	Clostridia	Clostridiales	Clostridiaceae	Clostridium	Clostridium perfringens
GCF_001561955.1	[Clostridium] propionicum DSM 1682 strain=X2	28446	Bacteria	Firmicutes	Clostridia	Clostridiales	Lachnospiraceae	Tyzzerella	[Clostridium] propionicum
GCF_000473995.1	Clostridium saccharobutylicum DSM 13864	169679	Bacteria	Firmicutes	Clostridia	Clostridiales	Clostridiaceae	Clostridium	Clostridium saccharobutylicum
GCF_000144625.1	[Clostridium] saccharolyticum WM1	84030	Bacteria	Firmicutes	Clostridia	Clostridiales	Lachnospiraceae	Lachnoclostridium	[Clostridium] saccharolyticum
GCF_000340885.1	Clostridium saccharoperbutylacetonicum N1-4(HMT)	36745	Bacteria	Firmicutes	Clostridia	Clostridiales	Clostridiaceae	Clostridium	Clostridium saccharoperbutylacetonicum
GCF_000968375.1	Clostridium scatologenes strain=ATCC 25775	1548	Bacteria	Firmicutes	Clostridia	Clostridiales	Clostridiaceae	Clostridium	Clostridium scatologenes
GCF_000244875.1	Clostridium sp. BNL1100	755731	Bacteria	Firmicutes	Clostridia	Clostridiales	Clostridiaceae	Clostridium	Clostridium sp. BNL1100
GCF_000973705.1	Clostridium sporogenes strain=NCIMB 10696	1509	Bacteria	Firmicutes	Clostridia	Clostridiales	Clostridiaceae	Clostridium	Clostridium sporogenes
GCF_001020205.1	Clostridium sporogenes strain=DSM 795	1509	Bacteria	Firmicutes	Clostridia	Clostridiales	Clostridiaceae	Clostridium	Clostridium sporogenes
GCF_000270305.1	Clostridium sp. SY8519	1042156	Bacteria	Firmicutes	Clostridia	Clostridiales	Clostridiaceae	Clostridium	Clostridium sp. SY8519
GCF_000331995.1	[Clostridium] stercorarium subsp. stercorarium DSM 8532	1510	Bacteria	Firmicutes	Clostridia	Clostridiales	Ruminococcaceae	Ruminiclostridium	[Clostridium] stercorarium
GCF_000349885.2	[Clostridium] stercorarium subsp. stercorarium DSM 8532 [redundant no. 2]	1510	Bacteria	Firmicutes	Clostridia	Clostridiales	Ruminococcaceae	Ruminiclostridium	[Clostridium] stercorarium
GCF_001697245.1	[Clostridium] stercorarium subsp. thermolacticum DSM 2910	1510	Bacteria	Firmicutes	Clostridia	Clostridiales	Ruminococcaceae	Ruminiclostridium	[Clostridium] stercorarium
GCF_001697285.1	[Clostridium] stercorarium subsp. leptospartum DSM 9219	1510	Bacteria	Firmicutes	Clostridia	Clostridiales	Ruminococcaceae	Ruminiclostridium	[Clostridium] stercorarium
GCF_000196455.1	[Clostridium] sticklandii strain=DSM 519	1511	Bacteria	Firmicutes	Clostridia	Clostridiales	Peptostreptococcaceae	Peptoclostridium	[Clostridium] sticklandii
GCF_000007625.1	Clostridium tetani E88	1513	Bacteria	Firmicutes	Clostridia	Clostridiales	Clostridiaceae	Clostridium	Clostridium tetani
GCF_000967115.2	Clostridium tetani 12124569	1513	Bacteria	Firmicutes	Clostridia	Clostridiales	Clostridiaceae	Clostridium	Clostridium tetani
GCF_001642655.1	Clostridium tyrobutyricum strain=KCTC 5387	1519	Bacteria	Firmicutes	Clostridia	Clostridiales	Clostridiaceae	Clostridium	Clostridium tyrobutyricum
GCF_000786695.1	Collimonas arenae strain=Cal35	279058	Bacteria	Proteobacteria	Betaproteobacteria	Burkholderiales	Oxalobacteraceae	Collimonas	Collimonas arenae
GCF_001584165.1	Collimonas arenae strain=Ter10	279058	Bacteria	Proteobacteria	Betaproteobacteria	Burkholderiales	Oxalobacteraceae	Collimonas	Collimonas arenae
GCF_001584205.1	Collimonas arenae strain=Ter282	279058	Bacteria	Proteobacteria	Betaproteobacteria	Burkholderiales	Oxalobacteraceae	Collimonas	Collimonas arenae
GCF_000221045.1	Collimonas fungivorans Ter331	158899	Bacteria	Proteobacteria	Betaproteobacteria	Burkholderiales	Oxalobacteraceae	Collimonas	Collimonas fungivorans
GCF_001584145.1	Collimonas fungivorans strain=Ter6	158899	Bacteria	Proteobacteria	Betaproteobacteria	Burkholderiales	Oxalobacteraceae	Collimonas	Collimonas fungivorans
GCF_001584185.1	Collimonas pratensis strain=Ter91	279113	Bacteria	Proteobacteria	Betaproteobacteria	Burkholderiales	Oxalobacteraceae	Collimonas	Collimonas pratensis
GCF_001584225.1	Collimonas pratensis strain=Ter291	279113	Bacteria	Proteobacteria	Betaproteobacteria	Burkholderiales	Oxalobacteraceae	Collimonas	Collimonas pratensis
GCF_000012325.1	Colwellia psychrerythraea 34H	28229	Bacteria	Proteobacteria	Gammaproteobacteria	Alteromonadales	Colwelliaceae	Colwellia	Colwellia psychrerythraea
GCF_001444365.1	Colwellia sp. MT41	58049	Bacteria	Proteobacteria	Gammaproteobacteria	Alteromonadales	Colwelliaceae	Colwellia	Colwellia sp. MT41
GCF_000828895.1	Comamonadaceae bacterium A1	1458425	Bacteria	Proteobacteria	Betaproteobacteria	Burkholderiales	Comamonadaceae	-	Comamonadaceae bacterium A1
GCF_000828915.1	Comamonadaceae bacterium B1	1458426	Bacteria	Proteobacteria	Betaproteobacteria	Burkholderiales	Comamonadaceae	-	Comamonadaceae bacterium B1
GCF_000093145.3	Comamonas testosteroni CNB-2	285	Bacteria	Proteobacteria	Betaproteobacteria	Burkholderiales	Comamonadaceae	Comamonas	Comamonas testosteroni
GCF_000739375.1	Comamonas testosteroni TK102	285	Bacteria	Proteobacteria	Betaproteobacteria	Burkholderiales	Comamonadaceae	Comamonas	Comamonas testosteroni
GCF_001406795.1	Comamonas testosteroni P19	285	Bacteria	Proteobacteria	Betaproteobacteria	Burkholderiales	Comamonadaceae	Comamonas	Comamonas testosteroni
GCF_000025265.1	Conexibacter woesei DSM 14684	191495	Bacteria	Actinobacteria	Thermoleophilia	Solirubrobacterales	Conexibacteraceae	Conexibacter	Conexibacter woesei
GCF_001305615.1	Confluentimicrobium sp. EMB200-NS6	1609966	Bacteria	Proteobacteria	Alphaproteobacteria	Rhodobacterales	Rhodobacteraceae	Confluentimicrobium	Confluentimicrobium sp. EMB200-NS6
GCF_000020945.1	Coprothermobacter proteolyticus DSM 5265	35786	Bacteria	Firmicutes	Clostridia	Thermoanaerobacterales	Thermodesulfobiaceae	Coprothermobacter	Coprothermobacter proteolyticus
GCF_000025905.1	Coraliomargarita akajimensis DSM 45221	395922	Bacteria	Verrucomicrobia	Opitutae	Puniceicoccales	Puniceicoccaceae	Coraliomargarita	Coraliomargarita akajimensis
GCF_000255295.1	Corallococcus coralloides DSM 2259	184914	Bacteria	Proteobacteria	Deltaproteobacteria	Myxococcales	Myxococcaceae	Corallococcus	Corallococcus coralloides
GCF_000814825.1	Coriobacteriaceae bacterium 68-1-3	1531429	Bacteria	Actinobacteria	Coriobacteriia	Coriobacteriales	Coriobacteriaceae	-	Coriobacteriaceae bacterium 68-1-3
GCF_000195315.1	Coriobacterium glomerans PW2	33871	Bacteria	Actinobacteria	Coriobacteriia	Coriobacteriales	Coriobacteriaceae	Coriobacterium	Coriobacterium glomerans
GCF_000590555.1	Corynebacterium argentoratense DSM 44202	42817	Bacteria	Actinobacteria	Actinobacteria	Corynebacteriales	Corynebacteriaceae	Corynebacterium	Corynebacterium argentoratense
GCF_000732945.1	Corynebacterium atypicum strain=R2070	191610	Bacteria	Actinobacteria	Actinobacteria	Corynebacteriales	Corynebacteriaceae	Corynebacterium	Corynebacterium atypicum
GCF_000022905.1	Corynebacterium aurimucosum ATCC 700975	169292	Bacteria	Actinobacteria	Actinobacteria	Corynebacteriales	Corynebacteriaceae	Corynebacterium	Corynebacterium aurimucosum
GCF_000344785.1	Corynebacterium callunae DSM 20147	1721	Bacteria	Actinobacteria	Actinobacteria	Corynebacteriales	Corynebacteriaceae	Corynebacterium	Corynebacterium callunae
GCF_000980815.1	Corynebacterium camporealensis strain=DSM 44610	161896	Bacteria	Actinobacteria	Actinobacteria	Corynebacteriales	Corynebacteriaceae	Corynebacterium	Corynebacterium camporealensis
GCF_000550785.1	Corynebacterium casei LMG S-19264	160386	Bacteria	Actinobacteria	Actinobacteria	Corynebacteriales	Corynebacteriaceae	Corynebacterium	Corynebacterium casei
GCF_001277995.1	Corynebacterium deserti GIMN1.010	1408191	Bacteria	Actinobacteria	Actinobacteria	Corynebacteriales	Corynebacteriaceae	Corynebacterium	Corynebacterium deserti
GCF_000195815.1	Corynebacterium diphtheriae NCTC 13129	1717	Bacteria	Actinobacteria	Actinobacteria	Corynebacteriales	Corynebacteriaceae	Corynebacterium	Corynebacterium diphtheriae
GCF_000241875.1	Corynebacterium diphtheriae 31A	1717	Bacteria	Actinobacteria	Actinobacteria	Corynebacteriales	Corynebacteriaceae	Corynebacterium	Corynebacterium diphtheriae
GCF_000241895.1	Corynebacterium diphtheriae 241	1717	Bacteria	Actinobacteria	Actinobacteria	Corynebacteriales	Corynebacteriaceae	Corynebacterium	Corynebacterium diphtheriae
GCF_000241915.1	Corynebacterium diphtheriae INCA 402	1717	Bacteria	Actinobacteria	Actinobacteria	Corynebacteriales	Corynebacteriaceae	Corynebacterium	Corynebacterium diphtheriae
GCF_000241935.1	Corynebacterium diphtheriae BH8	1717	Bacteria	Actinobacteria	Actinobacteria	Corynebacteriales	Corynebacteriaceae	Corynebacterium	Corynebacterium diphtheriae
GCF_000242775.1	Corynebacterium diphtheriae HC03	1717	Bacteria	Actinobacteria	Actinobacteria	Corynebacteriales	Corynebacteriaceae	Corynebacterium	Corynebacterium diphtheriae
GCF_000255155.1	Corynebacterium diphtheriae HC02	1717	Bacteria	Actinobacteria	Actinobacteria	Corynebacteriales	Corynebacteriaceae	Corynebacterium	Corynebacterium diphtheriae
GCF_000255175.1	Corynebacterium diphtheriae C7 (beta)	1717	Bacteria	Actinobacteria	Actinobacteria	Corynebacteriales	Corynebacteriaceae	Corynebacterium	Corynebacterium diphtheriae
GCF_000255195.1	Corynebacterium diphtheriae HC04	1717	Bacteria	Actinobacteria	Actinobacteria	Corynebacteriales	Corynebacteriaceae	Corynebacterium	Corynebacterium diphtheriae
GCF_000255215.1	Corynebacterium diphtheriae CDCE 8392	1717	Bacteria	Actinobacteria	Actinobacteria	Corynebacteriales	Corynebacteriaceae	Corynebacterium	Corynebacterium diphtheriae
GCF_000255235.1	Corynebacterium diphtheriae HC01	1717	Bacteria	Actinobacteria	Actinobacteria	Corynebacteriales	Corynebacteriaceae	Corynebacterium	Corynebacterium diphtheriae
GCF_000255255.1	Corynebacterium diphtheriae VA01	1717	Bacteria	Actinobacteria	Actinobacteria	Corynebacteriales	Corynebacteriaceae	Corynebacterium	Corynebacterium diphtheriae
GCF_000255275.1	Corynebacterium diphtheriae PW8	1717	Bacteria	Actinobacteria	Actinobacteria	Corynebacteriales	Corynebacteriaceae	Corynebacterium	Corynebacterium diphtheriae
GCF_001457455.1	Corynebacterium diphtheriae "strain=NCTC11397; NCTC11397"	1717	Bacteria	Actinobacteria	Actinobacteria	Corynebacteriales	Corynebacteriaceae	Corynebacterium	Corynebacterium diphtheriae
GCF_000767055.1	Corynebacterium doosanense CAU 212 = DSM 45436	1121358	Bacteria	Actinobacteria	Actinobacteria	Corynebacteriales	Corynebacteriaceae	Corynebacterium	Corynebacterium doosanense
GCF_000011305.1	Corynebacterium efficiens YS-314	152794	Bacteria	Actinobacteria	Actinobacteria	Corynebacteriales	Corynebacteriaceae	Corynebacterium	Corynebacterium efficiens
GCF_001021025.1	Corynebacterium epidermidicanis strain=DSM 45586	1050174	Bacteria	Actinobacteria	Actinobacteria	Corynebacteriales	Corynebacteriaceae	Corynebacterium	Corynebacterium epidermidicanis
GCF_000525655.1	Corynebacterium falsenii DSM 44353	108486	Bacteria	Actinobacteria	Actinobacteria	Corynebacteriales	Corynebacteriaceae	Corynebacterium	Corynebacterium falsenii
GCF_000010225.1	Corynebacterium glutamicum R	1718	Bacteria	Actinobacteria	Actinobacteria	Corynebacteriales	Corynebacteriaceae	Corynebacterium	Corynebacterium glutamicum
GCF_000011325.1	Corynebacterium glutamicum ATCC 13032	1718	Bacteria	Actinobacteria	Actinobacteria	Corynebacteriales	Corynebacteriaceae	Corynebacterium	Corynebacterium glutamicum
GCF_000196335.1	Corynebacterium glutamicum ATCC 13032 [redundant no. 2]	1718	Bacteria	Actinobacteria	Actinobacteria	Corynebacteriales	Corynebacteriaceae	Corynebacterium	Corynebacterium glutamicum
GCF_000382905.1	Corynebacterium glutamicum K051	1718	Bacteria	Actinobacteria	Actinobacteria	Corynebacteriales	Corynebacteriaceae	Corynebacterium	Corynebacterium glutamicum
GCF_000404145.1	Corynebacterium glutamicum SCgG1	1718	Bacteria	Actinobacteria	Actinobacteria	Corynebacteriales	Corynebacteriaceae	Corynebacterium	Corynebacterium glutamicum
GCF_000404185.1	Corynebacterium glutamicum SCgG2	1718	Bacteria	Actinobacteria	Actinobacteria	Corynebacteriales	Corynebacteriaceae	Corynebacterium	Corynebacterium glutamicum
GCF_000445015.1	Corynebacterium glutamicum MB001	1718	Bacteria	Actinobacteria	Actinobacteria	Corynebacteriales	Corynebacteriaceae	Corynebacterium	Corynebacterium glutamicum
GCF_000742715.1	Corynebacterium glutamicum strain=ATCC 21831	1718	Bacteria	Actinobacteria	Actinobacteria	Corynebacteriales	Corynebacteriaceae	Corynebacterium	Corynebacterium glutamicum
GCF_000742735.1	Corynebacterium glutamicum strain=AR1	1718	Bacteria	Actinobacteria	Actinobacteria	Corynebacteriales	Corynebacteriaceae	Corynebacterium	Corynebacterium glutamicum
GCF_000828015.1	Corynebacterium glutamicum strain=B253	1718	Bacteria	Actinobacteria	Actinobacteria	Corynebacteriales	Corynebacteriaceae	Corynebacterium	Corynebacterium glutamicum
GCF_001447865.1	Corynebacterium glutamicum strain=CP	1718	Bacteria	Actinobacteria	Actinobacteria	Corynebacteriales	Corynebacteriaceae	Corynebacterium	Corynebacterium glutamicum
GCF_001518935.2	Corynebacterium glutamicum strain=USDA-ARS-USMARC-56828	1718	Bacteria	Actinobacteria	Actinobacteria	Corynebacteriales	Corynebacteriaceae	Corynebacterium	Corynebacterium glutamicum
GCF_001643035.1	Corynebacterium glutamicum strain=YI	1718	Bacteria	Actinobacteria	Actinobacteria	Corynebacteriales	Corynebacteriaceae	Corynebacterium	Corynebacterium glutamicum
GCF_001683115.1	Corynebacterium glutamicum ZL-6	1718	Bacteria	Actinobacteria	Actinobacteria	Corynebacteriales	Corynebacteriaceae	Corynebacterium	Corynebacterium glutamicum
GCF_001687645.1	Corynebacterium glutamicum strain=ATCC 13869	1718	Bacteria	Actinobacteria	Actinobacteria	Corynebacteriales	Corynebacteriaceae	Corynebacterium	Corynebacterium glutamicum
GCF_000626675.1	Corynebacterium glyciniphilum AJ 3170	1404244	Bacteria	Actinobacteria	Actinobacteria	Corynebacteriales	Corynebacteriaceae	Corynebacterium	Corynebacterium glyciniphilum
GCF_000341345.1	Corynebacterium halotolerans YIM 70093 = DSM 44683	225326	Bacteria	Actinobacteria	Actinobacteria	Corynebacteriales	Corynebacteriaceae	Corynebacterium	Corynebacterium halotolerans
GCF_000819445.1	Corynebacterium humireducens NBRC 106098 = DSM 45392	1223514	Bacteria	Actinobacteria	Actinobacteria	Corynebacteriales	Corynebacteriaceae	Corynebacterium	Corynebacterium humireducens
GCF_000739455.1	Corynebacterium imitans strain=DSM 44264	156978	Bacteria	Actinobacteria	Actinobacteria	Corynebacteriales	Corynebacteriaceae	Corynebacterium	Corynebacterium imitans
GCF_000006605.1	Corynebacterium jeikeium K411	38289	Bacteria	Actinobacteria	Actinobacteria	Corynebacteriales	Corynebacteriaceae	Corynebacterium	Corynebacterium jeikeium
GCF_000023145.1	Corynebacterium kroppenstedtii DSM 44385	161879	Bacteria	Actinobacteria	Actinobacteria	Corynebacteriales	Corynebacteriaceae	Corynebacterium	Corynebacterium kroppenstedtii
GCF_000980835.1	Corynebacterium kutscheri strain=DSM 20755	35755	Bacteria	Actinobacteria	Actinobacteria	Corynebacteriales	Corynebacteriaceae	Corynebacterium	Corynebacterium kutscheri
GCF_001274895.1	Corynebacterium lactis RW2-5	1231000	Bacteria	Actinobacteria	Actinobacteria	Corynebacteriales	Corynebacteriaceae	Corynebacterium	Corynebacterium lactis
GCF_000835165.1	Corynebacterium marinum DSM 44953	349751	Bacteria	Actinobacteria	Actinobacteria	Corynebacteriales	Corynebacteriaceae	Corynebacterium	Corynebacterium marinum
GCF_000442645.1	Corynebacterium maris DSM 45190	575200	Bacteria	Actinobacteria	Actinobacteria	Corynebacteriales	Corynebacteriaceae	Corynebacterium	Corynebacterium maris
GCF_001020985.1	Corynebacterium mustelae strain=DSM 45274	571915	Bacteria	Actinobacteria	Actinobacteria	Corynebacteriales	Corynebacteriaceae	Corynebacterium	Corynebacterium mustelae
GCF_000143705.1	Corynebacterium pseudotuberculosis FRC41	1719	Bacteria	Actinobacteria	Actinobacteria	Corynebacteriales	Corynebacteriaceae	Corynebacterium	Corynebacterium pseudotuberculosis
GCF_000144675.1	Corynebacterium pseudotuberculosis C231	1719	Bacteria	Actinobacteria	Actinobacteria	Corynebacteriales	Corynebacteriaceae	Corynebacterium	Corynebacterium pseudotuberculosis
GCF_000144935.1	Corynebacterium pseudotuberculosis 1002	1719	Bacteria	Actinobacteria	Actinobacteria	Corynebacteriales	Corynebacteriaceae	Corynebacterium	Corynebacterium pseudotuberculosis
GCF_000152065.1	Corynebacterium pseudotuberculosis I19	1719	Bacteria	Actinobacteria	Actinobacteria	Corynebacteriales	Corynebacteriaceae	Corynebacterium	Corynebacterium pseudotuberculosis
GCF_000221625.1	Corynebacterium pseudotuberculosis PAT10	1719	Bacteria	Actinobacteria	Actinobacteria	Corynebacteriales	Corynebacteriaceae	Corynebacterium	Corynebacterium pseudotuberculosis
GCF_000227175.1	Corynebacterium pseudotuberculosis 42/02-A	1719	Bacteria	Actinobacteria	Actinobacteria	Corynebacteriales	Corynebacteriaceae	Corynebacterium	Corynebacterium pseudotuberculosis
GCF_000227605.1	Corynebacterium pseudotuberculosis CIP 52.97	1719	Bacteria	Actinobacteria	Actinobacteria	Corynebacteriales	Corynebacteriaceae	Corynebacterium	Corynebacterium pseudotuberculosis
GCF_000233735.1	Corynebacterium pseudotuberculosis 1/06-A	1719	Bacteria	Actinobacteria	Actinobacteria	Corynebacteriales	Corynebacteriaceae	Corynebacterium	Corynebacterium pseudotuberculosis
GCF_000241855.1	Corynebacterium pseudotuberculosis 3/99-5	1719	Bacteria	Actinobacteria	Actinobacteria	Corynebacteriales	Corynebacteriaceae	Corynebacterium	Corynebacterium pseudotuberculosis
GCF_000248375.1	Corynebacterium pseudotuberculosis 316	1719	Bacteria	Actinobacteria	Actinobacteria	Corynebacteriales	Corynebacteriaceae	Corynebacterium	Corynebacterium pseudotuberculosis
GCF_000255935.1	Corynebacterium pseudotuberculosis P54B96	1719	Bacteria	Actinobacteria	Actinobacteria	Corynebacteriales	Corynebacteriaceae	Corynebacterium	Corynebacterium pseudotuberculosis
GCF_000258385.1	Corynebacterium pseudotuberculosis 267	1719	Bacteria	Actinobacteria	Actinobacteria	Corynebacteriales	Corynebacteriaceae	Corynebacterium	Corynebacterium pseudotuberculosis
GCF_000259155.3	Corynebacterium pseudotuberculosis 31	1719	Bacteria	Actinobacteria	Actinobacteria	Corynebacteriales	Corynebacteriaceae	Corynebacterium	Corynebacterium pseudotuberculosis
GCF_000263755.4	Corynebacterium pseudotuberculosis 258	1719	Bacteria	Actinobacteria	Actinobacteria	Corynebacteriales	Corynebacteriaceae	Corynebacterium	Corynebacterium pseudotuberculosis
GCF_000265545.1	Corynebacterium pseudotuberculosis Cp162	1719	Bacteria	Actinobacteria	Actinobacteria	Corynebacteriales	Corynebacteriaceae	Corynebacterium	Corynebacterium pseudotuberculosis
GCF_000730365.1	Corynebacterium pseudotuberculosis strain=48252	1719	Bacteria	Actinobacteria	Actinobacteria	Corynebacteriales	Corynebacteriaceae	Corynebacterium	Corynebacterium pseudotuberculosis
GCF_000730405.1	Corynebacterium pseudotuberculosis strain=CS_10	1719	Bacteria	Actinobacteria	Actinobacteria	Corynebacteriales	Corynebacteriaceae	Corynebacterium	Corynebacterium pseudotuberculosis
GCF_000730445.1	Corynebacterium pseudotuberculosis strain=Ft_2193/67	1719	Bacteria	Actinobacteria	Actinobacteria	Corynebacteriales	Corynebacteriaceae	Corynebacterium	Corynebacterium pseudotuberculosis
GCF_000814865.1	Corynebacterium pseudotuberculosis strain=VD57	1719	Bacteria	Actinobacteria	Actinobacteria	Corynebacteriales	Corynebacteriaceae	Corynebacterium	Corynebacterium pseudotuberculosis
GCF_000972805.1	Corynebacterium pseudotuberculosis strain=226	1719	Bacteria	Actinobacteria	Actinobacteria	Corynebacteriales	Corynebacteriaceae	Corynebacterium	Corynebacterium pseudotuberculosis
GCF_001017615.1	Corynebacterium pseudotuberculosis strain=12C	1719	Bacteria	Actinobacteria	Actinobacteria	Corynebacteriales	Corynebacteriaceae	Corynebacterium	Corynebacterium pseudotuberculosis
GCF_001026945.1	Corynebacterium pseudotuberculosis strain=29156	1719	Bacteria	Actinobacteria	Actinobacteria	Corynebacteriales	Corynebacteriaceae	Corynebacterium	Corynebacterium pseudotuberculosis
GCF_001047215.1	Corynebacterium pseudotuberculosis strain=262	1719	Bacteria	Actinobacteria	Actinobacteria	Corynebacteriales	Corynebacteriaceae	Corynebacterium	Corynebacterium pseudotuberculosis
GCF_001186445.1	Corynebacterium pseudotuberculosis strain=E19	1719	Bacteria	Actinobacteria	Actinobacteria	Corynebacteriales	Corynebacteriaceae	Corynebacterium	Corynebacterium pseudotuberculosis
GCF_001298505.1	Corynebacterium pseudotuberculosis strain=PO269-5	1719	Bacteria	Actinobacteria	Actinobacteria	Corynebacteriales	Corynebacteriaceae	Corynebacterium	Corynebacterium pseudotuberculosis
GCF_001433475.1	Corynebacterium pseudotuberculosis strain=1002B	1719	Bacteria	Actinobacteria	Actinobacteria	Corynebacteriales	Corynebacteriaceae	Corynebacterium	Corynebacterium pseudotuberculosis
GCF_001447295.1	Corynebacterium pseudotuberculosis strain=N1	1719	Bacteria	Actinobacteria	Actinobacteria	Corynebacteriales	Corynebacteriaceae	Corynebacterium	Corynebacterium pseudotuberculosis
GCF_001456175.1	Corynebacterium pseudotuberculosis strain=PA01	1719	Bacteria	Actinobacteria	Actinobacteria	Corynebacteriales	Corynebacteriaceae	Corynebacterium	Corynebacterium pseudotuberculosis
GCF_001481675.1	Corynebacterium pseudotuberculosis strain=MEX25	1719	Bacteria	Actinobacteria	Actinobacteria	Corynebacteriales	Corynebacteriaceae	Corynebacterium	Corynebacterium pseudotuberculosis
GCF_001481715.1	Corynebacterium pseudotuberculosis strain=PO222/4-1	1719	Bacteria	Actinobacteria	Actinobacteria	Corynebacteriales	Corynebacteriaceae	Corynebacterium	Corynebacterium pseudotuberculosis
GCF_001481755.1	Corynebacterium pseudotuberculosis strain=E56	1719	Bacteria	Actinobacteria	Actinobacteria	Corynebacteriales	Corynebacteriaceae	Corynebacterium	Corynebacterium pseudotuberculosis
GCF_001579825.1	Corynebacterium pseudotuberculosis strain=MB11	1719	Bacteria	Actinobacteria	Actinobacteria	Corynebacteriales	Corynebacteriaceae	Corynebacterium	Corynebacterium pseudotuberculosis
GCF_001579865.1	Corynebacterium pseudotuberculosis strain=MB14	1719	Bacteria	Actinobacteria	Actinobacteria	Corynebacteriales	Corynebacteriaceae	Corynebacterium	Corynebacterium pseudotuberculosis
GCF_001579885.1	Corynebacterium pseudotuberculosis strain=MB30	1719	Bacteria	Actinobacteria	Actinobacteria	Corynebacteriales	Corynebacteriaceae	Corynebacterium	Corynebacterium pseudotuberculosis
GCF_001579925.1	Corynebacterium pseudotuberculosis strain=MB66	1719	Bacteria	Actinobacteria	Actinobacteria	Corynebacteriales	Corynebacteriaceae	Corynebacterium	Corynebacterium pseudotuberculosis
GCF_001653295.1	Corynebacterium pseudotuberculosis strain=E55	1719	Bacteria	Actinobacteria	Actinobacteria	Corynebacteriales	Corynebacteriaceae	Corynebacterium	Corynebacterium pseudotuberculosis
GCF_001653315.1	Corynebacterium pseudotuberculosis strain=MEX9	1719	Bacteria	Actinobacteria	Actinobacteria	Corynebacteriales	Corynebacteriaceae	Corynebacterium	Corynebacterium pseudotuberculosis
GCF_001663495.1	Corynebacterium pseudotuberculosis strain=PA02	1719	Bacteria	Actinobacteria	Actinobacteria	Corynebacteriales	Corynebacteriaceae	Corynebacterium	Corynebacterium pseudotuberculosis
GCF_001682255.1	Corynebacterium pseudotuberculosis strain=T1	1719	Bacteria	Actinobacteria	Actinobacteria	Corynebacteriales	Corynebacteriaceae	Corynebacterium	Corynebacterium pseudotuberculosis
GCF_001682275.1	Corynebacterium pseudotuberculosis strain=Cp13	1719	Bacteria	Actinobacteria	Actinobacteria	Corynebacteriales	Corynebacteriaceae	Corynebacterium	Corynebacterium pseudotuberculosis
GCF_000177535.2	Corynebacterium resistens DSM 45100	258224	Bacteria	Actinobacteria	Actinobacteria	Corynebacteriales	Corynebacteriaceae	Corynebacterium	Corynebacterium resistens
GCF_001586215.1	Corynebacterium simulans strain=PES1	146827	Bacteria	Actinobacteria	Actinobacteria	Corynebacteriales	Corynebacteriaceae	Corynebacterium	Corynebacterium simulans
GCF_001586235.1	Corynebacterium simulans strain=Wattiau	146827	Bacteria	Actinobacteria	Actinobacteria	Corynebacteriales	Corynebacteriaceae	Corynebacterium	Corynebacterium simulans
GCF_000833575.1	Corynebacterium singulare strain=IBS B52218	161899	Bacteria	Actinobacteria	Actinobacteria	Corynebacteriales	Corynebacteriaceae	Corynebacterium	Corynebacterium singulare
GCF_000755185.1	Corynebacterium sp. ATCC 6931	1487956	Bacteria	Actinobacteria	Actinobacteria	Corynebacteriales	Corynebacteriaceae	Corynebacterium	Corynebacterium sp. ATCC 6931
GCF_001643015.1	Corynebacterium sp. JZ16	1652495	Bacteria	Actinobacteria	Actinobacteria	Corynebacteriales	Corynebacteriaceae	Corynebacterium	Corynebacterium sp. JZ16
GCF_001561975.1	Corynebacterium stationis strain=ATCC 6872	1705	Bacteria	Actinobacteria	Actinobacteria	Corynebacteriales	Corynebacteriaceae	Corynebacterium	Corynebacterium stationis
GCF_000418365.1	Corynebacterium terpenotabidum Y-11	89154	Bacteria	Actinobacteria	Actinobacteria	Corynebacteriales	Corynebacteriaceae	Corynebacterium	Corynebacterium terpenotabidum
GCF_001021045.1	Corynebacterium testudinoris strain=DSM 44614	136857	Bacteria	Actinobacteria	Actinobacteria	Corynebacteriales	Corynebacteriaceae	Corynebacterium	Corynebacterium testudinoris
GCF_000215645.1	Corynebacterium ulcerans 809	65058	Bacteria	Actinobacteria	Actinobacteria	Corynebacteriales	Corynebacteriaceae	Corynebacterium	Corynebacterium ulcerans
GCF_000215665.1	Corynebacterium ulcerans BR-AD22	65058	Bacteria	Actinobacteria	Actinobacteria	Corynebacteriales	Corynebacteriaceae	Corynebacterium	Corynebacterium ulcerans
GCF_000306825.1	Corynebacterium ulcerans 0102	65058	Bacteria	Actinobacteria	Actinobacteria	Corynebacteriales	Corynebacteriaceae	Corynebacterium	Corynebacterium ulcerans
GCF_000499805.2	Corynebacterium ulcerans FRC58	65058	Bacteria	Actinobacteria	Actinobacteria	Corynebacteriales	Corynebacteriaceae	Corynebacterium	Corynebacterium ulcerans
GCF_000767415.1	Corynebacterium ulcerans strain=210932	65058	Bacteria	Actinobacteria	Actinobacteria	Corynebacteriales	Corynebacteriaceae	Corynebacterium	Corynebacterium ulcerans
GCF_000767645.1	Corynebacterium ulcerans strain=210931	65058	Bacteria	Actinobacteria	Actinobacteria	Corynebacteriales	Corynebacteriaceae	Corynebacterium	Corynebacterium ulcerans
GCF_000767685.1	Corynebacterium ulcerans FRC11	65058	Bacteria	Actinobacteria	Actinobacteria	Corynebacteriales	Corynebacteriaceae	Corynebacterium	Corynebacterium ulcerans
GCF_000769635.1	Corynebacterium ulcerans strain=05146	65058	Bacteria	Actinobacteria	Actinobacteria	Corynebacteriales	Corynebacteriaceae	Corynebacterium	Corynebacterium ulcerans
GCF_000968945.1	Corynebacterium ulcerans 131002	65058	Bacteria	Actinobacteria	Actinobacteria	Corynebacteriales	Corynebacteriaceae	Corynebacterium	Corynebacterium ulcerans
GCF_001281445.1	Corynebacterium ulcerans strain=131001	65058	Bacteria	Actinobacteria	Actinobacteria	Corynebacteriales	Corynebacteriaceae	Corynebacterium	Corynebacterium ulcerans
GCF_000069945.1	Corynebacterium urealyticum DSM 7109	43771	Bacteria	Actinobacteria	Actinobacteria	Corynebacteriales	Corynebacteriaceae	Corynebacterium	Corynebacterium urealyticum
GCF_000338095.1	Corynebacterium urealyticum DSM 7111	43771	Bacteria	Actinobacteria	Actinobacteria	Corynebacteriales	Corynebacteriaceae	Corynebacterium	Corynebacterium urealyticum
GCF_000747315.1	Corynebacterium ureicelerivorans strain=IMMIB RIV-2301	401472	Bacteria	Actinobacteria	Actinobacteria	Corynebacteriales	Corynebacteriaceae	Corynebacterium	Corynebacterium ureicelerivorans
GCF_001021065.1	Corynebacterium uterequi strain=DSM 45634	1072256	Bacteria	Actinobacteria	Actinobacteria	Corynebacteriales	Corynebacteriaceae	Corynebacterium	Corynebacterium uterequi
GCF_000179395.2	Corynebacterium variabile DSM 44702	1727	Bacteria	Actinobacteria	Actinobacteria	Corynebacteriales	Corynebacteriaceae	Corynebacterium	Corynebacterium variabile
GCF_000550805.1	Corynebacterium vitaeruminis DSM 20294	38305	Bacteria	Actinobacteria	Actinobacteria	Corynebacteriales	Corynebacteriaceae	Corynebacterium	Corynebacterium vitaeruminis
GCF_000007765.1	Coxiella burnetii RSA 493	777	Bacteria	Proteobacteria	Gammaproteobacteria	Legionellales	Coxiellaceae	Coxiella	Coxiella burnetii
GCF_000017105.1	Coxiella burnetii Dugway 5J108-111	777	Bacteria	Proteobacteria	Gammaproteobacteria	Legionellales	Coxiellaceae	Coxiella	Coxiella burnetii
GCF_000018745.1	Coxiella burnetii RSA 331	777	Bacteria	Proteobacteria	Gammaproteobacteria	Legionellales	Coxiellaceae	Coxiella	Coxiella burnetii
GCF_000019865.1	Coxiella burnetii CbuG_Q212	777	Bacteria	Proteobacteria	Gammaproteobacteria	Legionellales	Coxiellaceae	Coxiella	Coxiella burnetii
GCF_000019885.1	Coxiella burnetii CbuK_Q154	777	Bacteria	Proteobacteria	Gammaproteobacteria	Legionellales	Coxiellaceae	Coxiella	Coxiella burnetii
GCF_000367725.2	Coxiella burnetii Z3055	777	Bacteria	Proteobacteria	Gammaproteobacteria	Legionellales	Coxiellaceae	Coxiella	Coxiella burnetii
GCF_001572745.1	Coxiella burnetii strain=3262	777	Bacteria	Proteobacteria	Gammaproteobacteria	Legionellales	Coxiellaceae	Coxiella	Coxiella burnetii
GCF_000815025.1	Coxiella endosymbiont of Amblyomma americanum	325775	Bacteria	Proteobacteria	Gammaproteobacteria	Legionellales	Coxiellaceae	Coxiella	Coxiella endosymbiont of Amblyomma americanum
GCF_001077715.1	Coxiella-like endosymbiont strain=CRt	1592897	Bacteria	Proteobacteria	Gammaproteobacteria	Legionellales	Coxiellaceae	-	Coxiella-like endosymbiont
GCF_000317495.1	Crinalium epipsammum PCC 9333	241425	Bacteria	Cyanobacteria	-	Oscillatoriales	Gomontiellaceae	Crinalium	Crinalium epipsammum
GCF_000196315.1	Croceibacter atlanticus HTCC2559	313588	Bacteria	Bacteroidetes	Flavobacteriia	Flavobacteriales	Flavobacteriaceae	Croceibacter	Croceibacter atlanticus
GCF_001028705.1	Croceicoccus naphthovorans strain=PQ-2	1348774	Bacteria	Proteobacteria	Alphaproteobacteria	Sphingomonadales	Erythrobacteraceae	Croceicoccus	Croceicoccus naphthovorans
GCF_001277255.1	Cronobacter condimenti 1330	1163710	Bacteria	Proteobacteria	Gammaproteobacteria	Enterobacterales	Enterobacteriaceae	Cronobacter	Cronobacter condimenti
GCF_001277235.1	Cronobacter dublinensis subsp. dublinensis LMG 23823	413497	Bacteria	Proteobacteria	Gammaproteobacteria	Enterobacterales	Enterobacteriaceae	Cronobacter	Cronobacter dublinensis
GCF_001277215.2	Cronobacter malonaticus LMG 23826	413503	Bacteria	Proteobacteria	Gammaproteobacteria	Enterobacterales	Enterobacteriaceae	Cronobacter	Cronobacter malonaticus
GCF_001277195.1	Cronobacter muytjensii ATCC 51329	413501	Bacteria	Proteobacteria	Gammaproteobacteria	Enterobacterales	Enterobacteriaceae	Cronobacter	Cronobacter muytjensii
GCF_000017665.1	Cronobacter sakazakii ATCC BAA-894	28141	Bacteria	Proteobacteria	Gammaproteobacteria	Enterobacterales	Enterobacteriaceae	Cronobacter	Cronobacter sakazakii
GCF_000263215.1	Cronobacter sakazakii ES15	28141	Bacteria	Proteobacteria	Gammaproteobacteria	Enterobacterales	Enterobacteriaceae	Cronobacter	Cronobacter sakazakii
GCF_000339015.1	Cronobacter sakazakii SP291	28141	Bacteria	Proteobacteria	Gammaproteobacteria	Enterobacterales	Enterobacteriaceae	Cronobacter	Cronobacter sakazakii
GCF_000504545.1	Cronobacter sakazakii CMCC 45402	28141	Bacteria	Proteobacteria	Gammaproteobacteria	Enterobacterales	Enterobacteriaceae	Cronobacter	Cronobacter sakazakii
GCF_000982825.1	Cronobacter sakazakii strain=ATCC 29544	28141	Bacteria	Proteobacteria	Gammaproteobacteria	Enterobacterales	Enterobacteriaceae	Cronobacter	Cronobacter sakazakii
GCF_001277275.1	Cronobacter sakazakii strain=NCTC 8155	28141	Bacteria	Proteobacteria	Gammaproteobacteria	Enterobacterales	Enterobacteriaceae	Cronobacter	Cronobacter sakazakii
GCF_000027065.2	Cronobacter turicensis z3032	413502	Bacteria	Proteobacteria	Gammaproteobacteria	Enterobacterales	Enterobacteriaceae	Cronobacter	Cronobacter turicensis
GCF_001277175.1	Cronobacter universalis NCTC 9529	535744	Bacteria	Proteobacteria	Gammaproteobacteria	Enterobacterales	Enterobacteriaceae	Cronobacter	Cronobacter universalis
GCF_001679725.1	Cryobacterium arcticum strain=PAMC 27867	670052	Bacteria	Actinobacteria	Actinobacteria	Micrococcales	Microbacteriaceae	Cryobacterium	Cryobacterium arcticum
GCF_000023845.1	Cryptobacterium curtum DSM 15641	84163	Bacteria	Actinobacteria	Coriobacteriia	Eggerthellales	Eggerthellaceae	Cryptobacterium	Cryptobacterium curtum
GCF_000832305.1	Cupriavidus basilensis strain=4G11	68895	Bacteria	Proteobacteria	Betaproteobacteria	Burkholderiales	Burkholderiaceae	Cupriavidus	Cupriavidus basilensis
GCF_001281465.1	Cupriavidus gilardii CR3	82541	Bacteria	Proteobacteria	Betaproteobacteria	Burkholderiales	Burkholderiaceae	Cupriavidus	Cupriavidus gilardii
GCF_000196015.1	Cupriavidus metallidurans CH34	119219	Bacteria	Proteobacteria	Betaproteobacteria	Burkholderiales	Burkholderiaceae	Cupriavidus	Cupriavidus metallidurans
GCF_000009285.1	Ralstonia eutropha H16	106590	Bacteria	Proteobacteria	Betaproteobacteria	Burkholderiales	Burkholderiaceae	Cupriavidus	Cupriavidus necator
GCF_000219215.1	Cupriavidus necator N-1	106590	Bacteria	Proteobacteria	Betaproteobacteria	Burkholderiales	Burkholderiaceae	Cupriavidus	Cupriavidus necator
GCF_000203875.1	Ralstonia eutropha JMP134	248026	Bacteria	Proteobacteria	Betaproteobacteria	Burkholderiales	Burkholderiaceae	Cupriavidus	Cupriavidus pinatubonensis
GCF_000772085.1	Curtobacterium sp. MR_MD2014	1561023	Bacteria	Actinobacteria	Actinobacteria	Micrococcales	Microbacteriaceae	Curtobacterium	Curtobacterium sp. MR_MD2014
GCF_000317675.1	Cyanobacterium aponinum PCC 10605	379064	Bacteria	Cyanobacteria	-	Chroococcales	Cyanobacteriaceae	Cyanobacterium	Cyanobacterium aponinum
GCF_000829235.1	cyanobacterium endosymbiont of Epithemia turgida isolate EtSB Lake Yunoko	718217	Bacteria	Cyanobacteria	-	-	-	-	cyanobacterium endosymbiont of Epithemia turgida
GCF_000316515.1	Cyanobium gracile PCC 6307	59930	Bacteria	Cyanobacteria	-	Synechococcales	Synechococcaceae	Cyanobium	Cyanobium gracile
GCF_000017845.1	Cyanothece sp. ATCC 51142	43989	Bacteria	Cyanobacteria	-	Oscillatoriales	Cyanothecaceae	Cyanothece	Cyanothece sp. ATCC 51142
GCF_000021825.1	Cyanothece sp. PCC 7424	65393	Bacteria	Cyanobacteria	-	Oscillatoriales	Cyanothecaceae	Cyanothece	Cyanothece sp. PCC 7424
GCF_000022045.1	Cyanothece sp. PCC 7425	395961	Bacteria	Cyanobacteria	-	Oscillatoriales	Cyanothecaceae	Cyanothece	Cyanothece sp. PCC 7425
GCF_000147335.1	Cyanothece sp. PCC 7822	497965	Bacteria	Cyanobacteria	-	Oscillatoriales	Cyanothecaceae	Cyanothece	Cyanothece sp. PCC 7822
GCF_000021805.1	Cyanothece sp. PCC 8801	41431	Bacteria	Cyanobacteria	-	Oscillatoriales	Cyanothecaceae	Cyanothece	Cyanothece sp. PCC 8801
GCF_000024045.1	Cyanothece sp. PCC 8802	395962	Bacteria	Cyanobacteria	-	Oscillatoriales	Cyanothecaceae	Cyanothece	Cyanothece sp. PCC 8802
GCF_001050135.1	Cyclobacterium amurskyense strain=KCTC 12363	320787	Bacteria	Bacteroidetes	Cytophagia	Cytophagales	Cyclobacteriaceae	Cyclobacterium	Cyclobacterium amurskyense
GCF_000222485.1	Cyclobacterium marinum DSM 745	104	Bacteria	Bacteroidetes	Cytophagia	Cytophagales	Cyclobacteriaceae	Cyclobacterium	Cyclobacterium marinum
GCF_000299965.1	Cycloclasticus sp. P1	385025	Bacteria	Proteobacteria	Gammaproteobacteria	Thiotrichales	Piscirickettsiaceae	Cycloclasticus	Cycloclasticus sp. P1
GCF_000442595.1	Cycloclasticus zancles 78-ME	1329899	Bacteria	Proteobacteria	Gammaproteobacteria	Thiotrichales	Piscirickettsiaceae	Cycloclasticus	Cycloclasticus zancles
GCF_000014145.1	Cytophaga hutchinsonii ATCC 33406	985	Bacteria	Bacteroidetes	Cytophagia	Cytophagales	Cytophagaceae	Cytophaga	Cytophaga hutchinsonii
GCF_000317615.1	Dactylococcopsis salina PCC 8305	292566	Bacteria	Cyanobacteria	-	Synechococcales	Synechococcaceae	Dactylococcopsis	Dactylococcopsis salina
GCF_000012425.1	Dechloromonas aromatica RCB	259537	Bacteria	Proteobacteria	Betaproteobacteria	Rhodocyclales	Rhodocyclaceae	Dechloromonas	Dechloromonas aromatica
GCF_000010985.1	Deferribacter desulfuricans SSM1	197162	Bacteria	Deferribacteres	Deferribacteres	Deferribacterales	Deferribacteraceae	Deferribacter	Deferribacter desulfuricans
GCF_001620265.1	Defluviimonas alba strain=cai42	1335048	Bacteria	Proteobacteria	Alphaproteobacteria	Rhodobacterales	Rhodobacteraceae	Defluviimonas	Defluviimonas alba
GCF_000953715.1	Defluviitoga tunisiensis L3	1006576	Bacteria	Thermotogae	Thermotogae	Petrotogales	-	Defluviitoga	Defluviitoga tunisiensis
GCF_000512895.1	Dehalobacter restrictus DSM 9455	55583	Bacteria	Firmicutes	Clostridia	Clostridiales	Peptococcaceae	Dehalobacter	Dehalobacter restrictus
GCF_000305815.1	Dehalobacter sp. CF	1131462	Bacteria	Firmicutes	Clostridia	Clostridiales	Peptococcaceae	Dehalobacter	Dehalobacter sp. CF
GCF_000305775.1	Dehalobacter sp. DCA	1147129	Bacteria	Firmicutes	Clostridia	Clostridiales	Peptococcaceae	Dehalobacter	Dehalobacter sp. DCA
GCF_000009025.1	Dehalococcoides mccartyi CBDB1	61435	Bacteria	Chloroflexi	Dehalococcoidia	Dehalococcoidales	Dehalococcoidaceae	Dehalococcoides	Dehalococcoides mccartyi
GCF_000011905.1	Dehalococcoides mccartyi 195	61435	Bacteria	Chloroflexi	Dehalococcoidia	Dehalococcoidales	Dehalococcoidaceae	Dehalococcoides	Dehalococcoides mccartyi
GCF_000016705.1	Dehalococcoides mccartyi BAV1	61435	Bacteria	Chloroflexi	Dehalococcoidia	Dehalococcoidales	Dehalococcoidaceae	Dehalococcoides	Dehalococcoides mccartyi
GCF_000025025.1	Dehalococcoides mccartyi VS	61435	Bacteria	Chloroflexi	Dehalococcoidia	Dehalococcoidales	Dehalococcoidaceae	Dehalococcoides	Dehalococcoides mccartyi
GCF_000025585.1	Dehalococcoides mccartyi GT	61435	Bacteria	Chloroflexi	Dehalococcoidia	Dehalococcoidales	Dehalococcoidaceae	Dehalococcoides	Dehalococcoides mccartyi
GCF_000341655.1	Dehalococcoides mccartyi DCMB5	61435	Bacteria	Chloroflexi	Dehalococcoidia	Dehalococcoidales	Dehalococcoidaceae	Dehalococcoides	Dehalococcoides mccartyi
GCF_000341695.1	Dehalococcoides mccartyi BTF08	61435	Bacteria	Chloroflexi	Dehalococcoidia	Dehalococcoidales	Dehalococcoidaceae	Dehalococcoides	Dehalococcoides mccartyi
GCF_000499365.1	Dehalococcoides mccartyi GY50	61435	Bacteria	Chloroflexi	Dehalococcoidia	Dehalococcoidales	Dehalococcoidaceae	Dehalococcoides	Dehalococcoides mccartyi
GCF_000830885.1	Dehalococcoides mccartyi CG5	61435	Bacteria	Chloroflexi	Dehalococcoidia	Dehalococcoidales	Dehalococcoidaceae	Dehalococcoides	Dehalococcoides mccartyi
GCF_000830905.1	Dehalococcoides mccartyi CG4	61435	Bacteria	Chloroflexi	Dehalococcoidia	Dehalococcoidales	Dehalococcoidaceae	Dehalococcoides	Dehalococcoides mccartyi
GCF_000830925.1	Dehalococcoides mccartyi CG1	61435	Bacteria	Chloroflexi	Dehalococcoidia	Dehalococcoidales	Dehalococcoidaceae	Dehalococcoides	Dehalococcoides mccartyi
GCF_001547795.1	Dehalococcoides mccartyi IBARAKI	61435	Bacteria	Chloroflexi	Dehalococcoidia	Dehalococcoidales	Dehalococcoidaceae	Dehalococcoides	Dehalococcoides mccartyi
GCF_001610775.1	Dehalococcoides mccartyi strain=11a5	61435	Bacteria	Chloroflexi	Dehalococcoidia	Dehalococcoidales	Dehalococcoidaceae	Dehalococcoides	Dehalococcoides mccartyi
GCF_001010485.1	Dehalococcoides sp. UCH007	1522671	Bacteria	Chloroflexi	Dehalococcoidia	Dehalococcoidales	Dehalococcoidaceae	Dehalococcoides	Dehalococcoides sp. UCH007
GCF_000143165.1	Dehalogenimonas lykanthroporepellens BL-DC-9	552810	Bacteria	Chloroflexi	Dehalococcoidia	-	-	Dehalogenimonas	Dehalogenimonas lykanthroporepellens
GCF_001005265.1	Dehalogenimonas sp. WBC-2	943347	Bacteria	Chloroflexi	Dehalococcoidia	-	-	Dehalogenimonas	Dehalogenimonas sp. WBC-2
GCF_001507665.1	Deinococcus actinosclerus strain=BM2	1768108	Bacteria	Deinococcus-Thermus	Deinococci	Deinococcales	Deinococcaceae	Deinococcus	Deinococcus actinosclerus
GCF_000020685.1	Deinococcus deserti VCD115	310783	Bacteria	Deinococcus-Thermus	Deinococci	Deinococcales	Deinococcaceae	Deinococcus	Deinococcus deserti
GCF_000196275.1	Deinococcus geothermalis DSM 11300	68909	Bacteria	Deinococcus-Thermus	Deinococci	Deinococcales	Deinococcaceae	Deinococcus	Deinococcus geothermalis
GCF_000252445.1	Deinococcus gobiensis I-0	502394	Bacteria	Deinococcus-Thermus	Deinococci	Deinococcales	Deinococcaceae	Deinococcus	Deinococcus gobiensis
GCF_000186385.1	Deinococcus maricopensis DSM 21211	309887	Bacteria	Deinococcus-Thermus	Deinococci	Deinococcales	Deinococcaceae	Deinococcus	Deinococcus maricopensis
GCF_000317835.1	Deinococcus peraridilitoris DSM 19664	432329	Bacteria	Deinococcus-Thermus	Deinococci	Deinococcales	Deinococcaceae	Deinococcus	Deinococcus peraridilitoris
GCF_000190555.1	Deinococcus proteolyticus MRP	55148	Bacteria	Deinococcus-Thermus	Deinococci	Deinococcales	Deinococcaceae	Deinococcus	Deinococcus proteolyticus
GCF_001644565.1	Deinococcus puniceus strain=DY1	1182568	Bacteria	Deinococcus-Thermus	Deinococci	Deinococcales	Deinococcaceae	Deinococcus	Deinococcus puniceus
GCF_000008565.1	Deinococcus radiodurans R1	1299	Bacteria	Deinococcus-Thermus	Deinococci	Deinococcales	Deinococcaceae	Deinococcus	Deinococcus radiodurans
GCF_001638825.1	Deinococcus radiodurans R1 [redundant no. 2]	1299	Bacteria	Deinococcus-Thermus	Deinococci	Deinococcales	Deinococcaceae	Deinococcus	Deinococcus radiodurans
GCF_001007995.1	'Deinococcus soli' Cha et al. 2014 strain=N5	1309411	Bacteria	Deinococcus-Thermus	Deinococci	Deinococcales	Deinococcaceae	Deinococcus	'Deinococcus soli' Cha et al. 2014
GCF_000800395.1	Deinococcus swuensis strain=DY59	1182571	Bacteria	Deinococcus-Thermus	Deinococci	Deinococcales	Deinococcaceae	Deinococcus	Deinococcus swuensis
GCF_000018665.1	Delftia acidovorans SPH-1	80866	Bacteria	Proteobacteria	Betaproteobacteria	Burkholderiales	Comamonadaceae	Delftia	Delftia acidovorans
GCF_000214395.1	Delftia sp. Cs1-4	742013	Bacteria	Proteobacteria	Betaproteobacteria	Burkholderiales	Comamonadaceae	Delftia	Delftia sp. Cs1-4
GCF_001643775.1	Denitrobacterium detoxificans strain=NPOH1	79604	Bacteria	Actinobacteria	Coriobacteriia	Eggerthellales	Eggerthellaceae	Denitrobacterium	Denitrobacterium detoxificans
GCF_000025725.1	Denitrovibrio acetiphilus DSM 12809	118000	Bacteria	Deferribacteres	Deferribacteres	Deferribacterales	Deferribacteraceae	Denitrovibrio	Denitrovibrio acetiphilus
GCF_001678905.1	Dermabacter vaginalis strain=AD1-86	1630135	Bacteria	Actinobacteria	Actinobacteria	Micrococcales	Dermabacteraceae	Dermabacter	Dermabacter vaginalis
GCF_000725405.1	Dermacoccus nishinomiyaensis strain=M25	1274	Bacteria	Actinobacteria	Actinobacteria	Micrococcales	Dermacoccaceae	Dermacoccus	Dermacoccus nishinomiyaensis
GCF_000143965.1	Desulfarculus baarsii DSM 2075	453230	Bacteria	Proteobacteria	Deltaproteobacteria	Desulfarculales	Desulfarculaceae	Desulfarculus	Desulfarculus baarsii
GCF_000021905.1	Desulfatibacillum alkenivorans AK-01	259354	Bacteria	Proteobacteria	Deltaproteobacteria	Desulfobacterales	Desulfobacteraceae	Desulfatibacillum	Desulfatibacillum alkenivorans
GCF_000243155.2	Desulfitobacterium dehalogenans ATCC 51507	36854	Bacteria	Firmicutes	Clostridia	Clostridiales	Peptococcaceae	Desulfitobacterium	Desulfitobacterium dehalogenans
GCF_000243135.2	Desulfitobacterium dichloroeliminans LMG P-21439	233055	Bacteria	Firmicutes	Clostridia	Clostridiales	Peptococcaceae	Desulfitobacterium	Desulfitobacterium dichloroeliminans
GCF_000010045.1	Desulfitobacterium hafniense Y51	49338	Bacteria	Firmicutes	Clostridia	Clostridiales	Peptococcaceae	Desulfitobacterium	Desulfitobacterium hafniense
GCF_000021925.1	Desulfitobacterium hafniense DCB-2	49338	Bacteria	Firmicutes	Clostridia	Clostridiales	Peptococcaceae	Desulfitobacterium	Desulfitobacterium hafniense
GCF_000231405.2	Desulfitobacterium metallireducens DSM 15288	142877	Bacteria	Firmicutes	Clostridia	Clostridiales	Peptococcaceae	Desulfitobacterium	Desulfitobacterium metallireducens
GCF_000195295.1	Desulfobacca acetoxidans DSM 11109	60893	Bacteria	Proteobacteria	Deltaproteobacteria	Syntrophobacterales	Syntrophaceae	Desulfobacca	Desulfobacca acetoxidans
GCF_000020365.1	Desulfobacterium autotrophicum HRM2	2296	Bacteria	Proteobacteria	Deltaproteobacteria	Desulfobacterales	Desulfobacteraceae	Desulfobacterium	Desulfobacterium autotrophicum
GCF_000307105.1	Desulfobacula toluolica Tol2	28223	Bacteria	Proteobacteria	Deltaproteobacteria	Desulfobacterales	Desulfobacteraceae	Desulfobacula	Desulfobacula toluolica
GCF_000186885.1	Desulfobulbus propionicus DSM 2032	894	Bacteria	Proteobacteria	Deltaproteobacteria	Desulfobacterales	Desulfobulbaceae	Desulfobulbus	Desulfobulbus propionicus
GCF_000341395.1	Desulfocapsa sulfexigens DSM 10523	65555	Bacteria	Proteobacteria	Deltaproteobacteria	Desulfobacterales	Desulfobulbaceae	Desulfocapsa	Desulfocapsa sulfexigens
GCF_000018405.1	Desulfococcus oleovorans Hxd3	181663	Bacteria	Proteobacteria	Deltaproteobacteria	Desulfobacterales	Desulfobacteraceae	Desulfococcus	Desulfococcus oleovorans
GCF_000024325.1	Desulfohalobium retbaense DSM 5692	45663	Bacteria	Proteobacteria	Deltaproteobacteria	Desulfovibrionales	Desulfohalobiaceae	Desulfohalobium	Desulfohalobium retbaense
GCF_000023225.1	Desulfomicrobium baculatum DSM 4028	899	Bacteria	Proteobacteria	Deltaproteobacteria	Desulfovibrionales	Desulfomicrobiaceae	Desulfomicrobium	Desulfomicrobium baculatum
GCF_001553625.1	Desulfomicrobium orale DSM 12838	132132	Bacteria	Proteobacteria	Deltaproteobacteria	Desulfovibrionales	Desulfomicrobiaceae	Desulfomicrobium	Desulfomicrobium orale
GCF_000266945.1	Desulfomonile tiedjei DSM 6799	2358	Bacteria	Proteobacteria	Deltaproteobacteria	Syntrophobacterales	Syntrophaceae	Desulfomonile	Desulfomonile tiedjei
[truncated: 3,657 more rows]
