# Supplementary material for: A spectrum of verticality across genes
Source: PLoS Genet. 2020 Nov 2;16(11):e1009200. doi: 10.1371/journal.pgen.1009200 (PMC7660906; doi:10.1371/journal.pgen.1009200)
Supplement: S4 Table — (XLSX) [file pgen.1009200.s004.xlsx]

## Sheet: Verticality Average per phylum
S4 Table: Average verticality per taxonomic group (phylum).
	Taxonomic group	Average Verticality of phyla calculated by average verticality of genomes	Average verticality Phyla [Monophyletic clusters summed, Paraphyletic substracted, divided by all clusters]
Bacteria
	Aquificae	3.86006	0.142844
	Chlamydiae	3.77133	0.898661
	Tenericutes	3.66224	0.332836
	Synergistetes	3.64038	0.842906
	Chlorobi	3.26522	0.814871
	Verrucomicrobia	3.23066	0.577441
	Thermotogae	3.21758	0.501937
	Epsilonproteobacteria	3.14391	0.221919
	Negativicutes	3.13833	0.465318
	Chloroflexi	3.11062	0.216873
	Acidithiobacillia	2.82842	1.3605
	Fusobacteria	2.77646	0.478296
	Nitrospirae	2.75259	0.444729
	Erysipelotrichia	2.71346	0.196058
	Spirochaetes	2.69972	0.204249
	Deinococcus-Thermus	2.64459	0.496442
	Clostridia	2.42717	-0.200857
	Alphaproteobacteria	2.42338	-0.175408
	Bacteroidetes	2.29808	0.063569
	Deltaproteobacteria	2.2734	-0.0193322
	Bacilli	2.24362	0.000100579
	Cyanobacteria	2.12355	0.298562
	Acidobacteria	2.12243	0.475879
	Gammaproteobacteria	2.05969	-0.171813
	Betaproteobacteria	2.05762	-0.22362
	Planctomycetes	1.98794	0.477972
	Actinobacteria	1.95863	0.0923476
	Other bacteria	-	-
Archaea
	Methanococcales	3.45424	0.802292
	Thermoplasmatales	3.32495	0.589236
	Methanobacteriales	3.16097	0.722617
	Archaeoglobales	3.07096	0.667409
	Desulfurococcales	3.02761	0.0992962
	Methanomicrobiales	2.99684	0.699751
	Thermococcales	2.76542	0.717279
	Thermoproteales	2.44975	0.364737
	Methanosarcinales	2.38655	0.351439
	Halobacteriales	2.16643	-0.383054
	Sulfolobales	2.12157	0.391001
	Haloferacales	2.03935	-0.163982
	Natrialbales	1.91605	-0.0532458
	Other archaea	-	-

## Sheet: Verticality Average per genome
S4 Table: Average verticality per genome.
# assembly_accession	organism_name_molevol	species_taxid	Superkingdom	Phylum	Class	Order	Family	Genus	Species	Taxonomic group used	Average Verticality of genome
GCF_000005825.2	Bacillus pseudofirmus OF4	79885	Bacteria	Firmicutes	Bacilli	Bacillales	Bacillaceae	Bacillus	Bacillus pseudofirmus	Bacilli	1.66188
GCF_000005845.2	Escherichia coli str. K-12 substr. MG1655	562	Bacteria	Proteobacteria	Gammaproteobacteria	Enterobacterales	Enterobacteriaceae	Escherichia	Escherichia coli	Gammaproteobacteria	1.72297
GCF_000006175.1	Methanococcus voltae A3	2188	Archaea	Euryarchaeota	Methanococci	Methanococcales	Methanococcaceae	Methanococcus	Methanococcus voltae	Methanococcales	1.73523
GCF_000006605.1	Corynebacterium jeikeium K411	38289	Bacteria	Actinobacteria	Actinobacteria	Corynebacteriales	Corynebacteriaceae	Corynebacterium	Corynebacterium jeikeium	Actinobacteria	1.73936
GCF_000006625.1	Ureaplasma parvum serovar 3 str. ATCC 700970	134821	Bacteria	Tenericutes	Mollicutes	Mycoplasmatales	Mycoplasmataceae	Ureaplasma	Ureaplasma parvum	Tenericutes	1.74246
GCF_000006645.1	Yersinia pestis KIM10+	632	Bacteria	Proteobacteria	Gammaproteobacteria	Enterobacterales	Yersiniaceae	Yersinia	Yersinia pestis	Gammaproteobacteria	1.82252
GCF_000006685.1	Chlamydia muridarum str. Nigg	83560	Bacteria	Chlamydiae	Chlamydiia	Chlamydiales	Chlamydiaceae	Chlamydia	Chlamydia muridarum	Chlamydiae	1.83542
GCF_000006725.1	Xylella fastidiosa 9a5c	2371	Bacteria	Proteobacteria	Gammaproteobacteria	Xanthomonadales	Xanthomonadaceae	Xylella	Xylella fastidiosa	Gammaproteobacteria	1.84591
GCF_000006745.1	Vibrio cholerae O1 biovar El Tor str. N16961	666	Bacteria	Proteobacteria	Gammaproteobacteria	Vibrionales	Vibrionaceae	Vibrio	Vibrio cholerae	Gammaproteobacteria	1.84952
GCF_000006765.1	Pseudomonas aeruginosa PAO1	287	Bacteria	Proteobacteria	Gammaproteobacteria	Pseudomonadales	Pseudomonadaceae	Pseudomonas	Pseudomonas aeruginosa	Gammaproteobacteria	1.87257
GCF_000006785.2	Streptococcus pyogenes M1 GAS	1314	Bacteria	Firmicutes	Bacilli	Lactobacillales	Streptococcaceae	Streptococcus	Streptococcus pyogenes	Bacilli	1.87526
GCF_000006805.1	Halobacterium salinarum NRC-1	2242	Archaea	Euryarchaeota	Halobacteria	Halobacteriales	Halobacteriaceae	Halobacterium	Halobacterium salinarum	Halobacteriales	1.87613
GCF_000006825.1	Pasteurella multocida subsp. multocida str. Pm70	747	Bacteria	Proteobacteria	Gammaproteobacteria	Pasteurellales	Pasteurellaceae	Pasteurella	Pasteurella multocida	Gammaproteobacteria	1.88213
GCF_000006845.1	Neisseria gonorrhoeae FA 1090	485	Bacteria	Proteobacteria	Betaproteobacteria	Neisseriales	Neisseriaceae	Neisseria	Neisseria gonorrhoeae	Betaproteobacteria	1.88566
GCF_000006865.1	Lactococcus lactis subsp. lactis Il1403	1358	Bacteria	Firmicutes	Bacilli	Lactobacillales	Streptococcaceae	Lactococcus	Lactococcus lactis	Bacilli	1.89162
GCF_000006885.1	Streptococcus pneumoniae TIGR4	1313	Bacteria	Firmicutes	Bacilli	Lactobacillales	Streptococcaceae	Streptococcus	Streptococcus pneumoniae	Bacilli	1.89327
GCF_000006905.1	Caulobacter crescentus CB15	155892	Bacteria	Proteobacteria	Alphaproteobacteria	Caulobacterales	Caulobacteraceae	Caulobacter	Caulobacter vibrioides	Alphaproteobacteria	1.91414
GCF_000006925.2	Shigella flexneri 2a str. 301	623	Bacteria	Proteobacteria	Gammaproteobacteria	Enterobacterales	Enterobacteriaceae	Shigella	Shigella flexneri	Gammaproteobacteria	1.92077
GCF_000006945.1	Salmonella enterica subsp. enterica serovar Typhimurium str. LT2	28901	Bacteria	Proteobacteria	Gammaproteobacteria	Enterobacterales	Enterobacteriaceae	Salmonella	Salmonella enterica	Gammaproteobacteria	1.9339
GCF_000006965.1	Sinorhizobium meliloti 1021	382	Bacteria	Proteobacteria	Alphaproteobacteria	Rhizobiales	Rhizobiaceae	Sinorhizobium	Sinorhizobium meliloti	Alphaproteobacteria	1.94504
GCF_000006985.1	Chlorobium tepidum TLS	1097	Bacteria	Chlorobi	Chlorobia	Chlorobiales	Chlorobiaceae	Chlorobaculum	Chlorobaculum tepidum	Chlorobi	1.94658
GCF_000007005.1	Sulfolobus solfataricus P2	2287	Archaea	Crenarchaeota	Thermoprotei	Sulfolobales	Sulfolobaceae	Sulfolobus	Sulfolobus solfataricus	Sulfolobales	1.949
GCF_000007025.1	Rickettsia conorii str. Malish 7	781	Bacteria	Proteobacteria	Alphaproteobacteria	Rickettsiales	Rickettsiaceae	Rickettsia	Rickettsia conorii	Alphaproteobacteria	1.94925
GCF_000007045.1	Streptococcus pneumoniae R6	1313	Bacteria	Firmicutes	Bacilli	Lactobacillales	Streptococcaceae	Streptococcus	Streptococcus pneumoniae	Bacilli	1.95804
GCF_000007065.1	Methanosarcina mazei Go1	2209	Archaea	Euryarchaeota	Methanomicrobia	Methanosarcinales	Methanosarcinaceae	Methanosarcina	Methanosarcina mazei	Methanosarcinales	1.95925
GCF_000007085.1	Caldanaerobacter subterraneus subsp. tengcongensis MB4	911092	Bacteria	Firmicutes	Clostridia	Thermoanaerobacterales	Thermoanaerobacteraceae	Caldanaerobacter	Caldanaerobacter subterraneus	Clostridia	1.9644
GCF_000007105.1	Zymomonas mobilis subsp. mobilis ZM4 = ATCC 31821	542	Bacteria	Proteobacteria	Alphaproteobacteria	Sphingomonadales	Sphingomonadaceae	Zymomonas	Zymomonas mobilis	Alphaproteobacteria	1.97713
GCF_000007125.1	Brucella melitensis bv. 1 str. 16M	29459	Bacteria	Proteobacteria	Alphaproteobacteria	Rhizobiales	Brucellaceae	Brucella	Brucella melitensis	Alphaproteobacteria	1.9781
GCF_000007145.1	Xanthomonas campestris pv. campestris str. ATCC 33913	339	Bacteria	Proteobacteria	Gammaproteobacteria	Xanthomonadales	Xanthomonadaceae	Xanthomonas	Xanthomonas campestris	Gammaproteobacteria	1.98823
GCF_000007165.1	Xanthomonas axonopodis pv. citri str. 306	346	Bacteria	Proteobacteria	Gammaproteobacteria	Xanthomonadales	Xanthomonadaceae	Xanthomonas	Xanthomonas citri	Gammaproteobacteria	2.00088
GCF_000007205.1	Chlamydophila pneumoniae TW-183	83558	Bacteria	Chlamydiae	Chlamydiia	Chlamydiales	Chlamydiaceae	Chlamydia	Chlamydia pneumoniae	Chlamydiae	2.005
GCF_000007245.1	Xylella fastidiosa Temecula1	2371	Bacteria	Proteobacteria	Gammaproteobacteria	Xanthomonadales	Xanthomonadaceae	Xylella	Xylella fastidiosa	Gammaproteobacteria	2.00591
GCF_000007265.1	Streptococcus agalactiae 2603V/R	1311	Bacteria	Firmicutes	Bacilli	Lactobacillales	Streptococcaceae	Streptococcus	Streptococcus agalactiae	Bacilli	2.00868
GCF_000007285.1	Streptococcus pyogenes MGAS8232	1314	Bacteria	Firmicutes	Bacilli	Lactobacillales	Streptococcaceae	Streptococcus	Streptococcus pyogenes	Bacilli	2.02262
GCF_000007305.1	Pyrococcus furiosus DSM 3638	2261	Archaea	Euryarchaeota	Thermococci	Thermococcales	Thermococcaceae	Pyrococcus	Pyrococcus furiosus	Thermococcales	2.07337
GCF_000007325.1	Fusobacterium nucleatum subsp. nucleatum ATCC 25586	851	Bacteria	Fusobacteria	Fusobacteriia	Fusobacteriales	Fusobacteriaceae	Fusobacterium	Fusobacterium nucleatum	Fusobacteria	2.07711
GCF_000007345.1	Methanosarcina acetivorans C2A	2214	Archaea	Euryarchaeota	Methanomicrobia	Methanosarcinales	Methanosarcinaceae	Methanosarcina	Methanosarcina acetivorans	Methanosarcinales	2.0787
GCF_000007365.1	Buchnera aphidicola str. Sg (Schizaphis graminum)	9	Bacteria	Proteobacteria	Gammaproteobacteria	Enterobacterales	Erwiniaceae	Buchnera	Buchnera aphidicola	Gammaproteobacteria	2.07977
GCF_000007385.1	Xanthomonas oryzae pv. oryzae KACC 10331	347	Bacteria	Proteobacteria	Gammaproteobacteria	Xanthomonadales	Xanthomonadaceae	Xanthomonas	Xanthomonas oryzae	Gammaproteobacteria	2.08029
GCF_000007405.1	Shigella flexneri 2a str. 2457T	623	Bacteria	Proteobacteria	Gammaproteobacteria	Enterobacterales	Enterobacteriaceae	Shigella	Shigella flexneri	Gammaproteobacteria	2.08168
GCF_000007425.1	Streptococcus pyogenes MGAS315	1314	Bacteria	Firmicutes	Bacilli	Lactobacillales	Streptococcaceae	Streptococcus	Streptococcus pyogenes	Bacilli	2.09834
GCF_000007445.1	Escherichia coli CFT073	562	Bacteria	Proteobacteria	Gammaproteobacteria	Enterobacterales	Enterobacteriaceae	Escherichia	Escherichia coli	Gammaproteobacteria	2.10839
GCF_000007465.2	Streptococcus mutans UA159	1309	Bacteria	Firmicutes	Bacilli	Lactobacillales	Streptococcaceae	Streptococcus	Streptococcus mutans	Bacilli	2.11208
GCF_000007485.1	Tropheryma whipplei str. Twist	2039	Bacteria	Actinobacteria	Actinobacteria	Micrococcales	-	Tropheryma	Tropheryma whipplei	Actinobacteria	2.11438
GCF_000007505.1	Brucella suis 1330	29461	Bacteria	Proteobacteria	Alphaproteobacteria	Rhizobiales	Brucellaceae	Brucella	Brucella suis	Alphaproteobacteria	2.11588
GCF_000007525.1	Bifidobacterium longum NCC2705	216816	Bacteria	Actinobacteria	Actinobacteria	Bifidobacteriales	Bifidobacteriaceae	Bifidobacterium	Bifidobacterium longum	Actinobacteria	2.11662
GCF_000007545.1	Salmonella enterica subsp. enterica serovar Typhi str. Ty2	28901	Bacteria	Proteobacteria	Gammaproteobacteria	Enterobacterales	Enterobacteriaceae	Salmonella	Salmonella enterica	Gammaproteobacteria	2.11813
GCF_000007565.2	Pseudomonas putida KT2440	303	Bacteria	Proteobacteria	Gammaproteobacteria	Pseudomonadales	Pseudomonadaceae	Pseudomonas	Pseudomonas putida	Gammaproteobacteria	2.12067
GCF_000007585.1	Porphyromonas gingivalis W83	837	Bacteria	Bacteroidetes	Bacteroidia	Bacteroidales	Porphyromonadaceae	Porphyromonas	Porphyromonas gingivalis	Bacteroidetes	2.12081
GCF_000007605.1	Chlamydophila caviae GPIC GPIC	83557	Bacteria	Chlamydiae	Chlamydiia	Chlamydiales	Chlamydiaceae	Chlamydia	Chlamydia caviae	Chlamydiae	2.12507
GCF_000007625.1	Clostridium tetani E88	1513	Bacteria	Firmicutes	Clostridia	Clostridiales	Clostridiaceae	Clostridium	Clostridium tetani	Clostridia	2.13255
GCF_000007645.1	Staphylococcus epidermidis ATCC 12228	1282	Bacteria	Firmicutes	Bacilli	Bacillales	Staphylococcaceae	Staphylococcus	Staphylococcus epidermidis	Bacilli	2.13356
GCF_000007665.1	Leifsonia xyli subsp. xyli str. CTCB07	1575	Bacteria	Actinobacteria	Actinobacteria	Micrococcales	Microbacteriaceae	Leifsonia	Leifsonia xyli	Actinobacteria	2.15029
GCF_000007685.1	Leptospira interrogans serovar Copenhageni str. Fiocruz L1-130	173	Bacteria	Spirochaetes	Spirochaetia	-	Leptospiraceae	Leptospira	Leptospira interrogans	Spirochaetes	2.15675
GCF_000007705.1	Chromobacterium violaceum ATCC 12472	536	Bacteria	Proteobacteria	Betaproteobacteria	Neisseriales	Chromobacteriaceae	Chromobacterium	Chromobacterium violaceum	Betaproteobacteria	2.15805
GCF_000007725.1	Buchnera aphidicola str. Bp (Baizongia pistaciae)	9	Bacteria	Proteobacteria	Gammaproteobacteria	Enterobacterales	Erwiniaceae	Buchnera	Buchnera aphidicola	Gammaproteobacteria	2.16039
GCF_000007745.1	Mannheimia succiniciproducens MBEL55E	157673	Bacteria	Proteobacteria	Gammaproteobacteria	Pasteurellales	Pasteurellaceae	Basfia	[Mannheimia] succiniciproducens	Gammaproteobacteria	2.17155
GCF_000007765.1	Coxiella burnetii RSA 493	777	Bacteria	Proteobacteria	Gammaproteobacteria	Legionellales	Coxiellaceae	Coxiella	Coxiella burnetii	Gammaproteobacteria	2.17293
GCF_000007785.1	Enterococcus faecalis V583	1351	Bacteria	Firmicutes	Bacilli	Lactobacillales	Enterococcaceae	Enterococcus	Enterococcus faecalis	Bacilli	2.18332
GCF_000007805.1	[Pseudomonas syringae] pv. tomato str. DC3000	251701	Bacteria	Proteobacteria	Gammaproteobacteria	Pseudomonadales	Pseudomonadaceae	Pseudomonas	Pseudomonas syringae group genomosp. 3	Gammaproteobacteria	2.1895
GCF_000007825.1	Bacillus cereus ATCC 14579	1396	Bacteria	Firmicutes	Bacilli	Bacillales	Bacillaceae	Bacillus	Bacillus cereus	Bacilli	2.1983
GCF_000007845.1	Bacillus anthracis str. Ames	1392	Bacteria	Firmicutes	Bacilli	Bacillales	Bacillaceae	Bacillus	Bacillus anthracis	Bacilli	2.21199
GCF_000007865.1	Mycobacterium avium subsp. paratuberculosis K-10	1764	Bacteria	Actinobacteria	Actinobacteria	Corynebacteriales	Mycobacteriaceae	Mycobacterium	Mycobacterium avium	Actinobacteria	2.22072
GCF_000007885.1	Yersinia pestis biovar Microtus str. 91001	632	Bacteria	Proteobacteria	Gammaproteobacteria	Enterobacterales	Yersiniaceae	Yersinia	Yersinia pestis	Gammaproteobacteria	2.22479
GCF_000007905.1	Helicobacter hepaticus ATCC 51449	32025	Bacteria	Proteobacteria	Epsilonproteobacteria	Campylobacterales	Helicobacteraceae	Helicobacter	Helicobacter hepaticus	Epsilonproteobacteria	2.23061
GCF_000007925.1	Prochlorococcus marinus subsp. marinus str. CCMP1375	1219	Bacteria	Cyanobacteria	-	Synechococcales	Prochloraceae	Prochlorococcus	Prochlorococcus marinus	Cyanobacteria	2.23665
GCF_000007945.1	Haemophilus ducreyi 35000HP	730	Bacteria	Proteobacteria	Gammaproteobacteria	Pasteurellales	Pasteurellaceae	Haemophilus	[Haemophilus] ducreyi	Gammaproteobacteria	2.23665
GCF_000007985.2	Geobacter sulfurreducens PCA	35554	Bacteria	Proteobacteria	Deltaproteobacteria	Desulfuromonadales	Geobacteraceae	Geobacter	Geobacter sulfurreducens	Deltaproteobacteria	2.23714
GCF_000008005.1	Bacillus cereus ATCC 10987	1396	Bacteria	Firmicutes	Bacilli	Bacillales	Bacillaceae	Bacillus	Bacillus cereus	Bacilli	2.23755
GCF_000008025.1	Wolbachia endosymbiont of Drosophila melanogaster strain=wMel	163164	Bacteria	Proteobacteria	Alphaproteobacteria	Rickettsiales	Anaplasmataceae	Wolbachia	Wolbachia endosymbiont of Drosophila melanogaster	Alphaproteobacteria	2.23756
GCF_000008045.1	Rickettsia typhi str. Wilmington	785	Bacteria	Proteobacteria	Alphaproteobacteria	Rickettsiales	Rickettsiaceae	Rickettsia	Rickettsia typhi	Alphaproteobacteria	2.23956
GCF_000008065.1	Lactobacillus johnsonii NCC 533	33959	Bacteria	Firmicutes	Bacilli	Lactobacillales	Lactobacillaceae	Lactobacillus	Lactobacillus johnsonii	Bacilli	2.24052
GCF_000008105.1	Salmonella enterica subsp. enterica serovar Choleraesuis str. SC-B67	28901	Bacteria	Proteobacteria	Gammaproteobacteria	Enterobacterales	Enterobacteriaceae	Salmonella	Salmonella enterica	Gammaproteobacteria	2.24339
GCF_000008125.1	Thermus thermophilus HB27	274	Bacteria	Deinococcus-Thermus	Deinococci	Thermales	Thermaceae	Thermus	Thermus thermophilus	Deinococcus-Thermus	2.24984
GCF_000008145.1	Brucella abortus bv. 1 str. 9-941	235	Bacteria	Proteobacteria	Alphaproteobacteria	Rhizobiales	Brucellaceae	Brucella	Brucella abortus	Alphaproteobacteria	2.27144
GCF_000008165.1	Bacillus anthracis str. Sterne	1392	Bacteria	Firmicutes	Bacilli	Bacillales	Bacillaceae	Bacillus	Bacillus anthracis	Bacilli	2.27833
GCF_000008185.1	Treponema denticola ATCC 35405	158	Bacteria	Spirochaetes	Spirochaetia	Spirochaetales	Spirochaetaceae	Treponema	Treponema denticola	Spirochaetes	2.2802
GCF_000008205.1	Mycoplasma hyopneumoniae J	2099	Bacteria	Tenericutes	Mollicutes	Mycoplasmatales	Mycoplasmataceae	Mycoplasma	Mycoplasma hyopneumoniae	Tenericutes	2.31032
GCF_000008225.1	Mycoplasma hyopneumoniae 7448	2099	Bacteria	Tenericutes	Mollicutes	Mycoplasmatales	Mycoplasmataceae	Mycoplasma	Mycoplasma hyopneumoniae	Tenericutes	2.36021
GCF_000008245.1	Mycoplasma synoviae 53	2109	Bacteria	Tenericutes	Mollicutes	Mycoplasmatales	Mycoplasmataceae	Mycoplasma	Mycoplasma synoviae	Tenericutes	2.37856
GCF_000008265.1	Picrophilus torridus DSM 9790	82076	Archaea	Euryarchaeota	Thermoplasmata	Thermoplasmatales	Picrophilaceae	Picrophilus	Picrophilus torridus	Thermoplasmatales	2.38907
GCF_000008285.1	Listeria monocytogenes serotype 4b str. F2365	1639	Bacteria	Firmicutes	Bacilli	Bacillales	Listeriaceae	Listeria	Listeria monocytogenes	Bacilli	2.39683
GCF_000008305.1	Mesoplasma florum L1	2151	Bacteria	Tenericutes	Mollicutes	Entomoplasmatales	Entomoplasmataceae	Mesoplasma	Mesoplasma florum	Tenericutes	2.40013
GCF_000008325.1	Methylococcus capsulatus str. Bath	414	Bacteria	Proteobacteria	Gammaproteobacteria	Methylococcales	Methylococcaceae	Methylococcus	Methylococcus capsulatus	Gammaproteobacteria	2.40572
GCF_000008345.1	Propionibacterium acnes KPA171202	1747	Bacteria	Actinobacteria	Actinobacteria	Propionibacteriales	Propionibacteriaceae	Propionibacterium	Propionibacterium acnes	Actinobacteria	2.42594
GCF_000008365.1	Mycoplasma mobile 163K	2118	Bacteria	Tenericutes	Mollicutes	Mycoplasmatales	Mycoplasmataceae	Mycoplasma	Mycoplasma mobile	Tenericutes	2.42689
GCF_000008385.1	Wolbachia endosymbiont strain TRS of Brugia malayi	80849	Bacteria	Proteobacteria	Alphaproteobacteria	Rickettsiales	Anaplasmataceae	Wolbachia	Wolbachia endosymbiont of Brugia malayi	Alphaproteobacteria	2.43461
GCF_000008405.1	Mycoplasma hyopneumoniae 232	2099	Bacteria	Tenericutes	Mollicutes	Mycoplasmatales	Mycoplasmataceae	Mycoplasma	Mycoplasma hyopneumoniae	Tenericutes	2.46306
GCF_000008425.1	Bacillus licheniformis DSM 13 = ATCC 14580	1402	Bacteria	Firmicutes	Bacilli	Bacillales	Bacillaceae	Bacillus	Bacillus licheniformis	Bacilli	2.47886
GCF_000008445.1	Bacillus anthracis str. 'Ames Ancestor'	1392	Bacteria	Firmicutes	Bacilli	Bacillales	Bacillaceae	Bacillus	Bacillus anthracis	Bacilli	2.48091
GCF_000008465.1	Idiomarina loihiensis L2TR	135577	Bacteria	Proteobacteria	Gammaproteobacteria	Alteromonadales	Idiomarinaceae	Idiomarina	Idiomarina loihiensis	Gammaproteobacteria	2.53212
GCF_000008485.1	Legionella pneumophila subsp. pneumophila str. Philadelphia 1	446	Bacteria	Proteobacteria	Gammaproteobacteria	Legionellales	Legionellaceae	Legionella	Legionella pneumophila	Gammaproteobacteria	2.5582
GCF_000008505.1	[Bacillus thuringiensis] serovar konkukian str. 97-27	1428	Bacteria	Firmicutes	Bacilli	Bacillales	Bacillaceae	Bacillus	Bacillus thuringiensis	Bacilli	2.56367
GCF_000008525.1	Helicobacter pylori 26695	210	Bacteria	Proteobacteria	Epsilonproteobacteria	Campylobacterales	Helicobacteraceae	Helicobacter	Helicobacter pylori	Epsilonproteobacteria	2.58325
GCF_000008545.1	Thermotoga maritima MSB8	2336	Bacteria	Thermotogae	Thermotogae	Thermotogales	Thermotogaceae	Thermotoga	Thermotoga maritima	Thermotogae	2.59948
GCF_000008565.1	Deinococcus radiodurans R1	1299	Bacteria	Deinococcus-Thermus	Deinococci	Deinococcales	Deinococcaceae	Deinococcus	Deinococcus radiodurans	Deinococcus-Thermus	2.60638
GCF_000008585.1	Mycobacterium tuberculosis CDC1551	1773	Bacteria	Actinobacteria	Actinobacteria	Corynebacteriales	Mycobacteriaceae	Mycobacterium	Mycobacterium tuberculosis	Actinobacteria	2.60885
GCF_000008605.1	Treponema pallidum subsp. pallidum str. Nichols	160	Bacteria	Spirochaetes	Spirochaetia	Spirochaetales	Spirochaetaceae	Treponema	Treponema pallidum	Spirochaetes	2.6145
GCF_000008625.1	Aquifex aeolicus VF5	63363	Bacteria	Aquificae	Aquificae	Aquificales	Aquificaceae	Aquifex	Aquifex aeolicus	Aquificae	2.62039
GCF_000008645.1	Methanothermobacter thermautotrophicus str. Delta H	145262	Archaea	Euryarchaeota	Methanobacteria	Methanobacteriales	Methanobacteriaceae	Methanothermobacter	Methanothermobacter thermautotrophicus	Methanobacteriales	2.62548
GCF_000008665.1	Archaeoglobus fulgidus DSM 4304	2234	Archaea	Euryarchaeota	Archaeoglobi	Archaeoglobales	Archaeoglobaceae	Archaeoglobus	Archaeoglobus fulgidus	Archaeoglobales	2.62855
GCF_000008685.2	Borrelia burgdorferi B31	139	Bacteria	Spirochaetes	Spirochaetia	Spirochaetales	Borreliaceae	Borreliella	Borreliella burgdorferi	Spirochaetes	2.63127
GCF_000008725.1	Chlamydia trachomatis D/UW-3/CX	813	Bacteria	Chlamydiae	Chlamydiia	Chlamydiales	Chlamydiaceae	Chlamydia	Chlamydia trachomatis	Chlamydiae	2.63344
GCF_000008745.1	Chlamydophila pneumoniae CWL029	83558	Bacteria	Chlamydiae	Chlamydiia	Chlamydiales	Chlamydiaceae	Chlamydia	Chlamydia pneumoniae	Chlamydiae	2.63658
GCF_000008765.1	Clostridium acetobutylicum ATCC 824	1488	Bacteria	Firmicutes	Clostridia	Clostridiales	Clostridiaceae	Clostridium	Clostridium acetobutylicum	Clostridia	2.64213
GCF_000008785.1	Helicobacter pylori J99	210	Bacteria	Proteobacteria	Epsilonproteobacteria	Campylobacterales	Helicobacteraceae	Helicobacter	Helicobacter pylori	Epsilonproteobacteria	2.65015
GCF_000008805.1	Neisseria meningitidis MC58	487	Bacteria	Proteobacteria	Betaproteobacteria	Neisseriales	Neisseriaceae	Neisseria	Neisseria meningitidis	Betaproteobacteria	2.65659
GCF_000008865.1	Escherichia coli O157:H7 str. Sakai strain=Sakai substr. RIMD 0509952	562	Bacteria	Proteobacteria	Gammaproteobacteria	Enterobacterales	Enterobacteriaceae	Escherichia	Escherichia coli	Gammaproteobacteria	2.67242
GCF_000008885.1	Wigglesworthia glossinidia endosymbiont of Glossina brevipalpis	51229	Bacteria	Proteobacteria	Gammaproteobacteria	Enterobacterales	Erwiniaceae	Wigglesworthia	Wigglesworthia glossinidia	Gammaproteobacteria	2.67514
GCF_000008925.1	Lactobacillus salivarius UCC118	1624	Bacteria	Firmicutes	Bacilli	Lactobacillales	Lactobacillaceae	Lactobacillus	Lactobacillus salivarius	Bacilli	2.67648
GCF_000008945.1	Bifidobacterium longum DJO10A	216816	Bacteria	Actinobacteria	Actinobacteria	Bifidobacteriales	Bifidobacteriaceae	Bifidobacterium	Bifidobacterium longum	Actinobacteria	2.68078
GCF_000008985.1	Francisella tularensis subsp. tularensis SCHU S4	263	Bacteria	Proteobacteria	Gammaproteobacteria	Thiotrichales	Francisellaceae	Francisella	Francisella tularensis	Gammaproteobacteria	2.68189
GCF_000009005.1	Staphylococcus aureus RF122	1280	Bacteria	Firmicutes	Bacilli	Bacillales	Staphylococcaceae	Staphylococcus	Staphylococcus aureus	Bacilli	2.68663
GCF_000009025.1	Dehalococcoides mccartyi CBDB1	61435	Bacteria	Chloroflexi	Dehalococcoidia	Dehalococcoidales	Dehalococcoidaceae	Dehalococcoides	Dehalococcoides mccartyi	Chloroflexi	2.6906
GCF_000009045.1	Bacillus subtilis subsp. subtilis str. 168	1423	Bacteria	Firmicutes	Bacilli	Bacillales	Bacillaceae	Bacillus	Bacillus subtilis	Bacilli	2.70343
GCF_000009065.1	Yersinia pestis CO92	632	Bacteria	Proteobacteria	Gammaproteobacteria	Enterobacterales	Yersiniaceae	Yersinia	Yersinia pestis	Gammaproteobacteria	2.70377
GCF_000009085.1	Campylobacter jejuni subsp. jejuni NCTC 11168 = ATCC 700819	197	Bacteria	Proteobacteria	Epsilonproteobacteria	Campylobacterales	Campylobacteraceae	Campylobacter	Campylobacter jejuni	Epsilonproteobacteria	2.73175
GCF_000009105.1	Neisseria meningitidis Z2491	487	Bacteria	Proteobacteria	Betaproteobacteria	Neisseriales	Neisseriaceae	Neisseria	Neisseria meningitidis	Betaproteobacteria	2.75177
GCF_000009125.1	Ralstonia solanacearum GMI1000	305	Bacteria	Proteobacteria	Betaproteobacteria	Burkholderiales	Burkholderiaceae	Ralstonia	Ralstonia solanacearum	Betaproteobacteria	2.75226
GCF_000009145.1	Nitrosomonas europaea ATCC 19718	915	Bacteria	Proteobacteria	Betaproteobacteria	Nitrosomonadales	Nitrosomonadaceae	Nitrosomonas	Nitrosomonas europaea	Betaproteobacteria	2.78544
GCF_000009165.1	Xanthomonas campestris pv. vesicatoria str. 85-10 strain=85-10	456327	Bacteria	Proteobacteria	Gammaproteobacteria	Xanthomonadales	Xanthomonadaceae	Xanthomonas	Xanthomonas euvesicatoria	Gammaproteobacteria	2.78878
GCF_000009185.1	Haloquadratum walsbyi DSM 16790	293091	Archaea	Euryarchaeota	Halobacteria	Haloferacales	Haloferacaceae	Haloquadratum	Haloquadratum walsbyi	Haloferacales	2.79279
GCF_000009205.1	Peptoclostridium difficile 630	1496	Bacteria	Firmicutes	Clostridia	Clostridiales	Peptostreptococcaceae	Clostridioides	Clostridioides difficile	Clostridia	2.79788
GCF_000009225.2	Pseudomonas fluorescens SBW25	294	Bacteria	Proteobacteria	Gammaproteobacteria	Pseudomonadales	Pseudomonadaceae	Pseudomonas	Pseudomonas fluorescens	Gammaproteobacteria	2.80874
GCF_000009245.1	Francisella tularensis subsp. holarctica LVS	263	Bacteria	Proteobacteria	Gammaproteobacteria	Thiotrichales	Francisellaceae	Francisella	Francisella tularensis	Gammaproteobacteria	2.82562
GCF_000009265.1	Rhizobium leguminosarum bv. viciae 3841	384	Bacteria	Proteobacteria	Alphaproteobacteria	Rhizobiales	Rhizobiaceae	Rhizobium	Rhizobium leguminosarum	Alphaproteobacteria	2.83468
GCF_000009285.1	Ralstonia eutropha H16	106590	Bacteria	Proteobacteria	Betaproteobacteria	Burkholderiales	Burkholderiaceae	Cupriavidus	Cupriavidus necator	Betaproteobacteria	2.84069
GCF_000009305.1	Helicobacter acinonychis str. Sheeba	212	Bacteria	Proteobacteria	Epsilonproteobacteria	Campylobacterales	Helicobacteraceae	Helicobacter	Helicobacter acinonychis	Epsilonproteobacteria	2.84743
GCF_000009325.1	Francisella tularensis subsp. tularensis FSC198	263	Bacteria	Proteobacteria	Gammaproteobacteria	Thiotrichales	Francisellaceae	Francisella	Francisella tularensis	Gammaproteobacteria	2.84992
GCF_000009345.1	Yersinia enterocolitica subsp. enterocolitica 8081	630	Bacteria	Proteobacteria	Gammaproteobacteria	Enterobacterales	Yersiniaceae	Yersinia	Yersinia enterocolitica	Gammaproteobacteria	2.85005
GCF_000009365.1	Alcanivorax borkumensis SK2	59754	Bacteria	Proteobacteria	Gammaproteobacteria	Oceanospirillales	Alcanivoracaceae	Alcanivorax	Alcanivorax borkumensis	Gammaproteobacteria	2.85128
GCF_000009385.1	Streptococcus pyogenes str. Manfredo	1314	Bacteria	Firmicutes	Bacilli	Lactobacillales	Streptococcaceae	Streptococcus	Streptococcus pyogenes	Bacilli	2.85462
GCF_000009405.1	Staphylococcus carnosus subsp. carnosus TM300	1281	Bacteria	Firmicutes	Bacilli	Bacillales	Staphylococcaceae	Staphylococcus	Staphylococcus carnosus	Bacilli	2.85483
GCF_000009425.1	Lactococcus lactis subsp. cremoris MG1363	1358	Bacteria	Firmicutes	Bacilli	Lactobacillales	Streptococcaceae	Lactococcus	Lactococcus lactis	Bacilli	2.8587
GCF_000009445.1	Mycobacterium bovis BCG str. Pasteur 1173P2	1765	Bacteria	Actinobacteria	Actinobacteria	Corynebacteriales	Mycobacteriaceae	Mycobacterium	Mycobacterium bovis	Actinobacteria	2.87125
GCF_000009465.1	Neisseria meningitidis FAM18	487	Bacteria	Proteobacteria	Betaproteobacteria	Neisseriales	Neisseriaceae	Neisseria	Neisseria meningitidis	Betaproteobacteria	2.89278
GCF_000009485.1	Burkholderia cenocepacia J2315	95486	Bacteria	Proteobacteria	Betaproteobacteria	Burkholderiales	Burkholderiaceae	Burkholderia	Burkholderia cenocepacia	Betaproteobacteria	2.8956
GCF_000009505.1	Salmonella enterica subsp. enterica serovar Enteritidis str. P125109	28901	Bacteria	Proteobacteria	Gammaproteobacteria	Enterobacterales	Enterobacteriaceae	Salmonella	Salmonella enterica	Gammaproteobacteria	2.89621
GCF_000009525.1	Salmonella enterica subsp. enterica serovar Gallinarum str. 287/91	28901	Bacteria	Proteobacteria	Gammaproteobacteria	Enterobacterales	Enterobacteriaceae	Salmonella	Salmonella enterica	Gammaproteobacteria	2.89851
GCF_000009545.1	Streptococcus uberis 0140J	1349	Bacteria	Firmicutes	Bacilli	Lactobacillales	Streptococcaceae	Streptococcus	Streptococcus uberis	Bacilli	2.90456
GCF_000009565.1	Escherichia coli BL21(DE3)	562	Bacteria	Proteobacteria	Gammaproteobacteria	Enterobacterales	Enterobacteriaceae	Escherichia	Escherichia coli	Gammaproteobacteria	2.91128
GCF_000009585.1	Staphylococcus aureus subsp. aureus ST398	1280	Bacteria	Firmicutes	Bacilli	Bacillales	Staphylococcaceae	Staphylococcus	Staphylococcus aureus	Bacilli	2.91516
GCF_000009605.1	Buchnera aphidicola str. APS (Acyrthosiphon pisum)	9	Bacteria	Proteobacteria	Gammaproteobacteria	Enterobacterales	Erwiniaceae	Buchnera	Buchnera aphidicola	Gammaproteobacteria	2.92199
GCF_000009625.1	Mesorhizobium loti MAFF303099	381	Bacteria	Proteobacteria	Alphaproteobacteria	Rhizobiales	Phyllobacteriaceae	Mesorhizobium	Mesorhizobium loti	Alphaproteobacteria	2.92624
GCF_000009645.1	Staphylococcus aureus subsp. aureus N315	1280	Bacteria	Firmicutes	Bacilli	Bacillales	Staphylococcaceae	Staphylococcus	Staphylococcus aureus	Bacilli	2.92713
GCF_000009665.1	Staphylococcus aureus subsp. aureus Mu50	1280	Bacteria	Firmicutes	Bacilli	Bacillales	Staphylococcaceae	Staphylococcus	Staphylococcus aureus	Bacilli	2.95109
GCF_000009685.1	Clostridium perfringens str. 13	1502	Bacteria	Firmicutes	Clostridia	Clostridiales	Clostridiaceae	Clostridium	Clostridium perfringens	Clostridia	2.96305
GCF_000009705.1	Nostoc sp. PCC 7120	103690	Bacteria	Cyanobacteria	-	Nostocales	Nostocaceae	Nostoc	Nostoc sp. PCC 7120	Cyanobacteria	2.964
GCF_000009725.1	Synechocystis sp. PCC 6803	1148	Bacteria	Cyanobacteria	-	Synechococcales	Merismopediaceae	Synechocystis	Synechocystis sp. PCC 6803	Cyanobacteria	2.96677
GCF_000009745.1	Vibrio vulnificus YJ016	672	Bacteria	Proteobacteria	Gammaproteobacteria	Vibrionales	Vibrionaceae	Vibrio	Vibrio vulnificus	Gammaproteobacteria	2.96729
GCF_000009765.2	Streptomyces avermitilis MA-4680 = NBRC 14893	33903	Bacteria	Actinobacteria	Actinobacteria	Streptomycetales	Streptomycetaceae	Streptomyces	Streptomyces avermitilis	Actinobacteria	2.97537
GCF_000009785.1	Geobacillus kaustophilus HTA426	1462	Bacteria	Firmicutes	Bacilli	Bacillales	Bacillaceae	Geobacillus	Geobacillus kaustophilus	Bacilli	2.97652
GCF_000009805.1	Nocardia farcinica IFM 10152	37329	Bacteria	Actinobacteria	Actinobacteria	Corynebacteriales	Nocardiaceae	Nocardia	Nocardia farcinica	Actinobacteria	2.97868
GCF_000009825.1	Bacillus clausii KSM-K16	79880	Bacteria	Firmicutes	Bacilli	Bacillales	Bacillaceae	Bacillus	Bacillus clausii	Bacilli	2.98415
GCF_000009845.1	Onion yellows phytoplasma OY-M	100379	Bacteria	Tenericutes	Mollicutes	Acholeplasmatales	Acholeplasmataceae	Candidatus Phytoplasma	Onion yellows phytoplasma	Tenericutes	3.01033
GCF_000009865.1	Staphylococcus haemolyticus JCSC1435	1283	Bacteria	Firmicutes	Bacilli	Bacillales	Staphylococcaceae	Staphylococcus	Staphylococcus haemolyticus	Bacilli	3.01269
GCF_000009885.1	Klebsiella pneumoniae subsp. pneumoniae NTUH-K2044	573	Bacteria	Proteobacteria	Gammaproteobacteria	Enterobacterales	Enterobacteriaceae	Klebsiella	Klebsiella pneumoniae	Gammaproteobacteria	3.02815
GCF_000009905.1	Symbiobacterium thermophilum IAM 14863	2734	Bacteria	Firmicutes	Clostridia	Clostridiales	Symbiobacteriaceae	Symbiobacterium	Symbiobacterium thermophilum	Clostridia	3.03027
GCF_000009925.1	Bacteroides fragilis YCH46	817	Bacteria	Bacteroidetes	Bacteroidia	Bacteroidales	Bacteroidaceae	Bacteroides	Bacteroides fragilis	Bacteroidetes	3.04009
GCF_000009945.1	Chlamydia felis Fe/C-56	83556	Bacteria	Chlamydiae	Chlamydiia	Chlamydiales	Chlamydiaceae	Chlamydia	Chlamydia felis	Chlamydiae	3.0547
GCF_000009965.1	Thermococcus kodakarensis KOD1	311400	Archaea	Euryarchaeota	Thermococci	Thermococcales	Thermococcaceae	Thermococcus	Thermococcus kodakarensis	Thermococcales	3.06273
GCF_000009985.1	Magnetospirillum magneticum AMB-1	84159	Bacteria	Proteobacteria	Alphaproteobacteria	Rhodospirillales	Rhodospirillaceae	Magnetospirillum	Magnetospirillum magneticum	Alphaproteobacteria	3.10618
GCF_000010005.1	Lactobacillus reuteri JCM 1112	1598	Bacteria	Firmicutes	Bacilli	Lactobacillales	Lactobacillaceae	Lactobacillus	Lactobacillus reuteri	Bacilli	3.11392
GCF_000010025.1	Xanthomonas oryzae pv. oryzae MAFF 311018	347	Bacteria	Proteobacteria	Gammaproteobacteria	Xanthomonadales	Xanthomonadaceae	Xanthomonas	Xanthomonas oryzae	Gammaproteobacteria	3.11837
GCF_000010045.1	Desulfitobacterium hafniense Y51	49338	Bacteria	Firmicutes	Clostridia	Clostridiales	Peptococcaceae	Desulfitobacterium	Desulfitobacterium hafniense	Clostridia	3.14682
GCF_000010065.1	Synechococcus elongatus PCC 6301	32046	Bacteria	Cyanobacteria	-	Synechococcales	Synechococcaceae	Synechococcus	Synechococcus elongatus	Cyanobacteria	3.18193
GCF_000010085.1	Sodalis glossinidius str. 'morsitans'	63612	Bacteria	Proteobacteria	Gammaproteobacteria	Enterobacterales	Pectobacteriaceae	Sodalis	Sodalis glossinidius	Gammaproteobacteria	3.18416
GCF_000010105.1	Rhodococcus erythropolis PR4	1833	Bacteria	Actinobacteria	Actinobacteria	Corynebacteriales	Nocardiaceae	Rhodococcus	Rhodococcus erythropolis	Actinobacteria	3.19083
GCF_000010125.1	Staphylococcus saprophyticus subsp. saprophyticus ATCC 15305	29385	Bacteria	Firmicutes	Bacilli	Bacillales	Staphylococcaceae	Staphylococcus	Staphylococcus saprophyticus	Bacilli	3.21305
GCF_000010145.1	Lactobacillus fermentum IFO 3956	1613	Bacteria	Firmicutes	Bacilli	Lactobacillales	Lactobacillaceae	Lactobacillus	Lactobacillus fermentum	Bacilli	3.22099
GCF_000010165.1	Brevibacillus brevis NBRC 100599	1393	Bacteria	Firmicutes	Bacilli	Bacillales	Paenibacillaceae	Brevibacillus	Brevibacillus brevis	Bacilli	3.22931
GCF_000010185.1	Finegoldia magna ATCC 29328	1260	Bacteria	Firmicutes	Tissierellia	Tissierellales	Peptoniphilaceae	Finegoldia	Finegoldia magna	other_Bacteria	3.2345
GCF_000010205.1	Orientia tsutsugamushi str. Ikeda	784	Bacteria	Proteobacteria	Alphaproteobacteria	Rickettsiales	Rickettsiaceae	Orientia	Orientia tsutsugamushi	Alphaproteobacteria	3.2498
GCF_000010225.1	Corynebacterium glutamicum R	1718	Bacteria	Actinobacteria	Actinobacteria	Corynebacteriales	Corynebacteriaceae	Corynebacterium	Corynebacterium glutamicum	Actinobacteria	3.25253
GCF_000010245.2	Escherichia coli str. K-12 substr. W3110	562	Bacteria	Proteobacteria	Gammaproteobacteria	Enterobacterales	Enterobacteriaceae	Escherichia	Escherichia coli	Gammaproteobacteria	3.25373
GCF_000010265.1	Clostridium kluyveri NBRC 12016	1534	Bacteria	Firmicutes	Clostridia	Clostridiales	Clostridiaceae	Clostridium	Clostridium kluyveri	Clostridia	3.25824
GCF_000010285.1	Kocuria rhizophila DC2201	72000	Bacteria	Actinobacteria	Actinobacteria	Micrococcales	Micrococcaceae	Kocuria	Kocuria rhizophila	Actinobacteria	3.26128
GCF_000010305.1	Gemmatimonas aurantiaca T-27	173480	Bacteria	Gemmatimonadetes	Gemmatimonadetes	Gemmatimonadales	Gemmatimonadaceae	Gemmatimonas	Gemmatimonas aurantiaca	other_Bacteria	3.26347
GCF_000010325.1	Nitratiruptor sp. SB155-2	387092	Bacteria	Proteobacteria	Epsilonproteobacteria	-	-	Nitratiruptor	Nitratiruptor sp. SB155-2	Epsilonproteobacteria	3.28547
GCF_000010345.1	Sulfurovum sp. NBC37-1	387093	Bacteria	Proteobacteria	Epsilonproteobacteria	-	-	Sulfurovum	Sulfurovum sp. NBC37-1	Epsilonproteobacteria	3.2883
GCF_000010385.1	Escherichia coli SE11	562	Bacteria	Proteobacteria	Gammaproteobacteria	Enterobacterales	Enterobacteriaceae	Escherichia	Escherichia coli	Gammaproteobacteria	3.29442
GCF_000010405.1	Candidatus Vesicomyosocius okutanii HA	410330	Bacteria	Proteobacteria	Gammaproteobacteria	-	-	-	Calyptogena okutanii thioautotrophic gill symbiont	Gammaproteobacteria	3.29676
GCF_000010425.1	Bifidobacterium adolescentis ATCC 15703	1680	Bacteria	Actinobacteria	Actinobacteria	Bifidobacteriales	Bifidobacteriaceae	Bifidobacterium	Bifidobacterium adolescentis	Actinobacteria	3.29715
GCF_000010445.1	Staphylococcus aureus subsp. aureus Mu3	1280	Bacteria	Firmicutes	Bacilli	Bacillales	Staphylococcaceae	Staphylococcus	Staphylococcus aureus	Bacilli	3.30138
GCF_000010465.1	Staphylococcus aureus subsp. aureus str. Newman	1280	Bacteria	Firmicutes	Bacilli	Bacillales	Staphylococcaceae	Staphylococcus	Staphylococcus aureus	Bacilli	3.3199
GCF_000010485.1	Escherichia coli SE15	562	Bacteria	Proteobacteria	Gammaproteobacteria	Enterobacterales	Enterobacteriaceae	Escherichia	Escherichia coli	Gammaproteobacteria	3.3263
GCF_000010505.1	Porphyromonas gingivalis ATCC 33277	837	Bacteria	Bacteroidetes	Bacteroidia	Bacteroidales	Porphyromonadaceae	Porphyromonas	Porphyromonas gingivalis	Bacteroidetes	3.33448
GCF_000010525.1	Azorhizobium caulinodans ORS 571	7	Bacteria	Proteobacteria	Alphaproteobacteria	Rhizobiales	Xanthobacteraceae	Azorhizobium	Azorhizobium caulinodans	Alphaproteobacteria	3.35149
GCF_000010545.1	Burkholderia multivorans ATCC 17616	87883	Bacteria	Proteobacteria	Betaproteobacteria	Burkholderiales	Burkholderiaceae	Burkholderia	Burkholderia multivorans	Betaproteobacteria	3.36892
GCF_000010585.1	Macrococcus caseolyticus JCSC5402	69966	Bacteria	Firmicutes	Bacilli	Bacillales	Staphylococcaceae	Macrococcus	Macrococcus caseolyticus	Bacilli	3.37779
GCF_000010605.1	Streptomyces griseus subsp. griseus NBRC 13350	1911	Bacteria	Actinobacteria	Actinobacteria	Streptomycetales	Streptomycetaceae	Streptomyces	Streptomyces griseus	Actinobacteria	3.39385
GCF_000010625.1	Microcystis aeruginosa NIES-843	1126	Bacteria	Cyanobacteria	-	Chroococcales	Microcystaceae	Microcystis	Microcystis aeruginosa	Cyanobacteria	3.39678
GCF_000010645.1	Candidatus Azobacteroides pseudotrichonymphae genomovar. CFP2	511435	Bacteria	Bacteroidetes	Bacteroidia	Bacteroidales	-	Candidatus Azobacteroides	Candidatus Azobacteroides pseudotrichonymphae	Bacteroidetes	3.40274
GCF_000010665.1	Desulfovibrio magneticus RS-1	184917	Bacteria	Proteobacteria	Deltaproteobacteria	Desulfovibrionales	Desulfovibrionaceae	Desulfovibrio	Desulfovibrio magneticus	Deltaproteobacteria	3.40308
GCF_000010685.1	Mycobacterium bovis BCG str. Tokyo 172	1765	Bacteria	Actinobacteria	Actinobacteria	Corynebacteriales	Mycobacteriaceae	Mycobacterium	Mycobacterium bovis	Actinobacteria	3.42259
GCF_000010705.1	Streptococcus dysgalactiae subsp. equisimilis GGS_124	1334	Bacteria	Firmicutes	Bacilli	Lactobacillales	Streptococcaceae	Streptococcus	Streptococcus dysgalactiae	Bacilli	3.47717
GCF_000010725.1	Azospirillum sp. B510	193	Bacteria	Proteobacteria	Alphaproteobacteria	Rhodospirillales	Rhodospirillaceae	Azospirillum	Azospirillum lipoferum	Alphaproteobacteria	3.48628
GCF_000010745.1	Escherichia coli O103:H2 str. 12009	562	Bacteria	Proteobacteria	Gammaproteobacteria	Enterobacterales	Enterobacteriaceae	Escherichia	Escherichia coli	Gammaproteobacteria	3.50247
GCF_000010765.1	Escherichia coli O111:H- str. 11128	562	Bacteria	Proteobacteria	Gammaproteobacteria	Enterobacterales	Enterobacteriaceae	Escherichia	Escherichia coli	Gammaproteobacteria	3.51991
GCF_000010785.1	Hydrogenobacter thermophilus TK-6	940	Bacteria	Aquificae	Aquificae	Aquificales	Aquificaceae	Hydrogenobacter	Hydrogenobacter thermophilus	Aquificae	3.54571
GCF_000010805.1	Rhodococcus opacus B4	37919	Bacteria	Actinobacteria	Actinobacteria	Corynebacteriales	Nocardiaceae	Rhodococcus	Rhodococcus opacus	Actinobacteria	3.5865
GCF_000010825.1	Acetobacter pasteurianus IFO 3283-01	438	Bacteria	Proteobacteria	Alphaproteobacteria	Rhodospirillales	Acetobacteraceae	Acetobacter	Acetobacter pasteurianus	Alphaproteobacteria	3.59985
GCF_000010845.1	Acetobacter pasteurianus IFO 3283-03	438	Bacteria	Proteobacteria	Alphaproteobacteria	Rhodospirillales	Acetobacteraceae	Acetobacter	Acetobacter pasteurianus	Alphaproteobacteria	3.61319
GCF_000010865.1	Acetobacter pasteurianus IFO 3283-07	438	Bacteria	Proteobacteria	Alphaproteobacteria	Rhodospirillales	Acetobacteraceae	Acetobacter	Acetobacter pasteurianus	Alphaproteobacteria	3.61783
GCF_000010885.1	Acetobacter pasteurianus IFO 3283-22	438	Bacteria	Proteobacteria	Alphaproteobacteria	Rhodospirillales	Acetobacteraceae	Acetobacter	Acetobacter pasteurianus	Alphaproteobacteria	3.68218
GCF_000010905.1	Acetobacter pasteurianus IFO 3283-26	438	Bacteria	Proteobacteria	Alphaproteobacteria	Rhodospirillales	Acetobacteraceae	Acetobacter	Acetobacter pasteurianus	Alphaproteobacteria	3.69904
GCF_000010925.1	Acetobacter pasteurianus IFO 3283-32	438	Bacteria	Proteobacteria	Alphaproteobacteria	Rhodospirillales	Acetobacteraceae	Acetobacter	Acetobacter pasteurianus	Alphaproteobacteria	3.78464
GCF_000010945.1	Acetobacter pasteurianus IFO 3283-01-42C	438	Bacteria	Proteobacteria	Alphaproteobacteria	Rhodospirillales	Acetobacteraceae	Acetobacter	Acetobacter pasteurianus	Alphaproteobacteria	3.79641
GCF_000010965.1	Acetobacter pasteurianus IFO 3283-12	438	Bacteria	Proteobacteria	Alphaproteobacteria	Rhodospirillales	Acetobacteraceae	Acetobacter	Acetobacter pasteurianus	Alphaproteobacteria	3.81527
GCF_000010985.1	Deferribacter desulfuricans SSM1	197162	Bacteria	Deferribacteres	Deferribacteres	Deferribacterales	Deferribacteraceae	Deferribacter	Deferribacter desulfuricans	other_Bacteria	3.95699
GCF_000011025.1	Rothia mucilaginosa DY-18	43675	Bacteria	Actinobacteria	Actinobacteria	Micrococcales	Micrococcaceae	Rothia	Rothia mucilaginosa	Actinobacteria	4.09212
GCF_000011045.1	Lactobacillus rhamnosus GG	47715	Bacteria	Firmicutes	Bacilli	Lactobacillales	Lactobacillaceae	Lactobacillus	Lactobacillus rhamnosus	Bacilli	4.17016
GCF_000011065.1	Bacteroides thetaiotaomicron VPI-5482	818	Bacteria	Bacteroidetes	Bacteroidia	Bacteroidales	Bacteroidaceae	Bacteroides	Bacteroides thetaiotaomicron	Bacteroidetes	0.841536
GCF_000011085.1	Haloarcula marismortui ATCC 43049	2238	Archaea	Euryarchaeota	Halobacteria	Halobacteriales	Halobacteriaceae	Haloarcula	Haloarcula marismortui	Halobacteriales	0.84251
GCF_000011105.1	Pyrococcus horikoshii OT3	53953	Archaea	Euryarchaeota	Thermococci	Thermococcales	Thermococcaceae	Pyrococcus	Pyrococcus horikoshii	Thermococcales	0.843033
GCF_000011145.1	Bacillus halodurans C-125	86665	Bacteria	Firmicutes	Bacilli	Bacillales	Bacillaceae	Bacillus	Bacillus halodurans	Bacilli	0.855141
GCF_000011165.1	Chlamydophila pneumoniae J138	83558	Bacteria	Chlamydiae	Chlamydiia	Chlamydiales	Chlamydiaceae	Chlamydia	Chlamydia pneumoniae	Chlamydiae	0.909897
GCF_000011185.1	Thermoplasma volcanium GSS1	50339	Archaea	Euryarchaeota	Thermoplasmata	Thermoplasmatales	Thermoplasmataceae	Thermoplasma	Thermoplasma volcanium	Thermoplasmatales	0.918938
GCF_000011205.1	Sulfolobus tokodaii str. 7	111955	Archaea	Crenarchaeota	Thermoprotei	Sulfolobales	Sulfolobaceae	Sulfolobus	Sulfolobus tokodaii	Sulfolobales	0.921427
GCF_000011225.1	Mycoplasma penetrans HF-2	28227	Bacteria	Tenericutes	Mollicutes	Mycoplasmatales	Mycoplasmataceae	Mycoplasma	Mycoplasma penetrans	Tenericutes	0.934413
GCF_000011245.1	Oceanobacillus iheyensis HTE831	182710	Bacteria	Firmicutes	Bacilli	Bacillales	Bacillaceae	Oceanobacillus	Oceanobacillus iheyensis	Bacilli	0.957266
GCF_000011265.1	Staphylococcus aureus subsp. aureus MW2	1280	Bacteria	Firmicutes	Bacilli	Bacillales	Staphylococcaceae	Staphylococcus	Staphylococcus aureus	Bacilli	0.95738
GCF_000011285.1	Streptococcus pyogenes SSI-1	1314	Bacteria	Firmicutes	Bacilli	Lactobacillales	Streptococcaceae	Streptococcus	Streptococcus pyogenes	Bacilli	0.964408
GCF_000011305.1	Corynebacterium efficiens YS-314	152794	Bacteria	Actinobacteria	Actinobacteria	Corynebacteriales	Corynebacteriaceae	Corynebacterium	Corynebacterium efficiens	Actinobacteria	0.965912
GCF_000011325.1	Corynebacterium glutamicum ATCC 13032	1718	Bacteria	Actinobacteria	Actinobacteria	Corynebacteriales	Corynebacteriaceae	Corynebacterium	Corynebacterium glutamicum	Actinobacteria	0.96844
GCF_000011345.1	Thermosynechococcus elongatus BP-1	146786	Bacteria	Cyanobacteria	-	Synechococcales	Synechococcaceae	Thermosynechococcus	Thermosynechococcus elongatus	Cyanobacteria	0.971752
GCF_000011365.1	Bradyrhizobium diazoefficiens USDA 110	1355477	Bacteria	Proteobacteria	Alphaproteobacteria	Rhizobiales	Bradyrhizobiaceae	Bradyrhizobium	Bradyrhizobium diazoefficiens	Alphaproteobacteria	0.978637
GCF_000011385.1	Gloeobacter violaceus PCC 7421	33072	Bacteria	Cyanobacteria	Gloeobacteria	Gloeobacterales	Gloeobacteraceae	Gloeobacter	Gloeobacter violaceus	Cyanobacteria	0.979155
GCF_000011405.1	Francisella tularensis subsp. holarctica OSU18	263	Bacteria	Proteobacteria	Gammaproteobacteria	Thiotrichales	Francisellaceae	Francisella	Francisella tularensis	Gammaproteobacteria	0.985493
GCF_000011445.1	Mycoplasma mycoides subsp. mycoides SC str. PG1	2102	Bacteria	Tenericutes	Mollicutes	Mycoplasmatales	Mycoplasmataceae	Mycoplasma	Mycoplasma mycoides	Tenericutes	0.991855
GCF_000011465.1	Prochlorococcus marinus subsp. pastoris str. CCMP1986	1219	Bacteria	Cyanobacteria	-	Synechococcales	Prochloraceae	Prochlorococcus	Prochlorococcus marinus	Cyanobacteria	0.993196
GCF_000011485.1	Prochlorococcus marinus str. MIT 9313	1219	Bacteria	Cyanobacteria	-	Synechococcales	Prochloraceae	Prochlorococcus	Prochlorococcus marinus	Cyanobacteria	0.995818
GCF_000011505.1	Staphylococcus aureus subsp. aureus MRSA252	1280	Bacteria	Firmicutes	Bacilli	Bacillales	Staphylococcaceae	Staphylococcus	Staphylococcus aureus	Bacilli	0.999335
GCF_000011525.1	Staphylococcus aureus subsp. aureus MSSA476	1280	Bacteria	Firmicutes	Bacilli	Bacillales	Staphylococcaceae	Staphylococcus	Staphylococcus aureus	Bacilli	1.00423
GCF_000011545.1	Burkholderia pseudomallei K96243	28450	Bacteria	Proteobacteria	Betaproteobacteria	Burkholderiales	Burkholderiaceae	Burkholderia	Burkholderia pseudomallei	Betaproteobacteria	1.00425
GCF_000011585.1	Methanococcus maripaludis S2	39152	Archaea	Euryarchaeota	Methanococci	Methanococcales	Methanococcaceae	Methanococcus	Methanococcus maripaludis	Methanococcales	1.00933
GCF_000011605.1	Pectobacterium atrosepticum SCRI1043	29471	Bacteria	Proteobacteria	Gammaproteobacteria	Enterobacterales	Pectobacteriaceae	Pectobacterium	Pectobacterium atrosepticum	Gammaproteobacteria	1.02447
GCF_000011625.1	Bacillus cereus E33L	1396	Bacteria	Firmicutes	Bacilli	Bacillales	Bacillaceae	Bacillus	Bacillus cereus	Bacilli	1.02702
GCF_000011645.1	Bacillus licheniformis DSM 13 = ATCC 14580 [redundant no. 2]	1402	Bacteria	Firmicutes	Bacilli	Bacillales	Bacillaceae	Bacillus	Bacillus licheniformis	Bacilli	1.03453
GCF_000011665.1	Streptococcus pyogenes MGAS10394	1314	Bacteria	Firmicutes	Bacilli	Lactobacillales	Streptococcaceae	Streptococcus	Streptococcus pyogenes	Bacilli	1.04234
GCF_000011685.1	Gluconobacter oxydans 621H	442	Bacteria	Proteobacteria	Alphaproteobacteria	Rhodospirillales	Acetobacteraceae	Gluconobacter	Gluconobacter oxydans	Alphaproteobacteria	1.05093
GCF_000011705.1	Burkholderia mallei ATCC 23344	13373	Bacteria	Proteobacteria	Betaproteobacteria	Burkholderiales	Burkholderiaceae	Burkholderia	Burkholderia mallei	Betaproteobacteria	1.05185
GCF_000011725.1	Helicobacter pylori 51	210	Bacteria	Proteobacteria	Epsilonproteobacteria	Campylobacterales	Helicobacteraceae	Helicobacter	Helicobacter pylori	Epsilonproteobacteria	1.05202
GCF_000011745.1	Candidatus Blochmannia pennsylvanicus str. BPEN	101534	Bacteria	Proteobacteria	Gammaproteobacteria	Enterobacterales	Enterobacteriaceae	Candidatus Blochmannia	Candidatus Blochmannia pennsylvanicus	Gammaproteobacteria	1.05768
GCF_000011765.3	Streptococcus pyogenes MGAS5005	1314	Bacteria	Firmicutes	Bacilli	Lactobacillales	Streptococcaceae	Streptococcus	Streptococcus pyogenes	Bacilli	1.05873
GCF_000011785.1	Haemophilus somnus 129PT	731	Bacteria	Proteobacteria	Gammaproteobacteria	Pasteurellales	Pasteurellaceae	Histophilus	Histophilus somni	Gammaproteobacteria	1.06055
GCF_000011805.1	Vibrio fischeri ES114	668	Bacteria	Proteobacteria	Gammaproteobacteria	Vibrionales	Vibrionaceae	Aliivibrio	Aliivibrio fischeri	Gammaproteobacteria	1.06125
GCF_000011825.1	Streptococcus thermophilus LMG 18311	1308	Bacteria	Firmicutes	Bacilli	Lactobacillales	Streptococcaceae	Streptococcus	Streptococcus thermophilus	Bacilli	1.06183
GCF_000011845.1	Streptococcus thermophilus CNRZ1066	1308	Bacteria	Firmicutes	Bacilli	Lactobacillales	Streptococcaceae	Streptococcus	Streptococcus thermophilus	Bacilli	1.06362
GCF_000011865.1	Campylobacter jejuni RM1221	197	Bacteria	Proteobacteria	Epsilonproteobacteria	Campylobacterales	Campylobacteraceae	Campylobacter	Campylobacter jejuni	Epsilonproteobacteria	1.06625
GCF_000011885.1	Salmonella enterica subsp. enterica serovar Paratyphi A str. ATCC 9150	28901	Bacteria	Proteobacteria	Gammaproteobacteria	Enterobacterales	Enterobacteriaceae	Salmonella	Salmonella enterica	Gammaproteobacteria	1.06772
GCF_000011905.1	Dehalococcoides mccartyi 195	61435	Bacteria	Chloroflexi	Dehalococcoidia	Dehalococcoidales	Dehalococcoidaceae	Dehalococcoides	Dehalococcoides mccartyi	Chloroflexi	1.07108
GCF_000011925.1	Staphylococcus epidermidis RP62A	1282	Bacteria	Firmicutes	Bacilli	Bacillales	Staphylococcaceae	Staphylococcus	Staphylococcus epidermidis	Bacilli	1.07109
GCF_000011945.1	Anaplasma marginale str. St. Maries	770	Bacteria	Proteobacteria	Alphaproteobacteria	Rickettsiales	Anaplasmataceae	Anaplasma	Anaplasma marginale	Alphaproteobacteria	1.07156
GCF_000011965.2	Ruegeria pomeroyi DSS-3	89184	Bacteria	Proteobacteria	Alphaproteobacteria	Rhodobacterales	Rhodobacteraceae	Ruegeria	Ruegeria pomeroyi	Alphaproteobacteria	1.07401
GCF_000011985.1	Lactobacillus acidophilus NCFM	1579	Bacteria	Firmicutes	Bacilli	Lactobacillales	Lactobacillaceae	Lactobacillus	Lactobacillus acidophilus	Bacilli	1.07536
GCF_000012005.1	Shigella dysenteriae Sd197	622	Bacteria	Proteobacteria	Gammaproteobacteria	Enterobacterales	Enterobacteriaceae	Shigella	Shigella dysenteriae	Gammaproteobacteria	1.0832
GCF_000012025.1	Shigella boydii Sb227	621	Bacteria	Proteobacteria	Gammaproteobacteria	Enterobacterales	Enterobacteriaceae	Shigella	Shigella boydii	Gammaproteobacteria	1.0858
GCF_000012045.1	Staphylococcus aureus subsp. aureus COL	1280	Bacteria	Firmicutes	Bacilli	Bacillales	Staphylococcaceae	Staphylococcus	Staphylococcus aureus	Bacilli	1.08635
GCF_000012085.1	Borrelia turicatae 91E135	142	Bacteria	Spirochaetes	Spirochaetia	Spirochaetales	Borreliaceae	Borrelia	Borrelia turicatae	Spirochaetes	1.08978
GCF_000012105.1	Xanthomonas campestris pv. campestris str. 8004	339	Bacteria	Proteobacteria	Gammaproteobacteria	Xanthomonadales	Xanthomonadaceae	Xanthomonas	Xanthomonas campestris	Gammaproteobacteria	1.09197
GCF_000012125.1	Chlamydia trachomatis A/HAR-13	813	Bacteria	Chlamydiae	Chlamydiia	Chlamydiales	Chlamydiaceae	Chlamydia	Chlamydia trachomatis	Chlamydiae	1.09272
GCF_000012145.1	Rickettsia felis URRWXCal2	42862	Bacteria	Proteobacteria	Alphaproteobacteria	Rickettsiales	Rickettsiaceae	Rickettsia	Rickettsia felis	Alphaproteobacteria	1.09566
GCF_000012165.1	Streptococcus pyogenes MGAS6180	1314	Bacteria	Firmicutes	Bacilli	Lactobacillales	Streptococcaceae	Streptococcus	Streptococcus pyogenes	Bacilli	1.09591
GCF_000012185.1	Haemophilus influenzae 86-028NP	727	Bacteria	Proteobacteria	Gammaproteobacteria	Pasteurellales	Pasteurellaceae	Haemophilus	Haemophilus influenzae	Gammaproteobacteria	1.10062
GCF_000012205.1	Pseudomonas savastanoi pv. phaseolicola 1448A	29438	Bacteria	Proteobacteria	Gammaproteobacteria	Pseudomonadales	Pseudomonadaceae	Pseudomonas	Pseudomonas savastanoi	Gammaproteobacteria	1.10925
GCF_000012225.1	Aster yellows witches'-broom phytoplasma AYWB	229545	Bacteria	Tenericutes	Mollicutes	Acholeplasmatales	Acholeplasmataceae	Candidatus Phytoplasma	Aster yellows witches'-broom phytoplasma	Tenericutes	1.11478
GCF_000012245.1	Pseudomonas syringae pv. syringae B728a	317	Bacteria	Proteobacteria	Gammaproteobacteria	Pseudomonadales	Pseudomonadaceae	Pseudomonas	Pseudomonas syringae	Gammaproteobacteria	1.11691
GCF_000012265.1	Pseudomonas protegens Pf-5	380021	Bacteria	Proteobacteria	Gammaproteobacteria	Pseudomonadales	Pseudomonadaceae	Pseudomonas	Pseudomonas protegens	Gammaproteobacteria	1.12179
GCF_000012285.1	Sulfolobus acidocaldarius DSM 639	2285	Archaea	Crenarchaeota	Thermoprotei	Sulfolobales	Sulfolobaceae	Sulfolobus	Sulfolobus acidocaldarius	Sulfolobales	1.1231
GCF_000012305.1	Psychrobacter arcticus 273-4	334543	Bacteria	Proteobacteria	Gammaproteobacteria	Pseudomonadales	Moraxellaceae	Psychrobacter	Psychrobacter arcticus	Gammaproteobacteria	1.12325
GCF_000012325.1	Colwellia psychrerythraea 34H	28229	Bacteria	Proteobacteria	Gammaproteobacteria	Alteromonadales	Colwelliaceae	Colwellia	Colwellia psychrerythraea	Gammaproteobacteria	1.12384
GCF_000012345.1	Candidatus Pelagibacter ubique HTCC1062	198252	Bacteria	Proteobacteria	Alphaproteobacteria	Pelagibacterales	Pelagibacteraceae	Candidatus Pelagibacter	Candidatus Pelagibacter ubique	Alphaproteobacteria	1.1279
GCF_000012365.1	Burkholderia thailandensis E264	57975	Bacteria	Proteobacteria	Betaproteobacteria	Burkholderiales	Burkholderiaceae	Burkholderia	Burkholderia thailandensis	Betaproteobacteria	1.12964
GCF_000012385.1	Rickettsia bellii RML369-C	33990	Bacteria	Proteobacteria	Alphaproteobacteria	Rickettsiales	Rickettsiaceae	Rickettsia	Rickettsia bellii	Alphaproteobacteria	1.13067
GCF_000012405.1	Thermobifida fusca YX	2021	Bacteria	Actinobacteria	Actinobacteria	Streptosporangiales	Nocardiopsaceae	Thermobifida	Thermobifida fusca	Actinobacteria	1.13155
GCF_000012425.1	Dechloromonas aromatica RCB	259537	Bacteria	Proteobacteria	Betaproteobacteria	Rhodocyclales	Rhodocyclaceae	Dechloromonas	Dechloromonas aromatica	Betaproteobacteria	1.13212
GCF_000012445.1	Pseudomonas fluorescens Pf0-1	294	Bacteria	Proteobacteria	Gammaproteobacteria	Pseudomonadales	Pseudomonadaceae	Pseudomonas	Pseudomonas fluorescens	Gammaproteobacteria	1.13493
GCF_000012465.1	Prochlorococcus marinus str. NATL2A	1219	Bacteria	Cyanobacteria	-	Synechococcales	Prochloraceae	Prochlorococcus	Prochlorococcus marinus	Cyanobacteria	1.1359
GCF_000012485.1	Chlorobium luteolum DSM 273	1100	Bacteria	Chlorobi	Chlorobia	Chlorobiales	Chlorobiaceae	Pelodictyon	Pelodictyon luteolum	Chlorobi	1.13646
GCF_000012505.1	Synechococcus sp. CC9902	316279	Bacteria	Cyanobacteria	-	Synechococcales	Synechococcaceae	Synechococcus	Synechococcus sp. CC9902	Cyanobacteria	1.13804
GCF_000012525.1	Synechococcus elongatus PCC 7942	32046	Bacteria	Cyanobacteria	-	Synechococcales	Synechococcaceae	Synechococcus	Synechococcus elongatus	Cyanobacteria	1.14214
GCF_000012545.1	Methanosphaera stadtmanae DSM 3091	2317	Archaea	Euryarchaeota	Methanobacteria	Methanobacteriales	Methanobacteriaceae	Methanosphaera	Methanosphaera stadtmanae	Methanobacteriales	1.14229
GCF_000012565.1	Ehrlichia canis str. Jake	944	Bacteria	Proteobacteria	Alphaproteobacteria	Rickettsiales	Anaplasmataceae	Ehrlichia	Ehrlichia canis	Alphaproteobacteria	1.14696
GCF_000012585.1	Chlorobium chlorochromatii CaD3	337090	Bacteria	Chlorobi	Chlorobia	Chlorobiales	Chlorobiaceae	Chlorobium	Chlorobium chlorochromatii	Chlorobi	1.15346
GCF_000012605.1	Thiomicrospira crunogena XCL-2	39765	Bacteria	Proteobacteria	Gammaproteobacteria	Thiotrichales	Piscirickettsiaceae	Thiomicrospira	Thiomicrospira crunogena	Gammaproteobacteria	1.15888
GCF_000012625.1	Synechococcus sp. CC9605	110662	Bacteria	Cyanobacteria	-	Synechococcales	Synechococcaceae	Synechococcus	Synechococcus sp. CC9605	Cyanobacteria	1.15918
GCF_000012645.1	Prochlorococcus marinus str. MIT 9312	1219	Bacteria	Cyanobacteria	-	Synechococcales	Prochloraceae	Prochlorococcus	Prochlorococcus marinus	Cyanobacteria	1.16088
GCF_000012665.1	Desulfovibrio alaskensis G20	58180	Bacteria	Proteobacteria	Deltaproteobacteria	Desulfovibrionales	Desulfovibrionaceae	Desulfovibrio	Desulfovibrio alaskensis	Deltaproteobacteria	1.16114
GCF_000012685.1	Myxococcus xanthus DK 1622	34	Bacteria	Proteobacteria	Deltaproteobacteria	Myxococcales	Myxococcaceae	Myxococcus	Myxococcus xanthus	Deltaproteobacteria	1.16189
GCF_000012705.1	Streptococcus agalactiae A909	1311	Bacteria	Firmicutes	Bacilli	Lactobacillales	Streptococcaceae	Streptococcus	Streptococcus agalactiae	Bacilli	1.16408
GCF_000012725.1	Nitrobacter winogradskyi Nb-255	913	Bacteria	Proteobacteria	Alphaproteobacteria	Rhizobiales	Bradyrhizobiaceae	Nitrobacter	Nitrobacter winogradskyi	Alphaproteobacteria	1.16621
GCF_000012745.1	Thiobacillus denitrificans ATCC 25259	36861	Bacteria	Proteobacteria	Betaproteobacteria	Hydrogenophilales	Hydrogenophilaceae	Thiobacillus	Thiobacillus denitrificans	Betaproteobacteria	1.16703
GCF_000012765.1	Mycoplasma capricolum subsp. capricolum ATCC 27343	2095	Bacteria	Tenericutes	Mollicutes	Mycoplasmatales	Mycoplasmataceae	Mycoplasma	Mycoplasma capricolum	Tenericutes	1.1679
GCF_000012785.1	Burkholderia pseudomallei 1710b	28450	Bacteria	Proteobacteria	Betaproteobacteria	Burkholderiales	Burkholderiaceae	Burkholderia	Burkholderia pseudomallei	Betaproteobacteria	1.17121
GCF_000012805.1	Nitrosococcus oceani ATCC 19707	1229	Bacteria	Proteobacteria	Gammaproteobacteria	Chromatiales	Chromatiaceae	Nitrosococcus	Nitrosococcus oceani	Gammaproteobacteria	1.17287
GCF_000012825.1	Bacteroides vulgatus ATCC 8482	821	Bacteria	Bacteroidetes	Bacteroidia	Bacteroidales	Bacteroidaceae	Bacteroides	Bacteroides vulgatus	Bacteroidetes	1.17387
GCF_000012845.1	Parabacteroides distasonis ATCC 8503	823	Bacteria	Bacteroidetes	Bacteroidia	Bacteroidales	Porphyromonadaceae	Parabacteroides	Parabacteroides distasonis	Bacteroidetes	1.17492
GCF_000012865.1	Carboxydothermus hydrogenoformans Z-2901	129958	Bacteria	Firmicutes	Clostridia	Thermoanaerobacterales	Thermoanaerobacteraceae	Carboxydothermus	Carboxydothermus hydrogenoformans	Clostridia	1.17493
GCF_000012885.1	Pelobacter carbinolicus DSM 2380	19	Bacteria	Proteobacteria	Deltaproteobacteria	Desulfuromonadales	Desulfuromonadaceae	Pelobacter	Pelobacter carbinolicus	Deltaproteobacteria	1.1811
GCF_000012925.1	Geobacter metallireducens GS-15	28232	Bacteria	Proteobacteria	Deltaproteobacteria	Desulfuromonadales	Geobacteraceae	Geobacter	Geobacter metallireducens	Deltaproteobacteria	1.18539
GCF_000012945.1	Burkholderia lata strain=383	482957	Bacteria	Proteobacteria	Betaproteobacteria	Burkholderiales	Burkholderiaceae	Burkholderia	Burkholderia lata	Betaproteobacteria	1.18814
GCF_000012965.1	Sulfurimonas denitrificans DSM 1251	39766	Bacteria	Proteobacteria	Epsilonproteobacteria	Campylobacterales	Helicobacteraceae	Sulfurimonas	Sulfurimonas denitrificans	Epsilonproteobacteria	1.18915
GCF_000012985.1	Hahella chejuensis KCTC 2396	158327	Bacteria	Proteobacteria	Gammaproteobacteria	Oceanospirillales	Hahellaceae	Hahella	Hahella chejuensis	Gammaproteobacteria	1.19126
GCF_000013005.1	Erythrobacter litoralis HTCC2594	39960	Bacteria	Proteobacteria	Alphaproteobacteria	Sphingomonadales	Erythrobacteraceae	Erythrobacter	Erythrobacter litoralis	Alphaproteobacteria	1.19257
GCF_000013025.1	Hyphomonas neptunium ATCC 15444	81032	Bacteria	Proteobacteria	Alphaproteobacteria	Rhodobacterales	Hyphomonadaceae	Hyphomonas	Hyphomonas neptunium	Alphaproteobacteria	1.19428
GCF_000013045.1	Salinibacter ruber DSM 13855	146919	Bacteria	Bacteroidetes	-	Bacteroidetes Order II. Incertae sedis	Rhodothermaceae	Salinibacter	Salinibacter ruber	Bacteroidetes	1.1957
GCF_000013065.1	Bacillus cereus Q1	1396	Bacteria	Firmicutes	Bacilli	Bacillales	Bacillaceae	Bacillus	Bacillus cereus	Bacilli	1.19867
GCF_000013085.1	Rhodospirillum rubrum ATCC 11170	1085	Bacteria	Proteobacteria	Alphaproteobacteria	Rhodospirillales	Rhodospirillaceae	Rhodospirillum	Rhodospirillum rubrum	Alphaproteobacteria	1.20175
GCF_000013105.1	Moorella thermoacetica ATCC 39073	1525	Bacteria	Firmicutes	Clostridia	Thermoanaerobacterales	Thermoanaerobacteraceae	Moorella	Moorella thermoacetica	Clostridia	1.20422
GCF_000013125.1	Anaplasma phagocytophilum str. HZ	948	Bacteria	Proteobacteria	Alphaproteobacteria	Rickettsiales	Anaplasmataceae	Anaplasma	Anaplasma phagocytophilum	Alphaproteobacteria	1.20735
GCF_000013145.1	Ehrlichia chaffeensis str. Arkansas	945	Bacteria	Proteobacteria	Alphaproteobacteria	Rickettsiales	Anaplasmataceae	Ehrlichia	Ehrlichia chaffeensis	Alphaproteobacteria	1.209
GCF_000013165.1	Neorickettsia sennetsu str. Miyayama	951	Bacteria	Proteobacteria	Alphaproteobacteria	Rickettsiales	Anaplasmataceae	Neorickettsia	Neorickettsia sennetsu	Alphaproteobacteria	1.2091
GCF_000013185.1	Baumannia cicadellinicola str. Hc (Homalodisca coagulata)	186490	Bacteria	Proteobacteria	Gammaproteobacteria	-	-	-	Candidatus Baumannia cicadellinicola	Gammaproteobacteria	1.20962
GCF_000013205.1	Synechococcus sp. JA-3-3Ab	321327	Bacteria	Cyanobacteria	-	Synechococcales	Synechococcaceae	Synechococcus	Synechococcus sp. JA-3-3Ab	Cyanobacteria	1.2106
GCF_000013225.1	Synechococcus sp. JA-2-3B'a(2-13)	321332	Bacteria	Cyanobacteria	-	Synechococcales	Synechococcaceae	Synechococcus	Synechococcus sp. JA-2-3B'a(2-13)	Cyanobacteria	1.21681
GCF_000013245.1	Helicobacter pylori HPAG1	210	Bacteria	Proteobacteria	Epsilonproteobacteria	Campylobacterales	Helicobacteraceae	Helicobacter	Helicobacter pylori	Epsilonproteobacteria	1.21702
GCF_000013265.1	Escherichia coli UTI89	562	Bacteria	Proteobacteria	Gammaproteobacteria	Enterobacterales	Enterobacteriaceae	Escherichia	Escherichia coli	Gammaproteobacteria	1.21813
GCF_000013285.1	Clostridium perfringens ATCC 13124	1502	Bacteria	Firmicutes	Clostridia	Clostridiales	Clostridiaceae	Clostridium	Clostridium perfringens	Clostridia	1.21818
GCF_000013305.1	Escherichia coli 536	562	Bacteria	Proteobacteria	Gammaproteobacteria	Enterobacterales	Enterobacteriaceae	Escherichia	Escherichia coli	Gammaproteobacteria	1.21871
GCF_000013325.1	Novosphingobium aromaticivorans DSM 12444	48935	Bacteria	Proteobacteria	Alphaproteobacteria	Sphingomonadales	Sphingomonadaceae	Novosphingobium	Novosphingobium aromaticivorans	Alphaproteobacteria	1.2198
GCF_000013345.1	Frankia casuarinae strain=CcI3	106370	Bacteria	Actinobacteria	Actinobacteria	Frankiales	Frankiaceae	Frankia	Frankia casuarinae	Actinobacteria	1.22229
GCF_000013365.1	Rhodopseudomonas palustris HaA2	1076	Bacteria	Proteobacteria	Alphaproteobacteria	Rhizobiales	Bradyrhizobiaceae	Rhodopseudomonas	Rhodopseudomonas palustris	Alphaproteobacteria	1.22263
GCF_000013385.1	Anaeromyxobacter dehalogenans 2CP-C	161493	Bacteria	Proteobacteria	Deltaproteobacteria	Myxococcales	Anaeromyxobacteraceae	Anaeromyxobacter	Anaeromyxobacter dehalogenans	Deltaproteobacteria	1.22296
GCF_000013405.1	Syntrophus aciditrophicus SB	316277	Bacteria	Proteobacteria	Deltaproteobacteria	Syntrophobacterales	Syntrophaceae	Syntrophus	Syntrophus aciditrophicus	Deltaproteobacteria	1.22319
GCF_000013425.1	Staphylococcus aureus subsp. aureus NCTC 8325	1280	Bacteria	Firmicutes	Bacilli	Bacillales	Staphylococcaceae	Staphylococcus	Staphylococcus aureus	Bacilli	1.22394
GCF_000013445.1	Methanospirillum hungatei JF-1	2203	Archaea	Euryarchaeota	Methanomicrobia	Methanomicrobiales	Methanospirillaceae	Methanospirillum	Methanospirillum hungatei	Methanomicrobiales	1.22614
GCF_000013465.1	Staphylococcus aureus subsp. aureus USA300_FPR3757	1280	Bacteria	Firmicutes	Bacilli	Bacillales	Staphylococcaceae	Staphylococcus	Staphylococcus aureus	Bacilli	1.22619
GCF_000013485.1	Streptococcus pyogenes MGAS9429	1314	Bacteria	Firmicutes	Bacilli	Lactobacillales	Streptococcaceae	Streptococcus	Streptococcus pyogenes	Bacilli	1.22624
GCF_000013505.1	Streptococcus pyogenes MGAS10270	1314	Bacteria	Firmicutes	Bacilli	Lactobacillales	Streptococcaceae	Streptococcus	Streptococcus pyogenes	Bacilli	1.23023
GCF_000013525.1	Streptococcus pyogenes MGAS2096	1314	Bacteria	Firmicutes	Bacilli	Lactobacillales	Streptococcaceae	Streptococcus	Streptococcus pyogenes	Bacilli	1.23033
GCF_000013545.1	Streptococcus pyogenes MGAS10750	1314	Bacteria	Firmicutes	Bacilli	Lactobacillales	Streptococcaceae	Streptococcus	Streptococcus pyogenes	Bacilli	1.23305
GCF_000013565.1	Jannaschia sp. CCS1	290400	Bacteria	Proteobacteria	Alphaproteobacteria	Rhodobacterales	Rhodobacteraceae	Jannaschia	Jannaschia sp. CCS1	Alphaproteobacteria	1.23409
GCF_000013585.1	Shigella flexneri 5 str. 8401	623	Bacteria	Proteobacteria	Gammaproteobacteria	Enterobacterales	Enterobacteriaceae	Shigella	Shigella flexneri	Gammaproteobacteria	1.23631
GCF_000013605.1	Rhodoferax ferrireducens T118	192843	Bacteria	Proteobacteria	Betaproteobacteria	Burkholderiales	Comamonadaceae	Rhodoferax	Rhodoferax ferrireducens	Betaproteobacteria	1.23761
GCF_000013625.1	Janthinobacterium sp. Marseille	375286	Bacteria	Proteobacteria	Betaproteobacteria	Burkholderiales	Oxalobacteraceae	Janthinobacterium	Janthinobacterium sp. Marseille	Betaproteobacteria	1.23761
GCF_000013645.1	Paraburkholderia xenovorans LB400	36873	Bacteria	Proteobacteria	Betaproteobacteria	Burkholderiales	Burkholderiaceae	Paraburkholderia	Paraburkholderia xenovorans	Betaproteobacteria	1.23819
GCF_000013665.1	Saccharophagus degradans 2-40	86304	Bacteria	Proteobacteria	Gammaproteobacteria	Cellvibrionales	Cellvibrionaceae	Saccharophagus	Saccharophagus degradans	Gammaproteobacteria	1.23889
GCF_000013685.1	Rhodopseudomonas palustris BisB5	1076	Bacteria	Proteobacteria	Alphaproteobacteria	Rhizobiales	Bradyrhizobiaceae	Rhodopseudomonas	Rhodopseudomonas palustris	Alphaproteobacteria	1.23949
GCF_000013705.1	Methylobacillus flagellatus KT	405	Bacteria	Proteobacteria	Betaproteobacteria	Methylophilales	Methylophilaceae	Methylobacillus	Methylobacillus flagellatus	Betaproteobacteria	1.23997
GCF_000013725.1	Methanococcoides burtonii DSM 6242	29291	Archaea	Euryarchaeota	Methanomicrobia	Methanosarcinales	Methanosarcinaceae	Methanococcoides	Methanococcoides burtonii	Methanosarcinales	1.24152
GCF_000013745.1	Rhodopseudomonas palustris BisB18	1076	Bacteria	Proteobacteria	Alphaproteobacteria	Rhizobiales	Bradyrhizobiaceae	Rhodopseudomonas	Rhodopseudomonas palustris	Alphaproteobacteria	1.24353
GCF_000013765.1	Shewanella denitrificans OS217	192073	Bacteria	Proteobacteria	Gammaproteobacteria	Alteromonadales	Shewanellaceae	Shewanella	Shewanella denitrificans	Gammaproteobacteria	1.24376
GCF_000013785.1	Pseudomonas stutzeri A1501	316	Bacteria	Proteobacteria	Gammaproteobacteria	Pseudomonadales	Pseudomonadaceae	Pseudomonas	Pseudomonas stutzeri	Gammaproteobacteria	1.24396
GCF_000013805.1	Yersinia pestis Nepal516	632	Bacteria	Proteobacteria	Gammaproteobacteria	Enterobacterales	Yersiniaceae	Yersinia	Yersinia pestis	Gammaproteobacteria	1.24413
GCF_000013825.1	Yersinia pestis Antiqua	632	Bacteria	Proteobacteria	Gammaproteobacteria	Enterobacterales	Yersiniaceae	Yersinia	Yersinia pestis	Gammaproteobacteria	1.24515
GCF_000013865.1	Polaromonas sp. JS666	296591	Bacteria	Proteobacteria	Betaproteobacteria	Burkholderiales	Comamonadaceae	Polaromonas	Polaromonas sp. JS666	Betaproteobacteria	1.24606
GCF_000013885.1	Nitrobacter hamburgensis X14	912	Bacteria	Proteobacteria	Alphaproteobacteria	Rhizobiales	Bradyrhizobiaceae	Nitrobacter	Nitrobacter hamburgensis	Alphaproteobacteria	1.24668
GCF_000013905.1	Psychrobacter cryohalolentis K5	330922	Bacteria	Proteobacteria	Gammaproteobacteria	Pseudomonadales	Moraxellaceae	Psychrobacter	Psychrobacter cryohalolentis	Gammaproteobacteria	1.24785
GCF_000013945.1	Leptospira borgpetersenii serovar Hardjo-bovis str. L550	174	Bacteria	Spirochaetes	Spirochaetia	-	Leptospiraceae	Leptospira	Leptospira borgpetersenii	Spirochaetes	1.24789
GCF_000013965.1	Leptospira borgpetersenii serovar Hardjo-bovis str. JB197	174	Bacteria	Spirochaetes	Spirochaetia	-	Leptospiraceae	Leptospira	Leptospira borgpetersenii	Spirochaetes	1.24812
GCF_000013985.1	Sphingopyxis alaskensis RB2256	117207	Bacteria	Proteobacteria	Alphaproteobacteria	Sphingomonadales	Sphingomonadaceae	Sphingopyxis	Sphingopyxis alaskensis	Alphaproteobacteria	1.24912
GCF_000014005.1	Candidatus Koribacter versatilis Ellin345	658062	Bacteria	Acidobacteria	Acidobacteriia	Acidobacteriales	Acidobacteriaceae	Candidatus Koribacter	Candidatus Koribacter versatilis	Acidobacteria	1.2498
GCF_000014025.1	Arcobacter butzleri RM4018	28197	Bacteria	Proteobacteria	Epsilonproteobacteria	Campylobacterales	Campylobacteraceae	Arcobacter	Arcobacter butzleri	Epsilonproteobacteria	1.25446
GCF_000014045.1	Roseobacter denitrificans OCh 114	2434	Bacteria	Proteobacteria	Alphaproteobacteria	Rhodobacterales	Rhodobacteraceae	Roseobacter	Roseobacter denitrificans	Alphaproteobacteria	1.25531
GCF_000014065.1	Ruegeria sp. TM1040	292414	Bacteria	Proteobacteria	Alphaproteobacteria	Rhodobacterales	Rhodobacteraceae	Ruegeria	Ruegeria sp. TM1040	Alphaproteobacteria	1.25621
GCF_000014085.1	Burkholderia cenocepacia AU 1054	95486	Bacteria	Proteobacteria	Betaproteobacteria	Burkholderiales	Burkholderiaceae	Burkholderia	Burkholderia cenocepacia	Betaproteobacteria	1.2573
GCF_000014105.1	Neisseria meningitidis 053442	487	Bacteria	Proteobacteria	Betaproteobacteria	Neisseriales	Neisseriaceae	Neisseria	Neisseria meningitidis	Betaproteobacteria	1.25817
GCF_000014125.1	Clostridium novyi NT	1542	Bacteria	Firmicutes	Clostridia	Clostridiales	Clostridiaceae	Clostridium	Clostridium novyi	Clostridia	1.2595
GCF_000014145.1	Cytophaga hutchinsonii ATCC 33406	985	Bacteria	Bacteroidetes	Cytophagia	Cytophagales	Cytophagaceae	Cytophaga	Cytophaga hutchinsonii	Bacteroidetes	1.25957
GCF_000014165.1	Mycobacterium sp. MCS	164756	Bacteria	Actinobacteria	Actinobacteria	Corynebacteriales	Mycobacteriaceae	Mycobacterium	Mycobacterium sp. MCS	Actinobacteria	1.26015
GCF_000014185.1	Rubrobacter xylanophilus DSM 9941	49319	Bacteria	Actinobacteria	Rubrobacteria	Rubrobacterales	Rubrobacteraceae	Rubrobacter	Rubrobacter xylanophilus	Actinobacteria	1.26041
GCF_000014205.1	Streptococcus sanguinis SK36	1305	Bacteria	Firmicutes	Bacilli	Lactobacillales	Streptococcaceae	Streptococcus	Streptococcus sanguinis	Bacilli	1.26314
GCF_000014225.1	Pseudoalteromonas atlantica T6c	288	Bacteria	Proteobacteria	Gammaproteobacteria	Alteromonadales	Pseudoalteromonadaceae	Pseudoalteromonas	Pseudoalteromonas atlantica	Gammaproteobacteria	1.2636
GCF_000014245.1	Chelativorans sp. BNC1	266779	Bacteria	Proteobacteria	Alphaproteobacteria	Rhizobiales	Phyllobacteriaceae	Chelativorans	Chelativorans sp. BNC1	Alphaproteobacteria	1.26387
GCF_000014265.1	Trichodesmium erythraeum IMS101	1206	Bacteria	Cyanobacteria	-	Oscillatoriales	Microcoleaceae	Trichodesmium	Trichodesmium erythraeum	Cyanobacteria	1.26425
GCF_000014285.1	Granulibacter bethesdensis CGDNIH1	364410	Bacteria	Proteobacteria	Alphaproteobacteria	Rhodospirillales	Acetobacteraceae	Granulibacter	Granulibacter bethesdensis	Alphaproteobacteria	1.26608
GCF_000014345.1	Rickettsia canadensis str. McKiel	788	Bacteria	Proteobacteria	Alphaproteobacteria	Rickettsiales	Rickettsiaceae	Rickettsia	Rickettsia canadensis	Alphaproteobacteria	1.26625
GCF_000014365.1	Streptococcus pneumoniae D39	1313	Bacteria	Firmicutes	Bacilli	Lactobacillales	Streptococcaceae	Streptococcus	Streptococcus pneumoniae	Bacilli	1.26705
GCF_000014385.1	Oenococcus oeni PSU-1	1247	Bacteria	Firmicutes	Bacilli	Lactobacillales	Leuconostocaceae	Oenococcus	Oenococcus oeni	Bacilli	1.26827
GCF_000014405.1	Lactobacillus delbrueckii subsp. bulgaricus ATCC BAA-365	1584	Bacteria	Firmicutes	Bacilli	Lactobacillales	Lactobacillaceae	Lactobacillus	Lactobacillus delbrueckii	Bacilli	1.2687
GCF_000014425.1	Lactobacillus gasseri ATCC 33323 = JCM 1131	1596	Bacteria	Firmicutes	Bacilli	Lactobacillales	Lactobacillaceae	Lactobacillus	Lactobacillus gasseri	Bacilli	1.26892
GCF_000014445.1	Leuconostoc mesenteroides subsp. mesenteroides ATCC 8293	1245	Bacteria	Firmicutes	Bacilli	Lactobacillales	Leuconostocaceae	Leuconostoc	Leuconostoc mesenteroides	Bacilli	1.26945
GCF_000014465.1	Lactobacillus brevis ATCC 367	1580	Bacteria	Firmicutes	Bacilli	Lactobacillales	Lactobacillaceae	Lactobacillus	Lactobacillus brevis	Bacilli	1.27031
GCF_000014485.1	Streptococcus thermophilus LMD-9	1308	Bacteria	Firmicutes	Bacilli	Lactobacillales	Streptococcaceae	Streptococcus	Streptococcus thermophilus	Bacilli	1.27113
GCF_000014505.1	Pediococcus pentosaceus ATCC 25745	1255	Bacteria	Firmicutes	Bacilli	Lactobacillales	Lactobacillaceae	Pediococcus	Pediococcus pentosaceus	Bacilli	1.27162
GCF_000014525.1	Lactobacillus paracasei ATCC 334	1597	Bacteria	Firmicutes	Bacilli	Lactobacillales	Lactobacillaceae	Lactobacillus	Lactobacillus paracasei	Bacilli	1.27342
GCF_000014545.1	Lactococcus lactis subsp. cremoris SK11	1358	Bacteria	Firmicutes	Bacilli	Lactobacillales	Streptococcaceae	Lactococcus	Lactococcus lactis	Bacilli	1.27357
GCF_000014565.1	Rhodococcus jostii RHA1	132919	Bacteria	Actinobacteria	Actinobacteria	Corynebacteriales	Nocardiaceae	Rhodococcus	Rhodococcus jostii	Actinobacteria	1.27542
GCF_000014585.1	Synechococcus sp. CC9311	64471	Bacteria	Cyanobacteria	-	Synechococcales	Synechococcaceae	Synechococcus	Synechococcus sp. CC9311	Cyanobacteria	1.27665
GCF_000014605.1	Francisella tularensis subsp. holarctica OSU18 [redundant no. 2]	263	Bacteria	Proteobacteria	Gammaproteobacteria	Thiotrichales	Francisellaceae	Francisella	Francisella tularensis	Gammaproteobacteria	1.27674
GCF_000014625.1	Pseudomonas aeruginosa UCBPP-PA14	287	Bacteria	Proteobacteria	Gammaproteobacteria	Pseudomonadales	Pseudomonadaceae	Pseudomonas	Pseudomonas aeruginosa	Gammaproteobacteria	1.28043
GCF_000014645.1	Francisella tularensis subsp. novicida U112	263	Bacteria	Proteobacteria	Gammaproteobacteria	Thiotrichales	Francisellaceae	Francisella	Francisella tularensis	Gammaproteobacteria	1.28095
GCF_000014665.1	Shewanella sp. MR-7	60481	Bacteria	Proteobacteria	Gammaproteobacteria	Alteromonadales	Shewanellaceae	Shewanella	Shewanella sp. MR-7	Gammaproteobacteria	1.28151
GCF_000014685.1	Shewanella sp. MR-4	60480	Bacteria	Proteobacteria	Gammaproteobacteria	Alteromonadales	Shewanellaceae	Shewanella	Shewanella sp. MR-4	Gammaproteobacteria	1.28337
GCF_000014705.1	Shewanella frigidimarina NCIMB 400	56812	Bacteria	Proteobacteria	Gammaproteobacteria	Alteromonadales	Shewanellaceae	Shewanella	Shewanella frigidimarina	Gammaproteobacteria	1.28386
GCF_000014725.1	Syntrophomonas wolfei subsp. wolfei str. Goettingen G311	863	Bacteria	Firmicutes	Clostridia	Clostridiales	Syntrophomonadaceae	Syntrophomonas	Syntrophomonas wolfei	Clostridia	1.28434
GCF_000014745.1	Maricaulis maris MCS10	74318	Bacteria	Proteobacteria	Alphaproteobacteria	Rhodobacterales	Hyphomonadaceae	Maricaulis	Maricaulis maris	Alphaproteobacteria	1.28472
GCF_000014765.1	Nitrosomonas eutropha C91	916	Bacteria	Proteobacteria	Betaproteobacteria	Nitrosomonadales	Nitrosomonadaceae	Nitrosomonas	Nitrosomonas eutropha	Betaproteobacteria	1.28515
GCF_000014785.1	Alkalilimnicola ehrlichii MLHE-1	351052	Bacteria	Proteobacteria	Gammaproteobacteria	Chromatiales	Ectothiorhodospiraceae	Alkalilimnicola	Alkalilimnicola ehrlichii	Gammaproteobacteria	1.28673
GCF_000014805.1	Aeromonas hydrophila subsp. hydrophila ATCC 7966	644	Bacteria	Proteobacteria	Gammaproteobacteria	Aeromonadales	Aeromonadaceae	Aeromonas	Aeromonas hydrophila	Gammaproteobacteria	1.28726
GCF_000014825.1	Rhodopseudomonas palustris BisA53	1076	Bacteria	Proteobacteria	Alphaproteobacteria	Rhizobiales	Bradyrhizobiaceae	Rhodopseudomonas	Rhodopseudomonas palustris	Alphaproteobacteria	1.28875
GCF_000014845.1	Escherichia coli APEC O1	562	Bacteria	Proteobacteria	Gammaproteobacteria	Enterobacterales	Enterobacteriaceae	Escherichia	Escherichia coli	Gammaproteobacteria	1.28945
GCF_000014865.1	Magnetococcus marinus MC-1	1124597	Bacteria	Proteobacteria	Alphaproteobacteria	Magnetococcales	Magnetococcaceae	Magnetococcus	Magnetococcus marinus	Alphaproteobacteria	1.2905
GCF_000014885.1	Shewanella piezotolerans WP3	404011	Bacteria	Proteobacteria	Gammaproteobacteria	Alteromonadales	Shewanellaceae	Shewanella	Shewanella piezotolerans	Gammaproteobacteria	1.29168
GCF_000014905.1	Candidatus Solibacter usitatus Ellin6076	332163	Bacteria	Acidobacteria	Solibacteres	Solibacterales	Solibacteraceae	Candidatus Solibacter	Candidatus Solibacter usitatus	Acidobacteria	1.29197
GCF_000014925.1	Paenarthrobacter aurescens TC1	43663	Bacteria	Actinobacteria	Actinobacteria	Micrococcales	Micrococcaceae	Paenarthrobacter	Paenarthrobacter aurescens	Actinobacteria	1.2922
GCF_000014965.1	Syntrophobacter fumaroxidans MPOB	119484	Bacteria	Proteobacteria	Deltaproteobacteria	Syntrophobacterales	Syntrophobacteraceae	Syntrophobacter	Syntrophobacter fumaroxidans	Deltaproteobacteria	1.29295
GCF_000014985.1	Mycobacterium avium 104	1764	Bacteria	Actinobacteria	Actinobacteria	Corynebacteriales	Mycobacteriaceae	Mycobacterium	Mycobacterium avium	Actinobacteria	1.29336
GCF_000015005.1	Mycobacterium smegmatis str. MC2 155	1772	Bacteria	Actinobacteria	Actinobacteria	Corynebacteriales	Mycobacteriaceae	Mycobacterium	Mycobacterium smegmatis	Actinobacteria	1.29398
GCF_000015025.1	Acidothermus cellulolyticus 11B	28049	Bacteria	Actinobacteria	Actinobacteria	Acidothermales	Acidothermaceae	Acidothermus	Acidothermus cellulolyticus	Actinobacteria	1.29433
GCF_000015045.1	Pelobacter propionicus DSM 2379	29543	Bacteria	Proteobacteria	Deltaproteobacteria	Desulfuromonadales	Desulfuromonadaceae	Pelobacter	Pelobacter propionicus	Deltaproteobacteria	1.29445
GCF_000015065.1	Bacillus thuringiensis str. Al Hakam	1428	Bacteria	Firmicutes	Bacilli	Bacillales	Bacillaceae	Bacillus	Bacillus thuringiensis	Bacilli	1.29698
GCF_000015085.1	Campylobacter fetus subsp. fetus 82-40	196	Bacteria	Proteobacteria	Epsilonproteobacteria	Campylobacterales	Campylobacteraceae	Campylobacter	Campylobacter fetus	Epsilonproteobacteria	1.29933
GCF_000015105.1	Candidatus Ruthia magnifica str. Cm (Calyptogena magnifica)	386487	Bacteria	Proteobacteria	Gammaproteobacteria	-	-	Candidatus Ruthia	Candidatus Ruthia magnifica	Gammaproteobacteria	1.29956
GCF_000015125.1	Chlorobium phaeobacteroides DSM 266	1096	Bacteria	Chlorobi	Chlorobia	Chlorobiales	Chlorobiaceae	Chlorobium	Chlorobium phaeobacteroides	Chlorobi	1.30061
GCF_000015145.1	Hyperthermus butylicus DSM 5456	54248	Archaea	Crenarchaeota	Thermoprotei	Desulfurococcales	Pyrodictiaceae	Hyperthermus	Hyperthermus butylicus	Desulfurococcales	1.30097
GCF_000015165.1	Bradyrhizobium sp. BTAi1	288000	Bacteria	Proteobacteria	Alphaproteobacteria	Rhizobiales	Bradyrhizobiaceae	Bradyrhizobium	Bradyrhizobium sp. BTAi1	Alphaproteobacteria	1.30105
GCF_000015185.1	Shewanella sp. W3-18-1	351745	Bacteria	Proteobacteria	Gammaproteobacteria	Alteromonadales	Shewanellaceae	Shewanella	Shewanella sp. W3-18-1	Gammaproteobacteria	1.30113
GCF_000015205.1	Pyrobaculum islandicum DSM 4184	2277	Archaea	Crenarchaeota	Thermoprotei	Thermoproteales	Thermoproteaceae	Pyrobaculum	Pyrobaculum islandicum	Thermoproteales	1.30151
GCF_000015225.1	Thermofilum pendens Hrk 5	2269	Archaea	Crenarchaeota	Thermoprotei	Thermoproteales	Thermofilaceae	Thermofilum	Thermofilum pendens	Thermoproteales	1.30154
GCF_000015245.1	Shewanella amazonensis SB2B	60478	Bacteria	Proteobacteria	Gammaproteobacteria	Alteromonadales	Shewanellaceae	Shewanella	Shewanella amazonensis	Gammaproteobacteria	1.30165
GCF_000015265.1	Nocardioides sp. JS614	196162	Bacteria	Actinobacteria	Actinobacteria	Propionibacteriales	Nocardioidaceae	Nocardioides	Nocardioides sp. JS614	Actinobacteria	1.30191
GCF_000015285.1	Psychromonas ingrahamii 37	357794	Bacteria	Proteobacteria	Gammaproteobacteria	Alteromonadales	Psychromonadaceae	Psychromonas	Psychromonas ingrahamii	Gammaproteobacteria	1.30294
GCF_000015305.1	Mycobacterium vanbaalenii PYR-1	110539	Bacteria	Actinobacteria	Actinobacteria	Corynebacteriales	Mycobacteriaceae	Mycobacterium	Mycobacterium vanbaalenii	Actinobacteria	1.30392
GCF_000015325.1	Acidovorax citrulli AAC00-1	80869	Bacteria	Proteobacteria	Betaproteobacteria	Burkholderiales	Comamonadaceae	Acidovorax	Acidovorax citrulli	Betaproteobacteria	1.30607
GCF_000015345.1	Dichelobacter nodosus VCS1703A	870	Bacteria	Proteobacteria	Gammaproteobacteria	Cardiobacteriales	Cardiobacteriaceae	Dichelobacter	Dichelobacter nodosus	Gammaproteobacteria	1.3061
GCF_000015365.1	Marinobacter hydrocarbonoclasticus VT8	2743	Bacteria	Proteobacteria	Gammaproteobacteria	Alteromonadales	Alteromonadaceae	Marinobacter	Marinobacter hydrocarbonoclasticus	Gammaproteobacteria	1.30663
GCF_000015385.1	Lactobacillus helveticus DPC 4571	1587	Bacteria	Firmicutes	Bacilli	Lactobacillales	Lactobacillaceae	Lactobacillus	Lactobacillus helveticus	Bacilli	1.30695
GCF_000015405.1	Mycobacterium sp. KMS	189918	Bacteria	Actinobacteria	Actinobacteria	Corynebacteriales	Mycobacteriaceae	Mycobacterium	Mycobacterium sp. KMS	Actinobacteria	1.30702
GCF_000015445.1	Bartonella bacilliformis KC583	774	Bacteria	Proteobacteria	Alphaproteobacteria	Rhizobiales	Bartonellaceae	Bartonella	Bartonella bacilliformis	Alphaproteobacteria	1.30783
GCF_000015465.1	Burkholderia mallei SAVP1	13373	Bacteria	Proteobacteria	Betaproteobacteria	Burkholderiales	Burkholderiaceae	Burkholderia	Burkholderia mallei	Betaproteobacteria	1.309
GCF_000015485.1	Desulfovibrio vulgaris DP4	881	Bacteria	Proteobacteria	Deltaproteobacteria	Desulfovibrionales	Desulfovibrionaceae	Desulfovibrio	Desulfovibrio vulgaris	Deltaproteobacteria	1.30945
GCF_000015505.1	Polaromonas naphthalenivorans CJ2	216465	Bacteria	Proteobacteria	Betaproteobacteria	Burkholderiales	Comamonadaceae	Polaromonas	Polaromonas naphthalenivorans	Betaproteobacteria	1.30987
GCF_000015525.1	Campylobacter jejuni subsp. jejuni 81-176	197	Bacteria	Proteobacteria	Epsilonproteobacteria	Campylobacterales	Campylobacteraceae	Campylobacter	Campylobacter jejuni	Epsilonproteobacteria	1.30998
GCF_000015545.1	Acidovorax sp. JS42	232721	Bacteria	Proteobacteria	Betaproteobacteria	Burkholderiales	Comamonadaceae	Acidovorax	Acidovorax sp. JS42	Betaproteobacteria	1.31093
GCF_000015565.1	Verminephrobacter eiseniae EF01-2	364317	Bacteria	Proteobacteria	Betaproteobacteria	Burkholderiales	Comamonadaceae	Verminephrobacter	Verminephrobacter eiseniae	Betaproteobacteria	1.31134
GCF_000015585.1	Halorhodospira halophila SL1	1053	Bacteria	Proteobacteria	Gammaproteobacteria	Chromatiales	Ectothiorhodospiraceae	Halorhodospira	Halorhodospira halophila	Gammaproteobacteria	1.31151
GCF_000015605.1	Burkholderia mallei NCTC 10229	13373	Bacteria	Proteobacteria	Betaproteobacteria	Burkholderiales	Burkholderiaceae	Burkholderia	Burkholderia mallei	Betaproteobacteria	1.31182
GCF_000015625.1	Burkholderia mallei NCTC 10247	13373	Bacteria	Proteobacteria	Betaproteobacteria	Burkholderiales	Burkholderiaceae	Burkholderia	Burkholderia mallei	Betaproteobacteria	1.31225
GCF_000015645.1	Prochlorococcus marinus str. AS9601	1219	Bacteria	Cyanobacteria	-	Synechococcales	Prochloraceae	Prochlorococcus	Prochlorococcus marinus	Cyanobacteria	1.31276
GCF_000015665.1	Prochlorococcus marinus str. MIT 9515	1219	Bacteria	Cyanobacteria	-	Synechococcales	Prochloraceae	Prochlorococcus	Prochlorococcus marinus	Cyanobacteria	1.31328
GCF_000015685.1	Prochlorococcus marinus str. NATL1A	1219	Bacteria	Cyanobacteria	-	Synechococcales	Prochloraceae	Prochlorococcus	Prochlorococcus marinus	Cyanobacteria	1.31514
GCF_000015705.1	Prochlorococcus marinus str. MIT 9303	1219	Bacteria	Cyanobacteria	-	Synechococcales	Prochloraceae	Prochlorococcus	Prochlorococcus marinus	Cyanobacteria	1.31614
GCF_000015725.1	Methylibium petroleiphilum PM1	105560	Bacteria	Proteobacteria	Betaproteobacteria	Burkholderiales	-	Methylibium	Methylibium petroleiphilum	Betaproteobacteria	1.31679
GCF_000015745.1	Geobacillus thermodenitrificans NG80-2	33940	Bacteria	Firmicutes	Bacilli	Bacillales	Bacillaceae	Geobacillus	Geobacillus thermodenitrificans	Bacilli	1.31743
GCF_000015765.1	Methanocorpusculum labreanum Z	83984	Archaea	Euryarchaeota	Methanomicrobia	Methanomicrobiales	Methanocorpusculaceae	Methanocorpusculum	Methanocorpusculum labreanum	Methanomicrobiales	1.31794
GCF_000015785.1	Bacillus velezensis FZB42	492670	Bacteria	Firmicutes	Bacilli	Bacillales	Bacillaceae	Bacillus	Bacillus velezensis	Bacilli	1.31885
GCF_000015825.1	Methanoculleus marisnigri JR1	2198	Archaea	Euryarchaeota	Methanomicrobia	Methanomicrobiales	Methanomicrobiaceae	Methanoculleus	Methanoculleus marisnigri	Methanomicrobiales	1.31895
GCF_000015845.1	Shewanella baltica OS155	62322	Bacteria	Proteobacteria	Gammaproteobacteria	Alteromonadales	Shewanellaceae	Shewanella	Shewanella baltica	Gammaproteobacteria	1.31905
GCF_000015865.1	Ruminiclostridium thermocellum ATCC 27405	1515	Bacteria	Firmicutes	Clostridia	Clostridiales	Ruminococcaceae	Ruminiclostridium	Ruminiclostridium thermocellum	Clostridia	1.31988
GCF_000015885.1	Actinobacillus pleuropneumoniae serovar 5b str. L20	715	Bacteria	Proteobacteria	Gammaproteobacteria	Pasteurellales	Pasteurellaceae	Actinobacillus	Actinobacillus pleuropneumoniae	Gammaproteobacteria	1.32016
GCF_000015905.1	Burkholderia pseudomallei 668	28450	Bacteria	Proteobacteria	Betaproteobacteria	Burkholderiales	Burkholderiaceae	Burkholderia	Burkholderia pseudomallei	Betaproteobacteria	1.32106
GCF_000015925.1	Burkholderia pseudomallei 1106a	28450	Bacteria	Proteobacteria	Betaproteobacteria	Burkholderiales	Burkholderiaceae	Burkholderia	Burkholderia pseudomallei	Betaproteobacteria	1.32128
GCF_000015945.1	Staphylothermus marinus F1	2280	Archaea	Crenarchaeota	Thermoprotei	Desulfurococcales	Desulfurococcaceae	Staphylothermus	Staphylothermus marinus	Desulfurococcales	1.3218
GCF_000015965.1	Prochlorococcus marinus str. MIT 9301	1219	Bacteria	Cyanobacteria	-	Synechococcales	Prochloraceae	Prochlorococcus	Prochlorococcus marinus	Cyanobacteria	1.32321
GCF_000015985.1	Rhodobacter sphaeroides ATCC 17029	1063	Bacteria	Proteobacteria	Alphaproteobacteria	Rhodobacterales	Rhodobacteraceae	Rhodobacter	Rhodobacter sphaeroides	Alphaproteobacteria	1.3233
GCF_000016005.1	Mycobacterium sp. JLS	164757	Bacteria	Actinobacteria	Actinobacteria	Corynebacteriales	Mycobacteriaceae	Mycobacterium	Mycobacterium sp. JLS	Actinobacteria	1.32406
GCF_000016045.1	Salmonella enterica subsp. enterica serovar Newport str. SL254	28901	Bacteria	Proteobacteria	Gammaproteobacteria	Enterobacterales	Enterobacteriaceae	Salmonella	Salmonella enterica	Gammaproteobacteria	1.32453
GCF_000016065.1	Shewanella loihica PV-4	359303	Bacteria	Proteobacteria	Gammaproteobacteria	Alteromonadales	Shewanellaceae	Shewanella	Shewanella loihica	Gammaproteobacteria	1.32538
GCF_000016085.1	Chlorobium phaeovibrioides DSM 265	1094	Bacteria	Chlorobi	Chlorobia	Chlorobiales	Chlorobiaceae	Chlorobium	Chlorobium phaeovibrioides	Chlorobi	1.32553
GCF_000016105.1	Francisella tularensis subsp. tularensis WY96-3418	263	Bacteria	Proteobacteria	Gammaproteobacteria	Thiotrichales	Francisellaceae	Francisella	Francisella tularensis	Gammaproteobacteria	1.32575
GCF_000016125.1	Methanococcus maripaludis C5	39152	Archaea	Euryarchaeota	Methanococci	Methanococcales	Methanococcaceae	Methanococcus	Methanococcus maripaludis	Methanococcales	1.32665
GCF_000016145.1	Mycobacterium tuberculosis H37Ra	1773	Bacteria	Actinobacteria	Actinobacteria	Corynebacteriales	Mycobacteriaceae	Mycobacterium	Mycobacterium tuberculosis	Actinobacteria	1.32741
GCF_000016165.1	Desulfotomaculum reducens MI-1	59610	Bacteria	Firmicutes	Clostridia	Clostridiales	Peptococcaceae	Desulfotomaculum	Desulfotomaculum reducens	Clostridia	1.32964
GCF_000016185.1	Rhodospirillum centenum SW	34018	Bacteria	Proteobacteria	Alphaproteobacteria	Rhodospirillales	Rhodospirillaceae	Rhodospirillum	Rhodospirillum centenum	Alphaproteobacteria	1.32999
GCF_000016205.1	Burkholderia vietnamiensis G4	60552	Bacteria	Proteobacteria	Betaproteobacteria	Burkholderiales	Burkholderiaceae	Burkholderia	Burkholderia vietnamiensis	Betaproteobacteria	1.33101
GCF_000016245.1	Vibrio cholerae O395	666	Bacteria	Proteobacteria	Gammaproteobacteria	Vibrionales	Vibrionaceae	Vibrio	Vibrio cholerae	Gammaproteobacteria	1.33119
GCF_000016265.1	Agrobacterium radiobacter K84	358	Bacteria	Proteobacteria	Alphaproteobacteria	Rhizobiales	Rhizobiaceae	Agrobacterium	Agrobacterium tumefaciens	Alphaproteobacteria	1.33161
GCF_000016285.1	Agrobacterium vitis S4	373	Bacteria	Proteobacteria	Alphaproteobacteria	Rhizobiales	Rhizobiaceae	Agrobacterium	Agrobacterium vitis	Alphaproteobacteria	1.3327
GCF_000016305.1	Klebsiella pneumoniae subsp. pneumoniae MGH 78578	573	Bacteria	Proteobacteria	Gammaproteobacteria	Enterobacterales	Enterobacteriaceae	Klebsiella	Klebsiella pneumoniae	Gammaproteobacteria	1.33397
GCF_000016325.1	Enterobacter sp. 638	399742	Bacteria	Proteobacteria	Gammaproteobacteria	Enterobacterales	Enterobacteriaceae	Enterobacter	Enterobacter sp. 638	Gammaproteobacteria	1.33419
GCF_000016345.1	Polynucleobacter asymbioticus QLW-P1DMWA-1	576611	Bacteria	Proteobacteria	Betaproteobacteria	Burkholderiales	Burkholderiaceae	Polynucleobacter	Polynucleobacter asymbioticus	Betaproteobacteria	1.33484
GCF_000016365.1	Mycobacterium gilvum PYR-GCK	1804	Bacteria	Actinobacteria	Actinobacteria	Corynebacteriales	Mycobacteriaceae	Mycobacterium	Mycobacterium gilvum	Actinobacteria	1.33496
GCF_000016405.1	Rhodobacter sphaeroides ATCC 17025	1063	Bacteria	Proteobacteria	Alphaproteobacteria	Rhodobacterales	Rhodobacteraceae	Rhodobacter	Rhodobacter sphaeroides	Alphaproteobacteria	1.33575
GCF_000016425.1	Salinispora tropica CNB-440	168695	Bacteria	Actinobacteria	Actinobacteria	Micromonosporales	Micromonosporaceae	Salinispora	Salinispora tropica	Actinobacteria	1.33634
GCF_000016445.1	Yersinia pestis Pestoides F	632	Bacteria	Proteobacteria	Gammaproteobacteria	Enterobacterales	Yersiniaceae	Yersinia	Yersinia pestis	Gammaproteobacteria	1.33911
GCF_000016465.1	Haemophilus influenzae PittEE	727	Bacteria	Proteobacteria	Gammaproteobacteria	Pasteurellales	Pasteurellaceae	Haemophilus	Haemophilus influenzae	Gammaproteobacteria	1.33976
GCF_000016505.1	Clostridium kluyveri DSM 555	1534	Bacteria	Firmicutes	Clostridia	Clostridiales	Clostridiaceae	Clostridium	Clostridium kluyveri	Clostridia	1.34024
GCF_000016525.1	Methanobrevibacter smithii ATCC 35061	2173	Archaea	Euryarchaeota	Methanobacteria	Methanobacteriales	Methanobacteriaceae	Methanobrevibacter	Methanobrevibacter smithii	Methanobacteriales	1.34062
GCF_000016545.1	Caldicellulosiruptor saccharolyticus DSM 8903	44001	Bacteria	Firmicutes	Clostridia	Thermoanaerobacterales	Thermoanaerobacterales Family III. Incertae Sedis	Caldicellulosiruptor	Caldicellulosiruptor saccharolyticus	Clostridia	1.34067
GCF_000016565.1	Pseudomonas mendocina ymp	300	Bacteria	Proteobacteria	Gammaproteobacteria	Pseudomonadales	Pseudomonadaceae	Pseudomonas	Pseudomonas mendocina	Gammaproteobacteria	1.3408
GCF_000016585.1	Shewanella putrefaciens CN-32	24	Bacteria	Proteobacteria	Gammaproteobacteria	Alteromonadales	Shewanellaceae	Shewanella	Shewanella putrefaciens	Gammaproteobacteria	1.34127
GCF_000016605.1	Metallosphaera sedula DSM 5348	43687	Archaea	Crenarchaeota	Thermoprotei	Sulfolobales	Sulfolobaceae	Metallosphaera	Metallosphaera sedula	Sulfolobales	1.34154
GCF_000016625.1	Rickettsia massiliae MTU5	35791	Bacteria	Proteobacteria	Alphaproteobacteria	Rickettsiales	Rickettsiaceae	Rickettsia	Rickettsia massiliae	Alphaproteobacteria	1.34158
GCF_000016645.1	Flavobacterium johnsoniae UW101	986	Bacteria	Bacteroidetes	Flavobacteriia	Flavobacteriales	Flavobacteriaceae	Flavobacterium	Flavobacterium johnsoniae	Bacteroidetes	1.34249
GCF_000016665.1	Roseiflexus sp. RS-1	357808	Bacteria	Chloroflexi	Chloroflexia	Chloroflexales	Roseiflexaceae	Roseiflexus	Roseiflexus sp. RS-1	Chloroflexi	1.34287
GCF_000016685.1	Actinobacillus pleuropneumoniae serovar 3 str. JL03	715	Bacteria	Proteobacteria	Gammaproteobacteria	Pasteurellales	Pasteurellaceae	Actinobacillus	Actinobacillus pleuropneumoniae	Gammaproteobacteria	1.34311
GCF_000016705.1	Dehalococcoides mccartyi BAV1	61435	Bacteria	Chloroflexi	Dehalococcoidia	Dehalococcoidales	Dehalococcoidaceae	Dehalococcoides	Dehalococcoides mccartyi	Chloroflexi	1.34313
GCF_000016725.1	Acidiphilium cryptum JF-5	524	Bacteria	Proteobacteria	Alphaproteobacteria	Rhodospirillales	Acetobacteraceae	Acidiphilium	Acidiphilium cryptum	Alphaproteobacteria	1.34417
GCF_000016745.1	Geobacter uraniireducens Rf4	351604	Bacteria	Proteobacteria	Deltaproteobacteria	Desulfuromonadales	Geobacteraceae	Geobacter	Geobacter uraniireducens	Deltaproteobacteria	1.3447
GCF_000016765.1	Sphingomonas wittichii RW1	160791	Bacteria	Proteobacteria	Alphaproteobacteria	Sphingomonadales	Sphingomonadaceae	Sphingomonas	Sphingomonas wittichii	Alphaproteobacteria	1.34517
GCF_000016785.1	Thermotoga petrophila RKU-1	93929	Bacteria	Thermotogae	Thermotogae	Thermotogales	Thermotogaceae	Thermotoga	Thermotoga petrophila	Thermotogae	1.3457
GCF_000016805.1	Staphylococcus aureus subsp. aureus JH9	1280	Bacteria	Firmicutes	Bacilli	Bacillales	Staphylococcaceae	Staphylococcus	Staphylococcus aureus	Bacilli	1.34597
GCF_000016825.1	Lactobacillus reuteri DSM 20016	1598	Bacteria	Firmicutes	Bacilli	Lactobacillales	Lactobacillaceae	Lactobacillus	Lactobacillus reuteri	Bacilli	1.34652
GCF_000016845.1	Brucella ovis ATCC 25840	236	Bacteria	Proteobacteria	Alphaproteobacteria	Rhizobiales	Brucellaceae	Brucella	Brucella ovis	Alphaproteobacteria	1.34713
GCF_000016865.1	Pseudomonas putida F1	303	Bacteria	Proteobacteria	Gammaproteobacteria	Pseudomonadales	Pseudomonadaceae	Pseudomonas	Pseudomonas putida	Gammaproteobacteria	1.34715
GCF_000016885.1	Psychrobacter sp. PRwf-1	349106	Bacteria	Proteobacteria	Gammaproteobacteria	Pseudomonadales	Moraxellaceae	Psychrobacter	Psychrobacter sp. PRwf-1	Gammaproteobacteria	1.34722
GCF_000016905.1	Thermosipho melanesiensis BI429	46541	Bacteria	Thermotogae	Thermotogae	Thermotogales	Fervidobacteriaceae	Thermosipho	Thermosipho melanesiensis	Thermotogae	1.34737
GCF_000016925.1	Mycobacterium tuberculosis F11	1773	Bacteria	Actinobacteria	Actinobacteria	Corynebacteriales	Mycobacteriaceae	Mycobacterium	Mycobacterium tuberculosis	Actinobacteria	1.34757
GCF_000016945.1	Yersinia pseudotuberculosis IP 31758	633	Bacteria	Proteobacteria	Gammaproteobacteria	Enterobacterales	Yersiniaceae	Yersinia	Yersinia pseudotuberculosis	Gammaproteobacteria	1.34816
GCF_000016965.1	Clostridium beijerinckii NCIMB 8052	1520	Bacteria	Firmicutes	Clostridia	Clostridiales	Clostridiaceae	Clostridium	Clostridium beijerinckii	Clostridia	1.3487
GCF_000016985.1	Alkaliphilus metalliredigens QYMF	208226	Bacteria	Firmicutes	Clostridia	Clostridiales	Clostridiaceae	Alkaliphilus	Alkaliphilus metalliredigens	Clostridia	1.34878
GCF_000017005.1	Streptococcus gordonii str. Challis substr. CH1	1302	Bacteria	Firmicutes	Bacilli	Lactobacillales	Streptococcaceae	Streptococcus	Streptococcus gordonii	Bacilli	1.34891
GCF_000017025.1	Clostridium botulinum A str. ATCC 19397	1491	Bacteria	Firmicutes	Clostridia	Clostridiales	Clostridiaceae	Clostridium	Clostridium botulinum	Clostridia	1.34906
GCF_000017045.1	Clostridium botulinum A str. Hall	1491	Bacteria	Firmicutes	Clostridia	Clostridiales	Clostridiaceae	Clostridium	Clostridium botulinum	Clostridia	1.34962
GCF_000017065.1	Clostridium botulinum F str. Langeland	1491	Bacteria	Firmicutes	Clostridia	Clostridiales	Clostridiaceae	Clostridium	Clostridium botulinum	Clostridia	1.34983
GCF_000017085.1	Staphylococcus aureus subsp. aureus USA300_TCH1516	1280	Bacteria	Firmicutes	Bacilli	Bacillales	Staphylococcaceae	Staphylococcus	Staphylococcus aureus	Bacilli	1.34992
GCF_000017105.1	Coxiella burnetii Dugway 5J108-111	777	Bacteria	Proteobacteria	Gammaproteobacteria	Legionellales	Coxiellaceae	Coxiella	Coxiella burnetii	Gammaproteobacteria	1.35022
GCF_000017125.1	Staphylococcus aureus subsp. aureus JH1	1280	Bacteria	Firmicutes	Bacilli	Bacillales	Staphylococcaceae	Staphylococcus	Staphylococcus aureus	Bacilli	1.35041
GCF_000017145.1	Sinorhizobium medicae WSM419	110321	Bacteria	Proteobacteria	Alphaproteobacteria	Rhizobiales	Rhizobiaceae	Sinorhizobium	Sinorhizobium medicae	Alphaproteobacteria	1.35079
GCF_000017165.1	Methanococcus vannielii SB	2187	Archaea	Euryarchaeota	Methanococci	Methanococcales	Methanococcaceae	Methanococcus	Methanococcus vannielii	Methanococcales	1.35113
GCF_000017185.1	Methanococcus aeolicus Nankai-3	42879	Archaea	Euryarchaeota	Methanococci	Methanococcales	Methanococcaceae	Methanococcus	Methanococcus aeolicus	Methanococcales	1.35123
GCF_000017205.1	Pseudomonas aeruginosa PA7	287	Bacteria	Proteobacteria	Gammaproteobacteria	Pseudomonadales	Pseudomonadaceae	Pseudomonas	Pseudomonas aeruginosa	Gammaproteobacteria	1.35129
GCF_000017225.1	Methanococcus maripaludis C7	39152	Archaea	Euryarchaeota	Methanococci	Methanococcales	Methanococcaceae	Methanococcus	Methanococcus maripaludis	Methanococcales	1.35161
GCF_000017245.1	Actinobacillus succinogenes 130Z	67854	Bacteria	Proteobacteria	Gammaproteobacteria	Pasteurellales	Pasteurellaceae	Actinobacillus	Actinobacillus succinogenes	Gammaproteobacteria	1.35175
GCF_000017265.1	Phenylobacterium zucineum HLK1	284016	Bacteria	Proteobacteria	Alphaproteobacteria	Caulobacterales	Caulobacteraceae	Phenylobacterium	Phenylobacterium zucineum	Alphaproteobacteria	1.35237
GCF_000017285.1	Marinomonas sp. MWYL1	400668	Bacteria	Proteobacteria	Gammaproteobacteria	Oceanospirillales	Oceanospirillaceae	Marinomonas	Marinomonas sp. MWYL1	Gammaproteobacteria	1.35289
GCF_000017305.1	Kineococcus radiotolerans SRS30216 = ATCC BAA-149	131568	Bacteria	Actinobacteria	Actinobacteria	Kineosporiales	Kineosporiaceae	Kineococcus	Kineococcus radiotolerans	Actinobacteria	1.35323
GCF_000017325.1	Shewanella baltica OS185	62322	Bacteria	Proteobacteria	Gammaproteobacteria	Alteromonadales	Shewanellaceae	Shewanella	Shewanella baltica	Gammaproteobacteria	1.35364
GCF_000017405.1	Ochrobactrum anthropi ATCC 49188	529	Bacteria	Proteobacteria	Alphaproteobacteria	Rhizobiales	Brucellaceae	Ochrobactrum	Ochrobactrum anthropi	Alphaproteobacteria	1.35384
GCF_000017425.1	Bacillus cytotoxicus NVH 391-98	580165	Bacteria	Firmicutes	Bacilli	Bacillales	Bacillaceae	Bacillus	Bacillus cytotoxicus	Bacilli	1.35456
GCF_000017445.4	Rickettsia rickettsii str. Iowa	783	Bacteria	Proteobacteria	Alphaproteobacteria	Rickettsiales	Rickettsiaceae	Rickettsia	Rickettsia rickettsii	Alphaproteobacteria	1.35489
GCF_000017485.1	Campylobacter jejuni subsp. doylei 269.97	197	Bacteria	Proteobacteria	Epsilonproteobacteria	Campylobacterales	Campylobacteraceae	Campylobacter	Campylobacter jejuni	Epsilonproteobacteria	1.35503
GCF_000017505.1	Anaeromyxobacter sp. Fw109-5	404589	Bacteria	Proteobacteria	Deltaproteobacteria	Myxococcales	Anaeromyxobacteraceae	Anaeromyxobacter	Anaeromyxobacter sp. Fw109-5	Deltaproteobacteria	1.35505
GCF_000017545.1	Fervidobacterium nodosum Rt17-B1	2424	Bacteria	Thermotogae	Thermotogae	Thermotogales	Fervidobacteriaceae	Fervidobacterium	Fervidobacterium nodosum	Thermotogae	1.35515
GCF_000017565.1	Parvibaculum lavamentivorans DS-1	256618	Bacteria	Proteobacteria	Alphaproteobacteria	Rhizobiales	Rhodobiaceae	Parvibaculum	Parvibaculum lavamentivorans	Alphaproteobacteria	1.35516
GCF_000017585.1	Campylobacter hominis ATCC BAA-381	76517	Bacteria	Proteobacteria	Epsilonproteobacteria	Campylobacterales	Campylobacteraceae	Campylobacter	Campylobacter hominis	Epsilonproteobacteria	1.35546
GCF_000017605.1	Leptospira biflexa serovar Patoc strain 'Patoc 1 (Ames)'	172	Bacteria	Spirochaetes	Spirochaetia	-	Leptospiraceae	Leptospira	Leptospira biflexa	Spirochaetes	1.35549
GCF_000017625.1	Methanoregula boonei 6A8	358766	Archaea	Euryarchaeota	Methanomicrobia	Methanomicrobiales	Methanoregulaceae	Methanoregula	Methanoregula boonei	Methanomicrobiales	1.35562
GCF_000017645.1	Xanthobacter autotrophicus Py2	280	Bacteria	Proteobacteria	Alphaproteobacteria	Rhizobiales	Xanthobacteraceae	Xanthobacter	Xanthobacter autotrophicus	Alphaproteobacteria	1.35577
GCF_000017665.1	Cronobacter sakazakii ATCC BAA-894	28141	Bacteria	Proteobacteria	Gammaproteobacteria	Enterobacterales	Enterobacteriaceae	Cronobacter	Cronobacter sakazakii	Gammaproteobacteria	1.35589
GCF_000017685.1	Leptospira biflexa serovar Patoc strain 'Patoc 1 (Paris)'	172	Bacteria	Spirochaetes	Spirochaetia	-	Leptospiraceae	Leptospira	Leptospira biflexa	Spirochaetes	1.35597
GCF_000017705.1	Vibrio campbellii ATCC BAA-1116	680	Bacteria	Proteobacteria	Gammaproteobacteria	Vibrionales	Vibrionaceae	Vibrio	Vibrio campbellii	Gammaproteobacteria	1.35704
GCF_000017745.1	Escherichia coli O139:H28 str. E24377A	562	Bacteria	Proteobacteria	Gammaproteobacteria	Enterobacterales	Enterobacteriaceae	Escherichia	Escherichia coli	Gammaproteobacteria	1.3573
GCF_000017765.1	Escherichia coli HS	562	Bacteria	Proteobacteria	Gammaproteobacteria	Enterobacterales	Enterobacteriaceae	Escherichia	Escherichia coli	Gammaproteobacteria	1.35812
GCF_000017785.1	Francisella tularensis subsp. holarctica FTNF002-00	263	Bacteria	Proteobacteria	Gammaproteobacteria	Thiotrichales	Francisellaceae	Francisella	Francisella tularensis	Gammaproteobacteria	1.35823
GCF_000017805.1	Roseiflexus castenholzii DSM 13941	120962	Bacteria	Chloroflexi	Chloroflexia	Chloroflexales	Roseiflexaceae	Roseiflexus	Roseiflexus castenholzii	Chloroflexi	1.35827
GCF_000017845.1	Cyanothece sp. ATCC 51142	43989	Bacteria	Cyanobacteria	-	Oscillatoriales	Cyanothecaceae	Cyanothece	Cyanothece sp. ATCC 51142	Cyanobacteria	1.35838
GCF_000017865.1	Pseudothermotoga lettingae TMO	177758	Bacteria	Thermotogae	Thermotogae	Thermotogales	Thermotogaceae	Pseudothermotoga	Pseudothermotoga lettingae	Thermotogae	1.35845
GCF_000017885.4	Bacillus pumilus SAFR-032	1408	Bacteria	Firmicutes	Bacilli	Bacillales	Bacillaceae	Bacillus	Bacillus pumilus	Bacilli	1.35891
GCF_000017905.1	Campylobacter jejuni subsp. jejuni 81116	197	Bacteria	Proteobacteria	Epsilonproteobacteria	Campylobacterales	Campylobacteraceae	Campylobacter	Campylobacter jejuni	Epsilonproteobacteria	1.35933
GCF_000017945.1	Ignicoccus hospitalis KIN4/I	160233	Archaea	Crenarchaeota	Thermoprotei	Desulfurococcales	Desulfurococcaceae	Ignicoccus	Ignicoccus hospitalis	Desulfurococcales	1.35938
GCF_000017985.1	Escherichia coli B str. REL606	562	Bacteria	Proteobacteria	Gammaproteobacteria	Enterobacterales	Enterobacteriaceae	Escherichia	Escherichia coli	Gammaproteobacteria	1.35953
GCF_000018005.1	Frankia sp. EAN1pec	298653	Bacteria	Actinobacteria	Actinobacteria	Frankiales	Frankiaceae	Frankia	Frankia sp. EAN1pec	Actinobacteria	1.35989
GCF_000018025.1	Shewanella sediminis HAW-EB3	271097	Bacteria	Proteobacteria	Gammaproteobacteria	Alteromonadales	Shewanellaceae	Shewanella	Shewanella sediminis	Gammaproteobacteria	1.36009
GCF_000018045.1	Citrobacter koseri ATCC BAA-895	545	Bacteria	Proteobacteria	Gammaproteobacteria	Enterobacterales	Enterobacteriaceae	Citrobacter	Citrobacter koseri	Gammaproteobacteria	1.36014
GCF_000018065.1	Prochlorococcus marinus str. MIT 9215	1219	Bacteria	Cyanobacteria	-	Synechococcales	Prochloraceae	Prochlorococcus	Prochlorococcus marinus	Cyanobacteria	1.36015
GCF_000018085.1	Serratia proteamaculans 568	28151	Bacteria	Proteobacteria	Gammaproteobacteria	Enterobacterales	Yersiniaceae	Serratia	Serratia proteamaculans	Gammaproteobacteria	1.36016
GCF_000018105.1	Acaryochloris marina MBIC11017	155978	Bacteria	Cyanobacteria	-	Synechococcales	Acaryochloridaceae	Acaryochloris	Acaryochloris marina	Cyanobacteria	1.36048
GCF_000018125.1	Streptococcus pyogenes NZ131	1314	Bacteria	Firmicutes	Bacilli	Lactobacillales	Streptococcaceae	Streptococcus	Streptococcus pyogenes	Bacilli	1.36054
GCF_000018145.1	Dinoroseobacter shibae DFL 12 = DSM 16493	215813	Bacteria	Proteobacteria	Alphaproteobacteria	Rhodobacterales	Rhodobacteraceae	Dinoroseobacter	Dinoroseobacter shibae	Alphaproteobacteria	1.36057
GCF_000018185.1	Streptococcus suis GZ1	1307	Bacteria	Firmicutes	Bacilli	Lactobacillales	Streptococcaceae	Streptococcus	Streptococcus suis	Bacilli	1.36069
GCF_000018205.1	Rickettsia akari str. Hartford	786	Bacteria	Proteobacteria	Alphaproteobacteria	Rickettsiales	Rickettsiaceae	Rickettsia	Rickettsia akari	Alphaproteobacteria	1.36092
GCF_000018225.1	Rickettsia rickettsii str. 'Sheila Smith'	783	Bacteria	Proteobacteria	Alphaproteobacteria	Rickettsiales	Rickettsiaceae	Rickettsia	Rickettsia rickettsii	Alphaproteobacteria	1.36111
GCF_000018245.1	Rickettsia bellii OSU 85-389	33990	Bacteria	Proteobacteria	Alphaproteobacteria	Rickettsiales	Rickettsiaceae	Rickettsia	Rickettsia bellii	Alphaproteobacteria	1.36113
GCF_000018265.1	Salinispora arenicola CNS-205	168697	Bacteria	Actinobacteria	Actinobacteria	Micromonosporales	Micromonosporaceae	Salinispora	Salinispora arenicola	Actinobacteria	1.36121
GCF_000018285.1	Shewanella pealeana ATCC 700345	70864	Bacteria	Proteobacteria	Gammaproteobacteria	Alteromonadales	Shewanellaceae	Shewanella	Shewanella pealeana	Gammaproteobacteria	1.36122
GCF_000018305.1	Caldivirga maquilingensis IC-167	76887	Archaea	Crenarchaeota	Thermoprotei	Thermoproteales	Thermoproteaceae	Caldivirga	Caldivirga maquilingensis	Thermoproteales	1.36124
GCF_000018325.1	Alkaliphilus oremlandii OhILAs	461876	Bacteria	Firmicutes	Clostridia	Clostridiales	Clostridiaceae	Alkaliphilus	Alkaliphilus oremlandii	Clostridia	1.36154
GCF_000018345.1	Mycobacterium marinum M	1781	Bacteria	Actinobacteria	Actinobacteria	Corynebacteriales	Mycobacteriaceae	Mycobacterium	Mycobacterium marinum	Actinobacteria	1.36189
GCF_000018365.1	Thermococcus onnurineus NA1	342948	Archaea	Euryarchaeota	Thermococci	Thermococcales	Thermococcaceae	Thermococcus	Thermococcus onnurineus	Thermococcales	1.3621
GCF_000018385.1	Salmonella enterica subsp. enterica serovar Paratyphi C str. RKS4594	28901	Bacteria	Proteobacteria	Gammaproteobacteria	Enterobacterales	Enterobacteriaceae	Salmonella	Salmonella enterica	Gammaproteobacteria	1.36216
GCF_000018405.1	Desulfococcus oleovorans Hxd3	181663	Bacteria	Proteobacteria	Deltaproteobacteria	Desulfobacterales	Desulfobacteraceae	Desulfococcus	Desulfococcus oleovorans	Deltaproteobacteria	1.36246
GCF_000018425.1	Candidatus Desulforudis audaxviator MP104C	471827	Bacteria	Firmicutes	Clostridia	Clostridiales	Peptococcaceae	Candidatus Desulforudis	Candidatus Desulforudis audaxviator	Clostridia	1.36253
GCF_000018445.1	Acinetobacter baumannii ACICU	470	Bacteria	Proteobacteria	Gammaproteobacteria	Pseudomonadales	Moraxellaceae	Acinetobacter	Acinetobacter baumannii	Gammaproteobacteria	1.36267
GCF_000018485.1	Methanococcus maripaludis C6	39152	Archaea	Euryarchaeota	Methanococci	Methanococcales	Methanococcaceae	Methanococcus	Methanococcus maripaludis	Methanococcales	1.36276
GCF_000018505.1	Burkholderia multivorans ATCC 17616 [redundant no. 2]	87883	Bacteria	Proteobacteria	Betaproteobacteria	Burkholderiales	Burkholderiaceae	Burkholderia	Burkholderia multivorans	Betaproteobacteria	1.36307
GCF_000018525.1	Brucella canis ATCC 23365	36855	Bacteria	Proteobacteria	Alphaproteobacteria	Rhizobiales	Brucellaceae	Brucella	Brucella canis	Alphaproteobacteria	1.36313
GCF_000018545.1	Sinorhizobium fredii NGR234	380	Bacteria	Proteobacteria	Alphaproteobacteria	Rhizobiales	Rhizobiaceae	Sinorhizobium	Sinorhizobium fredii	Alphaproteobacteria	1.36317
GCF_000018605.1	Petrotoga mobilis SJ95	69499	Bacteria	Thermotogae	Thermotogae	Petrotogales	-	Petrotoga	Petrotoga mobilis	Thermotogae	1.36326
GCF_000018625.1	Salmonella enterica subsp. arizonae serovar 62:z4,z23:-	28901	Bacteria	Proteobacteria	Gammaproteobacteria	Enterobacterales	Enterobacteriaceae	Salmonella	Salmonella enterica	Gammaproteobacteria	1.36327
GCF_000018665.1	Delftia acidovorans SPH-1	80866	Bacteria	Proteobacteria	Betaproteobacteria	Burkholderiales	Comamonadaceae	Delftia	Delftia acidovorans	Betaproteobacteria	1.3636
GCF_000018685.1	Lachnoclostridium phytofermentans ISDg	66219	Bacteria	Firmicutes	Clostridia	Clostridiales	Lachnospiraceae	Lachnoclostridium	Lachnoclostridium phytofermentans	Clostridia	1.36365
GCF_000018705.1	Salmonella enterica subsp. enterica serovar Paratyphi B str. SPB7	28901	Bacteria	Proteobacteria	Gammaproteobacteria	Enterobacterales	Enterobacteriaceae	Salmonella	Salmonella enterica	Gammaproteobacteria	1.36399
GCF_000018725.1	Brucella abortus S19	235	Bacteria	Proteobacteria	Alphaproteobacteria	Rhizobiales	Brucellaceae	Brucella	Brucella abortus	Alphaproteobacteria	1.36419
GCF_000018745.1	Coxiella burnetii RSA 331	777	Bacteria	Proteobacteria	Gammaproteobacteria	Legionellales	Coxiellaceae	Coxiella	Coxiella burnetii	Gammaproteobacteria	1.3643
GCF_000018765.1	Shewanella baltica OS195	62322	Bacteria	Proteobacteria	Gammaproteobacteria	Alteromonadales	Shewanellaceae	Shewanella	Shewanella baltica	Gammaproteobacteria	1.36459
GCF_000018785.1	Acholeplasma laidlawii PG-8A	2148	Bacteria	Tenericutes	Mollicutes	Acholeplasmatales	Acholeplasmataceae	Acholeplasma	Acholeplasma laidlawii	Tenericutes	1.3646
GCF_000018805.1	Yersinia pestis Angola	632	Bacteria	Proteobacteria	Gammaproteobacteria	Enterobacterales	Yersiniaceae	Yersinia	Yersinia pestis	Gammaproteobacteria	1.3647
GCF_000018825.1	Bacillus weihenstephanensis KBAB4	86662	Bacteria	Firmicutes	Bacilli	Bacillales	Bacillaceae	Bacillus	Bacillus weihenstephanensis	Bacilli	1.36476
GCF_000018845.1	Methylobacterium extorquens PA1	408	Bacteria	Proteobacteria	Alphaproteobacteria	Rhizobiales	Methylobacteriaceae	Methylobacterium	Methylobacterium extorquens	Alphaproteobacteria	1.36486
GCF_000018865.1	Chloroflexus aurantiacus J-10-fl	1108	Bacteria	Chloroflexi	Chloroflexia	Chloroflexales	Chloroflexaceae	Chloroflexus	Chloroflexus aurantiacus	Chloroflexi	1.36515
GCF_000018885.1	Renibacterium salmoninarum ATCC 33209	1646	Bacteria	Actinobacteria	Actinobacteria	Micrococcales	Micrococcaceae	Renibacterium	Renibacterium salmoninarum	Actinobacteria	1.36532
GCF_000018905.1	Brucella suis ATCC 23445	29461	Bacteria	Proteobacteria	Alphaproteobacteria	Rhizobiales	Brucellaceae	Brucella	Brucella suis	Alphaproteobacteria	1.36535
GCF_000018925.1	Francisella tularensis subsp. mediasiatica FSC147	263	Bacteria	Proteobacteria	Gammaproteobacteria	Thiotrichales	Francisellaceae	Francisella	Francisella tularensis	Gammaproteobacteria	1.36615
GCF_000018945.1	Thermotoga neapolitana DSM 4359	2337	Bacteria	Thermotogae	Thermotogae	Thermotogales	Thermotogaceae	Thermotoga	Thermotoga neapolitana	Thermotogae	1.36647
GCF_000018965.1	Streptococcus pneumoniae 70585	1313	Bacteria	Firmicutes	Bacilli	Lactobacillales	Streptococcaceae	Streptococcus	Streptococcus pneumoniae	Bacilli	1.36694
GCF_000018985.1	Streptococcus pneumoniae JJA	1313	Bacteria	Firmicutes	Bacilli	Lactobacillales	Streptococcaceae	Streptococcus	Streptococcus pneumoniae	Bacilli	1.36695
GCF_000019005.1	Streptococcus pneumoniae P1031	1313	Bacteria	Firmicutes	Bacilli	Lactobacillales	Streptococcaceae	Streptococcus	Streptococcus pneumoniae	Bacilli	1.36815
GCF_000019025.1	Streptococcus pneumoniae Taiwan19F-14	1313	Bacteria	Firmicutes	Bacilli	Lactobacillales	Streptococcaceae	Streptococcus	Streptococcus pneumoniae	Bacilli	1.36816
GCF_000019045.1	Anoxybacillus flavithermus WK1	33934	Bacteria	Firmicutes	Bacilli	Bacillales	Bacillaceae	Anoxybacillus	Anoxybacillus flavithermus	Bacilli	1.36837
GCF_000019065.1	Thermoanaerobacter sp. X514	399726	Bacteria	Firmicutes	Clostridia	Thermoanaerobacterales	Thermoanaerobacteraceae	Thermoanaerobacter	Thermoanaerobacter sp. X514	Clostridia	1.36968
GCF_000019085.1	Thermoanaerobacter pseudethanolicus ATCC 33223	496866	Bacteria	Firmicutes	Clostridia	Thermoanaerobacterales	Thermoanaerobacteraceae	Thermoanaerobacter	Thermoanaerobacter pseudethanolicus	Clostridia	1.36974
GCF_000019125.1	Pseudomonas putida GB-1	303	Bacteria	Proteobacteria	Gammaproteobacteria	Pseudomonadales	Pseudomonadaceae	Pseudomonas	Pseudomonas putida	Gammaproteobacteria	1.36974
GCF_000019145.1	Caulobacter sp. K31	366602	Bacteria	Proteobacteria	Alphaproteobacteria	Caulobacterales	Caulobacteraceae	Caulobacter	Caulobacter sp. K31	Alphaproteobacteria	1.36984
GCF_000019165.1	Heliobacterium modesticaldum Ice1	35701	Bacteria	Firmicutes	Clostridia	Clostridiales	Heliobacteriaceae	Heliobacterium	Heliobacterium modesticaldum	Clostridia	1.36986
GCF_000019185.1	Shewanella halifaxensis HAW-EB4	271098	Bacteria	Proteobacteria	Gammaproteobacteria	Alteromonadales	Shewanellaceae	Shewanella	Shewanella halifaxensis	Gammaproteobacteria	1.37041
GCF_000019205.1	Campylobacter lari RM2100	201	Bacteria	Proteobacteria	Epsilonproteobacteria	Campylobacterales	Campylobacteraceae	Campylobacter	Campylobacter lari	Epsilonproteobacteria	1.37059
GCF_000019225.1	Cellvibrio japonicus Ueda107	155077	Bacteria	Proteobacteria	Gammaproteobacteria	Cellvibrionales	Cellvibrionaceae	Cellvibrio	Cellvibrio japonicus	Gammaproteobacteria	1.37061
GCF_000019245.4	Lactobacillus casei str. Zhang	1582	Bacteria	Firmicutes	Bacilli	Lactobacillales	Lactobacillaceae	Lactobacillus	Lactobacillus casei	Bacilli	1.37065
GCF_000019265.1	Streptococcus pneumoniae Hungary19A-6	1313	Bacteria	Firmicutes	Bacilli	Lactobacillales	Streptococcaceae	Streptococcus	Streptococcus pneumoniae	Bacilli	1.3712
GCF_000019285.1	Francisella philomiragia subsp. philomiragia ATCC 25017	28110	Bacteria	Proteobacteria	Gammaproteobacteria	Thiotrichales	Francisellaceae	Francisella	Francisella philomiragia	Gammaproteobacteria	1.37153
GCF_000019305.1	Clostridium botulinum B1 str. Okra	1491	Bacteria	Firmicutes	Clostridia	Clostridiales	Clostridiaceae	Clostridium	Clostridium botulinum	Clostridia	1.37174
GCF_000019325.1	Xylella fastidiosa M12	2371	Bacteria	Proteobacteria	Gammaproteobacteria	Xanthomonadales	Xanthomonadaceae	Xylella	Xylella fastidiosa	Gammaproteobacteria	1.37174
GCF_000019345.1	Ureaplasma parvum serovar 3 str. ATCC 27815	134821	Bacteria	Tenericutes	Mollicutes	Mycoplasmatales	Mycoplasmataceae	Ureaplasma	Ureaplasma parvum	Tenericutes	1.37223
GCF_000019365.1	Methylobacterium sp. 4-46	426117	Bacteria	Proteobacteria	Alphaproteobacteria	Rhizobiales	Methylobacteriaceae	Methylobacterium	Methylobacterium sp. 4-46	Alphaproteobacteria	1.37237
GCF_000019385.1	Escherichia coli ATCC 8739	562	Bacteria	Proteobacteria	Gammaproteobacteria	Enterobacterales	Enterobacteriaceae	Escherichia	Escherichia coli	Gammaproteobacteria	1.37263
GCF_000019405.1	Haemophilus somnus 2336	731	Bacteria	Proteobacteria	Gammaproteobacteria	Pasteurellales	Pasteurellaceae	Histophilus	Histophilus somni	Gammaproteobacteria	1.37294
GCF_000019425.1	Escherichia coli str. K-12 substr. DH10B	562	Bacteria	Proteobacteria	Gammaproteobacteria	Enterobacterales	Enterobacteriaceae	Escherichia	Escherichia coli	Gammaproteobacteria	1.37295
GCF_000019445.1	Pseudomonas putida W619	303	Bacteria	Proteobacteria	Gammaproteobacteria	Pseudomonadales	Pseudomonadaceae	Pseudomonas	Pseudomonas putida	Gammaproteobacteria	1.3733
GCF_000019465.1	Yersinia pseudotuberculosis YPIII	633	Bacteria	Proteobacteria	Gammaproteobacteria	Enterobacterales	Yersiniaceae	Yersinia	Yersinia pseudotuberculosis	Gammaproteobacteria	1.37336
GCF_000019485.1	Synechococcus sp. PCC 7002	32049	Bacteria	Cyanobacteria	-	Synechococcales	Synechococcaceae	Synechococcus	Synechococcus sp. PCC 7002	Cyanobacteria	1.37367
GCF_000019505.1	Burkholderia cenocepacia MC0-3	95486	Bacteria	Proteobacteria	Betaproteobacteria	Burkholderiales	Burkholderiaceae	Burkholderia	Burkholderia cenocepacia	Betaproteobacteria	1.37395
GCF_000019525.1	Shewanella woodyi ATCC 51908	60961	Bacteria	Proteobacteria	Gammaproteobacteria	Alteromonadales	Shewanellaceae	Shewanella	Shewanella woodyi	Gammaproteobacteria	1.37402
GCF_000019545.1	Clostridium botulinum A3 str. Loch Maree	1491	Bacteria	Firmicutes	Clostridia	Clostridiales	Clostridiaceae	Clostridium	Clostridium botulinum	Clostridia	1.37403
GCF_000019565.1	Klebsiella pneumoniae 342	573	Bacteria	Proteobacteria	Gammaproteobacteria	Enterobacterales	Enterobacteriaceae	Klebsiella	Klebsiella pneumoniae	Gammaproteobacteria	1.37448
GCF_000019585.2	Xanthomonas oryzae pv. oryzae PXO99A	347	Bacteria	Proteobacteria	Gammaproteobacteria	Xanthomonadales	Xanthomonadaceae	Xanthomonas	Xanthomonas oryzae	Gammaproteobacteria	1.37494
GCF_000019605.1	Candidatus Korarchaeum cryptofilum OPF8	498846	Archaea	Candidatus Korarchaeota	-	-	-	Candidatus Korarchaeum	Candidatus Korarchaeum cryptofilum	other_Archaea	1.3757
GCF_000019625.1	Thermotoga sp. RQ2	126740	Bacteria	Thermotogae	Thermotogae	Thermotogales	Thermotogaceae	Thermotoga	Thermotoga sp. RQ2	Thermotogae	1.3762
GCF_000019645.1	Escherichia coli SMS-3-5	562	Bacteria	Proteobacteria	Gammaproteobacteria	Enterobacterales	Enterobacteriaceae	Escherichia	Escherichia coli	Gammaproteobacteria	1.37622
GCF_000019665.1	Methylacidiphilum infernorum V4	511746	Bacteria	Verrucomicrobia	-	Methylacidiphilales	Methylacidiphilaceae	Methylacidiphilum	Methylacidiphilum infernorum	Verrucomicrobia	1.37676
GCF_000019685.1	Borrelia duttonii Ly	40834	Bacteria	Spirochaetes	Spirochaetia	Spirochaetales	Borreliaceae	Borrelia	Borrelia duttonii	Spirochaetes	1.37689
GCF_000019705.1	Borrelia recurrentis A1	44449	Bacteria	Spirochaetes	Spirochaetia	Spirochaetales	Borreliaceae	Borrelia	Borrelia recurrentis	Spirochaetes	1.37701
GCF_000019725.1	Methylobacterium radiotolerans JCM 2831	31998	Bacteria	Proteobacteria	Alphaproteobacteria	Rhizobiales	Methylobacteriaceae	Methylobacterium	Methylobacterium radiotolerans	Alphaproteobacteria	1.37716
GCF_000019745.1	Polynucleobacter necessarius subsp. necessarius STIR1	576610	Bacteria	Proteobacteria	Betaproteobacteria	Burkholderiales	Burkholderiaceae	Polynucleobacter	Polynucleobacter necessarius	Betaproteobacteria	1.37751
GCF_000019765.1	Xylella fastidiosa M23	2371	Bacteria	Proteobacteria	Gammaproteobacteria	Xanthomonadales	Xanthomonadaceae	Xylella	Xylella fastidiosa	Gammaproteobacteria	1.37835
GCF_000019785.1	Leptothrix cholodnii SP-6	34029	Bacteria	Proteobacteria	Betaproteobacteria	Burkholderiales	-	Leptothrix	Leptothrix cholodnii	Betaproteobacteria	1.37852
GCF_000019825.1	Streptococcus pneumoniae G54	1313	Bacteria	Firmicutes	Bacilli	Lactobacillales	Streptococcaceae	Streptococcus	Streptococcus pneumoniae	Bacilli	1.37873
GCF_000019845.1	Beijerinckia indica subsp. indica ATCC 9039	533	Bacteria	Proteobacteria	Alphaproteobacteria	Rhizobiales	Beijerinckiaceae	Beijerinckia	Beijerinckia indica	Alphaproteobacteria	1.37874
GCF_000019865.1	Coxiella burnetii CbuG_Q212	777	Bacteria	Proteobacteria	Gammaproteobacteria	Legionellales	Coxiellaceae	Coxiella	Coxiella burnetii	Gammaproteobacteria	1.37891
GCF_000019885.1	Coxiella burnetii CbuK_Q154	777	Bacteria	Proteobacteria	Gammaproteobacteria	Legionellales	Coxiellaceae	Coxiella	Coxiella burnetii	Gammaproteobacteria	1.37969
GCF_000019905.1	Exiguobacterium sibiricum 255-15	332410	Bacteria	Firmicutes	Bacilli	Bacillales	-	Exiguobacterium	Exiguobacterium sibiricum	Bacilli	1.37985
GCF_000019925.1	Burkholderia ambifaria MC40-6	152480	Bacteria	Proteobacteria	Betaproteobacteria	Burkholderiales	Burkholderiaceae	Burkholderia	Burkholderia ambifaria	Betaproteobacteria	1.37991
GCF_000019945.1	Methylobacterium populi BJ001	223967	Bacteria	Proteobacteria	Alphaproteobacteria	Rhizobiales	Methylobacteriaceae	Methylobacterium	Methylobacterium populi	Alphaproteobacteria	1.37999
GCF_000019965.1	Opitutus terrae PB90-1	107709	Bacteria	Verrucomicrobia	Opitutae	Opitutales	Opitutaceae	Opitutus	Opitutus terrae	Verrucomicrobia	1.38098
GCF_000019985.1	Streptococcus pneumoniae CGSP14	1313	Bacteria	Firmicutes	Bacilli	Lactobacillales	Streptococcaceae	Streptococcus	Streptococcus pneumoniae	Bacilli	1.38174
GCF_000020005.1	Natranaerobius thermophilus JW/NM-WN-LF	375929	Bacteria	Firmicutes	Clostridia	Natranaerobiales	Natranaerobiaceae	Natranaerobius	Natranaerobius thermophilus	Clostridia	1.38186
GCF_000020025.1	Nostoc punctiforme PCC 73102	272131	Bacteria	Cyanobacteria	-	Nostocales	Nostocaceae	Nostoc	Nostoc punctiforme	Cyanobacteria	1.38222
GCF_000020045.1	Paraburkholderia phymatum STM815	148447	Bacteria	Proteobacteria	Betaproteobacteria	Burkholderiales	Burkholderiaceae	Paraburkholderia	Paraburkholderia phymatum	Betaproteobacteria	1.38238
GCF_000020065.1	Mycoplasma arthritidis 158L3-1	2111	Bacteria	Tenericutes	Mollicutes	Mycoplasmatales	Mycoplasmataceae	Mycoplasma	Mycoplasma arthritidis	Tenericutes	1.38302
GCF_000020085.1	Yersinia pseudotuberculosis PB1/+	633	Bacteria	Proteobacteria	Gammaproteobacteria	Enterobacterales	Yersiniaceae	Yersinia	Yersinia pseudotuberculosis	Gammaproteobacteria	1.38325
GCF_000020105.1	Neisseria gonorrhoeae NCCP11945	485	Bacteria	Proteobacteria	Betaproteobacteria	Neisseriales	Neisseriaceae	Neisseria	Neisseria gonorrhoeae	Betaproteobacteria	1.38373
GCF_000020125.1	Paraburkholderia phytofirmans PsJN	261302	Bacteria	Proteobacteria	Betaproteobacteria	Burkholderiales	Burkholderiaceae	Paraburkholderia	Paraburkholderia phytofirmans	Betaproteobacteria	1.38377
GCF_000020145.1	Elusimicrobium minutum Pei191	423605	Bacteria	Elusimicrobia	Elusimicrobia	Elusimicrobiales	Elusimicrobiaceae	Elusimicrobium	Elusimicrobium minutum	other_Bacteria	1.38425
GCF_000020165.1	Clostridium botulinum B str. Eklund 17B (NRP)	1491	Bacteria	Firmicutes	Clostridia	Clostridiales	Clostridiaceae	Clostridium	Clostridium botulinum	Clostridia	1.38482
GCF_000020185.1	Shigella boydii CDC 3083-94	621	Bacteria	Proteobacteria	Gammaproteobacteria	Enterobacterales	Enterobacteriaceae	Shigella	Shigella boydii	Gammaproteobacteria	1.38491
GCF_000020205.1	Ralstonia pickettii 12J	329	Bacteria	Proteobacteria	Betaproteobacteria	Burkholderiales	Burkholderiaceae	Ralstonia	Ralstonia pickettii	Betaproteobacteria	1.38492
GCF_000020225.1	Akkermansia muciniphila ATCC BAA-835	239935	Bacteria	Verrucomicrobia	Verrucomicrobiae	Verrucomicrobiales	Akkermansiaceae	Akkermansia	Akkermansia muciniphila	Verrucomicrobia	1.38521
GCF_000020245.1	Helicobacter pylori Shi470	210	Bacteria	Proteobacteria	Epsilonproteobacteria	Campylobacterales	Helicobacteraceae	Helicobacter	Helicobacter pylori	Epsilonproteobacteria	1.38567
GCF_000020265.1	Rhizobium etli CIAT 652	29449	Bacteria	Proteobacteria	Alphaproteobacteria	Rhizobiales	Rhizobiaceae	Rhizobium	Rhizobium etli	Alphaproteobacteria	1.38595
GCF_000020285.1	Clostridium botulinum E3 str. Alaska E43	1491	Bacteria	Firmicutes	Clostridia	Clostridiales	Clostridiaceae	Clostridium	Clostridium botulinum	Clostridia	1.386
GCF_000020305.1	Anaplasma marginale str. Florida	770	Bacteria	Proteobacteria	Alphaproteobacteria	Rickettsiales	Anaplasmataceae	Anaplasma	Anaplasma marginale	Alphaproteobacteria	1.38604
GCF_000020325.1	Sulfurihydrogenibium sp. YO3AOP1	436114	Bacteria	Aquificae	Aquificae	Aquificales	Hydrogenothermaceae	Sulfurihydrogenibium	Sulfurihydrogenibium sp. YO3AOP1	Aquificae	1.38642
GCF_000020345.1	Clostridium botulinum Ba4 str. 657	1491	Bacteria	Firmicutes	Clostridia	Clostridiales	Clostridiaceae	Clostridium	Clostridium botulinum	Clostridia	1.38658
GCF_000020365.1	Desulfobacterium autotrophicum HRM2	2296	Bacteria	Proteobacteria	Deltaproteobacteria	Desulfobacterales	Desulfobacteraceae	Desulfobacterium	Desulfobacterium autotrophicum	Deltaproteobacteria	1.38704
GCF_000020385.1	Geobacter lovleyi SZ	313985	Bacteria	Proteobacteria	Deltaproteobacteria	Desulfuromonadales	Geobacteraceae	Geobacter	Geobacter lovleyi	Deltaproteobacteria	1.38907
GCF_000020405.1	Actinobacillus pleuropneumoniae serovar 7 str. AP76	715	Bacteria	Proteobacteria	Gammaproteobacteria	Pasteurellales	Pasteurellaceae	Actinobacillus	Actinobacillus pleuropneumoniae	Gammaproteobacteria	1.38955
GCF_000020425.1	Bifidobacterium longum subsp. infantis ATCC 15697 = JCM 1222 = DSM 20088	216816	Bacteria	Actinobacteria	Actinobacteria	Bifidobacteriales	Bifidobacteriaceae	Bifidobacterium	Bifidobacterium longum	Actinobacteria	1.38963
GCF_000020445.1	Rhodopseudomonas palustris TIE-1	1076	Bacteria	Proteobacteria	Alphaproteobacteria	Rhizobiales	Bradyrhizobiaceae	Rhodopseudomonas	Rhodopseudomonas palustris	Alphaproteobacteria	1.38971
GCF_000020465.1	Chlorobium limicola DSM 245	1092	Bacteria	Chlorobi	Chlorobia	Chlorobiales	Chlorobiaceae	Chlorobium	Chlorobium limicola	Chlorobi	1.38977
GCF_000020485.1	Halothermothrix orenii H 168	31909	Bacteria	Firmicutes	Clostridia	Halanaerobiales	Halanaerobiaceae	Halothermothrix	Halothermothrix orenii	Clostridia	1.38984
GCF_000020505.1	Chlorobaculum parvum NCIB 8327	274539	Bacteria	Chlorobi	Chlorobia	Chlorobiales	Chlorobiaceae	Chlorobaculum	Chlorobaculum parvum	Chlorobi	1.38998
GCF_000020525.1	Chloroherpeton thalassium ATCC 35110	100716	Bacteria	Chlorobi	Chlorobia	Chlorobiales	Chlorobiaceae	Chloroherpeton	Chloroherpeton thalassium	Chlorobi	1.39
GCF_000020545.1	Chlorobium phaeobacteroides BS1	1096	Bacteria	Chlorobi	Chlorobia	Chlorobiales	Chlorobiaceae	Chlorobium	Chlorobium phaeobacteroides	Chlorobi	1.39007
GCF_000020565.1	Candidatus Amoebophilus asiaticus 5a2	281120	Bacteria	Bacteroidetes	Cytophagia	Cytophagales	Amoebophilaceae	Candidatus Amoebophilus	Candidatus Amoebophilus asiaticus	Bacteroidetes	1.39028
GCF_000020585.3	Alteromonas mediterranea strain=Deep ecotype	314275	Bacteria	Proteobacteria	Gammaproteobacteria	Alteromonadales	Alteromonadaceae	Alteromonas	Alteromonas mediterranea	Gammaproteobacteria	1.39137
GCF_000020605.1	[Eubacterium rectale] ATCC 33656	39491	Bacteria	Firmicutes	Clostridia	Clostridiales	Lachnospiraceae	-	[Eubacterium] rectale	Clostridia	1.39212
GCF_000020625.1	Prosthecochloris aestuarii DSM 271	1102	Bacteria	Chlorobi	Chlorobia	Chlorobiales	Chlorobiaceae	Prosthecochloris	Prosthecochloris aestuarii	Chlorobi	1.39212
GCF_000020645.1	Pelodictyon phaeoclathratiforme BU-1	34090	Bacteria	Chlorobi	Chlorobia	Chlorobiales	Chlorobiaceae	Pelodictyon	Pelodictyon phaeoclathratiforme	Chlorobi	1.39258
GCF_000020665.1	Stenotrophomonas maltophilia R551-3	40324	Bacteria	Proteobacteria	Gammaproteobacteria	Xanthomonadales	Xanthomonadaceae	Stenotrophomonas	Stenotrophomonas maltophilia	Gammaproteobacteria	1.3926
GCF_000020685.1	Deinococcus deserti VCD115	310783	Bacteria	Deinococcus-Thermus	Deinococci	Deinococcales	Deinococcaceae	Deinococcus	Deinococcus deserti	Deinococcus-Thermus	1.39301
GCF_000020705.1	Salmonella enterica subsp. enterica serovar Heidelberg str. SL476	28901	Bacteria	Proteobacteria	Gammaproteobacteria	Enterobacterales	Enterobacteriaceae	Salmonella	Salmonella enterica	Gammaproteobacteria	1.39331
GCF_000020725.1	Geobacter bemidjiensis Bem	225194	Bacteria	Proteobacteria	Deltaproteobacteria	Desulfuromonadales	Geobacteraceae	Geobacter	Geobacter bemidjiensis	Deltaproteobacteria	1.3934
GCF_000020745.1	Salmonella enterica subsp. enterica serovar Schwarzengrund str. CVM19633	28901	Bacteria	Proteobacteria	Gammaproteobacteria	Enterobacterales	Enterobacteriaceae	Salmonella	Salmonella enterica	Gammaproteobacteria	1.39378
GCF_000020765.1	Streptococcus equi subsp. zooepidemicus MGCS10565	1336	Bacteria	Firmicutes	Bacilli	Lactobacillales	Streptococcaceae	Streptococcus	Streptococcus equi	Bacilli	1.39401
GCF_000020785.1	Hydrogenobaculum sp. Y04AAS1	380749	Bacteria	Aquificae	Aquificae	Aquificales	Aquificaceae	Hydrogenobaculum	Hydrogenobaculum sp. Y04AAS1	Aquificae	1.39409
GCF_000020805.1	Anaeromyxobacter sp. K	447217	Bacteria	Proteobacteria	Deltaproteobacteria	Myxococcales	Anaeromyxobacteraceae	Anaeromyxobacter	Anaeromyxobacter sp. K	Deltaproteobacteria	1.39422
GCF_000020825.1	Acidithiobacillus ferrooxidans ATCC 53993	920	Bacteria	Proteobacteria	Acidithiobacillia	Acidithiobacillales	Acidithiobacillaceae	Acidithiobacillus	Acidithiobacillus ferrooxidans	Acidithiobacillia	1.39458
GCF_000020865.1	Edwardsiella tarda EIB202	636	Bacteria	Proteobacteria	Gammaproteobacteria	Enterobacterales	Hafniaceae	Edwardsiella	Edwardsiella tarda	Gammaproteobacteria	1.39459
GCF_000020885.1	Salmonella enterica subsp. enterica serovar Agona str. SL483	28901	Bacteria	Proteobacteria	Gammaproteobacteria	Enterobacterales	Enterobacteriaceae	Salmonella	Salmonella enterica	Gammaproteobacteria	1.3949
GCF_000020905.1	Desulfurococcus kamchatkensis 1221n	477693	Archaea	Crenarchaeota	Thermoprotei	Desulfurococcales	Desulfurococcaceae	Desulfurococcus	Desulfurococcus kamchatkensis	Desulfurococcales	1.39501
GCF_000020925.1	Salmonella enterica subsp. enterica serovar Dublin str. CT_02021853	28901	Bacteria	Proteobacteria	Gammaproteobacteria	Enterobacterales	Enterobacteriaceae	Salmonella	Salmonella enterica	Gammaproteobacteria	1.39519
GCF_000020945.1	Coprothermobacter proteolyticus DSM 5265	35786	Bacteria	Firmicutes	Clostridia	Thermoanaerobacterales	Thermodesulfobiaceae	Coprothermobacter	Coprothermobacter proteolyticus	Clostridia	1.39523
GCF_000020965.1	Dictyoglomus thermophilum H-6-12	14	Bacteria	Dictyoglomi	Dictyoglomia	Dictyoglomales	Dictyoglomaceae	Dictyoglomus	Dictyoglomus thermophilum	other_Bacteria	1.39559
GCF_000020985.1	Thermodesulfovibrio yellowstonii DSM 11347	28262	Bacteria	Nitrospirae	Nitrospira	Nitrospirales	Nitrospiraceae	Thermodesulfovibrio	Thermodesulfovibrio yellowstonii	Nitrospirae	1.39566
GCF_000021005.1	Rhodobacter sphaeroides KD131	1063	Bacteria	Proteobacteria	Alphaproteobacteria	Rhodobacterales	Rhodobacteraceae	Rhodobacter	Rhodobacter sphaeroides	Alphaproteobacteria	1.39577
GCF_000021025.1	Laribacter hongkongensis HLHK9	168471	Bacteria	Proteobacteria	Betaproteobacteria	Neisseriales	Chromobacteriaceae	Laribacter	Laribacter hongkongensis	Betaproteobacteria	1.39582
GCF_000021045.1	Azotobacter vinelandii DJ	354	Bacteria	Proteobacteria	Gammaproteobacteria	Pseudomonadales	Pseudomonadaceae	Azotobacter	Azotobacter vinelandii	Gammaproteobacteria	1.39596
GCF_000021065.1	Buchnera aphidicola str. Tuc7 (Acyrthosiphon pisum)	9	Bacteria	Proteobacteria	Gammaproteobacteria	Enterobacterales	Erwiniaceae	Buchnera	Buchnera aphidicola	Gammaproteobacteria	1.39602
GCF_000021085.1	Buchnera aphidicola str. 5A (Acyrthosiphon pisum)	9	Bacteria	Proteobacteria	Gammaproteobacteria	Enterobacterales	Erwiniaceae	Buchnera	Buchnera aphidicola	Gammaproteobacteria	1.39605
GCF_000021125.1	Escherichia coli O157:H7 str. EC4115	562	Bacteria	Proteobacteria	Gammaproteobacteria	Enterobacterales	Enterobacteriaceae	Escherichia	Escherichia coli	Gammaproteobacteria	1.39609
GCF_000021145.1	Acinetobacter baumannii AB307-0294	470	Bacteria	Proteobacteria	Gammaproteobacteria	Pseudomonadales	Moraxellaceae	Acinetobacter	Acinetobacter baumannii	Gammaproteobacteria	1.3964
GCF_000021165.1	Helicobacter pylori G27	210	Bacteria	Proteobacteria	Epsilonproteobacteria	Campylobacterales	Helicobacteraceae	Helicobacter	Helicobacter pylori	Epsilonproteobacteria	1.39652
GCF_000021185.1	Listeria monocytogenes HCC23	1639	Bacteria	Firmicutes	Bacilli	Bacillales	Listeriaceae	Listeria	Listeria monocytogenes	Bacilli	1.39654
GCF_000021205.1	Bacillus cereus B4264	1396	Bacteria	Firmicutes	Bacilli	Bacillales	Bacillaceae	Bacillus	Bacillus cereus	Bacilli	1.39673
GCF_000021225.1	Bacillus cereus AH187	1396	Bacteria	Firmicutes	Bacilli	Bacillales	Bacillaceae	Bacillus	Bacillus cereus	Bacilli	1.39691
GCF_000021245.1	Acinetobacter baumannii AB0057	470	Bacteria	Proteobacteria	Gammaproteobacteria	Pseudomonadales	Moraxellaceae	Acinetobacter	Acinetobacter baumannii	Gammaproteobacteria	1.39702
GCF_000021265.1	Ureaplasma urealyticum serovar 10 str. ATCC 33699	2130	Bacteria	Tenericutes	Mollicutes	Mycoplasmatales	Mycoplasmataceae	Ureaplasma	Ureaplasma urealyticum	Tenericutes	1.39723
GCF_000021285.1	Thermosipho africanus TCF52B	2421	Bacteria	Thermotogae	Thermotogae	Thermotogales	Fervidobacteriaceae	Thermosipho	Thermosipho africanus	Thermotogae	1.39885
GCF_000021305.1	Bacillus cereus G9842	1396	Bacteria	Firmicutes	Bacilli	Bacillales	Bacillaceae	Bacillus	Bacillus cereus	Bacilli	1.39916
GCF_000021325.1	Gluconacetobacter diazotrophicus PA1 5	33996	Bacteria	Proteobacteria	Alphaproteobacteria	Rhodospirillales	Acetobacteraceae	Gluconacetobacter	Gluconacetobacter diazotrophicus	Alphaproteobacteria	1.40136
GCF_000021345.1	Rhizobium leguminosarum bv. trifolii WSM2304	384	Bacteria	Proteobacteria	Alphaproteobacteria	Rhizobiales	Rhizobiaceae	Rhizobium	Rhizobium leguminosarum	Alphaproteobacteria	1.40143
GCF_000021365.1	Oligotropha carboxidovorans OM5	40137	Bacteria	Proteobacteria	Alphaproteobacteria	Rhizobiales	Bradyrhizobiaceae	Oligotropha	Oligotropha carboxidovorans	Alphaproteobacteria	1.40163
GCF_000021385.1	Desulfovibrio vulgaris str. 'Miyazaki F'	881	Bacteria	Proteobacteria	Deltaproteobacteria	Desulfovibrionales	Desulfovibrionaceae	Desulfovibrio	Desulfovibrio vulgaris	Deltaproteobacteria	1.40165
GCF_000021405.1	Borrelia burgdorferi ZS7	139	Bacteria	Spirochaetes	Spirochaetia	Spirochaetales	Borreliaceae	Borreliella	Borreliella burgdorferi	Spirochaetes	1.40175
GCF_000021425.1	Bifidobacterium animalis subsp. lactis AD011	28025	Bacteria	Actinobacteria	Actinobacteria	Bifidobacteriales	Bifidobacteriaceae	Bifidobacterium	Bifidobacterium animalis	Actinobacteria	1.40223
GCF_000021445.1	Bacillus anthracis str. CDC 684	1392	Bacteria	Firmicutes	Bacilli	Bacillales	Bacillaceae	Bacillus	Bacillus anthracis	Bacilli	1.40257
GCF_000021465.1	Helicobacter pylori P12	210	Bacteria	Proteobacteria	Epsilonproteobacteria	Campylobacterales	Helicobacteraceae	Helicobacter	Helicobacter pylori	Epsilonproteobacteria	1.40354
GCF_000021485.1	Acidithiobacillus ferrooxidans ATCC 23270	920	Bacteria	Proteobacteria	Acidithiobacillia	Acidithiobacillales	Acidithiobacillaceae	Acidithiobacillus	Acidithiobacillus ferrooxidans	Acidithiobacillia	1.40438
GCF_000021545.1	Sulfurihydrogenibium azorense Az-Fu1	309806	Bacteria	Aquificae	Aquificae	Aquificales	Hydrogenothermaceae	Sulfurihydrogenibium	Sulfurihydrogenibium azorense	Aquificae	1.4044
GCF_000021565.1	Persephonella marina EX-H1	309805	Bacteria	Aquificae	Aquificae	Aquificales	Hydrogenothermaceae	Persephonella	Persephonella marina	Aquificae	1.40446
GCF_000021605.1	Vibrio cholerae M66-2	666	Bacteria	Proteobacteria	Gammaproteobacteria	Vibrionales	Vibrionaceae	Vibrio	Vibrio cholerae	Gammaproteobacteria	1.40456
GCF_000021625.1	Vibrio cholerae O395 [redundant no. 2]	666	Bacteria	Proteobacteria	Gammaproteobacteria	Vibrionales	Vibrionaceae	Vibrio	Vibrio cholerae	Gammaproteobacteria	1.40456
GCF_000021645.1	Dictyoglomus turgidum DSM 6724	513050	Bacteria	Dictyoglomi	Dictyoglomia	Dictyoglomales	Dictyoglomaceae	Dictyoglomus	Dictyoglomus turgidum	other_Bacteria	1.4047
GCF_000021665.1	Shewanella baltica OS223	62322	Bacteria	Proteobacteria	Gammaproteobacteria	Alteromonadales	Shewanellaceae	Shewanella	Shewanella baltica	Gammaproteobacteria	1.40489
GCF_000021685.1	Thermomicrobium roseum DSM 5159	500	Bacteria	Chloroflexi	Thermomicrobia	Thermomicrobiales	Thermomicrobiaceae	Thermomicrobium	Thermomicrobium roseum	Chloroflexi	1.4059
GCF_000021725.1	Nautilia profundicola AmH	244787	Bacteria	Proteobacteria	Epsilonproteobacteria	Nautiliales	Nautiliaceae	Nautilia	Nautilia profundicola	Epsilonproteobacteria	1.40614
GCF_000021745.1	Methylocella silvestris BL2	199596	Bacteria	Proteobacteria	Alphaproteobacteria	Rhizobiales	Beijerinckiaceae	Methylocella	Methylocella silvestris	Alphaproteobacteria	1.40733
GCF_000021765.1	Thauera sp. MZ1T	85643	Bacteria	Proteobacteria	Betaproteobacteria	Rhodocyclales	Rhodocyclaceae	Thauera	Thauera sp. MZ1T	Betaproteobacteria	1.40733
GCF_000021785.1	Bacillus cereus AH820	1396	Bacteria	Firmicutes	Bacilli	Bacillales	Bacillaceae	Bacillus	Bacillus cereus	Bacilli	1.40773
GCF_000021805.1	Cyanothece sp. PCC 8801	41431	Bacteria	Cyanobacteria	-	Oscillatoriales	Cyanothecaceae	Cyanothece	Cyanothece sp. PCC 8801	Cyanobacteria	1.40827
GCF_000021825.1	Cyanothece sp. PCC 7424	65393	Bacteria	Cyanobacteria	-	Oscillatoriales	Cyanothecaceae	Cyanothece	Cyanothece sp. PCC 7424	Cyanobacteria	1.40847
GCF_000021845.1	Methylobacterium extorquens CM4	408	Bacteria	Proteobacteria	Alphaproteobacteria	Rhizobiales	Methylobacteriaceae	Methylobacterium	Methylobacterium extorquens	Alphaproteobacteria	1.40859
GCF_000021865.1	Rhodobacter capsulatus SB 1003	1061	Bacteria	Proteobacteria	Alphaproteobacteria	Rhodobacterales	Rhodobacteraceae	Rhodobacter	Rhodobacter capsulatus	Alphaproteobacteria	1.40961
GCF_000021885.1	Haemophilus parasuis SH0165	738	Bacteria	Proteobacteria	Gammaproteobacteria	Pasteurellales	Pasteurellaceae	Haemophilus	[Haemophilus] parasuis	Gammaproteobacteria	1.40971
GCF_000021905.1	Desulfatibacillum alkenivorans AK-01	259354	Bacteria	Proteobacteria	Deltaproteobacteria	Desulfobacterales	Desulfobacteraceae	Desulfatibacillum	Desulfatibacillum alkenivorans	Deltaproteobacteria	1.4099
GCF_000021925.1	Desulfitobacterium hafniense DCB-2	49338	Bacteria	Firmicutes	Clostridia	Clostridiales	Peptococcaceae	Desulfitobacterium	Desulfitobacterium hafniense	Clostridia	1.41017
GCF_000021945.1	Chloroflexus aggregans DSM 9485	152260	Bacteria	Chloroflexi	Chloroflexia	Chloroflexales	Chloroflexaceae	Chloroflexus	Chloroflexus aggregans	Chloroflexi	1.4103
GCF_000021965.1	Methanosphaerula palustris E1-9c	475088	Archaea	Euryarchaeota	Methanomicrobia	Methanomicrobiales	Methanoregulaceae	Methanosphaerula	Methanosphaerula palustris	Methanomicrobiales	1.41125
GCF_000021985.1	Thioalkalivibrio sulfidiphilus HL-EbGr7	1033854	Bacteria	Proteobacteria	Gammaproteobacteria	Chromatiales	Ectothiorhodospiraceae	Thioalkalivibrio	Thioalkalivibrio sulfidiphilus	Gammaproteobacteria	1.41133
GCF_000022005.1	Caulobacter crescentus NA1000	155892	Bacteria	Proteobacteria	Alphaproteobacteria	Caulobacterales	Caulobacteraceae	Caulobacter	Caulobacter vibrioides	Alphaproteobacteria	1.41221
GCF_000022025.1	Pseudarthrobacter chlorophenolicus A6	85085	Bacteria	Actinobacteria	Actinobacteria	Micrococcales	Micrococcaceae	Pseudarthrobacter	Pseudarthrobacter chlorophenolicus	Actinobacteria	1.41265
GCF_000022045.1	Cyanothece sp. PCC 7425	395961	Bacteria	Cyanobacteria	-	Oscillatoriales	Cyanothecaceae	Cyanothece	Cyanothece sp. PCC 7425	Cyanobacteria	1.41284
GCF_000022065.1	[Clostridium] cellulolyticum H10	1521	Bacteria	Firmicutes	Clostridia	Clostridiales	Ruminococcaceae	Ruminiclostridium	[Clostridium] cellulolyticum	Clostridia	1.41325
GCF_000022085.1	Methylobacterium nodulans ORS 2060	114616	Bacteria	Proteobacteria	Alphaproteobacteria	Rhizobiales	Methylobacteriaceae	Methylobacterium	Methylobacterium nodulans	Alphaproteobacteria	1.41359
GCF_000022105.1	Brachyspira hyodysenteriae WA1	159	Bacteria	Spirochaetes	Spirochaetia	Brachyspirales	Brachyspiraceae	Brachyspira	Brachyspira hyodysenteriae	Spirochaetes	1.41359
GCF_000022125.1	Desulfovibrio desulfuricans subsp. desulfuricans str. ATCC 27774	876	Bacteria	Proteobacteria	Deltaproteobacteria	Desulfovibrionales	Desulfovibrionaceae	Desulfovibrio	Desulfovibrio desulfuricans	Deltaproteobacteria	1.41459
GCF_000022145.1	Anaeromyxobacter dehalogenans 2CP-1	161493	Bacteria	Proteobacteria	Deltaproteobacteria	Myxococcales	Anaeromyxobacteraceae	Anaeromyxobacter	Anaeromyxobacter dehalogenans	Deltaproteobacteria	1.41487
GCF_000022165.1	Salmonella enterica subsp. enterica serovar Typhimurium str. 14028S	28901	Bacteria	Proteobacteria	Gammaproteobacteria	Enterobacterales	Enterobacteriaceae	Salmonella	Salmonella enterica	Gammaproteobacteria	1.41601
GCF_000022185.1	Chloroflexus sp. Y-400-fl	480224	Bacteria	Chloroflexi	Chloroflexia	Chloroflexales	Chloroflexaceae	Chloroflexus	Chloroflexus sp. Y-400-fl	Chloroflexi	1.41725
GCF_000022205.1	Halorubrum lacusprofundi ATCC 49239	2247	Archaea	Euryarchaeota	Halobacteria	Haloferacales	Haloferacaceae	Halorubrum	Halorubrum lacusprofundi	Haloferacales	1.41768
GCF_000022225.1	Escherichia coli O157:H7 str. TW14359	562	Bacteria	Proteobacteria	Gammaproteobacteria	Enterobacterales	Enterobacteriaceae	Escherichia	Escherichia coli	Gammaproteobacteria	1.41792
GCF_000022245.1	Shigella flexneri 2002017	623	Bacteria	Proteobacteria	Gammaproteobacteria	Enterobacterales	Enterobacteriaceae	Shigella	Shigella flexneri	Gammaproteobacteria	1.41816
GCF_000022265.1	Geobacter daltonii FRC-32	1203471	Bacteria	Proteobacteria	Deltaproteobacteria	Desulfuromonadales	Geobacteraceae	Geobacter	Geobacter daltonii	Deltaproteobacteria	1.4184
GCF_000022285.1	Wolbachia sp. wRi	66084	Bacteria	Proteobacteria	Alphaproteobacteria	Rickettsiales	Anaplasmataceae	Wolbachia	Wolbachia sp. wRi	Alphaproteobacteria	1.41934
GCF_000022305.1	Acidovorax ebreus TPSY	721785	Bacteria	Proteobacteria	Betaproteobacteria	Burkholderiales	Comamonadaceae	Acidovorax	Acidovorax ebreus	Betaproteobacteria	1.41942
GCF_000022325.1	Caldicellulosiruptor bescii DSM 6725	31899	Bacteria	Firmicutes	Clostridia	Thermoanaerobacterales	Thermoanaerobacterales Family III. Incertae Sedis	Caldicellulosiruptor	Caldicellulosiruptor bescii	Clostridia	1.41953
GCF_000022345.1	Escherichia coli BW2952	562	Bacteria	Proteobacteria	Gammaproteobacteria	Enterobacterales	Enterobacteriaceae	Escherichia	Escherichia coli	Gammaproteobacteria	1.41958
GCF_000022365.1	Thermococcus gammatolerans EJ3	187878	Archaea	Euryarchaeota	Thermococci	Thermococcales	Thermococcaceae	Thermococcus	Thermococcus gammatolerans	Thermococcales	1.42028
GCF_000022385.1	Sulfolobus islandicus L.S.2.15	43080	Archaea	Crenarchaeota	Thermoprotei	Sulfolobales	Sulfolobaceae	Sulfolobus	Sulfolobus islandicus	Sulfolobales	1.42087
GCF_000022405.1	Sulfolobus islandicus M.14.25	43080	Archaea	Crenarchaeota	Thermoprotei	Sulfolobales	Sulfolobaceae	Sulfolobus	Sulfolobus islandicus	Sulfolobales	1.42114
GCF_000022425.1	Sulfolobus islandicus M.16.27	43080	Archaea	Crenarchaeota	Thermoprotei	Sulfolobales	Sulfolobaceae	Sulfolobus	Sulfolobus islandicus	Sulfolobales	1.4214
GCF_000022445.1	Sulfolobus islandicus M.16.4	43080	Archaea	Crenarchaeota	Thermoprotei	Sulfolobales	Sulfolobaceae	Sulfolobus	Sulfolobus islandicus	Sulfolobales	1.42156
GCF_000022465.1	Sulfolobus islandicus Y.G.57.14	43080	Archaea	Crenarchaeota	Thermoprotei	Sulfolobales	Sulfolobaceae	Sulfolobus	Sulfolobus islandicus	Sulfolobales	1.4218
GCF_000022485.1	Sulfolobus islandicus Y.N.15.51	43080	Archaea	Crenarchaeota	Thermoprotei	Sulfolobales	Sulfolobaceae	Sulfolobus	Sulfolobus islandicus	Sulfolobales	1.42181
GCF_000022505.1	Bacillus cereus 03BB102	1396	Bacteria	Firmicutes	Bacilli	Bacillales	Bacillaceae	Bacillus	Bacillus cereus	Bacilli	1.42187
GCF_000022525.1	Neorickettsia risticii str. Illinois	950	Bacteria	Proteobacteria	Alphaproteobacteria	Rickettsiales	Anaplasmataceae	Neorickettsia	Neorickettsia risticii	Alphaproteobacteria	1.42188
GCF_000022545.1	Thermococcus sibiricus MM 739	172049	Archaea	Euryarchaeota	Thermococci	Thermococcales	Thermococcaceae	Thermococcus	Thermococcus sibiricus	Thermococcales	1.42188
GCF_000022565.1	Acidobacterium capsulatum ATCC 51196	33075	Bacteria	Acidobacteria	Acidobacteriia	Acidobacteriales	Acidobacteriaceae	Acidobacterium	Acidobacterium capsulatum	Acidobacteria	1.4221
GCF_000022585.1	Vibrio cholerae MJ-1236	666	Bacteria	Proteobacteria	Gammaproteobacteria	Vibrionales	Vibrionaceae	Vibrio	Vibrio cholerae	Gammaproteobacteria	1.4221
GCF_000022605.2	Blattabacterium sp. (Blattella germanica) str. Bge	624186	Bacteria	Bacteroidetes	Flavobacteriia	Flavobacteriales	Blattabacteriaceae	Blattabacterium	Blattabacterium sp. (Blattella germanica)	Bacteroidetes	1.42248
GCF_000022625.1	Brucella melitensis ATCC 23457	29459	Bacteria	Proteobacteria	Alphaproteobacteria	Rhizobiales	Brucellaceae	Brucella	Brucella melitensis	Alphaproteobacteria	1.42322
GCF_000022645.2	Burkholderia glumae BGR1	337	Bacteria	Proteobacteria	Betaproteobacteria	Burkholderiales	Burkholderiaceae	Burkholderia	Burkholderia glumae	Betaproteobacteria	1.42324
GCF_000022665.1	Escherichia coli BL21(DE3) [redundant no. 2]	562	Bacteria	Proteobacteria	Gammaproteobacteria	Enterobacterales	Enterobacteriaceae	Escherichia	Escherichia coli	Gammaproteobacteria	1.42438
GCF_000022685.1	Methylobacterium extorquens AM1	408	Bacteria	Proteobacteria	Alphaproteobacteria	Rhizobiales	Methylobacteriaceae	Methylobacterium	Methylobacterium extorquens	Alphaproteobacteria	1.42498
GCF_000022705.1	Bifidobacterium animalis subsp. lactis Bl-04	28025	Bacteria	Actinobacteria	Actinobacteria	Bifidobacteriales	Bifidobacteriaceae	Bifidobacterium	Bifidobacterium animalis	Actinobacteria	1.42512
GCF_000022725.1	Bartonella grahamii as4aup	33045	Bacteria	Proteobacteria	Alphaproteobacteria	Rhizobiales	Bartonellaceae	Bartonella	Bartonella grahamii	Alphaproteobacteria	1.42519
GCF_000022745.1	Brucella microti CCM 4915	444163	Bacteria	Proteobacteria	Alphaproteobacteria	Rhizobiales	Brucellaceae	Brucella	Brucella microti	Alphaproteobacteria	1.42614
GCF_000022765.1	Clostridium botulinum A2 str. Kyoto	1491	Bacteria	Firmicutes	Clostridia	Clostridiales	Clostridiaceae	Clostridium	Clostridium botulinum	Clostridia	1.42633
GCF_000022785.1	Rickettsia prowazekii str. Rp22	782	Bacteria	Proteobacteria	Alphaproteobacteria	Rickettsiales	Rickettsiaceae	Rickettsia	Rickettsia prowazekii	Alphaproteobacteria	1.4264
GCF_000022805.1	Yersinia pestis D106004	632	Bacteria	Proteobacteria	Gammaproteobacteria	Enterobacterales	Yersiniaceae	Yersinia	Yersinia pestis	Gammaproteobacteria	1.42684
GCF_000022825.1	Yersinia pestis D182038	632	Bacteria	Proteobacteria	Gammaproteobacteria	Enterobacterales	Yersiniaceae	Yersinia	Yersinia pestis	Gammaproteobacteria	1.42741
GCF_000022845.1	Yersinia pestis Z176003	632	Bacteria	Proteobacteria	Gammaproteobacteria	Enterobacterales	Yersiniaceae	Yersinia	Yersinia pestis	Gammaproteobacteria	1.42746
GCF_000022865.1	Bacillus anthracis str. A0248	1392	Bacteria	Firmicutes	Bacilli	Bacillales	Bacillaceae	Bacillus	Bacillus anthracis	Bacilli	1.42777
GCF_000022885.2	Edwardsiella ictaluri 93-146	67780	Bacteria	Proteobacteria	Gammaproteobacteria	Enterobacterales	Hafniaceae	Edwardsiella	Edwardsiella ictaluri	Gammaproteobacteria	1.42846
GCF_000022905.1	Corynebacterium aurimucosum ATCC 700975	169292	Bacteria	Actinobacteria	Actinobacteria	Corynebacteriales	Corynebacteriaceae	Corynebacterium	Corynebacterium aurimucosum	Actinobacteria	1.42848
GCF_000022925.1	Listeria monocytogenes 08-5923	1639	Bacteria	Firmicutes	Bacilli	Bacillales	Listeriaceae	Listeria	Listeria monocytogenes	Bacilli	1.42899
GCF_000022965.1	Bifidobacterium animalis subsp. lactis DSM 10140	28025	Bacteria	Actinobacteria	Actinobacteria	Bifidobacteriales	Bifidobacteriaceae	Bifidobacterium	Bifidobacterium animalis	Actinobacteria	1.42976
GCF_000022985.1	Aggregatibacter aphrophilus NJ8700	732	Bacteria	Proteobacteria	Gammaproteobacteria	Pasteurellales	Pasteurellaceae	Aggregatibacter	Aggregatibacter aphrophilus	Gammaproteobacteria	1.4298
GCF_000023005.1	Rickettsia africae ESF-5	35788	Bacteria	Proteobacteria	Alphaproteobacteria	Rickettsiales	Rickettsiaceae	Rickettsia	Rickettsia africae	Alphaproteobacteria	1.42987
GCF_000023025.1	Teredinibacter turnerae T7901	2426	Bacteria	Proteobacteria	Gammaproteobacteria	Cellvibrionales	Cellvibrionaceae	Teredinibacter	Teredinibacter turnerae	Gammaproteobacteria	1.43015
GCF_000023045.1	Exiguobacterium sp. AT1b	360911	Bacteria	Firmicutes	Bacilli	Bacillales	-	Exiguobacterium	Exiguobacterium sp. AT1b	Bacilli	1.43025
GCF_000023065.1	Tolumonas auensis DSM 9187	43948	Bacteria	Proteobacteria	Gammaproteobacteria	Aeromonadales	Aeromonadaceae	Tolumonas	Tolumonas auensis	Gammaproteobacteria	1.43095
GCF_000023085.1	Lactobacillus plantarum JDM1	1590	Bacteria	Firmicutes	Bacilli	Lactobacillales	Lactobacillaceae	Lactobacillus	Lactobacillus plantarum	Bacilli	1.43109
GCF_000023105.1	Beutenbergia cavernae DSM 12333	84757	Bacteria	Actinobacteria	Actinobacteria	Micrococcales	Beutenbergiaceae	Beutenbergia	Beutenbergia cavernae	Actinobacteria	1.43184
GCF_000023125.1	Dyadobacter fermentans DSM 18053	94254	Bacteria	Bacteroidetes	Cytophagia	Cytophagales	Cytophagaceae	Dyadobacter	Dyadobacter fermentans	Bacteroidetes	1.43194
GCF_000023145.1	Corynebacterium kroppenstedtii DSM 44385	161879	Bacteria	Actinobacteria	Actinobacteria	Corynebacteriales	Corynebacteriaceae	Corynebacterium	Corynebacterium kroppenstedtii	Actinobacteria	1.43265
GCF_000023165.1	Mycoplasma mycoides subsp. capri str. GM12	2102	Bacteria	Tenericutes	Mollicutes	Mycoplasmatales	Mycoplasmataceae	Mycoplasma	Mycoplasma mycoides	Tenericutes	1.4336
GCF_000023185.1	Rhizobium leguminosarum bv. trifolii WSM1325	384	Bacteria	Proteobacteria	Alphaproteobacteria	Rhizobiales	Rhizobiaceae	Rhizobium	Rhizobium leguminosarum	Alphaproteobacteria	1.43361
GCF_000023205.1	Micrococcus luteus NCTC 2665	1270	Bacteria	Actinobacteria	Actinobacteria	Micrococcales	Micrococcaceae	Micrococcus	Micrococcus luteus	Actinobacteria	1.43401
GCF_000023225.1	Desulfomicrobium baculatum DSM 4028	899	Bacteria	Proteobacteria	Deltaproteobacteria	Desulfovibrionales	Desulfomicrobiaceae	Desulfomicrobium	Desulfomicrobium baculatum	Deltaproteobacteria	1.43442
GCF_000023245.1	Actinosynnema mirum DSM 43827	40567	Bacteria	Actinobacteria	Actinobacteria	Pseudonocardiales	Pseudonocardiaceae	Actinosynnema	Actinosynnema mirum	Actinobacteria	1.43453
GCF_000023265.1	Acidimicrobium ferrooxidans DSM 10331	53635	Bacteria	Actinobacteria	Acidimicrobiia	Acidimicrobiales	Acidimicrobiaceae	Acidimicrobium	Acidimicrobium ferrooxidans	Actinobacteria	1.435
GCF_000023285.1	Capnocytophaga ochracea DSM 7271	1018	Bacteria	Bacteroidetes	Flavobacteriia	Flavobacteriales	Flavobacteriaceae	Capnocytophaga	Capnocytophaga ochracea	Bacteroidetes	1.43512
GCF_000023305.1	Francisella tularensis subsp. tularensis NE061598	263	Bacteria	Proteobacteria	Gammaproteobacteria	Thiotrichales	Francisellaceae	Francisella	Francisella tularensis	Gammaproteobacteria	1.43575
GCF_000023325.1	Kosmotoga olearia TBF 19.5.1	651457	Bacteria	Thermotogae	Thermotogae	Kosmotogales	Kosmotogaceae	Kosmotoga	Kosmotoga olearia	Thermotogae	1.43589
GCF_000023345.1	Variovorax paradoxus S110	34073	Bacteria	Proteobacteria	Betaproteobacteria	Burkholderiales	Comamonadaceae	Variovorax	Variovorax paradoxus	Betaproteobacteria	1.4361
GCF_000023365.1	Escherichia coli DH1	562	Bacteria	Proteobacteria	Gammaproteobacteria	Enterobacterales	Enterobacteriaceae	Escherichia	Escherichia coli	Gammaproteobacteria	1.43629
GCF_000023385.1	Geobacillus sp. WCH70	471223	Bacteria	Firmicutes	Bacilli	Bacillales	Bacillaceae	Geobacillus	Geobacillus sp. WCH70	Bacilli	1.43656
GCF_000023405.1	Brachybacterium faecium DSM 4810	43669	Bacteria	Actinobacteria	Actinobacteria	Micrococcales	Dermabacteraceae	Brachybacterium	Brachybacterium faecium	Actinobacteria	1.43667
GCF_000023425.1	Ralstonia pickettii 12D	329	Bacteria	Proteobacteria	Betaproteobacteria	Burkholderiales	Burkholderiaceae	Ralstonia	Ralstonia pickettii	Betaproteobacteria	1.43678
GCF_000023445.1	Desulfovibrio salexigens DSM 2638	880	Bacteria	Proteobacteria	Deltaproteobacteria	Desulfovibrionales	Desulfovibrionaceae	Desulfovibrio	Desulfovibrio salexigens	Deltaproteobacteria	1.43711
GCF_000023465.1	Zunongwangia profunda SM-A87	398743	Bacteria	Bacteroidetes	Flavobacteriia	Flavobacteriales	Flavobacteriaceae	Zunongwangia	Zunongwangia profunda	Bacteroidetes	1.4372
GCF_000023585.1	Paenibacillus sp. JDR-2	324057	Bacteria	Firmicutes	Bacilli	Bacillales	Paenibacillaceae	Paenibacillus	Paenibacillus sp. JDR-2	Bacilli	1.43757
GCF_000023605.1	Pectobacterium carotovorum subsp. carotovorum PC1	554	Bacteria	Proteobacteria	Gammaproteobacteria	Enterobacterales	Pectobacteriaceae	Pectobacterium	Pectobacterium carotovorum	Gammaproteobacteria	1.43761
GCF_000023625.1	Mycobacterium tuberculosis KZN 1435	1773	Bacteria	Actinobacteria	Actinobacteria	Corynebacteriales	Mycobacteriaceae	Mycobacterium	Mycobacterium tuberculosis	Actinobacteria	1.43764
GCF_000023645.1	Geobacter sp. M21	443144	Bacteria	Proteobacteria	Deltaproteobacteria	Desulfuromonadales	Geobacteraceae	Geobacter	Geobacter sp. M21	Deltaproteobacteria	1.43793
GCF_000023665.1	Escherichia coli 'BL21-Gold(DE3)pLysS AG'	562	Bacteria	Proteobacteria	Gammaproteobacteria	Enterobacterales	Enterobacteriaceae	Escherichia	Escherichia coli	Gammaproteobacteria	1.43904
GCF_000023685.1	Mycoplasma mycoides subsp. capri str. GM12 [redundant no. 2]	2102	Bacteria	Tenericutes	Mollicutes	Mycoplasmatales	Mycoplasmataceae	Mycoplasma	Mycoplasma mycoides	Tenericutes	1.4391
GCF_000023705.1	Methylotenera mobilis JLW8	359408	Bacteria	Proteobacteria	Betaproteobacteria	Methylophilales	Methylophilaceae	Methylotenera	Methylotenera mobilis	Betaproteobacteria	1.43933
GCF_000023725.1	Flavobacteriaceae bacterium 3519-10	531844	Bacteria	Bacteroidetes	Flavobacteriia	Flavobacteriales	Flavobacteriaceae	-	Flavobacteriaceae bacterium 3519-10	Bacteroidetes	1.43947
GCF_000023745.1	Methylovorus glucosetrophus SIP3-4	266009	Bacteria	Proteobacteria	Betaproteobacteria	Methylophilales	Methylophilaceae	Methylovorus	Methylovorus glucosotrophus	Betaproteobacteria	1.43965
GCF_000023765.2	Candidatus Liberibacter asiaticus str. psy62	34021	Bacteria	Proteobacteria	Alphaproteobacteria	Rhizobiales	Rhizobiaceae	Candidatus Liberibacter	Candidatus Liberibacter asiaticus	Alphaproteobacteria	1.43988
GCF_000023785.1	Hirschia baltica ATCC 49814	2724	Bacteria	Proteobacteria	Alphaproteobacteria	Rhodobacterales	Hyphomonadaceae	Hirschia	Hirschia baltica	Alphaproteobacteria	1.4401
GCF_000023805.1	Helicobacter pylori 52	210	Bacteria	Proteobacteria	Epsilonproteobacteria	Campylobacterales	Helicobacteraceae	Helicobacter	Helicobacter pylori	Epsilonproteobacteria	1.4405
GCF_000023825.1	Pedobacter heparinus DSM 2366	984	Bacteria	Bacteroidetes	Sphingobacteriia	Sphingobacteriales	Sphingobacteriaceae	Pedobacter	Pedobacter heparinus	Bacteroidetes	1.44051
GCF_000023845.1	Cryptobacterium curtum DSM 15641	84163	Bacteria	Actinobacteria	Coriobacteriia	Eggerthellales	Eggerthellaceae	Cryptobacterium	Cryptobacterium curtum	Actinobacteria	1.44082
GCF_000023865.1	Saccharomonospora viridis DSM 43017	1852	Bacteria	Actinobacteria	Actinobacteria	Pseudonocardiales	Pseudonocardiaceae	Saccharomonospora	Saccharomonospora viridis	Actinobacteria	1.44103
GCF_000023885.1	Slackia heliotrinireducens DSM 20476	84110	Bacteria	Actinobacteria	Coriobacteriia	Eggerthellales	Eggerthellaceae	Slackia	Slackia heliotrinireducens	Actinobacteria	1.44104
GCF_000023905.1	Leptotrichia buccalis C-1013-b	40542	Bacteria	Fusobacteria	Fusobacteriia	Fusobacteriales	Leptotrichiaceae	Leptotrichia	Leptotrichia buccalis	Fusobacteria	1.44111
GCF_000023925.1	Kytococcus sedentarius DSM 20547	1276	Bacteria	Actinobacteria	Actinobacteria	Micrococcales	Dermacoccaceae	Kytococcus	Kytococcus sedentarius	Actinobacteria	1.44117
GCF_000023945.1	Halorhabdus utahensis DSM 12940	146826	Archaea	Euryarchaeota	Halobacteria	Halobacteriales	Halobacteriaceae	Halorhabdus	Halorhabdus utahensis	Halobacteriales	1.44139
GCF_000023965.1	Halomicrobium mukohataei DSM 12286	57705	Archaea	Euryarchaeota	Halobacteria	Halobacteriales	Halobacteriaceae	Halomicrobium	Halomicrobium mukohataei	Halobacteriales	1.44172
GCF_000023985.1	Methanocaldococcus fervens AG86	83171	Archaea	Euryarchaeota	Methanococci	Methanococcales	Methanocaldococcaceae	Methanocaldococcus	Methanocaldococcus fervens	Methanococcales	1.44186
GCF_000024005.1	Chitinophaga pinensis DSM 2588	79329	Bacteria	Bacteroidetes	Chitinophagia	Chitinophagales	Chitinophagaceae	Chitinophaga	Chitinophaga pinensis	Bacteroidetes	1.44196
GCF_000024025.1	Catenulispora acidiphila DSM 44928	304895	Bacteria	Actinobacteria	Actinobacteria	Catenulisporales	Catenulisporaceae	Catenulispora	Catenulispora acidiphila	Actinobacteria	1.44213
GCF_000024045.1	Cyanothece sp. PCC 8802	395962	Bacteria	Cyanobacteria	-	Oscillatoriales	Cyanothecaceae	Cyanothece	Cyanothece sp. PCC 8802	Cyanobacteria	1.44268
GCF_000024065.1	Jonesia denitrificans DSM 20603	43674	Bacteria	Actinobacteria	Actinobacteria	Micrococcales	Jonesiaceae	Jonesia	Jonesia denitrificans	Actinobacteria	1.4439
GCF_000024085.1	Kangiella koreensis DSM 16069	261964	Bacteria	Proteobacteria	Gammaproteobacteria	Oceanospirillales	Alcanivoracaceae	Kangiella	Kangiella koreensis	Gammaproteobacteria	1.44425
GCF_000024105.1	Anaerococcus prevotii DSM 20548	33034	Bacteria	Firmicutes	Tissierellia	Tissierellales	Peptoniphilaceae	Anaerococcus	Anaerococcus prevotii	other_Bacteria	1.44523
GCF_000024125.1	Robiginitalea biformata HTCC2501	252307	Bacteria	Bacteroidetes	Flavobacteriia	Flavobacteriales	Flavobacteriaceae	Robiginitalea	Robiginitalea biformata	Bacteroidetes	1.44529
GCF_000024145.1	Chlamydophila pneumoniae LPCoLN	83558	Bacteria	Chlamydiae	Chlamydiia	Chlamydiales	Chlamydiaceae	Chlamydia	Chlamydia pneumoniae	Chlamydiae	1.44542
GCF_000024165.1	Candidatus Accumulibacter phosphatis clade IIA str. UW-1	327160	Bacteria	Proteobacteria	Betaproteobacteria	-	-	Candidatus Accumulibacter	Candidatus Accumulibacter phosphatis	Betaproteobacteria	1.44605
GCF_000024185.1	Methanobrevibacter ruminantium M1	83816	Archaea	Euryarchaeota	Methanobacteria	Methanobacteriales	Methanobacteriaceae	Methanobrevibacter	Methanobrevibacter ruminantium	Methanobacteriales	1.44623
GCF_000024205.1	Desulfotomaculum acetoxidans DSM 771	58138	Bacteria	Firmicutes	Clostridia	Clostridiales	Peptococcaceae	Desulfotomaculum	Desulfotomaculum acetoxidans	Clostridia	1.44627
GCF_000024225.1	Atopobium parvulum DSM 20469	1382	Bacteria	Actinobacteria	Coriobacteriia	Coriobacteriales	Atopobiaceae	Atopobium	Atopobium parvulum	Actinobacteria	1.44647
GCF_000024245.1	Zymomonas mobilis subsp. mobilis NCIMB 11163	542	Bacteria	Proteobacteria	Alphaproteobacteria	Sphingomonadales	Sphingomonadaceae	Zymomonas	Zymomonas mobilis	Alphaproteobacteria	1.44684
GCF_000024265.1	Eggerthella lenta DSM 2243	84112	Bacteria	Actinobacteria	Coriobacteriia	Eggerthellales	Eggerthellaceae	Eggerthella	Eggerthella lenta	Actinobacteria	1.44688
GCF_000024285.1	Alicyclobacillus acidocaldarius subsp. acidocaldarius DSM 446	405212	Bacteria	Firmicutes	Bacilli	Bacillales	Alicyclobacillaceae	Alicyclobacillus	Alicyclobacillus acidocaldarius	Bacilli	1.44763
GCF_000024325.1	Desulfohalobium retbaense DSM 5692	45663	Bacteria	Proteobacteria	Deltaproteobacteria	Desulfovibrionales	Desulfohalobiaceae	Desulfohalobium	Desulfohalobium retbaense	Deltaproteobacteria	1.44763
GCF_000024345.1	Kribbella flavida DSM 17836	182640	Bacteria	Actinobacteria	Actinobacteria	Propionibacteriales	Nocardioidaceae	Kribbella	Kribbella flavida	Actinobacteria	1.44778
GCF_000024365.1	Nakamurella multipartita DSM 44233	53461	Bacteria	Actinobacteria	Actinobacteria	Nakamurellales	Nakamurellaceae	Nakamurella	Nakamurella multipartita	Actinobacteria	1.4478
GCF_000024385.1	Thermomonospora curvata DSM 43183	2020	Bacteria	Actinobacteria	Actinobacteria	Streptosporangiales	Thermomonosporaceae	Thermomonospora	Thermomonospora curvata	Actinobacteria	1.4479
GCF_000024405.1	Sebaldella termitidis ATCC 33386	826	Bacteria	Fusobacteria	Fusobacteriia	Fusobacteriales	Leptotrichiaceae	Sebaldella	Sebaldella termitidis	Fusobacteria	1.4485
GCF_000024425.1	Meiothermus ruber DSM 1279	277	Bacteria	Deinococcus-Thermus	Deinococci	Thermales	Thermaceae	Meiothermus	Meiothermus ruber	Deinococcus-Thermus	1.44878
GCF_000024445.1	Bifidobacterium dentium Bd1	1689	Bacteria	Actinobacteria	Actinobacteria	Bifidobacteriales	Bifidobacteriaceae	Bifidobacterium	Bifidobacterium dentium	Actinobacteria	1.4489
GCF_000024465.1	Candidatus Puniceispirillum marinum IMCC1322	767892	Bacteria	Proteobacteria	Alphaproteobacteria	-	-	Candidatus Puniceispirillum	Candidatus Puniceispirillum marinum	Alphaproteobacteria	1.44927
GCF_000024505.1	Anaplasma centrale str. Israel	769	Bacteria	Proteobacteria	Alphaproteobacteria	Rickettsiales	Anaplasmataceae	Anaplasma	Anaplasma centrale	Alphaproteobacteria	1.44955
GCF_000024545.1	Stackebrandtia nassauensis DSM 44728	283811	Bacteria	Actinobacteria	Actinobacteria	Glycomycetales	Glycomycetaceae	Stackebrandtia	Stackebrandtia nassauensis	Actinobacteria	1.44974
GCF_000024565.1	Streptobacillus moniliformis DSM 12112	34105	Bacteria	Fusobacteria	Fusobacteriia	Fusobacteriales	Leptotrichiaceae	Streptobacillus	Streptobacillus moniliformis	Fusobacteria	1.4499
GCF_000024585.1	Staphylococcus aureus subsp. aureus ED98	1280	Bacteria	Firmicutes	Bacilli	Bacillales	Staphylococcaceae	Staphylococcus	Staphylococcus aureus	Bacilli	1.4499
GCF_000024605.1	Ammonifex degensii KC4	42838	Bacteria	Firmicutes	Clostridia	Thermoanaerobacterales	Thermoanaerobacteraceae	Ammonifex	Ammonifex degensii	Clostridia	1.45031
GCF_000024625.1	Methanocaldococcus vulcanius M7	73913	Archaea	Euryarchaeota	Methanococci	Methanococcales	Methanocaldococcaceae	Methanocaldococcus	Methanocaldococcus vulcanius	Methanococcales	1.45116
GCF_000024665.1	Fibrobacter succinogenes subsp. succinogenes S85	833	Bacteria	Fibrobacteres	Fibrobacteria	Fibrobacterales	Fibrobacteraceae	Fibrobacter	Fibrobacter succinogenes	other_Bacteria	1.45119
GCF_000024685.1	Paenibacillus sp. Y412MC10	481743	Bacteria	Firmicutes	Bacilli	Bacillales	Paenibacillaceae	Paenibacillus	Paenibacillus sp. Y412MC10	Bacilli	1.45152
GCF_000024705.1	Geobacillus sp. Y412MC61	544556	Bacteria	Firmicutes	Bacilli	Bacillales	Bacillaceae	Geobacillus	Geobacillus sp. Y412MC61	Bacilli	1.45156
GCF_000024725.1	Nitrosococcus halophilus Nc 4	133539	Bacteria	Proteobacteria	Gammaproteobacteria	Chromatiales	Chromatiaceae	Nitrosococcus	Nitrosococcus halophilus	Gammaproteobacteria	1.45166
GCF_000024745.1	Sulfolobus solfataricus 98/2	2287	Archaea	Crenarchaeota	Thermoprotei	Sulfolobales	Sulfolobaceae	Sulfolobus	Sulfolobus solfataricus	Sulfolobales	1.45179
GCF_000024765.1	Halothiobacillus neapolitanus c2	927	Bacteria	Proteobacteria	Gammaproteobacteria	Chromatiales	Halothiobacillaceae	Halothiobacillus	Halothiobacillus neapolitanus	Gammaproteobacteria	1.45205
GCF_000024785.1	Gordonia bronchialis DSM 43247	2054	Bacteria	Actinobacteria	Actinobacteria	Corynebacteriales	Gordoniaceae	Gordonia	Gordonia bronchialis	Actinobacteria	1.45219
GCF_000024805.1	Haliangium ochraceum DSM 14365	80816	Bacteria	Proteobacteria	Deltaproteobacteria	Myxococcales	Kofleriaceae	Haliangium	Haliangium ochraceum	Deltaproteobacteria	1.45251
GCF_000024825.1	Vibrio antiquarius strain=EX25	150340	Bacteria	Proteobacteria	Gammaproteobacteria	Vibrionales	Vibrionaceae	Vibrio	Vibrio antiquarius	Gammaproteobacteria	1.45274
GCF_000024845.1	Rhodothermus marinus DSM 4252	29549	Bacteria	Bacteroidetes	-	Bacteroidetes Order II. Incertae sedis	Rhodothermaceae	Rhodothermus	Rhodothermus marinus	Bacteroidetes	1.45304
GCF_000024865.1	Streptosporangium roseum DSM 43021	2001	Bacteria	Actinobacteria	Actinobacteria	Streptosporangiales	Streptosporangiaceae	Streptosporangium	Streptosporangium roseum	Actinobacteria	1.45312
GCF_000024885.1	Sulfurospirillum deleyianum DSM 6946	65553	Bacteria	Proteobacteria	Epsilonproteobacteria	Campylobacterales	Campylobacteraceae	Sulfurospirillum	Sulfurospirillum deleyianum	Epsilonproteobacteria	1.45355
GCF_000024905.1	Thermanaerovibrio acidaminovorans DSM 6589	81462	Bacteria	Synergistetes	Synergistia	Synergistales	Synergistaceae	Thermanaerovibrio	Thermanaerovibrio acidaminovorans	Synergistetes	1.45363
GCF_000024925.1	Sanguibacter keddieii DSM 10542	60920	Bacteria	Actinobacteria	Actinobacteria	Micrococcales	Sanguibacteraceae	Sanguibacter	Sanguibacter keddieii	Actinobacteria	1.45397
GCF_000024945.1	Veillonella parvula DSM 2008	29466	Bacteria	Firmicutes	Negativicutes	Veillonellales	Veillonellaceae	Veillonella	Veillonella parvula	Negativicutes	1.45397
GCF_000024965.1	Xylanimonas cellulosilytica DSM 15894	186189	Bacteria	Actinobacteria	Actinobacteria	Micrococcales	Promicromonosporaceae	Xylanimonas	Xylanimonas cellulosilytica	Actinobacteria	1.45413
GCF_000024985.1	Sphaerobacter thermophilus DSM 20745	2057	Bacteria	Chloroflexi	Thermomicrobia	Sphaerobacterales	Sphaerobacteraceae	Sphaerobacter	Sphaerobacter thermophilus	Chloroflexi	1.4545
GCF_000025005.1	Thermobaculum terrenum ATCC BAA-798	166501	Bacteria	-	-	-	-	Thermobaculum	Thermobaculum terrenum	other_Bacteria	1.45454
GCF_000025025.1	Dehalococcoides mccartyi VS	61435	Bacteria	Chloroflexi	Dehalococcoidia	Dehalococcoidales	Dehalococcoidaceae	Dehalococcoides	Dehalococcoides mccartyi	Chloroflexi	1.4548
GCF_000025045.1	Lactococcus lactis subsp. lactis KF147	1358	Bacteria	Firmicutes	Bacilli	Lactobacillales	Streptococcaceae	Lactococcus	Lactococcus lactis	Bacilli	1.45501
GCF_000025065.1	Dickeya zeae Ech586	204042	Bacteria	Proteobacteria	Gammaproteobacteria	Enterobacterales	Pectobacteriaceae	Dickeya	Dickeya zeae	Gammaproteobacteria	1.45531
GCF_000025085.1	Staphylococcus lugdunensis HKU09-01	28035	Bacteria	Firmicutes	Bacilli	Bacillales	Staphylococcaceae	Staphylococcus	Staphylococcus lugdunensis	Bacilli	1.45567
GCF_000025105.1	Thermotoga naphthophila RKU-10	93930	Bacteria	Thermotogae	Thermotogae	Thermotogales	Thermotogaceae	Thermotoga	Thermotoga naphthophila	Thermotogae	1.45593
GCF_000025125.1	Candidatus Atelocyanobacterium thalassa isolate ALOHA	713887	Bacteria	Cyanobacteria	-	Chroococcales	Aphanothecaceae	Candidatus Atelocyanobacterium	Candidatus Atelocyanobacterium thalassa	Cyanobacteria	1.4564
GCF_000025145.1	Staphylococcus aureus 04-02981	1280	Bacteria	Firmicutes	Bacilli	Bacillales	Staphylococcaceae	Staphylococcus	Staphylococcus aureus	Bacilli	1.45643
GCF_000025165.1	Escherichia coli O55:H7 str. CB9615	562	Bacteria	Proteobacteria	Gammaproteobacteria	Enterobacterales	Enterobacteriaceae	Escherichia	Escherichia coli	Gammaproteobacteria	1.45699
GCF_000025185.1	Pirellula staleyi DSM 6068	125	Bacteria	Planctomycetes	Planctomycetia	Planctomycetales	Planctomycetaceae	Pirellula	Pirellula staleyi	Planctomycetes	1.45726
GCF_000025205.1	Gardnerella vaginalis 409-05	2702	Bacteria	Actinobacteria	Actinobacteria	Bifidobacteriales	Bifidobacteriaceae	Gardnerella	Gardnerella vaginalis	Actinobacteria	1.4574
GCF_000025225.2	Mageeibacillus indolicus UPII9-5	884684	Bacteria	Firmicutes	Clostridia	Clostridiales	Ruminococcaceae	Mageeibacillus	Mageeibacillus indolicus	Clostridia	1.45767
GCF_000025245.1	Bifidobacterium animalis subsp. lactis BB-12	28025	Bacteria	Actinobacteria	Actinobacteria	Bifidobacteriales	Bifidobacteriaceae	Bifidobacterium	Bifidobacterium animalis	Actinobacteria	1.45821
GCF_000025265.1	Conexibacter woesei DSM 14684	191495	Bacteria	Actinobacteria	Thermoleophilia	Solirubrobacterales	Conexibacteraceae	Conexibacter	Conexibacter woesei	Actinobacteria	1.45853
GCF_000025285.1	Archaeoglobus profundus DSM 5631	84156	Archaea	Euryarchaeota	Archaeoglobi	Archaeoglobales	Archaeoglobaceae	Archaeoglobus	Archaeoglobus profundus	Archaeoglobales	1.45929
GCF_000025305.1	Acidaminococcus fermentans DSM 20731	905	Bacteria	Firmicutes	Negativicutes	Acidaminococcales	Acidaminococcaceae	Acidaminococcus	Acidaminococcus fermentans	Negativicutes	1.45959
GCF_000025325.1	Haloterrigena turkmenica DSM 5511	62320	Archaea	Euryarchaeota	Halobacteria	Natrialbales	Natrialbaceae	Haloterrigena	Haloterrigena turkmenica	Natrialbales	1.4602
GCF_000025345.1	Geodermatophilus obscurus DSM 43160	1861	Bacteria	Actinobacteria	Actinobacteria	Geodermatophilales	Geodermatophilaceae	Geodermatophilus	Geodermatophilus obscurus	Actinobacteria	1.46095
GCF_000025365.1	Mycoplasma gallisepticum str. R(high)	2096	Bacteria	Tenericutes	Mollicutes	Mycoplasmatales	Mycoplasmataceae	Mycoplasma	Mycoplasma gallisepticum	Tenericutes	1.46116
GCF_000025385.1	Mycoplasma gallisepticum str. F	2096	Bacteria	Tenericutes	Mollicutes	Mycoplasmatales	Mycoplasmataceae	Mycoplasma	Mycoplasma gallisepticum	Tenericutes	1.46174
GCF_000025405.2	Pantoea ananatis LMG 20103	553	Bacteria	Proteobacteria	Gammaproteobacteria	Enterobacterales	Erwiniaceae	Pantoea	Pantoea ananatis	Gammaproteobacteria	1.46237
GCF_000025425.1	Campylobacter jejuni subsp. jejuni IA3902	197	Bacteria	Proteobacteria	Epsilonproteobacteria	Campylobacterales	Campylobacteraceae	Campylobacter	Campylobacter jejuni	Epsilonproteobacteria	1.46301
GCF_000025465.1	Klebsiella variicola At-22	244366	Bacteria	Proteobacteria	Gammaproteobacteria	Enterobacterales	Enterobacteriaceae	Klebsiella	Klebsiella variicola	Gammaproteobacteria	1.46407
GCF_000025485.1	Allochromatium vinosum DSM 180	1049	Bacteria	Proteobacteria	Gammaproteobacteria	Chromatiales	Chromatiaceae	Allochromatium	Allochromatium vinosum	Gammaproteobacteria	1.46426
GCF_000025505.1	Ferroglobus placidus DSM 10642	54261	Archaea	Euryarchaeota	Archaeoglobi	Archaeoglobales	Archaeoglobaceae	Ferroglobus	Ferroglobus placidus	Archaeoglobales	1.4643
GCF_000025525.1	Methanocaldococcus sp. FS406-22	644281	Archaea	Euryarchaeota	Methanococci	Methanococcales	Methanocaldococcaceae	Methanocaldococcus	Methanocaldococcus sp. FS406-22	Methanococcales	1.4647
GCF_000025545.1	Thioalkalivibrio sp. K90mix	396595	Bacteria	Proteobacteria	Gammaproteobacteria	Chromatiales	Ectothiorhodospiraceae	Thioalkalivibrio	Thioalkalivibrio sp. K90mix	Gammaproteobacteria	1.46495
GCF_000025565.1	Enterobacter cloacae subsp. cloacae ATCC 13047	550	Bacteria	Proteobacteria	Gammaproteobacteria	Enterobacterales	Enterobacteriaceae	Enterobacter	Enterobacter cloacae	Gammaproteobacteria	1.46543
GCF_000025585.1	Dehalococcoides mccartyi GT	61435	Bacteria	Chloroflexi	Dehalococcoidia	Dehalococcoidales	Dehalococcoidaceae	Dehalococcoides	Dehalococcoides mccartyi	Chloroflexi	1.46601
GCF_000025605.1	Thermocrinis albus DSM 14484	136094	Bacteria	Aquificae	Aquificae	Aquificales	Aquificaceae	Thermocrinis	Thermocrinis albus	Aquificae	1.46619
GCF_000025625.1	Natrialba magadii ATCC 43099	13769	Archaea	Euryarchaeota	Halobacteria	Natrialbales	Natrialbaceae	Natrialba	Natrialba magadii	Natrialbales	1.46662
GCF_000025645.1	Thermoanaerobacter italicus Ab9	108150	Bacteria	Firmicutes	Clostridia	Thermoanaerobacterales	Thermoanaerobacteraceae	Thermoanaerobacter	Thermoanaerobacter italicus	Clostridia	1.46679
GCF_000025665.1	Aciduliprofundum boonei T469	379547	Archaea	Euryarchaeota	-	-	-	Aciduliprofundum	Aciduliprofundum boonei	other_Archaea	1.46784
GCF_000025685.1	Haloferax volcanii DS2	2246	Archaea	Euryarchaeota	Halobacteria	Haloferacales	Haloferacaceae	Haloferax	Haloferax volcanii	Haloferacales	1.46834
GCF_000025705.1	Sideroxydans lithotrophicus ES-1	63745	Bacteria	Proteobacteria	Betaproteobacteria	Gallionellales	Gallionellaceae	Sideroxydans	Sideroxydans lithotrophicus	Betaproteobacteria	1.46841
GCF_000025725.1	Denitrovibrio acetiphilus DSM 12809	118000	Bacteria	Deferribacteres	Deferribacteres	Deferribacterales	Deferribacteraceae	Denitrovibrio	Denitrovibrio acetiphilus	other_Bacteria	1.46851
GCF_000025745.1	Escherichia coli IHE3034	562	Bacteria	Proteobacteria	Gammaproteobacteria	Enterobacterales	Enterobacteriaceae	Escherichia	Escherichia coli	Gammaproteobacteria	1.4688
GCF_000025765.1	Propionibacterium acnes SK137	1747	Bacteria	Actinobacteria	Actinobacteria	Propionibacteriales	Propionibacteriaceae	Propionibacterium	Propionibacterium acnes	Actinobacteria	1.46923
GCF_000025805.1	Bacillus megaterium DSM 319	1404	Bacteria	Firmicutes	Bacilli	Bacillales	Bacillaceae	Bacillus	Bacillus megaterium	Bacilli	1.46948
GCF_000025825.1	Bacillus megaterium QM B1551	1404	Bacteria	Firmicutes	Bacilli	Bacillales	Bacillaceae	Bacillus	Bacillus megaterium	Bacilli	1.46981
GCF_000025845.1	Mycoplasma crocodyli MP145	50052	Bacteria	Tenericutes	Mollicutes	Mycoplasmatales	Mycoplasmataceae	Mycoplasma	Mycoplasma crocodyli	Tenericutes	1.46998
GCF_000025865.1	Methanohalophilus mahii DSM 5219	2176	Archaea	Euryarchaeota	Methanomicrobia	Methanosarcinales	Methanosarcinaceae	Methanohalophilus	Methanohalophilus mahii	Methanosarcinales	1.47099
GCF_000025885.1	Aminobacterium colombiense DSM 12261	81468	Bacteria	Synergistetes	Synergistia	Synergistales	Synergistaceae	Aminobacterium	Aminobacterium colombiense	Synergistetes	1.47168
GCF_000025905.1	Coraliomargarita akajimensis DSM 45221	395922	Bacteria	Verrucomicrobia	Opitutae	Puniceicoccales	Puniceicoccaceae	Coraliomargarita	Coraliomargarita akajimensis	Verrucomicrobia	1.47194
GCF_000025925.1	Prevotella ruminicola 23	839	Bacteria	Bacteroidetes	Bacteroidia	Bacteroidales	Prevotellaceae	Prevotella	Prevotella ruminicola	Bacteroidetes	1.47223
GCF_000025945.1	Desulfotalea psychrophila LSv54	84980	Bacteria	Proteobacteria	Deltaproteobacteria	Desulfobacterales	Desulfobulbaceae	Desulfotalea	Desulfotalea psychrophila	Deltaproteobacteria	1.47223
GCF_000025965.1	Aromatoleum aromaticum EbN1	551760	Bacteria	Proteobacteria	Betaproteobacteria	Rhodocyclales	Rhodocyclaceae	Aromatoleum	Aromatoleum aromaticum	Betaproteobacteria	1.4723
GCF_000025985.1	Bacteroides fragilis NCTC 9343	817	Bacteria	Bacteroidetes	Bacteroidia	Bacteroidales	Bacteroidaceae	Bacteroides	Bacteroides fragilis	Bacteroidetes	1.4725
GCF_000026005.1	Ehrlichia ruminantium str. Welgevonden	779	Bacteria	Proteobacteria	Alphaproteobacteria	Rickettsiales	Anaplasmataceae	Ehrlichia	Ehrlichia ruminantium	Alphaproteobacteria	1.47263
GCF_000026025.1	Chlamydia abortus S26/3	83555	Bacteria	Chlamydiae	Chlamydiia	Chlamydiales	Chlamydiaceae	Chlamydia	Chlamydia abortus	Chlamydiae	1.47332
GCF_000026045.1	Natronomonas pharaonis DSM 2160	2257	Archaea	Euryarchaeota	Halobacteria	Halobacteriales	Halobacteriaceae	Natronomonas	Natronomonas pharaonis	Halobacteriales	1.47345
GCF_000026065.1	Lactobacillus sakei subsp. sakei 23K	1599	Bacteria	Firmicutes	Bacilli	Lactobacillales	Lactobacillaceae	Lactobacillus	Lactobacillus sakei	Bacilli	1.47384
GCF_000026085.1	Pseudoalteromonas haloplanktis TAC125	228	Bacteria	Proteobacteria	Gammaproteobacteria	Alteromonadales	Pseudoalteromonadaceae	Pseudoalteromonas	Pseudoalteromonas haloplanktis	Gammaproteobacteria	1.4739
GCF_000026105.1	Pseudomonas entomophila L48	312306	Bacteria	Proteobacteria	Gammaproteobacteria	Pseudomonadales	Pseudomonadaceae	Pseudomonas	Pseudomonas entomophila	Gammaproteobacteria	1.47436
GCF_000026125.1	Herminiimonas arsenicoxydans	204773	Bacteria	Proteobacteria	Betaproteobacteria	Burkholderiales	Oxalobacteraceae	Herminiimonas	Herminiimonas arsenicoxydans	Betaproteobacteria	1.47479
GCF_000026145.1	Bradyrhizobium sp. ORS 278	114615	Bacteria	Proteobacteria	Alphaproteobacteria	Rhizobiales	Bradyrhizobiaceae	Bradyrhizobium	Bradyrhizobium sp. ORS 278	Alphaproteobacteria	1.47502
GCF_000026185.1	Erwinia tasmaniensis Et1/99	338565	Bacteria	Proteobacteria	Gammaproteobacteria	Enterobacterales	Erwiniaceae	Erwinia	Erwinia tasmaniensis	Gammaproteobacteria	1.47507
GCF_000026205.1	Candidatus Phytoplasma mali strain=AT	37692	Bacteria	Tenericutes	Mollicutes	Acholeplasmatales	Acholeplasmataceae	Candidatus Phytoplasma	Candidatus Phytoplasma mali	Tenericutes	1.47624
GCF_000026225.1	Escherichia fergusonii ATCC 35469	564	Bacteria	Proteobacteria	Gammaproteobacteria	Enterobacterales	Enterobacteriaceae	Escherichia	Escherichia fergusonii	Gammaproteobacteria	1.47628
GCF_000026245.1	Escherichia coli 55989	562	Bacteria	Proteobacteria	Gammaproteobacteria	Enterobacterales	Enterobacteriaceae	Escherichia	Escherichia coli	Gammaproteobacteria	1.47654
GCF_000026265.1	Escherichia coli IAI1	562	Bacteria	Proteobacteria	Gammaproteobacteria	Enterobacterales	Enterobacteriaceae	Escherichia	Escherichia coli	Gammaproteobacteria	1.47695
GCF_000026345.1	Escherichia coli IAI39	562	Bacteria	Proteobacteria	Gammaproteobacteria	Enterobacterales	Enterobacteriaceae	Escherichia	Escherichia coli	Gammaproteobacteria	1.47727
GCF_000026405.1	Leuconostoc citreum KM20	33964	Bacteria	Firmicutes	Bacilli	Lactobacillales	Leuconostocaceae	Leuconostoc	Leuconostoc citreum	Bacilli	1.4777
GCF_000026445.2	Mycobacterium liflandii 128FXT	261524	Bacteria	Actinobacteria	Actinobacteria	Corynebacteriales	Mycobacteriaceae	Mycobacterium	Mycobacterium liflandii	Actinobacteria	1.47845
GCF_000026485.1	Lactobacillus casei BL23	1582	Bacteria	Firmicutes	Bacilli	Lactobacillales	Lactobacillaceae	Lactobacillus	Lactobacillus casei	Bacilli	1.47901
GCF_000026505.1	Lactobacillus rhamnosus GG [redundant no. 2]	47715	Bacteria	Firmicutes	Bacilli	Lactobacillales	Lactobacillaceae	Lactobacillus	Lactobacillus rhamnosus	Bacilli	1.48044
GCF_000026525.1	Lactobacillus rhamnosus Lc 705	47715	Bacteria	Firmicutes	Bacilli	Lactobacillales	Lactobacillaceae	Lactobacillus	Lactobacillus rhamnosus	Bacilli	1.48061
GCF_000026545.1	Escherichia coli O127:H6 str. E2348/69	562	Bacteria	Proteobacteria	Gammaproteobacteria	Enterobacterales	Enterobacteriaceae	Escherichia	Escherichia coli	Gammaproteobacteria	1.48099
GCF_000026565.1	Salmonella enterica subsp. enterica serovar Paratyphi A str. AKU_12601	28901	Bacteria	Proteobacteria	Gammaproteobacteria	Enterobacterales	Enterobacteriaceae	Salmonella	Salmonella enterica	Gammaproteobacteria	1.48133
GCF_000026585.1	Streptococcus equi subsp. equi 4047	1336	Bacteria	Firmicutes	Bacilli	Lactobacillales	Streptococcaceae	Streptococcus	Streptococcus equi	Bacilli	1.48149
GCF_000026605.1	Streptococcus equi subsp. zooepidemicus strain=H70	1336	Bacteria	Firmicutes	Bacilli	Lactobacillales	Streptococcaceae	Streptococcus	Streptococcus equi	Bacilli	1.48166
GCF_000026645.1	Pseudomonas aeruginosa LESB58	287	Bacteria	Proteobacteria	Gammaproteobacteria	Pseudomonadales	Pseudomonadaceae	Pseudomonas	Pseudomonas aeruginosa	Gammaproteobacteria	1.48173
GCF_000026665.1	Streptococcus pneumoniae ATCC 700669	1313	Bacteria	Firmicutes	Bacilli	Lactobacillales	Streptococcaceae	Streptococcus	Streptococcus pneumoniae	Bacilli	1.48229
GCF_000026685.1	Mycobacterium leprae Br4923	1769	Bacteria	Actinobacteria	Actinobacteria	Corynebacteriales	Mycobacteriaceae	Mycobacterium	Mycobacterium leprae	Actinobacteria	1.48286
GCF_000026705.1	Listeria monocytogenes serotype 4b str. CLIP 80459	1639	Bacteria	Firmicutes	Bacilli	Bacillales	Listeriaceae	Listeria	Listeria monocytogenes	Bacilli	1.48296
GCF_000026725.1	Streptococcus suis SC84	1307	Bacteria	Firmicutes	Bacilli	Lactobacillales	Streptococcaceae	Streptococcus	Streptococcus suis	Bacilli	1.48308
GCF_000026745.1	Streptococcus suis BM407	1307	Bacteria	Firmicutes	Bacilli	Lactobacillales	Streptococcaceae	Streptococcus	Streptococcus suis	Bacilli	1.48363
GCF_000026905.1	Chlamydia trachomatis B/TZ1A828/OT	813	Bacteria	Chlamydiae	Chlamydiia	Chlamydiales	Chlamydiaceae	Chlamydia	Chlamydia trachomatis	Chlamydiae	1.48413
GCF_000026925.1	Chlamydia trachomatis B/Jali20/OT	813	Bacteria	Chlamydiae	Chlamydiia	Chlamydiales	Chlamydiaceae	Chlamydia	Chlamydia trachomatis	Chlamydiae	1.48436
GCF_000026965.1	Neisseria meningitidis 8013	487	Bacteria	Proteobacteria	Betaproteobacteria	Neisseriales	Neisseriaceae	Neisseria	Neisseria meningitidis	Betaproteobacteria	1.48471
GCF_000027025.1	Salmonella enterica subsp. enterica serovar Typhimurium str. D23580	28901	Bacteria	Proteobacteria	Gammaproteobacteria	Enterobacterales	Enterobacteriaceae	Salmonella	Salmonella enterica	Gammaproteobacteria	1.48516
GCF_000027045.1	Staphylococcus aureus subsp. aureus TW20	1280	Bacteria	Firmicutes	Bacilli	Bacillales	Staphylococcaceae	Staphylococcus	Staphylococcus aureus	Bacilli	1.4857
GCF_000027065.2	Cronobacter turicensis z3032	413502	Bacteria	Proteobacteria	Gammaproteobacteria	Enterobacterales	Enterobacteriaceae	Cronobacter	Cronobacter turicensis	Gammaproteobacteria	1.48573
GCF_000027085.1	Citrobacter rodentium ICC168	67825	Bacteria	Proteobacteria	Gammaproteobacteria	Enterobacterales	Enterobacteriaceae	Citrobacter	Citrobacter rodentium	Gammaproteobacteria	1.48602
GCF_000027125.1	Escherichia coli 042	562	Bacteria	Proteobacteria	Gammaproteobacteria	Enterobacterales	Enterobacteriaceae	Escherichia	Escherichia coli	Gammaproteobacteria	1.48644
GCF_000027145.1	Listeria seeligeri serovar 1/2b str. SLCC3954 strain=SLCC3954	1640	Bacteria	Firmicutes	Bacilli	Bacillales	Listeriaceae	Listeria	Listeria seeligeri	Bacilli	1.48713
GCF_000027165.1	Streptococcus mitis B6	28037	Bacteria	Firmicutes	Bacilli	Lactobacillales	Streptococcaceae	Streptococcus	Streptococcus mitis	Bacilli	1.48738
GCF_000027185.1	Streptococcus gallolyticus UCN34	315405	Bacteria	Firmicutes	Bacilli	Lactobacillales	Streptococcaceae	Streptococcus	Streptococcus gallolyticus	Bacilli	1.48753
GCF_000027205.1	Erwinia amylovora ATCC 49946	552	Bacteria	Proteobacteria	Gammaproteobacteria	Enterobacterales	Erwiniaceae	Erwinia	Erwinia amylovora	Gammaproteobacteria	1.4879
GCF_000027225.1	Xenorhabdus bovienii SS-2004	40576	Bacteria	Proteobacteria	Gammaproteobacteria	Enterobacterales	Morganellaceae	Xenorhabdus	Xenorhabdus bovienii	Gammaproteobacteria	1.48811
GCF_000027265.1	Erwinia pyrifoliae Ep1/96	79967	Bacteria	Proteobacteria	Gammaproteobacteria	Enterobacterales	Erwiniaceae	Erwinia	Erwinia pyrifoliae	Gammaproteobacteria	1.48824
GCF_000027305.1	Haemophilus influenzae Rd KW20	727	Bacteria	Proteobacteria	Gammaproteobacteria	Pasteurellales	Pasteurellaceae	Haemophilus	Haemophilus influenzae	Gammaproteobacteria	1.48886
GCF_000027325.1	Mycoplasma genitalium G37	2097	Bacteria	Tenericutes	Mollicutes	Mycoplasmatales	Mycoplasmataceae	Mycoplasma	Mycoplasma genitalium	Tenericutes	1.48892
GCF_000027345.1	Mycoplasma pneumoniae M129	2104	Bacteria	Tenericutes	Mollicutes	Mycoplasmatales	Mycoplasmataceae	Mycoplasma	Mycoplasma pneumoniae	Tenericutes	1.48938
GCF_000039765.1	Vibrio vulnificus CMCP6	672	Bacteria	Proteobacteria	Gammaproteobacteria	Vibrionales	Vibrionaceae	Vibrio	Vibrio vulnificus	Gammaproteobacteria	1.49076
GCF_000043285.1	Candidatus Blochmannia floridanus	203907	Bacteria	Proteobacteria	Gammaproteobacteria	Enterobacterales	Enterobacteriaceae	Candidatus Blochmannia	Candidatus Blochmannia floridanus	Gammaproteobacteria	1.49173
GCF_000046685.1	Bartonella quintana str. Toulouse	803	Bacteria	Proteobacteria	Alphaproteobacteria	Rhizobiales	Bartonellaceae	Bartonella	Bartonella quintana	Alphaproteobacteria	1.49191
GCF_000046705.1	Bartonella henselae str. Houston-1	38323	Bacteria	Proteobacteria	Alphaproteobacteria	Rhizobiales	Bartonellaceae	Bartonella	Bartonella henselae	Alphaproteobacteria	1.49235
GCF_000046845.1	Acinetobacter sp. ADP1	62977	Bacteria	Proteobacteria	Gammaproteobacteria	Pseudomonadales	Moraxellaceae	Acinetobacter	Acinetobacter sp. ADP1	Gammaproteobacteria	1.49238
GCF_000047365.1	Yersinia pseudotuberculosis IP 32953	633	Bacteria	Proteobacteria	Gammaproteobacteria	Enterobacterales	Yersiniaceae	Yersinia	Yersinia pseudotuberculosis	Gammaproteobacteria	1.49303
GCF_000048645.1	Legionella pneumophila str. Paris	446	Bacteria	Proteobacteria	Gammaproteobacteria	Legionellales	Legionellaceae	Legionella	Legionella pneumophila	Gammaproteobacteria	1.4933
GCF_000048665.1	Legionella pneumophila str. Lens	446	Bacteria	Proteobacteria	Gammaproteobacteria	Legionellales	Legionellaceae	Legionella	Legionella pneumophila	Gammaproteobacteria	1.49379
GCF_000050405.1	Ehrlichia ruminantium str. Gardel	779	Bacteria	Proteobacteria	Alphaproteobacteria	Rickettsiales	Anaplasmataceae	Ehrlichia	Ehrlichia ruminantium	Alphaproteobacteria	1.49399
GCF_000050425.1	Ehrlichia ruminantium str. Welgevonden [redundant no. 2]	779	Bacteria	Proteobacteria	Alphaproteobacteria	Rickettsiales	Anaplasmataceae	Ehrlichia	Ehrlichia ruminantium	Alphaproteobacteria	1.49454
GCF_000054005.1	Brucella abortus 2308	235	Bacteria	Proteobacteria	Alphaproteobacteria	Rhizobiales	Brucellaceae	Brucella	Brucella abortus	Alphaproteobacteria	1.49485
GCF_000055785.1	Chromohalobacter salexigens DSM 3043	158080	Bacteria	Proteobacteria	Gammaproteobacteria	Oceanospirillales	Halomonadaceae	Chromohalobacter	Chromohalobacter salexigens	Gammaproteobacteria	1.49491
GCF_000055945.1	Lawsonia intracellularis PHE/MN1-00	29546	Bacteria	Proteobacteria	Deltaproteobacteria	Desulfovibrionales	Desulfovibrionaceae	Lawsonia	Lawsonia intracellularis	Deltaproteobacteria	1.49503
GCF_000056065.1	Lactobacillus delbrueckii subsp. bulgaricus ATCC 11842 = JCM 1002	1584	Bacteria	Firmicutes	Bacilli	Lactobacillales	Lactobacillaceae	Lactobacillus	Lactobacillus delbrueckii	Bacilli	1.49529
GCF_000058485.1	Frankia alni ACN14a	1859	Bacteria	Actinobacteria	Actinobacteria	Frankiales	Frankiaceae	Frankia	Frankia alni	Actinobacteria	1.49542
GCF_000060285.1	Listeria welshimeri serovar 6b str. SLCC5334 strain=SLCC5334	1643	Bacteria	Firmicutes	Bacilli	Bacillales	Listeriaceae	Listeria	Listeria welshimeri	Bacilli	1.49596
GCF_000060345.1	Gramella forsetii KT0803	411153	Bacteria	Bacteroidetes	Flavobacteriia	Flavobacteriales	Flavobacteriaceae	Gramella	Gramella forsetii	Bacteroidetes	1.49629
GCF_000061505.1	Azoarcus sp. BH72	62928	Bacteria	Proteobacteria	Betaproteobacteria	Rhodocyclales	Rhodocyclaceae	Azoarcus	Azoarcus sp. BH72	Betaproteobacteria	1.49743
GCF_000062885.1	Saccharopolyspora erythraea NRRL 2338	1836	Bacteria	Actinobacteria	Actinobacteria	Pseudonocardiales	Pseudonocardiaceae	Saccharopolyspora	Saccharopolyspora erythraea	Actinobacteria	1.49757
GCF_000063445.1	Methanocella arvoryzae MRE50	1175445	Archaea	Euryarchaeota	Methanomicrobia	Methanocellales	Methanocellaceae	Methanocella	Methanocella arvoryzae	other_Archaea	1.49818
GCF_000063485.1	Clavibacter michiganensis subsp. michiganensis NCPPB 382	28447	Bacteria	Actinobacteria	Actinobacteria	Micrococcales	Microbacteriaceae	Clavibacter	Clavibacter michiganensis	Actinobacteria	1.49819
GCF_000063505.1	Synechococcus sp. WH 7803	32051	Bacteria	Cyanobacteria	-	Synechococcales	Synechococcaceae	Synechococcus	Synechococcus sp. WH 7803	Cyanobacteria	1.49843
GCF_000063525.1	Synechococcus sp. RCC307	316278	Bacteria	Cyanobacteria	-	Synechococcales	Synechococcaceae	Synechococcus	Synechococcus sp. RCC307	Cyanobacteria	1.49889
GCF_000063545.1	Orientia tsutsugamushi str. Boryong	784	Bacteria	Proteobacteria	Alphaproteobacteria	Rickettsiales	Rickettsiaceae	Orientia	Orientia tsutsugamushi	Alphaproteobacteria	1.49911
GCF_000063585.1	Clostridium botulinum A str. ATCC 3502	1491	Bacteria	Firmicutes	Clostridia	Clostridiales	Clostridiaceae	Clostridium	Clostridium botulinum	Clostridia	1.50083
GCF_000063605.1	Mycoplasma agalactiae PG2	2110	Bacteria	Tenericutes	Mollicutes	Mycoplasmatales	Mycoplasmataceae	Mycoplasma	Mycoplasma agalactiae	Tenericutes	1.5011
GCF_000064305.2	Flavobacterium psychrophilum JIP02/86	96345	Bacteria	Bacteroidetes	Flavobacteriia	Flavobacteriales	Flavobacteriaceae	Flavobacterium	Flavobacterium psychrophilum	Bacteroidetes	1.50134
GCF_000067045.1	Gluconacetobacter diazotrophicus PA1 5 [redundant no. 2]	33996	Bacteria	Proteobacteria	Alphaproteobacteria	Rhodospirillales	Acetobacteraceae	Gluconacetobacter	Gluconacetobacter diazotrophicus	Alphaproteobacteria	1.50184
GCF_000067165.1	Sorangium cellulosum So ce56	56	Bacteria	Proteobacteria	Deltaproteobacteria	Myxococcales	Polyangiaceae	Sorangium	Sorangium cellulosum	Deltaproteobacteria	1.50213
GCF_000067205.1	Bordetella petrii strain=DSM 12804	94624	Bacteria	Proteobacteria	Betaproteobacteria	Burkholderiales	Alcaligenaceae	Bordetella	Bordetella petrii	Betaproteobacteria	1.50292
GCF_000068525.2	Chlamydia trachomatis L2b/UCH-1/proctitis	813	Bacteria	Chlamydiae	Chlamydiia	Chlamydiales	Chlamydiaceae	Chlamydia	Chlamydia trachomatis	Chlamydiae	1.50308
GCF_000068585.1	Chlamydia trachomatis 434/Bu	813	Bacteria	Chlamydiae	Chlamydiia	Chlamydiales	Chlamydiaceae	Chlamydia	Chlamydia trachomatis	Chlamydiae	1.50332
GCF_000069025.1	Halobacterium salinarum R1	2242	Archaea	Euryarchaeota	Halobacteria	Halobacteriales	Halobacteriaceae	Halobacterium	Halobacterium salinarum	Halobacteriales	1.50349
GCF_000069185.1	Mycobacterium abscessus	36809	Bacteria	Actinobacteria	Actinobacteria	Corynebacteriales	Mycobacteriaceae	Mycobacterium	Mycobacterium abscessus	Actinobacteria	1.50359
GCF_000069225.1	Clavibacter michiganensis subsp. sepedonicus	28447	Bacteria	Actinobacteria	Actinobacteria	Micrococcales	Microbacteriaceae	Clavibacter	Clavibacter michiganensis	Actinobacteria	1.5041
GCF_000069245.1	Acinetobacter baumannii AYE	470	Bacteria	Proteobacteria	Gammaproteobacteria	Pseudomonadales	Moraxellaceae	Acinetobacter	Acinetobacter baumannii	Gammaproteobacteria	1.50434
GCF_000069925.1	Candidatus Phytoplasma australiense	59748	Bacteria	Tenericutes	Mollicutes	Acholeplasmatales	Acholeplasmataceae	Candidatus Phytoplasma	Candidatus Phytoplasma australiense	Tenericutes	1.50442
GCF_000069945.1	Corynebacterium urealyticum DSM 7109	43771	Bacteria	Actinobacteria	Actinobacteria	Corynebacteriales	Corynebacteriaceae	Corynebacterium	Corynebacterium urealyticum	Actinobacteria	1.50458
GCF_000069965.1	Proteus mirabilis HI4320	584	Bacteria	Proteobacteria	Gammaproteobacteria	Enterobacterales	Morganellaceae	Proteus	Proteus mirabilis	Gammaproteobacteria	1.50584
GCF_000070465.1	Bordetella avium 197N	521	Bacteria	Proteobacteria	Betaproteobacteria	Burkholderiales	Alcaligenaceae	Bordetella	Bordetella avium	Betaproteobacteria	1.50597
GCF_000070605.1	Xanthomonas campestris pv. campestris strain=B100	339	Bacteria	Proteobacteria	Gammaproteobacteria	Xanthomonadales	Xanthomonadaceae	Xanthomonas	Xanthomonas campestris	Gammaproteobacteria	1.506
GCF_000072485.1	Stenotrophomonas maltophilia K279a	40324	Bacteria	Proteobacteria	Gammaproteobacteria	Xanthomonadales	Xanthomonadaceae	Stenotrophomonas	Stenotrophomonas maltophilia	Gammaproteobacteria	1.50645
GCF_000083545.1	Methylobacterium extorquens DM4	408	Bacteria	Proteobacteria	Alphaproteobacteria	Rhizobiales	Methylobacteriaceae	Methylobacterium	Methylobacterium extorquens	Alphaproteobacteria	1.50657
GCF_000083565.1	Neisseria meningitidis alpha14	487	Bacteria	Proteobacteria	Betaproteobacteria	Neisseriales	Neisseriaceae	Neisseria	Neisseria meningitidis	Betaproteobacteria	1.50681
GCF_000085225.1	Peptoclostridium difficile CD196	1496	Bacteria	Firmicutes	Clostridia	Clostridiales	Peptostreptococcaceae	Clostridioides	Clostridioides difficile	Clostridia	1.50716
GCF_000085865.1	Mycoplasma hominis ATCC 23114	2098	Bacteria	Tenericutes	Mollicutes	Mycoplasmatales	Mycoplasmataceae	Mycoplasma	Mycoplasma hominis	Tenericutes	1.50719
GCF_000087965.2	Xanthomonas albilineans GPE PC73	29447	Bacteria	Proteobacteria	Gammaproteobacteria	Xanthomonadales	Xanthomonadaceae	Xanthomonas	Xanthomonas albilineans	Gammaproteobacteria	1.50719
GCF_000089865.1	Mycoplasma agalactiae strain=5632	2110	Bacteria	Tenericutes	Mollicutes	Mycoplasmatales	Mycoplasmataceae	Mycoplasma	Mycoplasma agalactiae	Tenericutes	1.50725
GCF_000090405.2	Salinibacter ruber M8	146919	Bacteria	Bacteroidetes	-	Bacteroidetes Order II. Incertae sedis	Rhodothermaceae	Salinibacter	Salinibacter ruber	Bacteroidetes	1.50751
GCF_000090965.1	Buchnera aphidicola BCc	9	Bacteria	Proteobacteria	Gammaproteobacteria	Enterobacterales	Erwiniaceae	Buchnera	Buchnera aphidicola	Gammaproteobacteria	1.50756
GCF_000091005.1	Escherichia coli O26:H11 str. 11368	562	Bacteria	Proteobacteria	Gammaproteobacteria	Enterobacterales	Enterobacteriaceae	Escherichia	Escherichia coli	Gammaproteobacteria	1.50759
GCF_000091125.1	Sphingobium japonicum UT26S	332056	Bacteria	Proteobacteria	Alphaproteobacteria	Sphingomonadales	Sphingomonadaceae	Sphingobium	Sphingobium japonicum	Alphaproteobacteria	1.5085
GCF_000091305.1	Streptomyces scabiei 87.22	1930	Bacteria	Actinobacteria	Actinobacteria	Streptomycetales	Streptomycetaceae	Streptomyces	Streptomyces scabiei	Actinobacteria	1.50869
GCF_000091325.1	Shewanella violacea DSS12	60217	Bacteria	Proteobacteria	Gammaproteobacteria	Alteromonadales	Shewanellaceae	Shewanella	Shewanella violacea	Gammaproteobacteria	1.50882
GCF_000091345.1	Helicobacter pylori B38	210	Bacteria	Proteobacteria	Epsilonproteobacteria	Campylobacterales	Helicobacteraceae	Helicobacter	Helicobacter pylori	Epsilonproteobacteria	1.50903
GCF_000091405.1	Lactobacillus johnsonii FI9785	33959	Bacteria	Firmicutes	Bacilli	Lactobacillales	Lactobacillaceae	Lactobacillus	Lactobacillus johnsonii	Bacilli	1.50918
GCF_000091465.1	Vibrio tasmaniensis LGP32	212663	Bacteria	Proteobacteria	Gammaproteobacteria	Vibrionales	Vibrionaceae	Vibrio	Vibrio tasmaniensis	Gammaproteobacteria	1.50931
GCF_000091545.1	Thermus thermophilus HB8	274	Bacteria	Deinococcus-Thermus	Deinococci	Thermales	Thermaceae	Thermus	Thermus thermophilus	Deinococcus-Thermus	1.50984
GCF_000091565.1	Erwinia amylovora CFBP1430	552	Bacteria	Proteobacteria	Gammaproteobacteria	Enterobacterales	Erwiniaceae	Erwinia	Erwinia amylovora	Gammaproteobacteria	1.51017
GCF_000091645.1	Streptococcus mutans NN2025	1309	Bacteria	Firmicutes	Bacilli	Lactobacillales	Streptococcaceae	Streptococcus	Streptococcus mutans	Bacilli	1.51022
GCF_000091665.1	Methanocaldococcus jannaschii DSM 2661	2190	Archaea	Euryarchaeota	Methanococci	Methanococcales	Methanocaldococcaceae	Methanocaldococcus	Methanocaldococcus jannaschii	Methanococcales	1.51137
GCF_000091725.1	Propionibacterium freudenreichii subsp. shermanii CIRM-BIA1	1744	Bacteria	Actinobacteria	Actinobacteria	Propionibacteriales	Propionibacteriaceae	Propionibacterium	Propionibacterium freudenreichii	Actinobacteria	1.51142
GCF_000091785.1	Legionella longbeachae NSW150	450	Bacteria	Proteobacteria	Gammaproteobacteria	Legionellales	Legionellaceae	Legionella	Legionella longbeachae	Gammaproteobacteria	1.51153
GCF_000091905.1	Streptococcus suis P1/7	1307	Bacteria	Firmicutes	Bacilli	Lactobacillales	Streptococcaceae	Streptococcus	Streptococcus suis	Bacilli	1.51199
GCF_000091985.1	Helicobacter mustelae 12198	217	Bacteria	Proteobacteria	Epsilonproteobacteria	Campylobacterales	Helicobacteraceae	Helicobacter	Helicobacter mustelae	Epsilonproteobacteria	1.512
GCF_000092025.1	Agrobacterium fabrum str. C58	1176649	Bacteria	Proteobacteria	Alphaproteobacteria	Rhizobiales	Rhizobiaceae	Agrobacterium	Agrobacterium fabrum	Alphaproteobacteria	1.51207
GCF_000092045.1	Rhizobium etli CFN 42	29449	Bacteria	Proteobacteria	Alphaproteobacteria	Rhizobiales	Rhizobiaceae	Rhizobium	Rhizobium etli	Alphaproteobacteria	1.51241
GCF_000092105.1	Planctopirus limnophila DSM 3776	120	Bacteria	Planctomycetes	Planctomycetia	Planctomycetales	Planctomycetaceae	Planctopirus	Planctopirus limnophila	Planctomycetes	1.51254
GCF_000092125.1	Meiothermus silvanus DSM 9946	52022	Bacteria	Deinococcus-Thermus	Deinococci	Thermales	Thermaceae	Meiothermus	Meiothermus silvanus	Deinococcus-Thermus	1.51277
GCF_000092165.1	Bacillus thuringiensis BMB171	1428	Bacteria	Firmicutes	Bacilli	Bacillales	Bacillaceae	Bacillus	Bacillus thuringiensis	Bacilli	1.51279
GCF_000092185.1	Thermosphaera aggregans DSM 11486	54254	Archaea	Crenarchaeota	Thermoprotei	Desulfurococcales	Desulfurococcaceae	Thermosphaera	Thermosphaera aggregans	Desulfurococcales	1.51285
GCF_000092205.1	Desulfurivibrio alkaliphilus AHT 2	427923	Bacteria	Proteobacteria	Deltaproteobacteria	Desulfobacterales	Desulfobulbaceae	Desulfurivibrio	Desulfurivibrio alkaliphilus	Deltaproteobacteria	1.51286
GCF_000092225.1	Tsukamurella paurometabola DSM 20162	2061	Bacteria	Actinobacteria	Actinobacteria	Corynebacteriales	Tsukamurellaceae	Tsukamurella	Tsukamurella paurometabola	Actinobacteria	1.51407
GCF_000092245.1	Arcobacter nitrofigilis DSM 7299	28199	Bacteria	Proteobacteria	Epsilonproteobacteria	Campylobacterales	Campylobacteraceae	Arcobacter	Arcobacter nitrofigilis	Epsilonproteobacteria	1.51475
GCF_000092265.1	Moraxella catarrhalis BBH18	480	Bacteria	Proteobacteria	Gammaproteobacteria	Pseudomonadales	Moraxellaceae	Moraxella	Moraxella catarrhalis	Gammaproteobacteria	1.515
GCF_000092285.1	Caulobacter segnis ATCC 21756	88688	Bacteria	Proteobacteria	Alphaproteobacteria	Caulobacterales	Caulobacteraceae	Caulobacter	Caulobacter segnis	Alphaproteobacteria	1.5153
GCF_000092305.1	Methanocaldococcus infernus ME	67760	Archaea	Euryarchaeota	Methanococci	Methanococcales	Methanocaldococcaceae	Methanocaldococcus	Methanocaldococcus infernus	Methanococcales	1.51532
GCF_000092325.1	Bifidobacterium longum subsp. longum JDM301	216816	Bacteria	Actinobacteria	Actinobacteria	Bifidobacteriales	Bifidobacteriaceae	Bifidobacterium	Bifidobacterium longum	Actinobacteria	1.51532
GCF_000092345.1	Clostridium botulinum F str. 230613	1491	Bacteria	Firmicutes	Clostridia	Clostridiales	Clostridiaceae	Clostridium	Clostridium botulinum	Clostridia	1.51539
GCF_000092365.1	Arcanobacterium haemolyticum DSM 20595	28264	Bacteria	Actinobacteria	Actinobacteria	Actinomycetales	Actinomycetaceae	Arcanobacterium	Arcanobacterium haemolyticum	Actinobacteria	1.51547
GCF_000092385.1	Streptomyces bingchenggensis BCW-1	379067	Bacteria	Actinobacteria	Actinobacteria	Streptomycetales	Streptomycetaceae	Streptomyces	Streptomyces bingchenggensis	Actinobacteria	1.51558
GCF_000092405.1	Syntrophothermus lipocalidus DSM 12680	86170	Bacteria	Firmicutes	Clostridia	Clostridiales	Syntrophomonadaceae	Syntrophothermus	Syntrophothermus lipocalidus	Clostridia	1.51565
GCF_000092425.1	Truepera radiovictrix DSM 17093	332249	Bacteria	Deinococcus-Thermus	Deinococci	Deinococcales	Trueperaceae	Truepera	Truepera radiovictrix	Deinococcus-Thermus	1.51572
GCF_000092445.1	Geobacillus sp. C56-T3	691437	Bacteria	Firmicutes	Bacilli	Bacillales	Bacillaceae	Geobacillus	Geobacillus sp. C56-T3	Bacilli	1.51589
GCF_000092465.1	Staphylothermus hellenicus DSM 12710	84599	Archaea	Crenarchaeota	Thermoprotei	Desulfurococcales	Desulfurococcaceae	Staphylothermus	Staphylothermus hellenicus	Desulfurococcales	1.51612
GCF_000092485.1	Chlamydia trachomatis D-EC	813	Bacteria	Chlamydiae	Chlamydiia	Chlamydiales	Chlamydiaceae	Chlamydia	Chlamydia trachomatis	Chlamydiae	1.51613
GCF_000092505.1	Leuconostoc kimchii IMSNU 11154	136609	Bacteria	Firmicutes	Bacilli	Lactobacillales	Leuconostocaceae	Leuconostoc	Leuconostoc kimchii	Bacilli	1.51622
GCF_000092525.1	Shigella sonnei Ss046	624	Bacteria	Proteobacteria	Gammaproteobacteria	Enterobacterales	Enterobacteriaceae	Shigella	Shigella sonnei	Gammaproteobacteria	1.51631
GCF_000092545.1	Legionella pneumophila str. Corby	446	Bacteria	Proteobacteria	Gammaproteobacteria	Legionellales	Legionellaceae	Legionella	Legionella pneumophila	Gammaproteobacteria	1.51652
GCF_000092565.1	Leptospira interrogans serovar Lai str. 56601	173	Bacteria	Spirochaetes	Spirochaetia	-	Leptospiraceae	Leptospira	Leptospira interrogans	Spirochaetes	1.51662
GCF_000092585.1	Mycoplasma gallisepticum str. R(low)	2096	Bacteria	Tenericutes	Mollicutes	Mycoplasmatales	Mycoplasmataceae	Mycoplasma	Mycoplasma gallisepticum	Tenericutes	1.51678
GCF_000092605.1	Thiomonas intermedia K12	926	Bacteria	Proteobacteria	Betaproteobacteria	Burkholderiales	-	Thiomonas	Thiomonas intermedia	Betaproteobacteria	1.51679
GCF_000092625.1	Legionella pneumophila 2300/99 Alcoy	446	Bacteria	Proteobacteria	Gammaproteobacteria	Legionellales	Legionellaceae	Legionella	Legionella pneumophila	Gammaproteobacteria	1.51685
GCF_000092645.1	Thermobispora bispora DSM 43833	2006	Bacteria	Actinobacteria	Actinobacteria	-	-	Thermobispora	Thermobispora bispora	Actinobacteria	1.517
GCF_000092665.1	Chlamydia trachomatis E/150	813	Bacteria	Chlamydiae	Chlamydiia	Chlamydiales	Chlamydiaceae	Chlamydia	Chlamydia trachomatis	Chlamydiae	1.51702
GCF_000092685.1	Chlamydia trachomatis G/9768	813	Bacteria	Chlamydiae	Chlamydiia	Chlamydiales	Chlamydiaceae	Chlamydia	Chlamydia trachomatis	Chlamydiae	1.51715
GCF_000092705.1	Chlamydia trachomatis G/11222	813	Bacteria	Chlamydiae	Chlamydiia	Chlamydiales	Chlamydiaceae	Chlamydia	Chlamydia trachomatis	Chlamydiae	1.51727
GCF_000092725.1	Chlamydia trachomatis G/11074	813	Bacteria	Chlamydiae	Chlamydiia	Chlamydiales	Chlamydiaceae	Chlamydia	Chlamydia trachomatis	Chlamydiae	1.51756
GCF_000092745.1	Chlamydia trachomatis E/11023	813	Bacteria	Chlamydiae	Chlamydiia	Chlamydiales	Chlamydiaceae	Chlamydia	Chlamydia trachomatis	Chlamydiae	1.51756
GCF_000092765.1	Bifidobacterium animalis subsp. lactis V9	28025	Bacteria	Actinobacteria	Actinobacteria	Bifidobacteriales	Bifidobacteriaceae	Bifidobacterium	Bifidobacterium animalis	Actinobacteria	1.51785
GCF_000092785.1	Waddlia chondrophila WSU 86-1044	71667	Bacteria	Chlamydiae	Chlamydiia	Chlamydiales	Waddliaceae	Waddlia	Waddlia chondrophila	Chlamydiae	1.51792
GCF_000092805.1	Chlamydia trachomatis G/9301	813	Bacteria	Chlamydiae	Chlamydiia	Chlamydiales	Chlamydiaceae	Chlamydia	Chlamydia trachomatis	Chlamydiae	1.51852
GCF_000092825.1	Segniliparus rotundus DSM 44985	286802	Bacteria	Actinobacteria	Actinobacteria	Corynebacteriales	Segniliparaceae	Segniliparus	Segniliparus rotundus	Actinobacteria	1.51855
GCF_000092845.1	Brachyspira murdochii DSM 12563	84378	Bacteria	Spirochaetes	Spirochaetia	Brachyspirales	Brachyspiraceae	Brachyspira	Brachyspira murdochii	Spirochaetes	1.51859
GCF_000092865.1	Cellulomonas flavigena DSM 20109	1711	Bacteria	Actinobacteria	Actinobacteria	Micrococcales	Cellulomonadaceae	Cellulomonas	Cellulomonas flavigena	Actinobacteria	1.51921
GCF_000092885.1	Burkholderia sp. CCGE1002	640511	Bacteria	Proteobacteria	Betaproteobacteria	Burkholderiales	Burkholderiaceae	Burkholderia	Burkholderia sp. CCGE1002	Betaproteobacteria	1.51922
GCF_000092905.1	Kyrpidia tusciae DSM 2912	33943	Bacteria	Firmicutes	Bacilli	Bacillales	Alicyclobacillaceae	Kyrpidia	Kyrpidia tusciae	Bacilli	1.51933
GCF_000092925.1	Starkeya novella DSM 506	921	Bacteria	Proteobacteria	Alphaproteobacteria	Rhizobiales	Xanthobacteraceae	Starkeya	Starkeya novella	Alphaproteobacteria	1.51938
GCF_000092945.1	Thermincola potens JR	863643	Bacteria	Firmicutes	Clostridia	Clostridiales	Peptococcaceae	Thermincola	Thermincola potens	Clostridia	1.52042
GCF_000092965.1	Thermoanaerobacter mathranii subsp. mathranii str. A3	583357	Bacteria	Firmicutes	Clostridia	Thermoanaerobacterales	Thermoanaerobacteraceae	Thermoanaerobacter	Thermoanaerobacter mathranii	Clostridia	1.52047
GCF_000092985.1	Nocardiopsis dassonvillei subsp. dassonvillei DSM 43111	2014	Bacteria	Actinobacteria	Actinobacteria	Streptosporangiales	Nocardiopsaceae	Nocardiopsis	Nocardiopsis dassonvillei	Actinobacteria	1.52048
GCF_000093005.1	Chlamydia trachomatis D-LC	813	Bacteria	Chlamydiae	Chlamydiia	Chlamydiales	Chlamydiaceae	Chlamydia	Chlamydia trachomatis	Chlamydiae	1.52089
GCF_000093025.1	Methylotenera versatilis 301	1055487	Bacteria	Proteobacteria	Betaproteobacteria	Methylophilales	Methylophilaceae	Methylotenera	Methylotenera versatilis	Betaproteobacteria	1.52172
GCF_000093065.1	Candidatus Riesia pediculicola USDA	401619	Bacteria	Proteobacteria	Gammaproteobacteria	Enterobacterales	Enterobacteriaceae	Candidatus Riesia	Candidatus Riesia pediculicola	Gammaproteobacteria	1.52189
GCF_000093085.1	[Bacillus] selenitireducens MLS10	85683	Bacteria	Firmicutes	Bacilli	Bacillales	Sporolactobacillaceae	-	[Bacillus] selenitireducens	Bacilli	1.5222
GCF_000093125.2	Listeria monocytogenes 08-5578	1639	Bacteria	Firmicutes	Bacilli	Bacillales	Listeriaceae	Listeria	Listeria monocytogenes	Bacilli	1.52238
GCF_000093145.3	Comamonas testosteroni CNB-2	285	Bacteria	Proteobacteria	Betaproteobacteria	Burkholderiales	Comamonadaceae	Comamonas	Comamonas testosteroni	Betaproteobacteria	1.52352
GCF_000093165.1	Blattabacterium sp. (Periplaneta americana) str. BPLAN	367488	Bacteria	Bacteroidetes	Flavobacteriia	Flavobacteriales	Blattabacteriaceae	Blattabacterium	Blattabacterium sp. (Periplaneta americana)	Bacteroidetes	1.5237
GCF_000093185.1	Helicobacter pylori v225d	210	Bacteria	Proteobacteria	Epsilonproteobacteria	Campylobacterales	Helicobacteraceae	Helicobacter	Helicobacter pylori	Epsilonproteobacteria	1.52375
GCF_000143085.1	Nitrosococcus watsonii C-113	473531	Bacteria	Proteobacteria	Gammaproteobacteria	Chromatiales	Chromatiaceae	Nitrosococcus	Nitrosococcus watsonii	Gammaproteobacteria	1.52379
GCF_000143145.1	Hyphomicrobium denitrificans ATCC 51888	53399	Bacteria	Proteobacteria	Alphaproteobacteria	Rhizobiales	Hyphomicrobiaceae	Hyphomicrobium	Hyphomicrobium denitrificans	Alphaproteobacteria	1.5248
GCF_000143165.1	Dehalogenimonas lykanthroporepellens BL-DC-9	552810	Bacteria	Chloroflexi	Dehalococcoidia	-	-	Dehalogenimonas	Dehalogenimonas lykanthroporepellens	Chloroflexi	1.52482
GCF_000143205.1	Lactococcus lactis subsp. cremoris NZ9000	1358	Bacteria	Firmicutes	Bacilli	Lactobacillales	Streptococcaceae	Lactococcus	Lactococcus lactis	Bacilli	1.52612
GCF_000143225.1	Herbaspirillum seropedicae SmR1	964	Bacteria	Proteobacteria	Betaproteobacteria	Burkholderiales	Oxalobacteraceae	Herbaspirillum	Herbaspirillum seropedicae	Betaproteobacteria	1.5263
GCF_000143435.1	Lactobacillus salivarius CECT 5713	1624	Bacteria	Firmicutes	Bacilli	Lactobacillales	Lactobacillaceae	Lactobacillus	Lactobacillus salivarius	Bacilli	1.5267
GCF_000143605.1	Bacillus cereus biovar anthracis str. CI	1396	Bacteria	Firmicutes	Bacilli	Bacillales	Bacillaceae	Bacillus	Bacillus cereus	Bacilli	1.52672
GCF_000143685.1	Clostridium ljungdahlii DSM 13528	1538	Bacteria	Firmicutes	Clostridia	Clostridiales	Clostridiaceae	Clostridium	Clostridium ljungdahlii	Clostridia	1.52681
GCF_000143705.1	Corynebacterium pseudotuberculosis FRC41	1719	Bacteria	Actinobacteria	Actinobacteria	Corynebacteriales	Corynebacteriaceae	Corynebacterium	Corynebacterium pseudotuberculosis	Actinobacteria	1.52695
GCF_000143725.1	Brachyspira pilosicoli 95/1000	52584	Bacteria	Spirochaetes	Spirochaetia	Brachyspirales	Brachyspiraceae	Brachyspira	Brachyspira pilosicoli	Spirochaetes	1.52726
GCF_000143845.1	Olsenella uli DSM 7084	133926	Bacteria	Actinobacteria	Coriobacteriia	Coriobacteriales	Atopobiaceae	Olsenella	Olsenella uli	Actinobacteria	1.52733
GCF_000143865.1	Mycoplasma mycoides subsp. mycoides SC str. Gladysdale	2102	Bacteria	Tenericutes	Mollicutes	Mycoplasmatales	Mycoplasmataceae	Mycoplasma	Mycoplasma mycoides	Tenericutes	1.52747
GCF_000143885.2	Gordonia sp. KTR9	337191	Bacteria	Actinobacteria	Actinobacteria	Corynebacteriales	Gordoniaceae	Gordonia	Gordonia sp. KTR9	Actinobacteria	1.52786
GCF_000143945.1	Mycoplasma pneumoniae FH	2104	Bacteria	Tenericutes	Mollicutes	Mycoplasmatales	Mycoplasmataceae	Mycoplasma	Mycoplasma pneumoniae	Tenericutes	1.52814
GCF_000143965.1	Desulfarculus baarsii DSM 2075	453230	Bacteria	Proteobacteria	Deltaproteobacteria	Desulfarculales	Desulfarculaceae	Desulfarculus	Desulfarculus baarsii	Deltaproteobacteria	1.52873
GCF_000143985.1	Spirochaeta smaragdinae DSM 11293	55206	Bacteria	Spirochaetes	Spirochaetia	Spirochaetales	Spirochaetaceae	Spirochaeta	Spirochaeta smaragdinae	Spirochaetes	1.52949
GCF_000144405.1	Prevotella melaninogenica ATCC 25845	28132	Bacteria	Bacteroidetes	Bacteroidia	Bacteroidales	Prevotellaceae	Prevotella	Prevotella melaninogenica	Bacteroidetes	1.52978
GCF_000144605.1	Brevundimonas subvibrioides ATCC 15264	74313	Bacteria	Proteobacteria	Alphaproteobacteria	Caulobacterales	Caulobacteraceae	Brevundimonas	Brevundimonas subvibrioides	Alphaproteobacteria	1.52996
GCF_000144625.1	[Clostridium] saccharolyticum WM1	84030	Bacteria	Firmicutes	Clostridia	Clostridiales	Lachnospiraceae	Lachnoclostridium	[Clostridium] saccharolyticum	Clostridia	1.53031
GCF_000144645.1	Thermosediminibacter oceani DSM 16646	291990	Bacteria	Firmicutes	Clostridia	Thermoanaerobacterales	Thermoanaerobacterales Family III. Incertae Sedis	Thermosediminibacter	Thermosediminibacter oceani	Clostridia	1.53205
GCF_000144675.1	Corynebacterium pseudotuberculosis C231	1719	Bacteria	Actinobacteria	Actinobacteria	Corynebacteriales	Corynebacteriaceae	Corynebacterium	Corynebacterium pseudotuberculosis	Actinobacteria	1.53217
GCF_000144695.1	Acetohalobium arabaticum DSM 5501	28187	Bacteria	Firmicutes	Clostridia	Halanaerobiales	Halobacteroidaceae	Acetohalobium	Acetohalobium arabaticum	Clostridia	1.53229
GCF_000144915.1	Acidilobus saccharovorans 345-15	242703	Archaea	Crenarchaeota	Thermoprotei	Acidilobales	Acidilobaceae	Acidilobus	Acidilobus saccharovorans	other_Archaea	1.53241
GCF_000144935.1	Corynebacterium pseudotuberculosis 1002	1719	Bacteria	Actinobacteria	Actinobacteria	Corynebacteriales	Corynebacteriaceae	Corynebacterium	Corynebacterium pseudotuberculosis	Actinobacteria	1.53269
GCF_000144955.1	Staphylococcus aureus subsp. aureus JKD6159	1280	Bacteria	Firmicutes	Bacilli	Bacillales	Staphylococcaceae	Staphylococcus	Staphylococcus aureus	Bacilli	1.53274
GCF_000145035.1	Butyrivibrio proteoclasticus B316	43305	Bacteria	Firmicutes	Clostridia	Clostridiales	Lachnospiraceae	Butyrivibrio	Butyrivibrio proteoclasticus	Clostridia	1.53306
GCF_000145215.1	Caldicellulosiruptor obsidiansis OB47	717609	Bacteria	Firmicutes	Clostridia	Thermoanaerobacterales	Thermoanaerobacterales Family III. Incertae Sedis	Caldicellulosiruptor	Caldicellulosiruptor obsidiansis	Clostridia	1.53374
GCF_000145235.1	Micromonospora aurantiaca ATCC 27029	47850	Bacteria	Actinobacteria	Actinobacteria	Micromonosporales	Micromonosporaceae	Micromonospora	Micromonospora aurantiaca	Actinobacteria	1.53395
GCF_000145255.1	Gallionella capsiferriformans ES-2	370405	Bacteria	Proteobacteria	Betaproteobacteria	Gallionellales	Gallionellaceae	Gallionella	Gallionella capsiferriformans	Betaproteobacteria	1.53429
GCF_000145275.1	Clostridium cellulovorans 743B	1493	Bacteria	Firmicutes	Clostridia	Clostridiales	Clostridiaceae	Clostridium	Clostridium cellulovorans	Clostridia	1.53438
GCF_000145295.1	Methanothermobacter marburgensis str. Marburg	145263	Archaea	Euryarchaeota	Methanobacteria	Methanobacteriales	Methanobacteriaceae	Methanothermobacter	Methanothermobacter marburgensis	Methanobacteriales	1.53484
GCF_000145595.1	Staphylococcus aureus subsp. aureus str. JKD6008	1280	Bacteria	Firmicutes	Bacilli	Bacillales	Staphylococcaceae	Staphylococcus	Staphylococcus aureus	Bacilli	1.53572
GCF_000145615.1	Thermoanaerobacterium thermosaccharolyticum DSM 571	1517	Bacteria	Firmicutes	Clostridia	Thermoanaerobacterales	Thermoanaerobacterales Family III. Incertae Sedis	Thermoanaerobacterium	Thermoanaerobacterium thermosaccharolyticum	Clostridia	1.53602
GCF_000145705.1	Mycoplasma hyorhinis HUB-1	2100	Bacteria	Tenericutes	Mollicutes	Mycoplasmatales	Mycoplasmataceae	Mycoplasma	Mycoplasma hyorhinis	Tenericutes	1.5363
GCF_000146025.2	uncultured Termite group 1 bacterium phylotype Rs-D17	167965	Bacteria	Elusimicrobia	-	-	-	-	uncultured Termite group 1 bacterium	other_Bacteria	1.53681
GCF_000146065.2	Candidatus Cloacimonas acidaminovorans str. Evry	456827	Bacteria	Candidatus Cloacimonetes	-	-	-	Candidatus Cloacimonas	Candidatus Cloacimonas acidaminovorans	other_Bacteria	1.53725
GCF_000146165.2	Shewanella oneidensis MR-1	70863	Bacteria	Proteobacteria	Gammaproteobacteria	Alteromonadales	Shewanellaceae	Shewanella	Shewanella oneidensis	Gammaproteobacteria	1.53761
GCF_000146185.1	[Eubacterium] eligens ATCC 27750	39485	Bacteria	Firmicutes	Clostridia	Clostridiales	Eubacteriaceae	Eubacterium	[Eubacterium] eligens	Clostridia	1.53776
GCF_000146305.1	Edwardsiella tarda FL6-60	636	Bacteria	Proteobacteria	Gammaproteobacteria	Enterobacterales	Hafniaceae	Edwardsiella	Edwardsiella tarda	Gammaproteobacteria	1.53914
GCF_000146505.1	Fibrobacter succinogenes subsp. succinogenes S85 [redundant no. 2]	833	Bacteria	Fibrobacteres	Fibrobacteria	Fibrobacterales	Fibrobacteraceae	Fibrobacter	Fibrobacter succinogenes	other_Bacteria	1.54121
GCF_000146565.1	Bacillus subtilis subsp. spizizenii str. W23	1423	Bacteria	Firmicutes	Bacilli	Bacillales	Bacillaceae	Bacillus	Bacillus subtilis	Bacilli	1.54143
GCF_000146875.3	Paenibacillus polymyxa E681	1406	Bacteria	Firmicutes	Bacilli	Bacillales	Paenibacillaceae	Paenibacillus	Paenibacillus polymyxa	Bacilli	1.54144
GCF_000146975.1	Streptococcus pneumoniae AP200	1313	Bacteria	Firmicutes	Bacilli	Lactobacillales	Streptococcaceae	Streptococcus	Streptococcus pneumoniae	Bacilli	1.54255
GCF_000147055.1	Dickeya dadantii 3937	204038	Bacteria	Proteobacteria	Gammaproteobacteria	Enterobacterales	Pectobacteriaceae	Dickeya	Dickeya dadantii	Gammaproteobacteria	1.54277
GCF_000147075.1	Spirochaeta thermophila DSM 6192	154	Bacteria	Spirochaetes	Spirochaetia	Spirochaetales	Spirochaetaceae	Spirochaeta	Spirochaeta thermophila	Spirochaetes	1.54287
GCF_000147095.1	Streptococcus pneumoniae 670-6B	1313	Bacteria	Firmicutes	Bacilli	Lactobacillales	Streptococcaceae	Streptococcus	Streptococcus pneumoniae	Bacilli	1.54319
GCF_000147335.1	Cyanothece sp. PCC 7822	497965	Bacteria	Cyanobacteria	-	Oscillatoriales	Cyanothecaceae	Cyanothece	Cyanothece sp. PCC 7822	Cyanobacteria	1.54348
GCF_000147355.1	Sulfurimonas autotrophica DSM 16294	202747	Bacteria	Proteobacteria	Epsilonproteobacteria	Campylobacterales	Helicobacteraceae	Sulfurimonas	Sulfurimonas autotrophica	Epsilonproteobacteria	1.54516
GCF_000147695.2	Thermoanaerobacter wiegelii Rt8.B1	46354	Bacteria	Firmicutes	Clostridia	Thermoanaerobacterales	Thermoanaerobacteraceae	Thermoanaerobacter	Thermoanaerobacter wiegelii	Clostridia	1.54551
GCF_000147715.2	Mesotoga prima MesG1.Ag.4.2	1184387	Bacteria	Thermotogae	Thermotogae	Kosmotogales	Kosmotogaceae	Mesotoga	Mesotoga prima	Thermotogae	1.54626
GCF_000147735.2	Shewanella baltica BA175	62322	Bacteria	Proteobacteria	Gammaproteobacteria	Alteromonadales	Shewanellaceae	Shewanella	Shewanella baltica	Gammaproteobacteria	1.54641
GCF_000147775.2	Sinorhizobium meliloti BL225C	382	Bacteria	Proteobacteria	Alphaproteobacteria	Rhizobiales	Rhizobiaceae	Sinorhizobium	Sinorhizobium meliloti	Alphaproteobacteria	1.5466
GCF_000147795.2	Sinorhizobium meliloti AK83	382	Bacteria	Proteobacteria	Alphaproteobacteria	Rhizobiales	Rhizobiaceae	Sinorhizobium	Sinorhizobium meliloti	Alphaproteobacteria	1.54661
GCF_000147815.2	Streptomyces violaceusniger Tu 4113	68280	Bacteria	Actinobacteria	Actinobacteria	Streptomycetales	Streptomycetaceae	Streptomyces	Streptomyces violaceusniger	Actinobacteria	1.54667
GCF_000147835.2	Sphingobium chlorophenolicum L-1	46429	Bacteria	Proteobacteria	Alphaproteobacteria	Sphingomonadales	Sphingomonadaceae	Sphingobium	Sphingobium chlorophenolicum	Alphaproteobacteria	1.54674
GCF_000147855.2	Escherichia coli KO11FL	562	Bacteria	Proteobacteria	Gammaproteobacteria	Enterobacterales	Enterobacteriaceae	Escherichia	Escherichia coli	Gammaproteobacteria	1.54708
GCF_000147875.1	Methanolacinia petrolearia DSM 11571	54120	Archaea	Euryarchaeota	Methanomicrobia	Methanomicrobiales	Methanomicrobiaceae	Methanolacinia	Methanolacinia petrolearia	Methanomicrobiales	1.5471
GCF_000148365.1	Escherichia coli ABU 83972	562	Bacteria	Proteobacteria	Gammaproteobacteria	Enterobacterales	Enterobacteriaceae	Escherichia	Escherichia coli	Gammaproteobacteria	1.54711
GCF_000148385.1	Vulcanisaeta distributa DSM 14429	164451	Archaea	Crenarchaeota	Thermoprotei	Thermoproteales	Thermoproteaceae	Vulcanisaeta	Vulcanisaeta distributa	Thermoproteales	1.54712
GCF_000148405.1	Xylella fastidiosa subsp. fastidiosa GB514	2371	Bacteria	Proteobacteria	Gammaproteobacteria	Xanthomonadales	Xanthomonadaceae	Xylella	Xylella fastidiosa	Gammaproteobacteria	1.54719
GCF_000148425.1	Thermoanaerobacter sp. X513	573062	Bacteria	Firmicutes	Clostridia	Thermoanaerobacterales	Thermoanaerobacteraceae	Thermoanaerobacter	Thermoanaerobacter sp. X513	Clostridia	1.54736
GCF_000148605.1	Escherichia coli UM146	562	Bacteria	Proteobacteria	Gammaproteobacteria	Enterobacterales	Enterobacteriaceae	Escherichia	Escherichia coli	Gammaproteobacteria	1.54748
GCF_000148625.1	Mycoplasma fermentans JER	2115	Bacteria	Tenericutes	Mollicutes	Mycoplasmatales	Mycoplasmataceae	Mycoplasma	Mycoplasma fermentans	Tenericutes	1.54807
GCF_000148645.1	Ferrimonas balearica DSM 9799	44012	Bacteria	Proteobacteria	Gammaproteobacteria	Alteromonadales	Ferrimonadaceae	Ferrimonas	Ferrimonas balearica	Gammaproteobacteria	1.54836
GCF_000148665.1	Helicobacter pylori 908	210	Bacteria	Proteobacteria	Epsilonproteobacteria	Campylobacterales	Helicobacteraceae	Helicobacter	Helicobacter pylori	Epsilonproteobacteria	1.54892
GCF_000148685.1	Burkholderia sp. CCGE1003	640512	Bacteria	Proteobacteria	Betaproteobacteria	Burkholderiales	Burkholderiaceae	Burkholderia	Burkholderia sp. CCGE1003	Betaproteobacteria	1.54903
GCF_000148705.1	Campylobacter jejuni subsp. jejuni M1	197	Bacteria	Proteobacteria	Epsilonproteobacteria	Campylobacterales	Campylobacteraceae	Campylobacter	Campylobacter jejuni	Epsilonproteobacteria	1.54975
GCF_000148815.2	Lactobacillus plantarum subsp. plantarum ST-III	1590	Bacteria	Firmicutes	Bacilli	Lactobacillales	Lactobacillaceae	Lactobacillus	Lactobacillus plantarum	Bacilli	1.55009
GCF_000148855.1	Helicobacter pylori SJM180	210	Bacteria	Proteobacteria	Epsilonproteobacteria	Campylobacterales	Helicobacteraceae	Helicobacter	Helicobacter pylori	Epsilonproteobacteria	1.55078
GCF_000148875.1	Helicobacter pylori PeCan4	210	Bacteria	Proteobacteria	Epsilonproteobacteria	Campylobacterales	Helicobacteraceae	Helicobacter	Helicobacter pylori	Epsilonproteobacteria	1.55116
GCF_000148895.1	Helicobacter pylori Cuz20	210	Bacteria	Proteobacteria	Epsilonproteobacteria	Campylobacterales	Helicobacteraceae	Helicobacter	Helicobacter pylori	Epsilonproteobacteria	1.55154
GCF_000148915.1	Helicobacter pylori Sat464	210	Bacteria	Proteobacteria	Epsilonproteobacteria	Campylobacterales	Helicobacteraceae	Helicobacter	Helicobacter pylori	Epsilonproteobacteria	1.55159
GCF_000148935.1	Pantoea vagans C9-1	470934	Bacteria	Proteobacteria	Gammaproteobacteria	Enterobacterales	Erwiniaceae	Pantoea	Pantoea vagans	Gammaproteobacteria	1.55222
GCF_000151105.2	Thermococcus barophilus MP	55802	Archaea	Euryarchaeota	Thermococci	Thermococcales	Thermococcaceae	Thermococcus	Thermococcus barophilus	Thermococcales	1.55225
GCF_000151205.2	Thermococcus sp. AM4	246969	Archaea	Euryarchaeota	Thermococci	Thermococcales	Thermococcaceae	Thermococcus	Thermococcus sp. AM4	Thermococcales	1.55232
GCF_000152065.1	Corynebacterium pseudotuberculosis I19	1719	Bacteria	Actinobacteria	Actinobacteria	Corynebacteriales	Corynebacteriaceae	Corynebacterium	Corynebacterium pseudotuberculosis	Actinobacteria	1.55263
GCF_000152165.1	Neisseria meningitidis alpha710	487	Bacteria	Proteobacteria	Betaproteobacteria	Neisseriales	Neisseriaceae	Neisseria	Neisseria meningitidis	Betaproteobacteria	1.55304
GCF_000152245.2	Eubacterium limosum KIST612	1736	Bacteria	Firmicutes	Clostridia	Clostridiales	Eubacteriaceae	Eubacterium	Eubacterium limosum	Clostridia	1.55345
GCF_000152265.2	Ferroplasma acidarmanus fer1	97393	Archaea	Euryarchaeota	Thermoplasmata	Thermoplasmatales	Ferroplasmaceae	Ferroplasma	Ferroplasma acidarmanus	Thermoplasmatales	1.55353
GCF_000152825.2	Parvularcula bermudensis HTCC2503	208216	Bacteria	Proteobacteria	Alphaproteobacteria	Parvularculales	Parvularculaceae	Parvularcula	Parvularcula bermudensis	Alphaproteobacteria	1.55369
GCF_000152925.2	Dokdonia sp. MED134	313590	Bacteria	Bacteroidetes	Flavobacteriia	Flavobacteriales	Flavobacteriaceae	Dokdonia	Dokdonia sp. MED134	Bacteroidetes	1.55416
GCF_000152945.2	Polaribacter sp. MED152	313598	Bacteria	Bacteroidetes	Flavobacteriia	Flavobacteriales	Flavobacteriaceae	Polaribacter	Polaribacter sp. MED152	Bacteroidetes	1.55424
GCF_000153165.2	Maribacter sp. HTCC2170	313603	Bacteria	Bacteroidetes	Flavobacteriia	Flavobacteriales	Flavobacteriaceae	Maribacter	Maribacter sp. HTCC2170	Bacteroidetes	1.55461
GCF_000153405.2	Psychromonas sp. CNPT3	314282	Bacteria	Proteobacteria	Gammaproteobacteria	Alteromonadales	Psychromonadaceae	Psychromonas	Psychromonas sp. CNPT3	Gammaproteobacteria	1.55473
GCF_000153485.2	Psychroflexus torquis ATCC 700755	57029	Bacteria	Bacteroidetes	Flavobacteriia	Flavobacteriales	Flavobacteriaceae	Psychroflexus	Psychroflexus torquis	Bacteroidetes	1.55481
GCF_000153685.2	Mycobacterium tuberculosis str. Haarlem	1773	Bacteria	Actinobacteria	Actinobacteria	Corynebacteriales	Mycobacteriaceae	Mycobacterium	Mycobacterium tuberculosis	Actinobacteria	1.55486
GCF_000154585.2	Mycobacterium tuberculosis KZN 4207	1773	Bacteria	Actinobacteria	Actinobacteria	Corynebacteriales	Mycobacteriaceae	Mycobacterium	Mycobacterium tuberculosis	Actinobacteria	1.55496
GCF_000154605.2	Mycobacterium tuberculosis KZN 605	1773	Bacteria	Actinobacteria	Actinobacteria	Corynebacteriales	Mycobacteriaceae	Mycobacterium	Mycobacterium tuberculosis	Actinobacteria	1.55581
GCF_000154745.2	Phaeobacter gallaeciensis 2.10	60890	Bacteria	Proteobacteria	Alphaproteobacteria	Rhodobacterales	Rhodobacteraceae	Phaeobacter	Phaeobacter gallaeciensis	Alphaproteobacteria	1.55676
GCF_000154765.2	Phaeobacter inhibens DSM 17395	221822	Bacteria	Proteobacteria	Alphaproteobacteria	Rhodobacterales	Rhodobacteraceae	Phaeobacter	Phaeobacter inhibens	Alphaproteobacteria	1.55769
GCF_000154785.2	Roseobacter litoralis Och 149	42443	Bacteria	Proteobacteria	Alphaproteobacteria	Rhodobacterales	Rhodobacteraceae	Roseobacter	Roseobacter litoralis	Alphaproteobacteria	1.5585
GCF_000155515.2	Lactobacillus paracasei subsp. paracasei 8700:2	1597	Bacteria	Firmicutes	Bacilli	Lactobacillales	Lactobacillaceae	Lactobacillus	Lactobacillus paracasei	Bacilli	1.55949
GCF_000155675.2	Octadecabacter antarcticus 307	1217908	Bacteria	Proteobacteria	Alphaproteobacteria	Rhodobacterales	Rhodobacteraceae	Octadecabacter	Octadecabacter antarcticus	Alphaproteobacteria	1.55953
GCF_000155735.2	Octadecabacter arcticus 238	53946	Bacteria	Proteobacteria	Alphaproteobacteria	Rhodobacterales	Rhodobacteraceae	Octadecabacter	Octadecabacter arcticus	Alphaproteobacteria	1.55984
GCF_000156855.2	Neisseria gonorrhoeae MS11	485	Bacteria	Proteobacteria	Betaproteobacteria	Neisseriales	Neisseriaceae	Neisseria	Neisseria gonorrhoeae	Betaproteobacteria	1.56059
GCF_000157355.2	Enterococcus casseliflavus EC20	37734	Bacteria	Firmicutes	Bacilli	Lactobacillales	Enterococcaceae	Enterococcus	Enterococcus casseliflavus	Bacilli	1.56183
GCF_000157895.3	Mycobacterium kansasii ATCC 12478	1768	Bacteria	Actinobacteria	Actinobacteria	Corynebacteriales	Mycobacteriaceae	Mycobacterium	Mycobacterium kansasii	Actinobacteria	1.56189
GCF_000158275.2	Fusobacterium nucleatum subsp. animalis 7_1	851	Bacteria	Fusobacteria	Fusobacteriia	Fusobacteriales	Fusobacteriaceae	Fusobacterium	Fusobacterium nucleatum	Fusobacteria	1.56244
GCF_000159155.2	Gardnerella vaginalis ATCC 14019	2702	Bacteria	Actinobacteria	Actinobacteria	Bifidobacteriales	Bifidobacteriaceae	Gardnerella	Gardnerella vaginalis	Actinobacteria	1.56282
GCF_000159455.2	Lactobacillus reuteri SD2112	1598	Bacteria	Firmicutes	Bacilli	Lactobacillales	Lactobacillaceae	Lactobacillus	Lactobacillus reuteri	Bacilli	1.5633
GCF_000159535.2	Staphylococcus aureus subsp. aureus TCH60	1280	Bacteria	Firmicutes	Bacilli	Bacillales	Staphylococcaceae	Staphylococcus	Staphylococcus aureus	Bacilli	1.56338
GCF_000160335.2	Staphylococcus aureus subsp. aureus 55/2053	1280	Bacteria	Firmicutes	Bacilli	Bacillales	Staphylococcaceae	Staphylococcus	Staphylococcus aureus	Bacilli	1.56339
GCF_000161795.2	Synechococcus sp. WH 8109	166314	Bacteria	Cyanobacteria	-	Synechococcales	Synechococcaceae	Synechococcus	Synechococcus sp. WH 8109	Cyanobacteria	1.56347
GCF_000162235.2	Fusobacterium nucleatum subsp. vincentii 3_1_36A2	851	Bacteria	Fusobacteria	Fusobacteriia	Fusobacteriales	Fusobacteriaceae	Fusobacterium	Fusobacterium nucleatum	Fusobacteria	1.56356
GCF_000163055.2	Prevotella sp. oral taxon 299 str. F0039	652716	Bacteria	Bacteroidetes	Bacteroidia	Bacteroidales	Prevotellaceae	Prevotella	Prevotella sp. oral taxon 299	Bacteroidetes	1.56383
GCF_000163895.2	Filifactor alocis ATCC 35896	143361	Bacteria	Firmicutes	Clostridia	Clostridiales	Peptostreptococcaceae	Filifactor	Filifactor alocis	Clostridia	1.56385
GCF_000163915.2	Fusobacterium nucleatum subsp. vincentii 3_1_27	851	Bacteria	Fusobacteria	Fusobacteriia	Fusobacteriales	Fusobacteriaceae	Fusobacterium	Fusobacterium nucleatum	Fusobacteria	1.5647
GCF_000164675.2	Streptococcus parasanguinis ATCC 15912	1318	Bacteria	Firmicutes	Bacilli	Lactobacillales	Streptococcaceae	Streptococcus	Streptococcus parasanguinis	Bacilli	1.56488
GCF_000164695.2	Rothia dentocariosa ATCC 17931	2047	Bacteria	Actinobacteria	Actinobacteria	Micrococcales	Micrococcaceae	Rothia	Rothia dentocariosa	Actinobacteria	1.56524
GCF_000164865.1	Enterobacter lignolyticus SCF1	1334193	Bacteria	Proteobacteria	Gammaproteobacteria	Enterobacterales	Enterobacteriaceae	Enterobacter	Enterobacter lignolyticus	Gammaproteobacteria	1.56548
GCF_000164885.1	Ketogulonicigenium vulgare Y25	92945	Bacteria	Proteobacteria	Alphaproteobacteria	Rhodobacterales	Rhodobacteraceae	Ketogulonicigenium	Ketogulonicigenium vulgare	Alphaproteobacteria	1.56605
GCF_000164905.1	Hydrogenobacter thermophilus TK-6 [redundant no. 2]	940	Bacteria	Aquificae	Aquificae	Aquificales	Aquificaceae	Hydrogenobacter	Hydrogenobacter thermophilus	Aquificae	1.56606
GCF_000164965.1	Bifidobacterium bifidum S17	1681	Bacteria	Actinobacteria	Actinobacteria	Bifidobacteriales	Bifidobacteriaceae	Bifidobacterium	Bifidobacterium bifidum	Actinobacteria	1.56617
GCF_000164985.3	Paenibacillus polymyxa SC2	1406	Bacteria	Firmicutes	Bacilli	Bacillales	Paenibacillaceae	Paenibacillus	Paenibacillus polymyxa	Bacilli	1.56657
GCF_000165465.1	Halanaerobium praevalens DSM 2228	2331	Bacteria	Firmicutes	Clostridia	Halanaerobiales	Halanaerobiaceae	Halanaerobium	Halanaerobium praevalens	Clostridia	1.56724
GCF_000165485.1	Stigmatella aurantiaca DW4/3-1	41	Bacteria	Proteobacteria	Deltaproteobacteria	Myxococcales	Cystobacteraceae	Stigmatella	Stigmatella aurantiaca	Deltaproteobacteria	1.56726
GCF_000165505.1	Ilyobacter polytropus DSM 2926	167642	Bacteria	Fusobacteria	Fusobacteriia	Fusobacteriales	Fusobacteriaceae	Ilyobacter	Ilyobacter polytropus	Fusobacteria	1.56797
GCF_000165525.1	Haemophilus influenzae R2866	727	Bacteria	Proteobacteria	Gammaproteobacteria	Pasteurellales	Pasteurellaceae	Haemophilus	Haemophilus influenzae	Gammaproteobacteria	1.56803
GCF_000165575.1	Haemophilus influenzae R2846	727	Bacteria	Proteobacteria	Gammaproteobacteria	Pasteurellales	Pasteurellaceae	Haemophilus	Haemophilus influenzae	Gammaproteobacteria	1.5685
GCF_000165715.2	Rubinisphaera brasiliensis DSM 5305	119	Bacteria	Planctomycetes	Planctomycetia	Planctomycetales	Planctomycetaceae	Rubinisphaera	Rubinisphaera brasiliensis	Planctomycetes	1.56866
GCF_000165775.1	Lactobacillus helveticus R0052	1587	Bacteria	Firmicutes	Bacilli	Lactobacillales	Lactobacillaceae	Lactobacillus	Lactobacillus helveticus	Bacilli	1.56907
GCF_000165815.1	Erwinia sp. Ejp617	215689	Bacteria	Proteobacteria	Gammaproteobacteria	Enterobacterales	Erwiniaceae	Erwinia	Erwinia sp. Ejp617	Gammaproteobacteria	1.5705
GCF_000165835.1	Achromobacter xylosoxidans A8	85698	Bacteria	Proteobacteria	Betaproteobacteria	Burkholderiales	Alcaligenaceae	Achromobacter	Achromobacter xylosoxidans	Betaproteobacteria	1.57145
GCF_000165905.1	Bifidobacterium bifidum PRL2010	1681	Bacteria	Actinobacteria	Actinobacteria	Bifidobacteriales	Bifidobacteriaceae	Bifidobacterium	Bifidobacterium bifidum	Actinobacteria	1.57169
GCF_000165925.1	Bacillus atrophaeus 1942	1452	Bacteria	Firmicutes	Bacilli	Bacillales	Bacillaceae	Bacillus	Bacillus atrophaeus	Bacilli	1.57201
GCF_000166055.1	Rhodomicrobium vannielii ATCC 17100	1069	Bacteria	Proteobacteria	Alphaproteobacteria	Rhizobiales	Hyphomicrobiaceae	Rhodomicrobium	Rhodomicrobium vannielii	Alphaproteobacteria	1.57244
GCF_000166075.1	Geobacillus sp. Y4.1MC1	581103	Bacteria	Firmicutes	Bacilli	Bacillales	Bacillaceae	Geobacillus	Geobacillus sp. Y4.1MC1	Bacilli	1.57287
GCF_000166095.1	Methanothermus fervidus DSM 2088	2180	Archaea	Euryarchaeota	Methanobacteria	Methanobacteriales	Methanothermaceae	Methanothermus	Methanothermus fervidus	Methanobacteriales	1.5735
GCF_000166115.1	Desulfovibrio vulgaris RCH1	881	Bacteria	Proteobacteria	Deltaproteobacteria	Desulfovibrionales	Desulfovibrionaceae	Desulfovibrio	Desulfovibrio vulgaris	Deltaproteobacteria	1.57393
GCF_000166135.1	Frankia sp. EuI1c	298654	Bacteria	Actinobacteria	Actinobacteria	Frankiales	Frankiaceae	Frankia	Frankia sp. EuI1c	Actinobacteria	1.57403
GCF_000166295.1	Marinobacter adhaerens HP15	1033846	Bacteria	Proteobacteria	Gammaproteobacteria	Alteromonadales	Alteromonadaceae	Marinobacter	Marinobacter adhaerens	Gammaproteobacteria	1.57479
GCF_000166315.1	Bifidobacterium longum subsp. longum BBMN68	216816	Bacteria	Actinobacteria	Actinobacteria	Bifidobacteriales	Bifidobacteriaceae	Bifidobacterium	Bifidobacterium longum	Actinobacteria	1.5752
GCF_000166335.1	Caldicellulosiruptor owensensis OL	55205	Bacteria	Firmicutes	Clostridia	Thermoanaerobacterales	Thermoanaerobacterales Family III. Incertae Sedis	Caldicellulosiruptor	Caldicellulosiruptor owensensis	Clostridia	1.57523
GCF_000166355.1	Caldicellulosiruptor hydrothermalis 108	413888	Bacteria	Firmicutes	Clostridia	Thermoanaerobacterales	Thermoanaerobacterales Family III. Incertae Sedis	Caldicellulosiruptor	Caldicellulosiruptor hydrothermalis	Clostridia	1.57527
GCF_000166395.1	Leadbetterella byssophila DSM 17132	316068	Bacteria	Bacteroidetes	Cytophagia	Cytophagales	Cytophagaceae	Leadbetterella	Leadbetterella byssophila	Bacteroidetes	1.57584
GCF_000166415.1	Halanaerobium hydrogeniformans	656519	Bacteria	Firmicutes	Clostridia	Halanaerobiales	Halanaerobiaceae	Halanaerobium	Halanaerobium hydrogeniformans	Clostridia	1.57618
GCF_000166455.1	Vibrio cholerae O1 str. 2010EL-1786	666	Bacteria	Proteobacteria	Gammaproteobacteria	Vibrionales	Vibrionaceae	Vibrio	Vibrio cholerae	Gammaproteobacteria	1.57676
GCF_000166635.1	Borrelia burgdorferi N40	139	Bacteria	Spirochaetes	Spirochaetia	Spirochaetales	Borreliaceae	Borreliella	Borreliella burgdorferi	Spirochaetes	1.57775
GCF_000166655.1	Borrelia burgdorferi JD1	139	Bacteria	Spirochaetes	Spirochaetia	Spirochaetales	Borreliaceae	Borreliella	Borreliella burgdorferi	Spirochaetes	1.57782
GCF_000166695.1	Caldicellulosiruptor kristjanssonii I77R1B	52765	Bacteria	Firmicutes	Clostridia	Thermoanaerobacterales	Thermoanaerobacterales Family III. Incertae Sedis	Caldicellulosiruptor	Caldicellulosiruptor kristjanssonii	Clostridia	1.57792
GCF_000166775.1	Caldicellulosiruptor kronotskyensis 2002	413889	Bacteria	Firmicutes	Clostridia	Thermoanaerobacterales	Thermoanaerobacterales Family III. Incertae Sedis	Caldicellulosiruptor	Caldicellulosiruptor kronotskyensis	Clostridia	1.57799
GCF_000168315.3	Xanthomonas oryzae pv. oryzicola BLS256	347	Bacteria	Proteobacteria	Gammaproteobacteria	Xanthomonadales	Xanthomonadaceae	Xanthomonas	Xanthomonas oryzae	Gammaproteobacteria	1.5782
GCF_000168355.3	Streptococcus suis 05HAS68	1307	Bacteria	Firmicutes	Bacilli	Lactobacillales	Streptococcaceae	Streptococcus	Streptococcus suis	Bacilli	1.57864
GCF_000168575.2	Listeria monocytogenes FSL R2-561	1639	Bacteria	Firmicutes	Bacilli	Bacillales	Listeriaceae	Listeria	Listeria monocytogenes	Bacilli	1.57888
GCF_000168595.2	Listeria monocytogenes Finland 1998	1639	Bacteria	Firmicutes	Bacilli	Bacillales	Listeriaceae	Listeria	Listeria monocytogenes	Bacilli	1.57889
GCF_000168635.2	Listeria monocytogenes J0161	1639	Bacteria	Firmicutes	Bacilli	Bacillales	Listeriaceae	Listeria	Listeria monocytogenes	Bacilli	1.57889
GCF_000168695.2	Listeria monocytogenes 10403S	1639	Bacteria	Firmicutes	Bacilli	Bacillales	Listeriaceae	Listeria	Listeria monocytogenes	Bacilli	1.57919
GCF_000168775.2	Francisella tularensis subsp. holarctica FSC200	263	Bacteria	Proteobacteria	Gammaproteobacteria	Thiotrichales	Francisellaceae	Francisella	Francisella tularensis	Gammaproteobacteria	1.57932
GCF_000169195.2	Bacillus coagulans 36D1	1398	Bacteria	Firmicutes	Bacilli	Bacillales	Bacillaceae	Bacillus	Bacillus coagulans	Bacilli	1.57935
GCF_000169215.2	Shewanella putrefaciens 200	24	Bacteria	Proteobacteria	Gammaproteobacteria	Alteromonadales	Shewanellaceae	Shewanella	Shewanella putrefaciens	Gammaproteobacteria	1.57964
GCF_000171795.2	Campylobacter jejuni subsp. jejuni CG8421	197	Bacteria	Proteobacteria	Epsilonproteobacteria	Campylobacterales	Campylobacteraceae	Campylobacter	Campylobacter jejuni	Epsilonproteobacteria	1.58001
GCF_000172575.2	Enterococcus faecalis OG1RF	1351	Bacteria	Firmicutes	Bacilli	Lactobacillales	Enterococcaceae	Enterococcus	Enterococcus faecalis	Bacilli	1.58055
GCF_000172635.2	Alteromonas macleodii ATCC 27126	28108	Bacteria	Proteobacteria	Gammaproteobacteria	Alteromonadales	Alteromonadaceae	Alteromonas	Alteromonas macleodii	Gammaproteobacteria	1.58203
GCF_000172995.2	Halogeometricum borinquense DSM 11551	60847	Archaea	Euryarchaeota	Halobacteria	Haloferacales	Haloferacaceae	Halogeometricum	Halogeometricum borinquense	Haloferacales	1.58299
GCF_000174395.2	Enterococcus faecium DO	1352	Bacteria	Firmicutes	Bacilli	Lactobacillales	Enterococcaceae	Enterococcus	Enterococcus faecium	Bacilli	1.58383
GCF_000174795.2	Geobacillus sp. Y412MC52	550542	Bacteria	Firmicutes	Bacilli	Bacillales	Bacillaceae	Geobacillus	Geobacillus sp. Y412MC52	Bacilli	1.58456
GCF_000175095.2	Nitrosomonas sp. AL212	153948	Bacteria	Proteobacteria	Betaproteobacteria	Nitrosomonadales	Nitrosomonadaceae	Nitrosomonas	Nitrosomonas sp. AL212	Betaproteobacteria	1.58554
GCF_000175115.2	Geobacter sp. M18	443143	Bacteria	Proteobacteria	Deltaproteobacteria	Desulfuromonadales	Geobacteraceae	Geobacter	Geobacter sp. M18	Deltaproteobacteria	1.58561
GCF_000175215.2	Asticcacaulis excentricus CB 48	78587	Bacteria	Proteobacteria	Alphaproteobacteria	Caulobacterales	Caulobacteraceae	Asticcacaulis	Asticcacaulis excentricus	Alphaproteobacteria	1.58564
GCF_000175255.2	Zymomonas mobilis subsp. mobilis ATCC 10988	542	Bacteria	Proteobacteria	Alphaproteobacteria	Sphingomonadales	Sphingomonadaceae	Zymomonas	Zymomonas mobilis	Alphaproteobacteria	1.58592
GCF_000175295.2	Thermoanaerobacter brockii subsp. finnii Ako-1	29323	Bacteria	Firmicutes	Clostridia	Thermoanaerobacterales	Thermoanaerobacteraceae	Thermoanaerobacter	Thermoanaerobacter brockii	Clostridia	1.58631
GCF_000175575.2	Acidithiobacillus caldus ATCC 51756	33059	Bacteria	Proteobacteria	Acidithiobacillia	Acidithiobacillales	Acidithiobacillaceae	Acidithiobacillus	Acidithiobacillus caldus	Acidithiobacillia	1.5865
GCF_000175935.2	Pantoea sp. At-9b	592316	Bacteria	Proteobacteria	Gammaproteobacteria	Enterobacterales	Erwiniaceae	Pantoea	Pantoea sp. At-9b	Gammaproteobacteria	1.58677
GCF_000176035.2	Mesorhizobium opportunistum WSM2075	593909	Bacteria	Proteobacteria	Alphaproteobacteria	Rhizobiales	Phyllobacteriaceae	Mesorhizobium	Mesorhizobium opportunistum	Alphaproteobacteria	1.58689
GCF_000176115.2	Streptomyces pratensis ATCC 33331	1169025	Bacteria	Actinobacteria	Actinobacteria	Streptomycetales	Streptomycetaceae	Streptomyces	Streptomyces pratensis	Actinobacteria	1.58708
GCF_000176835.2	Serratia plymuthica 4Rx13	82996	Bacteria	Proteobacteria	Gammaproteobacteria	Enterobacterales	Yersiniaceae	Serratia	Serratia plymuthica	Gammaproteobacteria	1.58712
GCF_000176855.2	Acidovorax avenae subsp. avenae ATCC 19860	80867	Bacteria	Proteobacteria	Betaproteobacteria	Burkholderiales	Comamonadaceae	Acidovorax	Acidovorax avenae	Betaproteobacteria	1.58796
GCF_000176915.2	Desulfovibrio aespoeensis Aspo-2	182210	Bacteria	Proteobacteria	Deltaproteobacteria	Desulfovibrionales	Desulfovibrionaceae	Desulfovibrio	Desulfovibrio aespoeensis	Deltaproteobacteria	1.58839
GCF_000176935.3	Burkholderia sp. CCGE1001	640510	Bacteria	Proteobacteria	Betaproteobacteria	Burkholderiales	Burkholderiaceae	Burkholderia	Burkholderia sp. CCGE1001	Betaproteobacteria	1.58866
GCF_000177195.2	Streptomyces sp. SirexAA-E	862751	Bacteria	Actinobacteria	Actinobacteria	Streptomycetales	Streptomycetaceae	Streptomyces	Streptomyces sp. SirexAA-E	Actinobacteria	1.58906
GCF_000177235.2	Bacillus cellulosilyticus DSM 2522	1413	Bacteria	Firmicutes	Bacilli	Bacillales	Bacillaceae	Bacillus	Bacillus cellulosilyticus	Bacilli	1.59163
GCF_000177255.2	Rhodopseudomonas palustris DX-1	1076	Bacteria	Proteobacteria	Alphaproteobacteria	Rhizobiales	Bradyrhizobiaceae	Rhodopseudomonas	Rhodopseudomonas palustris	Alphaproteobacteria	1.59215
GCF_000177535.2	Corynebacterium resistens DSM 45100	258224	Bacteria	Actinobacteria	Actinobacteria	Corynebacteriales	Corynebacteriaceae	Corynebacterium	Corynebacterium resistens	Actinobacteria	1.59303
GCF_000177615.2	Frankia symbiont of Datisca glomerata	656024	Bacteria	Actinobacteria	Actinobacteria	Frankiales	Frankiaceae	Frankia	Frankia symbiont of Datisca glomerata	Actinobacteria	1.59348
GCF_000177635.2	Desulfurispirillum indicum S5	936456	Bacteria	Chrysiogenetes	Chrysiogenetes	Chrysiogenales	Chrysiogenaceae	Desulfurispirillum	Desulfurispirillum indicum	other_Bacteria	1.59353
GCF_000177655.2	Micromonospora sp. L5	648999	Bacteria	Actinobacteria	Actinobacteria	Micromonosporales	Micromonosporaceae	Micromonospora	Micromonospora sp. L5	Actinobacteria	1.59382
GCF_000178115.2	Ethanoligenens harbinense YUAN-3	253239	Bacteria	Firmicutes	Clostridia	Clostridiales	Ruminococcaceae	Ethanoligenens	Ethanoligenens harbinense	Clostridia	1.5944
GCF_000178395.2	Geobacillus thermoglucosidasius C56-YS93	1426	Bacteria	Firmicutes	Bacilli	Bacillales	Bacillaceae	Geobacillus	Geobacillus thermoglucosidasius	Bacilli	1.59454
GCF_000178835.2	Clostridium lentocellum DSM 5427	29360	Bacteria	Firmicutes	Clostridia	Clostridiales	Lachnospiraceae	Cellulosilyticum	Cellulosilyticum lentocellum	Clostridia	1.59491
GCF_000178875.2	Shewanella baltica OS678	62322	Bacteria	Proteobacteria	Gammaproteobacteria	Alteromonadales	Shewanellaceae	Shewanella	Shewanella baltica	Gammaproteobacteria	1.59527
GCF_000178935.2	Helicobacter pylori 35A	210	Bacteria	Proteobacteria	Epsilonproteobacteria	Campylobacterales	Helicobacteraceae	Helicobacter	Helicobacter pylori	Epsilonproteobacteria	1.59541
GCF_000178955.2	Granulicella mallensis MP5ACTX8	940614	Bacteria	Acidobacteria	Acidobacteriia	Acidobacteriales	Acidobacteriaceae	Granulicella	Granulicella mallensis	Acidobacteria	1.59615
GCF_000178975.2	Granulicella tundricola MP5ACTX9	940615	Bacteria	Acidobacteria	Acidobacteriia	Acidobacteriales	Acidobacteriaceae	Granulicella	Granulicella tundricola	Acidobacteria	1.59695
GCF_000179015.2	Alicycliphilus denitrificans BC	179636	Bacteria	Proteobacteria	Betaproteobacteria	Burkholderiales	Comamonadaceae	Alicycliphilus	Alicycliphilus denitrificans	Betaproteobacteria	1.59829
GCF_000179035.2	Mycoplasma suis str. Illinois	57372	Bacteria	Tenericutes	Mollicutes	Mycoplasmatales	Mycoplasmataceae	Mycoplasma	Mycoplasma suis	Tenericutes	1.59834
GCF_000179395.2	Corynebacterium variabile DSM 44702	1727	Bacteria	Actinobacteria	Actinobacteria	Corynebacteriales	Corynebacteriaceae	Corynebacterium	Corynebacterium variabile	Actinobacteria	1.59835
GCF_000179575.2	Methanothermococcus okinawensis IH1	155863	Archaea	Euryarchaeota	Methanococci	Methanococcales	Methanococcaceae	Methanothermococcus	Methanothermococcus okinawensis	Methanococcales	1.59841
GCF_000179635.2	Ruminococcus albus 7 = DSM 20455	1264	Bacteria	Firmicutes	Clostridia	Clostridiales	Ruminococcaceae	Ruminococcus	Ruminococcus albus	Clostridia	1.59882
GCF_000179915.2	Terriglobus saanensis SP1PR4	870903	Bacteria	Acidobacteria	Acidobacteriia	Acidobacteriales	Acidobacteriaceae	Terriglobus	Terriglobus saanensis	Acidobacteria	1.59923
GCF_000180175.2	Plautia stali symbiont	891974	Bacteria	Proteobacteria	Gammaproteobacteria	Enterobacterales	Enterobacteriaceae	-	Plautia stali symbiont	Gammaproteobacteria	1.59971
GCF_000180515.1	Streptococcus pneumoniae SPNA45	1313	Bacteria	Firmicutes	Bacilli	Lactobacillales	Streptococcaceae	Streptococcus	Streptococcus pneumoniae	Bacilli	1.59991
GCF_000182745.2	Komagataeibacter medellinensis NBRC 3288	1177712	Bacteria	Proteobacteria	Alphaproteobacteria	Rhodospirillales	Acetobacteraceae	Komagataeibacter	Komagataeibacter medellinensis	Alphaproteobacteria	1.60009
GCF_000182835.1	Lactobacillus delbrueckii subsp. bulgaricus ND02	1584	Bacteria	Firmicutes	Bacilli	Lactobacillales	Lactobacillaceae	Lactobacillus	Lactobacillus delbrueckii	Bacilli	1.60019
GCF_000182875.1	Streptococcus thermophilus ND03	1308	Bacteria	Firmicutes	Bacilli	Lactobacillales	Streptococcaceae	Streptococcus	Streptococcus thermophilus	Bacilli	1.60104
GCF_000183115.1	Methylovorus sp. MP688	887061	Bacteria	Proteobacteria	Betaproteobacteria	Methylophilales	Methylophilaceae	Methylovorus	Methylovorus sp. MP688	Betaproteobacteria	1.6016
GCF_000183135.1	Paludibacter propionicigenes WB4	185300	Bacteria	Bacteroidetes	Bacteroidia	Bacteroidales	Porphyromonadaceae	Paludibacter	Paludibacter propionicigenes	Bacteroidetes	1.60231
GCF_000183155.1	Riemerella anatipestifer ATCC 11845 = DSM 15868	34085	Bacteria	Bacteroidetes	Flavobacteriia	Flavobacteriales	Flavobacteriaceae	Riemerella	Riemerella anatipestifer	Bacteroidetes	1.60282
GCF_000183185.1	Mycoplasma hyopneumoniae 168	2099	Bacteria	Tenericutes	Mollicutes	Mycoplasmatales	Mycoplasmataceae	Mycoplasma	Mycoplasma hyopneumoniae	Tenericutes	1.6032
GCF_000183225.1	Buchnera aphidicola str. LL01 (Acyrthosiphon pisum)	9	Bacteria	Proteobacteria	Gammaproteobacteria	Enterobacterales	Erwiniaceae	Buchnera	Buchnera aphidicola	Gammaproteobacteria	1.60326
GCF_000183245.1	Buchnera aphidicola str. TLW03 (Acyrthosiphon pisum)	9	Bacteria	Proteobacteria	Gammaproteobacteria	Enterobacterales	Erwiniaceae	Buchnera	Buchnera aphidicola	Gammaproteobacteria	1.60338
GCF_000183285.1	Buchnera aphidicola str. JF99 (Acyrthosiphon pisum)	9	Bacteria	Proteobacteria	Gammaproteobacteria	Enterobacterales	Erwiniaceae	Buchnera	Buchnera aphidicola	Gammaproteobacteria	1.60414
GCF_000183305.1	Buchnera aphidicola str. JF98 (Acyrthosiphon pisum)	9	Bacteria	Proteobacteria	Gammaproteobacteria	Enterobacterales	Erwiniaceae	Buchnera	Buchnera aphidicola	Gammaproteobacteria	1.60414
GCF_000183345.1	Escherichia coli O83:H1 str. NRG 857C	562	Bacteria	Proteobacteria	Gammaproteobacteria	Enterobacterales	Enterobacteriaceae	Escherichia	Escherichia coli	Gammaproteobacteria	1.60416
GCF_000183365.1	Mycoplasma leachii PG50	2105	Bacteria	Tenericutes	Mollicutes	Mycoplasmatales	Mycoplasmataceae	Mycoplasma	Mycoplasma leachii	Tenericutes	1.60481
GCF_000183385.1	Mycoplasma bovis PG45	28903	Bacteria	Tenericutes	Mollicutes	Mycoplasmatales	Mycoplasmataceae	Mycoplasma	Mycoplasma bovis	Tenericutes	1.60582
GCF_000183405.1	Calditerrivibrio nitroreducens DSM 19672	477976	Bacteria	Deferribacteres	Deferribacteres	Deferribacterales	Deferribacteraceae	Calditerrivibrio	Calditerrivibrio nitroreducens	other_Bacteria	1.60603
GCF_000183425.1	Marivirga tractuosa DSM 4126	1006	Bacteria	Bacteroidetes	Cytophagia	Cytophagales	Flammeovirgaceae	Marivirga	Marivirga tractuosa	Bacteroidetes	1.60606
GCF_000183645.1	Pseudomonas putida BIRD-1	303	Bacteria	Proteobacteria	Gammaproteobacteria	Pseudomonadales	Pseudomonadaceae	Pseudomonas	Pseudomonas putida	Gammaproteobacteria	1.60633
GCF_000183665.1	Candidatus Liberibacter solanacearum CLso-ZC1	556287	Bacteria	Proteobacteria	Alphaproteobacteria	Rhizobiales	Rhizobiaceae	Candidatus Liberibacter	Candidatus Liberibacter solanacearum	Alphaproteobacteria	1.60665
GCF_000183725.1	Sulfuricurvum kujiense DSM 16994	148813	Bacteria	Proteobacteria	Epsilonproteobacteria	Campylobacterales	Helicobacteraceae	Sulfuricurvum	Sulfuricurvum kujiense	Epsilonproteobacteria	1.60705
GCF_000183745.1	Oceanithermus profundus DSM 14977	187137	Bacteria	Deinococcus-Thermus	Deinococci	Thermales	Thermaceae	Oceanithermus	Oceanithermus profundus	Deinococcus-Thermus	1.6075
GCF_000184065.1	Pseudoalteromonas sp. SM9913	234831	Bacteria	Proteobacteria	Gammaproteobacteria	Alteromonadales	Pseudoalteromonadaceae	Pseudoalteromonas	Pseudoalteromonas sp. SM9913	Gammaproteobacteria	1.60761
GCF_000184185.1	Escherichia coli W	562	Bacteria	Proteobacteria	Gammaproteobacteria	Enterobacterales	Enterobacteriaceae	Escherichia	Escherichia coli	Gammaproteobacteria	1.60799
GCF_000184205.1	Campylobacter jejuni subsp. jejuni S3	197	Bacteria	Proteobacteria	Epsilonproteobacteria	Campylobacterales	Campylobacteraceae	Campylobacter	Campylobacter jejuni	Epsilonproteobacteria	1.6081
GCF_000184325.1	Vibrio furnissii NCTC 11218	29494	Bacteria	Proteobacteria	Gammaproteobacteria	Vibrionales	Vibrionaceae	Vibrio	Vibrio furnissii	Gammaproteobacteria	1.60818
GCF_000184345.1	Spirochaeta thermophila DSM 6578	154	Bacteria	Spirochaetes	Spirochaetia	Spirochaetales	Spirochaetaceae	Spirochaeta	Spirochaeta thermophila	Spirochaetes	1.60819
GCF_000184435.1	Mycobacterium gilvum Spyr1	1804	Bacteria	Actinobacteria	Actinobacteria	Corynebacteriales	Mycobacteriaceae	Mycobacterium	Mycobacterium gilvum	Actinobacteria	1.60843
GCF_000184685.1	Intrasporangium calvum DSM 43043	53358	Bacteria	Actinobacteria	Actinobacteria	Micrococcales	Intrasporangiaceae	Intrasporangium	Intrasporangium calvum	Actinobacteria	1.60894
GCF_000184705.1	Thermaerobacter marianensis DSM 12885	73919	Bacteria	Firmicutes	Clostridia	Clostridiales	Clostridiales Family XVII. Incertae Sedis	Thermaerobacter	Thermaerobacter marianensis	Clostridia	1.60916
GCF_000184745.1	Variovorax paradoxus EPS	34073	Bacteria	Proteobacteria	Betaproteobacteria	Burkholderiales	Comamonadaceae	Variovorax	Variovorax paradoxus	Betaproteobacteria	1.60956
GCF_000184925.1	Ruminiclostridium thermocellum DSM 1313	1515	Bacteria	Firmicutes	Clostridia	Clostridiales	Ruminococcaceae	Ruminiclostridium	Ruminiclostridium thermocellum	Clostridia	1.60959
GCF_000185185.1	Helicobacter pylori India7	210	Bacteria	Proteobacteria	Epsilonproteobacteria	Campylobacterales	Helicobacteraceae	Helicobacter	Helicobacter pylori	Epsilonproteobacteria	1.60995
GCF_000185205.1	Helicobacter pylori Gambia94/24	210	Bacteria	Proteobacteria	Epsilonproteobacteria	Campylobacterales	Helicobacteraceae	Helicobacter	Helicobacter pylori	Epsilonproteobacteria	1.61059
GCF_000185225.1	Helicobacter pylori Lithuania75	210	Bacteria	Proteobacteria	Epsilonproteobacteria	Campylobacterales	Helicobacteraceae	Helicobacter	Helicobacter pylori	Epsilonproteobacteria	1.61079
GCF_000185245.1	Helicobacter pylori SouthAfrica7	210	Bacteria	Proteobacteria	Epsilonproteobacteria	Campylobacterales	Helicobacteraceae	Helicobacter	Helicobacter pylori	Epsilonproteobacteria	1.6111
GCF_000185745.1	Taylorella equigenitalis MCE9	29575	Bacteria	Proteobacteria	Betaproteobacteria	Burkholderiales	Alcaligenaceae	Taylorella	Taylorella equigenitalis	Betaproteobacteria	1.61206
GCF_000185805.1	Thermovibrio ammonificans HB-1	228745	Bacteria	Aquificae	Aquificae	Desulfurobacteriales	Desulfurobacteriaceae	Thermovibrio	Thermovibrio ammonificans	Aquificae	1.61219
GCF_000185885.1	Staphylococcus pseudintermedius HKU10-03	283734	Bacteria	Firmicutes	Bacilli	Bacillales	Staphylococcaceae	Staphylococcus	Staphylococcus pseudintermedius	Bacilli	1.61354
GCF_000185905.1	Mesorhizobium ciceri biovar biserrulae WSM1271	39645	Bacteria	Proteobacteria	Alphaproteobacteria	Rhizobiales	Phyllobacteriaceae	Mesorhizobium	Mesorhizobium ciceri	Alphaproteobacteria	1.61494
GCF_000185965.1	Pseudoxanthomonas suwonensis 11-1	314722	Bacteria	Proteobacteria	Gammaproteobacteria	Xanthomonadales	Xanthomonadaceae	Pseudoxanthomonas	Pseudoxanthomonas suwonensis	Gammaproteobacteria	1.61518
GCF_000185985.2	Candidatus Blochmannia vafer str. BVAF	251535	Bacteria	Proteobacteria	Gammaproteobacteria	Enterobacterales	Enterobacteriaceae	Candidatus Blochmannia	Candidatus Blochmannia vafer	Gammaproteobacteria	1.61527
GCF_000186005.1	Mycoplasma fermentans M64	2115	Bacteria	Tenericutes	Mollicutes	Mycoplasmatales	Mycoplasmataceae	Mycoplasma	Mycoplasma fermentans	Tenericutes	1.61583
GCF_000186225.1	Bacteroides helcogenes P 36-108	290053	Bacteria	Bacteroidetes	Bacteroidia	Bacteroidales	Bacteroidaceae	Bacteroides	Bacteroides helcogenes	Bacteroidetes	1.61603
GCF_000186245.1	Nitratifractor salsuginis DSM 16511	269261	Bacteria	Proteobacteria	Epsilonproteobacteria	Campylobacterales	-	Nitratifractor	Nitratifractor salsuginis	Epsilonproteobacteria	1.61633
GCF_000186265.1	Cellulophaga algicola DSM 14237	59600	Bacteria	Bacteroidetes	Flavobacteriia	Flavobacteriales	Flavobacteriaceae	Cellulophaga	Cellulophaga algicola	Bacteroidetes	1.6164
GCF_000186345.1	Isosphaera pallida ATCC 43644	128	Bacteria	Planctomycetes	Planctomycetia	Planctomycetales	Isosphaeraceae	Isosphaera	Isosphaera pallida	Planctomycetes	1.61645
GCF_000186365.1	Desulfurococcus mucosus DSM 2162	2275	Archaea	Crenarchaeota	Thermoprotei	Desulfurococcales	Desulfurococcaceae	Desulfurococcus	Desulfurococcus mucosus	Desulfurococcales	1.61718
GCF_000186385.1	Deinococcus maricopensis DSM 21211	309887	Bacteria	Deinococcus-Thermus	Deinococci	Deinococcales	Deinococcaceae	Deinococcus	Deinococcus maricopensis	Deinococcus-Thermus	1.61738
GCF_000186405.1	Streptococcus suis JS14	1307	Bacteria	Firmicutes	Bacilli	Lactobacillales	Streptococcaceae	Streptococcus	Streptococcus suis	Bacilli	1.61808
GCF_000186585.1	Vibrio vulnificus MO6-24/O	672	Bacteria	Proteobacteria	Gammaproteobacteria	Vibrionales	Vibrionaceae	Vibrio	Vibrio vulnificus	Gammaproteobacteria	1.61838
GCF_000186665.3	Acinetobacter baumannii D1279779	470	Bacteria	Proteobacteria	Gammaproteobacteria	Pseudomonadales	Moraxellaceae	Acinetobacter	Acinetobacter baumannii	Gammaproteobacteria	1.61887
GCF_000186725.1	Yersinia pestis biovar Medievalis str. Harbin 35	632	Bacteria	Proteobacteria	Gammaproteobacteria	Enterobacterales	Yersiniaceae	Yersinia	Yersinia pestis	Gammaproteobacteria	1.61889
GCF_000186745.1	Bacillus subtilis BSn5	1423	Bacteria	Firmicutes	Bacilli	Bacillales	Bacillaceae	Bacillus	Bacillus subtilis	Bacilli	1.61997
GCF_000186885.1	Desulfobulbus propionicus DSM 2032	894	Bacteria	Proteobacteria	Deltaproteobacteria	Desulfobacterales	Desulfobulbaceae	Desulfobulbus	Desulfobulbus propionicus	Deltaproteobacteria	1.6204
GCF_000186985.1	Mycoplasma haemofelis Ohio2	29501	Bacteria	Tenericutes	Mollicutes	Mycoplasmatales	Mycoplasmataceae	Mycoplasma	Mycoplasma haemofelis	Tenericutes	1.62049
GCF_000187005.1	Thermus scotoductus SA-01	37636	Bacteria	Deinococcus-Thermus	Deinococci	Thermales	Thermaceae	Thermus	Thermus scotoductus	Deinococcus-Thermus	1.62063
GCF_000187205.2	Acinetobacter baumannii MDR-TJ	470	Bacteria	Proteobacteria	Gammaproteobacteria	Pseudomonadales	Moraxellaceae	Acinetobacter	Acinetobacter baumannii	Gammaproteobacteria	1.62065
GCF_000187705.1	Rahnella sp. Y9602	741091	Bacteria	Proteobacteria	Gammaproteobacteria	Enterobacterales	Yersiniaceae	Rahnella	Rahnella sp. Y9602	Gammaproteobacteria	1.62083
GCF_000188215.1	Acinetobacter baumannii 1656-2	470	Bacteria	Proteobacteria	Gammaproteobacteria	Pseudomonadales	Moraxellaceae	Acinetobacter	Acinetobacter baumannii	Gammaproteobacteria	1.6212
GCF_000188715.1	Streptococcus dysgalactiae subsp. equisimilis ATCC 12394	1334	Bacteria	Firmicutes	Bacilli	Lactobacillales	Streptococcaceae	Streptococcus	Streptococcus dysgalactiae	Bacilli	1.62193
GCF_000188735.1	Salmonella enterica subsp. enterica serovar Typhimurium str. ST4/74	28901	Bacteria	Proteobacteria	Gammaproteobacteria	Enterobacterales	Enterobacteriaceae	Salmonella	Salmonella enterica	Gammaproteobacteria	1.62197
GCF_000188955.2	Salmonella enterica subsp. enterica serovar Montevideo str. 507440-20	28901	Bacteria	Proteobacteria	Gammaproteobacteria	Enterobacterales	Enterobacteriaceae	Salmonella	Salmonella enterica	Gammaproteobacteria	1.62268
GCF_000189295.2	Desulfovibrio desulfuricans ND132	876	Bacteria	Proteobacteria	Deltaproteobacteria	Desulfovibrionales	Desulfovibrionaceae	Desulfovibrio	Desulfovibrio desulfuricans	Deltaproteobacteria	1.62322
GCF_000189415.1	Weeksella virosa DSM 16922	1014	Bacteria	Bacteroidetes	Flavobacteriia	Flavobacteriales	Flavobacteriaceae	Weeksella	Weeksella virosa	Bacteroidetes	1.62349
GCF_000189495.1	Staphylococcus pseudintermedius ED99	283734	Bacteria	Firmicutes	Bacilli	Bacillales	Staphylococcaceae	Staphylococcus	Staphylococcus pseudintermedius	Bacilli	1.62358
GCF_000189515.1	Lactobacillus helveticus H10	1587	Bacteria	Firmicutes	Bacilli	Lactobacillales	Lactobacillaceae	Lactobacillus	Lactobacillus helveticus	Bacilli	1.62388
GCF_000189535.1	Pseudarthrobacter phenanthrenivorans Sphe3	361575	Bacteria	Actinobacteria	Actinobacteria	Micrococcales	Micrococcaceae	Pseudarthrobacter	Pseudarthrobacter phenanthrenivorans	Actinobacteria	1.6243
GCF_000189555.1	Sulfolobus islandicus REY15A	43080	Archaea	Crenarchaeota	Thermoprotei	Sulfolobales	Sulfolobaceae	Sulfolobus	Sulfolobus islandicus	Sulfolobales	1.62438
GCF_000189575.1	Sulfolobus islandicus HVE10/4	43080	Archaea	Crenarchaeota	Thermoprotei	Sulfolobales	Sulfolobaceae	Sulfolobus	Sulfolobus islandicus	Sulfolobales	1.62462
GCF_000189775.2	Thermoanaerobacterium xylanolyticum LX-11	29329	Bacteria	Firmicutes	Clostridia	Thermoanaerobacterales	Thermoanaerobacterales Family III. Incertae Sedis	Thermoanaerobacterium	Thermoanaerobacterium xylanolyticum	Clostridia	1.62505
GCF_000190315.1	Vulcanisaeta moutnovskia 768-28	985052	Archaea	Crenarchaeota	Thermoprotei	Thermoproteales	Thermoproteaceae	Vulcanisaeta	Vulcanisaeta moutnovskia	Thermoproteales	1.62525
GCF_000190435.1	Sphaerochaeta globosa str. Buddy	1131703	Bacteria	Spirochaetes	Spirochaetia	Spirochaetales	Spirochaetaceae	Sphaerochaeta	Sphaerochaeta globosa	Spirochaetes	1.62552
GCF_000190515.1	Bacillus thuringiensis serovar finitimus YBT-020	1428	Bacteria	Firmicutes	Bacilli	Bacillales	Bacillaceae	Bacillus	Bacillus thuringiensis	Bacilli	1.62583
GCF_000190535.1	Odoribacter splanchnicus DSM 20712	28118	Bacteria	Bacteroidetes	Bacteroidia	Bacteroidales	Odoribacteraceae	Odoribacter	Odoribacter splanchnicus	Bacteroidetes	1.6259
GCF_000190555.1	Deinococcus proteolyticus MRP	55148	Bacteria	Deinococcus-Thermus	Deinococci	Deinococcales	Deinococcaceae	Deinococcus	Deinococcus proteolyticus	Deinococcus-Thermus	1.62637
GCF_000190575.1	Bacteroides salanitronis DSM 18170	376805	Bacteria	Bacteroidetes	Bacteroidia	Bacteroidales	Bacteroidaceae	Bacteroides	Bacteroides salanitronis	Bacteroidetes	1.62639
GCF_000190595.1	Cellulophaga lytica DSM 7489	979	Bacteria	Bacteroidetes	Flavobacteriia	Flavobacteriales	Flavobacteriaceae	Cellulophaga	Cellulophaga lytica	Bacteroidetes	1.62696
GCF_000190635.1	Syntrophobotulus glycolicus DSM 8271	51197	Bacteria	Firmicutes	Clostridia	Clostridiales	Peptococcaceae	Syntrophobotulus	Syntrophobotulus glycolicus	Clostridia	1.62767
GCF_000190735.1	Pseudopedobacter saltans DSM 12145	151895	Bacteria	Bacteroidetes	Sphingobacteriia	Sphingobacteriales	Sphingobacteriaceae	Pseudopedobacter	Pseudopedobacter saltans	Bacteroidetes	1.6277
GCF_000191045.1	Desulfurobacterium thermolithotrophum DSM 11699	64160	Bacteria	Aquificae	Aquificae	Desulfurobacteriales	Desulfurobacteriaceae	Desulfurobacterium	Desulfurobacterium thermolithotrophum	Aquificae	1.62778
GCF_000191145.1	Acinetobacter pittii PHEA-2	48296	Bacteria	Proteobacteria	Gammaproteobacteria	Pseudomonadales	Moraxellaceae	Acinetobacter	Acinetobacter pittii	Gammaproteobacteria	1.62787
GCF_000191165.1	Lactobacillus delbrueckii subsp. bulgaricus 2038	1584	Bacteria	Firmicutes	Bacilli	Lactobacillales	Lactobacillaceae	Lactobacillus	Lactobacillus delbrueckii	Bacilli	1.62848
GCF_000191425.1	Neisseria meningitidis G2136	487	Bacteria	Proteobacteria	Betaproteobacteria	Neisseriales	Neisseriaceae	Neisseria	Neisseria meningitidis	Betaproteobacteria	1.6285
GCF_000191445.1	Neisseria meningitidis H44/76	487	Bacteria	Proteobacteria	Betaproteobacteria	Neisseriales	Neisseriaceae	Neisseria	Neisseria meningitidis	Betaproteobacteria	1.62868
GCF_000191465.1	Neisseria meningitidis M01-240149	487	Bacteria	Proteobacteria	Betaproteobacteria	Neisseriales	Neisseriaceae	Neisseria	Neisseria meningitidis	Betaproteobacteria	1.62872
GCF_000191485.1	Neisseria meningitidis M01-240355	487	Bacteria	Proteobacteria	Betaproteobacteria	Neisseriales	Neisseriaceae	Neisseria	Neisseria meningitidis	Betaproteobacteria	1.62887
GCF_000191505.1	Neisseria meningitidis M04-240196	487	Bacteria	Proteobacteria	Betaproteobacteria	Neisseriales	Neisseriaceae	Neisseria	Neisseria meningitidis	Betaproteobacteria	1.62917
GCF_000191525.1	Neisseria meningitidis NZ-05/33	487	Bacteria	Proteobacteria	Betaproteobacteria	Neisseriales	Neisseriaceae	Neisseria	Neisseria meningitidis	Betaproteobacteria	1.62921
GCF_000191545.1	Lactobacillus acidophilus 30SC	1579	Bacteria	Firmicutes	Bacilli	Lactobacillales	Lactobacillaceae	Lactobacillus	Lactobacillus acidophilus	Bacilli	1.62922
GCF_000191565.1	Riemerella anatipestifer RA-GD	34085	Bacteria	Bacteroidetes	Flavobacteriia	Flavobacteriales	Flavobacteriaceae	Riemerella	Riemerella anatipestifer	Bacteroidetes	1.62944
GCF_000191585.1	Methanobacterium lacus strain=AL-21	877455	Archaea	Euryarchaeota	Methanobacteria	Methanobacteriales	Methanobacteriaceae	Methanobacterium	Methanobacterium lacus	Methanobacteriales	1.62981
GCF_000191905.1	Clostridium acetobutylicum EA 2018	1488	Bacteria	Firmicutes	Clostridia	Clostridiales	Clostridiaceae	Clostridium	Clostridium acetobutylicum	Clostridia	1.63026
GCF_000191925.1	Chlamydia psittaci 6BC	83554	Bacteria	Chlamydiae	Chlamydiia	Chlamydiales	Chlamydiaceae	Chlamydia	Chlamydia psittaci	Chlamydiae	1.63087
GCF_000192105.1	Yersinia enterocolitica subsp. palearctica 105.5R(r)	630	Bacteria	Proteobacteria	Gammaproteobacteria	Enterobacterales	Yersiniaceae	Yersinia	Yersinia enterocolitica	Gammaproteobacteria	1.63102
GCF_000192315.1	Helicobacter pylori 2017	210	Bacteria	Proteobacteria	Epsilonproteobacteria	Campylobacterales	Helicobacteraceae	Helicobacter	Helicobacter pylori	Epsilonproteobacteria	1.63126
GCF_000192335.1	Helicobacter pylori 2018	210	Bacteria	Proteobacteria	Epsilonproteobacteria	Campylobacterales	Helicobacteraceae	Helicobacter	Helicobacter pylori	Epsilonproteobacteria	1.63132
GCF_000192635.1	Agrobacterium sp. H13-3	861208	Bacteria	Proteobacteria	Alphaproteobacteria	Rhizobiales	Rhizobiaceae	Agrobacterium	Agrobacterium sp. H13-3	Alphaproteobacteria	1.63146
GCF_000192705.1	Lactococcus lactis subsp. lactis CV56	1358	Bacteria	Firmicutes	Bacilli	Lactobacillales	Streptococcaceae	Lactococcus	Lactococcus lactis	Bacilli	1.6318
GCF_000192725.1	Brucella melitensis M28	29459	Bacteria	Proteobacteria	Alphaproteobacteria	Rhizobiales	Brucellaceae	Brucella	Brucella melitensis	Alphaproteobacteria	1.63193
GCF_000192745.1	Polymorphum gilvum SL003B-26A1	991904	Bacteria	Proteobacteria	Alphaproteobacteria	-	-	Polymorphum	Polymorphum gilvum	Alphaproteobacteria	1.63215
GCF_000192845.1	Sphingobacterium sp. 21	743722	Bacteria	Bacteroidetes	Sphingobacteriia	Sphingobacteriales	Sphingobacteriaceae	Sphingobacterium	Sphingobacterium sp. 21	Bacteroidetes	1.63215
GCF_000192865.1	Marinomonas mediterranea MMB-1	119864	Bacteria	Proteobacteria	Gammaproteobacteria	Oceanospirillales	Oceanospirillaceae	Marinomonas	Marinomonas mediterranea	Gammaproteobacteria	1.63301
GCF_000192885.1	Brucella melitensis M5-90	29459	Bacteria	Proteobacteria	Alphaproteobacteria	Rhizobiales	Brucellaceae	Brucella	Brucella melitensis	Alphaproteobacteria	1.63302
GCF_000193185.2	Mycobacterium tuberculosis W-148	1773	Bacteria	Actinobacteria	Actinobacteria	Corynebacteriales	Mycobacteriaceae	Mycobacterium	Mycobacterium tuberculosis	Actinobacteria	1.63303
GCF_000193205.1	Aerococcus urinae ACS-120-V-Col10a	1376	Bacteria	Firmicutes	Bacilli	Lactobacillales	Aerococcaceae	Aerococcus	Aerococcus urinae	Bacilli	1.63321
GCF_000193355.1	Bacillus thuringiensis serovar chinensis CT-43	1428	Bacteria	Firmicutes	Bacilli	Bacillales	Bacillaceae	Bacillus	Bacillus thuringiensis	Bacilli	1.63356
GCF_000193375.1	Thermoproteus uzoniensis 768-20	184117	Archaea	Crenarchaeota	Thermoprotei	Thermoproteales	Thermoproteaceae	Thermoproteus	Thermoproteus uzoniensis	Thermoproteales	1.63356
GCF_000193395.1	Prevotella denticola F0289	28129	Bacteria	Bacteroidetes	Bacteroidia	Bacteroidales	Prevotellaceae	Prevotella	Prevotella denticola	Bacteroidetes	1.6337
GCF_000193435.2	Caldicellulosiruptor lactoaceticus 6A	52766	Bacteria	Firmicutes	Clostridia	Thermoanaerobacterales	Thermoanaerobacterales Family III. Incertae Sedis	Caldicellulosiruptor	Caldicellulosiruptor lactoaceticus	Clostridia	1.63377
GCF_000193595.2	Bordetella pertussis B1917	520	Bacteria	Proteobacteria	Betaproteobacteria	Burkholderiales	Alcaligenaceae	Bordetella	Bordetella pertussis	Betaproteobacteria	1.63471
GCF_000194075.2	Mycobacterium bovis BCG str. ATCC 35743	1765	Bacteria	Actinobacteria	Actinobacteria	Corynebacteriales	Mycobacteriaceae	Mycobacterium	Mycobacterium bovis	Actinobacteria	1.63472
GCF_000194115.1	Lactobacillus amylovorus GRL1118	1604	Bacteria	Firmicutes	Bacilli	Lactobacillales	Lactobacillaceae	Lactobacillus	Lactobacillus amylovorus	Bacilli	1.63501
GCF_000194135.1	Hippea maritima DSM 10411	84405	Bacteria	Proteobacteria	Deltaproteobacteria	Desulfurellales	Desulfurellaceae	Hippea	Hippea maritima	Deltaproteobacteria	1.6351
GCF_000194605.1	Fluviicola taffensis DSM 16823	191579	Bacteria	Bacteroidetes	Flavobacteriia	Flavobacteriales	Crocinitomicaceae	Fluviicola	Fluviicola taffensis	Bacteroidetes	1.63519
GCF_000194625.1	Archaeoglobus veneficus SNP6	58290	Archaea	Euryarchaeota	Archaeoglobi	Archaeoglobales	Archaeoglobaceae	Archaeoglobus	Archaeoglobus veneficus	Archaeoglobales	1.63615
GCF_000194745.1	Burkholderia gladioli BSR3	28095	Bacteria	Proteobacteria	Betaproteobacteria	Burkholderiales	Burkholderiaceae	Burkholderia	Burkholderia gladioli	Betaproteobacteria	1.63713
GCF_000194765.1	Lactobacillus casei BD-II	1582	Bacteria	Firmicutes	Bacilli	Lactobacillales	Lactobacillaceae	Lactobacillus	Lactobacillus casei	Bacilli	1.63742
GCF_000194785.1	Lactobacillus casei LC2W	1582	Bacteria	Firmicutes	Bacilli	Lactobacillales	Lactobacillaceae	Lactobacillus	Lactobacillus casei	Bacilli	1.63754
GCF_000194805.1	Pseudomonas brassicacearum subsp. brassicacearum NFM421	930166	Bacteria	Proteobacteria	Gammaproteobacteria	Pseudomonadales	Pseudomonadaceae	Pseudomonas	Pseudomonas brassicacearum	Gammaproteobacteria	1.63768
GCF_000195065.1	Vibrio cholerae LMA3984-4	666	Bacteria	Proteobacteria	Gammaproteobacteria	Vibrionales	Vibrionaceae	Vibrio	Vibrio cholerae	Gammaproteobacteria	1.63784
GCF_000195085.1	Candidatus Pelagibacter sp. IMCC9063	1002672	Bacteria	Proteobacteria	Alphaproteobacteria	Pelagibacterales	Pelagibacteraceae	Candidatus Pelagibacter	Candidatus Pelagibacter sp. IMCC9063	Alphaproteobacteria	1.63831
GCF_000195105.1	Pseudomonas stutzeri DSM 4166	316	Bacteria	Proteobacteria	Gammaproteobacteria	Pseudomonadales	Pseudomonadaceae	Pseudomonas	Pseudomonas stutzeri	Gammaproteobacteria	1.63844
GCF_000195275.1	Treponema succinifaciens DSM 2489	167	Bacteria	Spirochaetes	Spirochaetia	Spirochaetales	Spirochaetaceae	Treponema	Treponema succinifaciens	Spirochaetes	1.63893
GCF_000195295.1	Desulfobacca acetoxidans DSM 11109	60893	Bacteria	Proteobacteria	Deltaproteobacteria	Syntrophobacterales	Syntrophaceae	Desulfobacca	Desulfobacca acetoxidans	Deltaproteobacteria	1.63918
GCF_000195315.1	Coriobacterium glomerans PW2	33871	Bacteria	Actinobacteria	Coriobacteriia	Coriobacteriales	Coriobacteriaceae	Coriobacterium	Coriobacterium glomerans	Actinobacteria	1.6393
GCF_000195335.1	Marinithermus hydrothermalis DSM 14884	186192	Bacteria	Deinococcus-Thermus	Deinococci	Thermales	Thermaceae	Marinithermus	Marinithermus hydrothermalis	Deinococcus-Thermus	1.63941
GCF_000195395.3	Listeria monocytogenes J1-220	1639	Bacteria	Firmicutes	Bacilli	Bacillales	Listeriaceae	Listeria	Listeria monocytogenes	Bacilli	1.64003
GCF_000195435.3	Listeria monocytogenes J1816	1639	Bacteria	Firmicutes	Bacilli	Bacillales	Listeriaceae	Listeria	Listeria monocytogenes	Bacilli	1.64005
GCF_000195515.1	Bacillus amyloliquefaciens TA208	1390	Bacteria	Firmicutes	Bacilli	Bacillales	Bacillaceae	Bacillus	Bacillus amyloliquefaciens	Bacilli	1.64013
GCF_000195535.1	Francisella cf. novicida Fx1	263	Bacteria	Proteobacteria	Gammaproteobacteria	Thiotrichales	Francisellaceae	Francisella	Francisella tularensis	Gammaproteobacteria	1.64082
GCF_000195555.1	Francisella cf. tularensis subsp. novicida 3523	263	Bacteria	Proteobacteria	Gammaproteobacteria	Thiotrichales	Francisellaceae	Francisella	Francisella tularensis	Gammaproteobacteria	1.6416
GCF_000195575.1	Carnobacterium sp. 17-4	208596	Bacteria	Firmicutes	Bacilli	Lactobacillales	Carnobacteriaceae	Carnobacterium	Carnobacterium sp. 17-4	Bacilli	1.64199
GCF_000195675.1	Bordetella bronchiseptica RB50	518	Bacteria	Proteobacteria	Betaproteobacteria	Burkholderiales	Alcaligenaceae	Bordetella	Bordetella bronchiseptica	Betaproteobacteria	1.64236
GCF_000195695.1	Bordetella parapertussis 12822	519	Bacteria	Proteobacteria	Betaproteobacteria	Burkholderiales	Alcaligenaceae	Bordetella	Bordetella parapertussis	Betaproteobacteria	1.64246
GCF_000195715.1	Bordetella pertussis Tohama I	520	Bacteria	Proteobacteria	Betaproteobacteria	Burkholderiales	Alcaligenaceae	Bordetella	Bordetella pertussis	Betaproteobacteria	1.64308
GCF_000195735.1	Rickettsia prowazekii str. Madrid E	782	Bacteria	Proteobacteria	Alphaproteobacteria	Rickettsiales	Rickettsiaceae	Rickettsia	Rickettsia prowazekii	Alphaproteobacteria	1.64324
GCF_000195755.1	Desulfovibrio vulgaris str. Hildenborough	881	Bacteria	Proteobacteria	Deltaproteobacteria	Desulfovibrionales	Desulfovibrionaceae	Desulfovibrio	Desulfovibrio vulgaris	Deltaproteobacteria	1.64363
GCF_000195775.1	Rhodopseudomonas palustris CGA009	1076	Bacteria	Proteobacteria	Alphaproteobacteria	Rhizobiales	Bradyrhizobiaceae	Rhodopseudomonas	Rhodopseudomonas palustris	Alphaproteobacteria	1.64368
GCF_000195795.1	Listeria innocua Clip11262	1642	Bacteria	Firmicutes	Bacilli	Bacillales	Listeriaceae	Listeria	Listeria innocua	Bacilli	1.64377
GCF_000195815.1	Corynebacterium diphtheriae NCTC 13129	1717	Bacteria	Actinobacteria	Actinobacteria	Corynebacteriales	Corynebacteriaceae	Corynebacterium	Corynebacterium diphtheriae	Actinobacteria	1.64391
GCF_000195835.1	Mycobacterium bovis AF2122/97	1765	Bacteria	Actinobacteria	Actinobacteria	Corynebacteriales	Mycobacteriaceae	Mycobacterium	Mycobacterium bovis	Actinobacteria	1.64394
GCF_000195855.1	Mycobacterium leprae TN	1769	Bacteria	Actinobacteria	Actinobacteria	Corynebacteriales	Mycobacteriaceae	Mycobacterium	Mycobacterium leprae	Actinobacteria	1.64414
GCF_000195875.1	Mycoplasma pulmonis UAB CTIP	2107	Bacteria	Tenericutes	Mollicutes	Mycoplasmatales	Mycoplasmataceae	Mycoplasma	Mycoplasma pulmonis	Tenericutes	1.64428
GCF_000195895.1	Methanosarcina barkeri str. Fusaro	2208	Archaea	Euryarchaeota	Methanomicrobia	Methanosarcinales	Methanosarcinaceae	Methanosarcina	Methanosarcina barkeri	Methanosarcinales	1.64445
GCF_000195915.1	Thermoplasma acidophilum DSM 1728	2303	Archaea	Euryarchaeota	Thermoplasmata	Thermoplasmatales	Thermoplasmataceae	Thermoplasma	Thermoplasma acidophilum	Thermoplasmatales	1.64449
GCF_000195935.2	Pyrococcus abyssi GE5	29292	Archaea	Euryarchaeota	Thermococci	Thermococcales	Thermococcaceae	Pyrococcus	Pyrococcus abyssi	Thermococcales	1.64452
GCF_000195955.2	Mycobacterium tuberculosis H37Rv	1773	Bacteria	Actinobacteria	Actinobacteria	Corynebacteriales	Mycobacteriaceae	Mycobacterium	Mycobacterium tuberculosis	Actinobacteria	1.64474
GCF_000195975.1	Synechococcus sp. WH 8102	84588	Bacteria	Cyanobacteria	-	Synechococcales	Synechococcaceae	Synechococcus	Synechococcus sp. WH 8102	Cyanobacteria	1.64476
GCF_000195995.1	Salmonella enterica subsp. enterica serovar Typhi str. CT18	28901	Bacteria	Proteobacteria	Gammaproteobacteria	Enterobacterales	Enterobacteriaceae	Salmonella	Salmonella enterica	Gammaproteobacteria	1.64506
GCF_000196015.1	Cupriavidus metallidurans CH34	119219	Bacteria	Proteobacteria	Betaproteobacteria	Burkholderiales	Burkholderiaceae	Cupriavidus	Cupriavidus metallidurans	Betaproteobacteria	1.64516
GCF_000196035.1	Listeria monocytogenes EGD-e	1639	Bacteria	Firmicutes	Bacilli	Bacillales	Listeriaceae	Listeria	Listeria monocytogenes	Bacilli	1.6453
GCF_000196055.1	Streptococcus agalactiae NEM316	1311	Bacteria	Firmicutes	Bacilli	Lactobacillales	Streptococcaceae	Streptococcus	Streptococcus agalactiae	Bacilli	1.64532
GCF_000196075.1	Tropheryma whipplei TW08/27	2039	Bacteria	Actinobacteria	Actinobacteria	Micrococcales	-	Tropheryma	Tropheryma whipplei	Actinobacteria	1.64534
GCF_000196095.1	Vibrio parahaemolyticus RIMD 2210633	670	Bacteria	Proteobacteria	Gammaproteobacteria	Vibrionales	Vibrionaceae	Vibrio	Vibrio parahaemolyticus	Gammaproteobacteria	1.64542
GCF_000196115.1	Rhodopirellula baltica SH 1	265606	Bacteria	Planctomycetes	Planctomycetia	Planctomycetales	Planctomycetaceae	Rhodopirellula	Rhodopirellula baltica	Planctomycetes	1.64576
GCF_000196135.1	Wolinella succinogenes DSM 1740	844	Bacteria	Proteobacteria	Epsilonproteobacteria	Campylobacterales	Helicobacteraceae	Wolinella	Wolinella succinogenes	Epsilonproteobacteria	1.6458
GCF_000196155.1	Photorhabdus luminescens subsp. laumondii TTO1	29488	Bacteria	Proteobacteria	Gammaproteobacteria	Enterobacterales	Morganellaceae	Photorhabdus	Photorhabdus luminescens	Gammaproteobacteria	1.64667
GCF_000196175.1	Bdellovibrio bacteriovorus HD100	959	Bacteria	Proteobacteria	Deltaproteobacteria	Bdellovibrionales	Bdellovibrionaceae	Bdellovibrio	Bdellovibrio bacteriovorus	Deltaproteobacteria	1.64735
GCF_000196215.1	Borreliella bavariensis PBi	664662	Bacteria	Spirochaetes	Spirochaetia	Spirochaetales	Borreliaceae	Borreliella	Borreliella bavariensis	Spirochaetes	1.64758
GCF_000196235.1	Arthrobacter sp. FB24	290399	Bacteria	Actinobacteria	Actinobacteria	Micrococcales	Micrococcaceae	Arthrobacter	Arthrobacter sp. FB24	Actinobacteria	1.64764
GCF_000196255.1	Photobacterium profundum SS9	74109	Bacteria	Proteobacteria	Gammaproteobacteria	Vibrionales	Vibrionaceae	Photobacterium	Photobacterium profundum	Gammaproteobacteria	1.64806
GCF_000196275.1	Deinococcus geothermalis DSM 11300	68909	Bacteria	Deinococcus-Thermus	Deinococci	Deinococcales	Deinococcaceae	Deinococcus	Deinococcus geothermalis	Deinococcus-Thermus	1.64918
GCF_000196295.1	Neisseria lactamica 020-06	486	Bacteria	Proteobacteria	Betaproteobacteria	Neisseriales	Neisseriaceae	Neisseria	Neisseria lactamica	Betaproteobacteria	1.64971
GCF_000196315.1	Croceibacter atlanticus HTCC2559	313588	Bacteria	Bacteroidetes	Flavobacteriia	Flavobacteriales	Flavobacteriaceae	Croceibacter	Croceibacter atlanticus	Bacteroidetes	1.6501
GCF_000196335.1	Corynebacterium glutamicum ATCC 13032 [redundant no. 2]	1718	Bacteria	Actinobacteria	Actinobacteria	Corynebacteriales	Corynebacteriaceae	Corynebacterium	Corynebacterium glutamicum	Actinobacteria	1.6503
GCF_000196355.1	Nitrosospira multiformis ATCC 25196	1231	Bacteria	Proteobacteria	Betaproteobacteria	Nitrosomonadales	Nitrosomonadaceae	Nitrosospira	Nitrosospira multiformis	Betaproteobacteria	1.65087
GCF_000196395.1	Aeromonas salmonicida subsp. salmonicida A449	645	Bacteria	Proteobacteria	Gammaproteobacteria	Aeromonadales	Aeromonadaceae	Aeromonas	Aeromonas salmonicida	Gammaproteobacteria	1.65096
GCF_000196435.1	Bartonella tribocorum CIP 105476	85701	Bacteria	Proteobacteria	Alphaproteobacteria	Rhizobiales	Bartonellaceae	Bartonella	Bartonella tribocorum	Alphaproteobacteria	1.65158
GCF_000196455.1	[Clostridium] sticklandii strain=DSM 519	1511	Bacteria	Firmicutes	Clostridia	Clostridiales	Peptostreptococcaceae	Peptoclostridium	[Clostridium] sticklandii	Clostridia	1.65163
GCF_000196475.1	Photorhabdus asymbiotica ATCC43949	291112	Bacteria	Proteobacteria	Gammaproteobacteria	Enterobacterales	Morganellaceae	Photorhabdus	Photorhabdus asymbiotica	Gammaproteobacteria	1.6529
GCF_000196495.1	Aliivibrio salmonicida LFI1238	40269	Bacteria	Proteobacteria	Gammaproteobacteria	Vibrionales	Vibrionaceae	Aliivibrio	Aliivibrio salmonicida	Gammaproteobacteria	1.65297
GCF_000196515.1	'Nostoc azollae' 0708	1164	Bacteria	Cyanobacteria	-	Nostocales	Nostocaceae	Trichormus	Trichormus azollae	Cyanobacteria	1.65301
GCF_000196535.1	Mobiluncus curtisii ATCC 43063	2051	Bacteria	Actinobacteria	Actinobacteria	Actinomycetales	Actinomycetaceae	Mobiluncus	Mobiluncus curtisii	Actinobacteria	1.65326
GCF_000196555.1	Bifidobacterium longum subsp. longum JCM 1217	216816	Bacteria	Actinobacteria	Actinobacteria	Bifidobacteriales	Bifidobacteriaceae	Bifidobacterium	Bifidobacterium longum	Actinobacteria	1.65327
GCF_000196575.1	Bifidobacterium longum subsp. infantis 157F	216816	Bacteria	Actinobacteria	Actinobacteria	Bifidobacteriales	Bifidobacteriaceae	Bifidobacterium	Bifidobacterium longum	Actinobacteria	1.65386
GCF_000196595.1	Streptococcus pneumoniae TCH8431/19A	1313	Bacteria	Firmicutes	Bacilli	Lactobacillales	Streptococcaceae	Streptococcus	Streptococcus pneumoniae	Bacilli	1.65405
GCF_000196615.1	Erwinia billingiae Eb661	182337	Bacteria	Proteobacteria	Gammaproteobacteria	Enterobacterales	Erwiniaceae	Erwinia	Erwinia billingiae	Gammaproteobacteria	1.65472
GCF_000196655.1	Methanohalobium evestigatum Z-7303	2322	Archaea	Euryarchaeota	Methanomicrobia	Methanosarcinales	Methanosarcinaceae	Methanohalobium	Methanohalobium evestigatum	Methanosarcinales	1.65503
GCF_000196675.1	Pseudonocardia dioxanivorans CB1190	240495	Bacteria	Actinobacteria	Actinobacteria	Pseudonocardiales	Pseudonocardiaceae	Pseudonocardia	Pseudonocardia dioxanivorans	Actinobacteria	1.65528
GCF_000196695.1	Rhodococcus equi 103S	43767	Bacteria	Actinobacteria	Actinobacteria	Corynebacteriales	Nocardiaceae	Rhodococcus	Rhodococcus equi	Actinobacteria	1.65545
GCF_000196735.1	Bacillus amyloliquefaciens DSM 7	1390	Bacteria	Firmicutes	Bacilli	Bacillales	Bacillaceae	Bacillus	Bacillus amyloliquefaciens	Bacilli	1.65605
GCF_000196755.1	Helicobacter pylori B8	210	Bacteria	Proteobacteria	Epsilonproteobacteria	Campylobacterales	Helicobacteraceae	Helicobacter	Helicobacter pylori	Epsilonproteobacteria	1.6561
GCF_000196795.1	Acinetobacter oleivorans DR1	1148157	Bacteria	Proteobacteria	Gammaproteobacteria	Pseudomonadales	Moraxellaceae	Acinetobacter	Acinetobacter oleivorans	Gammaproteobacteria	1.65622
GCF_000196815.1	Nitrospira defluvii	330214	Bacteria	Nitrospirae	Nitrospira	Nitrospirales	Nitrospiraceae	Nitrospira	Nitrospira defluvii	Nitrospirae	1.6567
GCF_000196835.1	Amycolatopsis mediterranei U32	33910	Bacteria	Actinobacteria	Actinobacteria	Pseudonocardiales	Pseudonocardiaceae	Amycolatopsis	Amycolatopsis mediterranei	Actinobacteria	1.65696
GCF_000196855.1	Leuconostoc gelidum subsp. gasicomitatum LMG 18811	1244	Bacteria	Firmicutes	Bacilli	Lactobacillales	Leuconostocaceae	Leuconostoc	Leuconostoc gelidum	Bacilli	1.65803
GCF_000196875.1	Halomonas elongata DSM 2581	2746	Bacteria	Proteobacteria	Gammaproteobacteria	Oceanospirillales	Halomonadaceae	Halomonas	Halomonas elongata	Gammaproteobacteria	1.65807
GCF_000196895.1	Halalkalicoccus jeotgali B3	413810	Archaea	Euryarchaeota	Halobacteria	Halobacteriales	Halobacteriaceae	Halalkalicoccus	Halalkalicoccus jeotgali	Halobacteriales	1.65942
GCF_000197735.1	Glutamicibacter arilaitensis Re117	256701	Bacteria	Actinobacteria	Actinobacteria	Micrococcales	Micrococcaceae	Glutamicibacter	Glutamicibacter arilaitensis	Actinobacteria	1.66043
GCF_000197755.2	Listeria monocytogenes SLCC2755	1639	Bacteria	Firmicutes	Bacilli	Bacillales	Listeriaceae	Listeria	Listeria monocytogenes	Bacilli	1.66063
GCF_000197875.1	Haemophilus influenzae F3031	727	Bacteria	Proteobacteria	Gammaproteobacteria	Pasteurellales	Pasteurellaceae	Haemophilus	Haemophilus influenzae	Gammaproteobacteria	1.66066
GCF_000198515.1	gamma proteobacterium HdN1	83406	Bacteria	Proteobacteria	Gammaproteobacteria	-	-	-	gamma proteobacterium HdN1	Gammaproteobacteria	1.66066
GCF_000198775.1	Paraburkholderia rhizoxinica HKI 454	412963	Bacteria	Proteobacteria	Betaproteobacteria	Burkholderiales	Burkholderiaceae	Paraburkholderia	Paraburkholderia rhizoxinica	Betaproteobacteria	1.66083
GCF_000199675.1	Anaerolinea thermophila UNI-1	167964	Bacteria	Chloroflexi	Anaerolineae	Anaerolineales	Anaerolineaceae	Anaerolinea	Anaerolinea thermophila	Chloroflexi	1.66099
GCF_000200475.1	Haemophilus influenzae F3047	727	Bacteria	Proteobacteria	Gammaproteobacteria	Pasteurellales	Pasteurellaceae	Haemophilus	Haemophilus influenzae	Gammaproteobacteria	1.66122
GCF_000200595.1	Helicobacter felis ATCC 49179	214	Bacteria	Proteobacteria	Epsilonproteobacteria	Campylobacterales	Helicobacteraceae	Helicobacter	Helicobacter felis	Epsilonproteobacteria	1.66152
GCF_000200735.1	Mycoplasma haemofelis str. Langford 1	29501	Bacteria	Tenericutes	Mollicutes	Mycoplasmatales	Mycoplasmataceae	Mycoplasma	Mycoplasma haemofelis	Tenericutes	1.66163
GCF_000202635.1	Microbacterium testaceum StLB037	2033	Bacteria	Actinobacteria	Actinobacteria	Micrococcales	Microbacteriaceae	Microbacterium	Microbacterium testaceum	Actinobacteria	1.66163
GCF_000202835.1	Acidiphilium multivorum AIU301	62140	Bacteria	Proteobacteria	Alphaproteobacteria	Rhodospirillales	Acetobacteraceae	Acidiphilium	Acidiphilium multivorum	Alphaproteobacteria	1.66165
GCF_000203195.1	Streptococcus gallolyticus subsp. gallolyticus ATCC BAA-2069	315405	Bacteria	Firmicutes	Bacilli	Lactobacillales	Streptococcaceae	Streptococcus	Streptococcus gallolyticus	Bacilli	1.66173
GCF_000203215.1	Mycoplasma suis KI3806	57372	Bacteria	Tenericutes	Mollicutes	Mycoplasmatales	Mycoplasmataceae	Mycoplasma	Mycoplasma suis	Tenericutes	1.66195
GCF_000203835.1	Streptomyces coelicolor A3(2)	1902	Bacteria	Actinobacteria	Actinobacteria	Streptomycetales	Streptomycetaceae	Streptomyces	Streptomyces coelicolor	Actinobacteria	1.66196
GCF_000203855.3	Lactobacillus plantarum WCFS1	1590	Bacteria	Firmicutes	Bacilli	Lactobacillales	Lactobacillaceae	Lactobacillus	Lactobacillus plantarum	Bacilli	1.66221
GCF_000203875.1	Ralstonia eutropha JMP134	248026	Bacteria	Proteobacteria	Betaproteobacteria	Burkholderiales	Burkholderiaceae	Cupriavidus	Cupriavidus pinatubonensis	Betaproteobacteria	1.66227
GCF_000203895.1	Paracoccus denitrificans PD1222	266	Bacteria	Proteobacteria	Alphaproteobacteria	Rhodobacterales	Rhodobacteraceae	Paracoccus	Paracoccus denitrificans	Alphaproteobacteria	1.66232
GCF_000203915.1	Burkholderia ambifaria AMMD	152480	Bacteria	Proteobacteria	Betaproteobacteria	Burkholderiales	Burkholderiaceae	Burkholderia	Burkholderia ambifaria	Betaproteobacteria	1.66238
GCF_000203935.1	Shewanella sp. ANA-3	94122	Bacteria	Proteobacteria	Gammaproteobacteria	Alteromonadales	Shewanellaceae	Shewanella	Shewanella sp. ANA-3	Gammaproteobacteria	1.6626
GCF_000203955.1	Burkholderia cenocepacia HI2424 strain=B1	95486	Bacteria	Proteobacteria	Betaproteobacteria	Burkholderiales	Burkholderiaceae	Burkholderia	Burkholderia cenocepacia	Betaproteobacteria	1.66275
GCF_000204115.1	Aeromonas veronii B565	654	Bacteria	Proteobacteria	Gammaproteobacteria	Aeromonadales	Aeromonadaceae	Aeromonas	Aeromonas veronii	Gammaproteobacteria	1.66279
GCF_000204135.1	Chlamydophila pecorum E58	85991	Bacteria	Chlamydiae	Chlamydiia	Chlamydiales	Chlamydiaceae	Chlamydia	Chlamydia pecorum	Chlamydiae	1.66309
GCF_000204155.1	Verrucosispora maris AB-18-032	1003110	Bacteria	Actinobacteria	Actinobacteria	Micromonosporales	Micromonosporaceae	Verrucosispora	Verrucosispora maris	Actinobacteria	1.66333
GCF_000204255.1	Chlamydia psittaci 6BC [redundant no. 2]	83554	Bacteria	Chlamydiae	Chlamydiia	Chlamydiales	Chlamydiaceae	Chlamydia	Chlamydia psittaci	Chlamydiae	1.66354
GCF_000204275.1	Bacillus amyloliquefaciens LL3	1390	Bacteria	Firmicutes	Bacilli	Bacillales	Bacillaceae	Bacillus	Bacillus amyloliquefaciens	Bacilli	1.66359
GCF_000204295.1	Pseudomonas mendocina NK-01	300	Bacteria	Proteobacteria	Gammaproteobacteria	Pseudomonadales	Pseudomonadaceae	Pseudomonas	Pseudomonas mendocina	Gammaproteobacteria	1.6643
GCF_000204415.1	Methanosaeta concilii GP6	2223	Archaea	Euryarchaeota	Methanomicrobia	Methanosarcinales	Methanosaetaceae	Methanosaeta	Methanosaeta concilii	Methanosarcinales	1.66459
GCF_000204565.1	Clostridium botulinum BKT015925	1491	Bacteria	Firmicutes	Clostridia	Clostridiales	Clostridiaceae	Clostridium	Clostridium botulinum	Clostridia	1.66513
GCF_000204625.1	Streptococcus suis ST3	1307	Bacteria	Firmicutes	Bacilli	Lactobacillales	Streptococcaceae	Streptococcus	Streptococcus suis	Bacilli	1.66553
GCF_000204645.1	Alicycliphilus denitrificans K601	179636	Bacteria	Proteobacteria	Betaproteobacteria	Burkholderiales	Comamonadaceae	Alicycliphilus	Alicycliphilus denitrificans	Betaproteobacteria	1.66634
GCF_000204665.1	Staphylococcus aureus subsp. aureus T0131	1280	Bacteria	Firmicutes	Bacilli	Bacillales	Staphylococcaceae	Staphylococcus	Staphylococcus aureus	Bacilli	1.66722
GCF_000204925.1	Metallosphaera cuprina Ar-4	1006005	Archaea	Crenarchaeota	Thermoprotei	Sulfolobales	Sulfolobaceae	Metallosphaera	Metallosphaera cuprina	Sulfolobales	1.66729
GCF_000204985.1	Lactobacillus johnsonii DPC 6026	33959	Bacteria	Firmicutes	Bacilli	Lactobacillales	Lactobacillaceae	Lactobacillus	Lactobacillus johnsonii	Bacilli	1.66735
GCF_000208385.1	Sphaerochaeta coccoides DSM 17374	273376	Bacteria	Spirochaetes	Spirochaetia	Spirochaetales	Spirochaetaceae	Sphaerochaeta	Sphaerochaeta coccoides	Spirochaetes	1.66787
GCF_000208405.1	Selenomonas sputigena ATCC 35185	69823	Bacteria	Firmicutes	Negativicutes	Selenomonadales	Selenomonadaceae	Selenomonas	Selenomonas sputigena	Negativicutes	1.66795
GCF_000209655.1	Pusillimonas sp. T7-7	1007105	Bacteria	Proteobacteria	Betaproteobacteria	Burkholderiales	Alcaligenaceae	Pusillimonas	Pusillimonas sp. T7-7	Betaproteobacteria	1.66841
GCF_000209675.1	Gallibacterium anatis UMN179	750	Bacteria	Proteobacteria	Gammaproteobacteria	Pasteurellales	Pasteurellaceae	Gallibacterium	Gallibacterium anatis	Gammaproteobacteria	1.66876
GCF_000209755.1	Listeria monocytogenes L99	1639	Bacteria	Firmicutes	Bacilli	Bacillales	Listeriaceae	Listeria	Listeria monocytogenes	Bacilli	1.66912
GCF_000209795.2	Bacillus subtilis subsp. natto BEST195	1423	Bacteria	Firmicutes	Bacilli	Bacillales	Bacillaceae	Bacillus	Bacillus subtilis	Bacilli	1.66925
GCF_000210155.1	Geobacter sulfurreducens KN400	35554	Bacteria	Proteobacteria	Deltaproteobacteria	Desulfuromonadales	Geobacteraceae	Geobacter	Geobacter sulfurreducens	Deltaproteobacteria	1.66946
GCF_000210315.1	Staphylococcus aureus subsp. aureus ED133	1280	Bacteria	Firmicutes	Bacilli	Bacillales	Staphylococcaceae	Staphylococcus	Staphylococcus aureus	Bacilli	1.66961
GCF_000210435.1	Peptoclostridium difficile M120	1496	Bacteria	Firmicutes	Clostridia	Clostridiales	Peptostreptococcaceae	Clostridioides	Clostridioides difficile	Clostridia	1.66963
GCF_000210475.1	Escherichia coli ETEC H10407	562	Bacteria	Proteobacteria	Gammaproteobacteria	Enterobacterales	Enterobacteriaceae	Escherichia	Escherichia coli	Gammaproteobacteria	1.6704
GCF_000210495.1	Chlamydia trachomatis Sweden2	813	Bacteria	Chlamydiae	Chlamydiia	Chlamydiales	Chlamydiaceae	Chlamydia	Chlamydia trachomatis	Chlamydiae	1.67049
GCF_000210515.1	Lactobacillus fermentum CECT 5716	1613	Bacteria	Firmicutes	Bacilli	Lactobacillales	Lactobacillaceae	Lactobacillus	Lactobacillus fermentum	Bacilli	1.67053
GCF_000210815.2	Listeria monocytogenes SLCC2372	1639	Bacteria	Firmicutes	Bacilli	Bacillales	Listeriaceae	Listeria	Listeria monocytogenes	Bacilli	1.67055
GCF_000210835.1	Bacteroides fragilis 638R	817	Bacteria	Bacteroidetes	Bacteroidia	Bacteroidales	Bacteroidaceae	Bacteroides	Bacteroides fragilis	Bacteroidetes	1.67067
GCF_000210855.2	Salmonella enterica subsp. enterica serovar Typhimurium str. SL1344	28901	Bacteria	Proteobacteria	Gammaproteobacteria	Enterobacterales	Enterobacteriaceae	Salmonella	Salmonella enterica	Gammaproteobacteria	1.67113
GCF_000210875.1	Haemophilus influenzae 10810	727	Bacteria	Proteobacteria	Gammaproteobacteria	Pasteurellales	Pasteurellaceae	Haemophilus	Haemophilus influenzae	Gammaproteobacteria	1.67114
GCF_000210895.1	Haemophilus parainfluenzae T3T1	729	Bacteria	Proteobacteria	Gammaproteobacteria	Pasteurellales	Pasteurellaceae	Haemophilus	Haemophilus parainfluenzae	Gammaproteobacteria	1.67116
GCF_000210915.2	Halobacteriovorax marinus SJ	97084	Bacteria	Proteobacteria	Deltaproteobacteria	Bdellovibrionales	Halobacteriovoraceae	Halobacteriovorax	Halobacteriovorax marinus	Deltaproteobacteria	1.67142
GCF_000210935.1	Streptococcus pneumoniae INV200	1313	Bacteria	Firmicutes	Bacilli	Lactobacillales	Streptococcaceae	Streptococcus	Streptococcus pneumoniae	Bacilli	1.67156
GCF_000210955.1	Streptococcus pneumoniae OXC141	1313	Bacteria	Firmicutes	Bacilli	Lactobacillales	Streptococcaceae	Streptococcus	Streptococcus pneumoniae	Bacilli	1.67182
GCF_000210975.1	Streptococcus pneumoniae INV104	1313	Bacteria	Firmicutes	Bacilli	Lactobacillales	Streptococcaceae	Streptococcus	Streptococcus pneumoniae	Bacilli	1.67185
GCF_000210995.1	Streptococcus pneumoniae SPN034156	1313	Bacteria	Firmicutes	Bacilli	Lactobacillales	Streptococcaceae	Streptococcus	Streptococcus pneumoniae	Bacilli	1.67192
GCF_000211015.1	Streptococcus pneumoniae SPN034183	1313	Bacteria	Firmicutes	Bacilli	Lactobacillales	Streptococcaceae	Streptococcus	Streptococcus pneumoniae	Bacilli	1.672
GCF_000211035.1	Streptococcus pneumoniae SPN994038	1313	Bacteria	Firmicutes	Bacilli	Lactobacillales	Streptococcaceae	Streptococcus	Streptococcus pneumoniae	Bacilli	1.672
GCF_000211055.1	Streptococcus pneumoniae SPN994039	1313	Bacteria	Firmicutes	Bacilli	Lactobacillales	Streptococcaceae	Streptococcus	Streptococcus pneumoniae	Bacilli	1.67252
GCF_000211075.1	Streptococcus pneumoniae SPN032672	1313	Bacteria	Firmicutes	Bacilli	Lactobacillales	Streptococcaceae	Streptococcus	Streptococcus pneumoniae	Bacilli	1.6726
GCF_000211095.1	Streptococcus pneumoniae SPN033038	1313	Bacteria	Firmicutes	Bacilli	Lactobacillales	Streptococcaceae	Streptococcus	Streptococcus pneumoniae	Bacilli	1.67266
GCF_000211295.1	Mycoplasma hyorhinis MCLD	2100	Bacteria	Tenericutes	Mollicutes	Mycoplasmatales	Mycoplasmataceae	Mycoplasma	Mycoplasma hyorhinis	Tenericutes	1.67276
GCF_000211375.1	Lactobacillus buchneri NRRL B-30929	1581	Bacteria	Firmicutes	Bacilli	Lactobacillales	Lactobacillaceae	Lactobacillus	Lactobacillus buchneri	Bacilli	1.67283
GCF_000211475.1	Pyrococcus sp. NA2	342949	Archaea	Euryarchaeota	Thermococci	Thermococcales	Thermococcaceae	Pyrococcus	Pyrococcus sp. NA2	Thermococcales	1.67285
GCF_000211855.2	Lacinutrix sp. 5H-3-7-4	983544	Bacteria	Bacteroidetes	Flavobacteriia	Flavobacteriales	Flavobacteriaceae	Lacinutrix	Lacinutrix sp. 5H-3-7-4	Bacteroidetes	1.67309
GCF_000212335.1	Glaciecola sp. 4H-3-7+YE-5	983545	Bacteria	Proteobacteria	Gammaproteobacteria	Alteromonadales	Alteromonadaceae	Glaciecola	Glaciecola sp. 4H-3-7+YE-5	Gammaproteobacteria	1.67331
GCF_000212355.1	Dokdonia sp. 4H-3-7-5	983548	Bacteria	Bacteroidetes	Flavobacteriia	Flavobacteriales	Flavobacteriaceae	Dokdonia	Dokdonia sp. 4H-3-7-5	Bacteroidetes	1.67334
GCF_000212375.1	Porphyromonas asaccharolytica DSM 20707	28123	Bacteria	Bacteroidetes	Bacteroidia	Bacteroidales	Porphyromonadaceae	Porphyromonas	Porphyromonas asaccharolytica	Bacteroidetes	1.67341
GCF_000212395.1	Thermodesulfobium narugense DSM 14796	184064	Bacteria	Firmicutes	Clostridia	Thermoanaerobacterales	Thermodesulfobiaceae	Thermodesulfobium	Thermodesulfobium narugense	Clostridia	1.67369
GCF_000212415.1	Treponema brennaborense DSM 12168	81028	Bacteria	Spirochaetes	Spirochaetia	Spirochaetales	Spirochaetaceae	Treponema	Treponema brennaborense	Spirochaetes	1.67377
GCF_000212675.2	Desulfovibrio africanus str. Walvis Bay	873	Bacteria	Proteobacteria	Deltaproteobacteria	Desulfovibrionales	Desulfovibrionaceae	Desulfovibrio	Desulfovibrio africanus	Deltaproteobacteria	1.67408
GCF_000212695.1	Cellulomonas fimi ATCC 484	1708	Bacteria	Actinobacteria	Actinobacteria	Micrococcales	Cellulomonadaceae	Cellulomonas	Cellulomonas fimi	Actinobacteria	1.67414
GCF_000212715.2	Escherichia coli UMNK88	562	Bacteria	Proteobacteria	Gammaproteobacteria	Enterobacterales	Enterobacteriaceae	Escherichia	Escherichia coli	Gammaproteobacteria	1.67431
GCF_000212735.1	Haliscomenobacter hydrossis DSM 1100	2350	Bacteria	Bacteroidetes	Chitinophagia	Chitinophagales	Saprospiraceae	Haliscomenobacter	Haliscomenobacter hydrossis	Bacteroidetes	1.6745
GCF_000212975.1	Bordetella pertussis CS	520	Bacteria	Proteobacteria	Betaproteobacteria	Burkholderiales	Alcaligenaceae	Bordetella	Bordetella pertussis	Betaproteobacteria	1.67451
GCF_000213135.1	Helicobacter pylori 83	210	Bacteria	Proteobacteria	Epsilonproteobacteria	Campylobacterales	Helicobacteraceae	Helicobacter	Helicobacter pylori	Epsilonproteobacteria	1.67458
GCF_000213155.1	Propionibacterium acnes 266	1747	Bacteria	Actinobacteria	Actinobacteria	Propionibacteriales	Propionibacteriaceae	Propionibacterium	Propionibacterium acnes	Actinobacteria	1.67486
GCF_000213215.1	Acidianus hospitalis W1	563177	Archaea	Crenarchaeota	Thermoprotei	Sulfolobales	Sulfolobaceae	Acidianus	Acidianus hospitalis	Sulfolobales	1.67489
GCF_000213235.1	Tepidanaerobacter acetatoxydans Re1	499229	Bacteria	Firmicutes	Clostridia	Thermoanaerobacterales	Thermoanaerobacteraceae	Tepidanaerobacter	Tepidanaerobacter acetatoxydans	Clostridia	1.67516
GCF_000213255.1	Mahella australiensis 50-1 BON	252966	Bacteria	Firmicutes	Clostridia	Thermoanaerobacterales	Thermoanaerobacterales Family IV. Incertae Sedis	Mahella	Mahella australiensis	Clostridia	1.6752
GCF_000213635.1	Salmonella enterica subsp. enterica serovar Typhimurium str. UK-1	28901	Bacteria	Proteobacteria	Gammaproteobacteria	Enterobacterales	Enterobacteriaceae	Salmonella	Salmonella enterica	Gammaproteobacteria	1.67533
GCF_000213655.1	Alteromonas naphthalenivorans strain=SN2	715451	Bacteria	Proteobacteria	Gammaproteobacteria	Alteromonadales	Alteromonadaceae	Alteromonas	Alteromonas naphthalenivorans	Gammaproteobacteria	1.67534
GCF_000213785.1	Hydrogenobaculum sp. 3684	547143	Bacteria	Aquificae	Aquificae	Aquificales	Aquificaceae	Hydrogenobaculum	Hydrogenobaculum sp. 3684	Aquificae	1.67536
GCF_000213805.1	Pseudomonas fulva 12-X strain=12-X	47880	Bacteria	Proteobacteria	Gammaproteobacteria	Pseudomonadales	Pseudomonadaceae	Pseudomonas	Pseudomonas fulva	Gammaproteobacteria	1.67552
GCF_000213825.1	Streptococcus parauberis KCTC 11537	1348	Bacteria	Firmicutes	Bacilli	Lactobacillales	Streptococcaceae	Streptococcus	Streptococcus parauberis	Bacilli	1.67575
GCF_000213865.1	Bifidobacterium breve ACS-071-V-Sch8b	1685	Bacteria	Actinobacteria	Actinobacteria	Bifidobacteriales	Bifidobacteriaceae	Bifidobacterium	Bifidobacterium breve	Actinobacteria	1.67577
GCF_000213955.1	Gardnerella vaginalis HMP9231	2702	Bacteria	Actinobacteria	Actinobacteria	Bifidobacteriales	Bifidobacteriaceae	Gardnerella	Gardnerella vaginalis	Actinobacteria	1.67624
GCF_000214095.2	Acidithiobacillus ferrivorans SS3	160808	Bacteria	Proteobacteria	Acidithiobacillia	Acidithiobacillales	Acidithiobacillaceae	Acidithiobacillus	Acidithiobacillus ferrivorans	Acidithiobacillia	1.67647
GCF_000214155.1	Mycobacterium sinense strain=JDM601	875328	Bacteria	Actinobacteria	Actinobacteria	Corynebacteriales	Mycobacteriaceae	Mycobacterium	Mycobacterium sinense	Actinobacteria	1.67677
GCF_000214175.1	Hoyosella subflava DQS3-9A1	639313	Bacteria	Actinobacteria	Actinobacteria	Corynebacteriales	Mycobacteriaceae	Hoyosella	Hoyosella subflava	Actinobacteria	1.67696
GCF_000214195.1	Serratia sp. AS12	768490	Bacteria	Proteobacteria	Gammaproteobacteria	Enterobacterales	Yersiniaceae	Serratia	Serratia sp. AS12	Gammaproteobacteria	1.67728
GCF_000214215.1	Marinomonas posidonica IVIA-Po-181	936476	Bacteria	Proteobacteria	Gammaproteobacteria	Oceanospirillales	Oceanospirillaceae	Marinomonas	Marinomonas posidonica	Gammaproteobacteria	1.6777
GCF_000214235.1	Serratia plymuthica AS9	82996	Bacteria	Proteobacteria	Gammaproteobacteria	Enterobacterales	Yersiniaceae	Serratia	Serratia plymuthica	Gammaproteobacteria	1.6778
GCF_000214355.1	Treponema azotonutricium ZAS-9	150829	Bacteria	Spirochaetes	Spirochaetia	Spirochaetales	Spirochaetaceae	Treponema	Treponema azotonutricium	Spirochaetes	1.67785
GCF_000214375.1	Treponema primitia ZAS-2	88058	Bacteria	Spirochaetes	Spirochaetia	Spirochaetales	Spirochaetaceae	Treponema	Treponema primitia	Spirochaetes	1.67805
GCF_000214395.1	Delftia sp. Cs1-4	742013	Bacteria	Proteobacteria	Betaproteobacteria	Burkholderiales	Comamonadaceae	Delftia	Delftia sp. Cs1-4	Betaproteobacteria	1.67821
GCF_000214415.1	Methanotorris igneus Kol 5	2189	Archaea	Euryarchaeota	Methanococci	Methanococcales	Methanocaldococcaceae	Methanotorris	Methanotorris igneus	Methanococcales	1.67836
GCF_000214435.1	Desulfotomaculum nigrificans CO-1-SRB	1565	Bacteria	Firmicutes	Clostridia	Clostridiales	Peptococcaceae	Desulfotomaculum	Desulfotomaculum nigrificans	Clostridia	1.6785
GCF_000214665.1	Methylomonas methanica MC09	421	Bacteria	Proteobacteria	Gammaproteobacteria	Methylococcales	Methylococcaceae	Methylomonas	Methylomonas methanica	Gammaproteobacteria	1.67883
GCF_000214725.1	Methanobacterium paludis strain=SWAN1	868131	Archaea	Euryarchaeota	Methanobacteria	Methanobacteriales	Methanobacteriaceae	Methanobacterium	Methanobacterium paludis	Methanobacteriales	1.67886
GCF_000214765.1	Escherichia coli NA114	562	Bacteria	Proteobacteria	Gammaproteobacteria	Enterobacterales	Enterobacteriaceae	Escherichia	Escherichia coli	Gammaproteobacteria	1.67905
GCF_000214785.1	Lactobacillus kefiranofaciens ZW3	267818	Bacteria	Firmicutes	Bacilli	Lactobacillales	Lactobacillaceae	Lactobacillus	Lactobacillus kefiranofaciens	Bacilli	1.67944
GCF_000214805.1	Serratia sp. AS13	768493	Bacteria	Proteobacteria	Gammaproteobacteria	Enterobacterales	Yersiniaceae	Serratia	Serratia sp. AS13	Gammaproteobacteria	1.68004
GCF_000214825.1	Thioalkalimicrobium cyclicum ALM1	147268	Bacteria	Proteobacteria	Gammaproteobacteria	Thiotrichales	Piscirickettsiaceae	Thioalkalimicrobium	Thioalkalimicrobium cyclicum	Gammaproteobacteria	1.68007
GCF_000214845.1	Thermus thermophilus SG0.5JP17-16	274	Bacteria	Deinococcus-Thermus	Deinococci	Thermales	Thermaceae	Thermus	Thermus thermophilus	Deinococcus-Thermus	1.68032
GCF_000215065.1	Hydrogenobaculum sp. SHO	547145	Bacteria	Aquificae	Aquificae	Aquificales	Aquificaceae	Hydrogenobaculum	Hydrogenobaculum sp. SHO	Aquificae	1.68041
GCF_000215085.1	Desulfotomaculum ruminis DSM 2154	1564	Bacteria	Firmicutes	Clostridia	Clostridiales	Peptococcaceae	Desulfotomaculum	Desulfotomaculum ruminis	Clostridia	1.68045
GCF_000215105.1	Isoptericola variabilis 225	139208	Bacteria	Actinobacteria	Actinobacteria	Micrococcales	Promicromonosporaceae	Isoptericola	Isoptericola variabilis	Actinobacteria	1.68086
GCF_000215325.1	Ralstonia solanacearum Po82	305	Bacteria	Proteobacteria	Betaproteobacteria	Burkholderiales	Burkholderiaceae	Ralstonia	Ralstonia solanacearum	Betaproteobacteria	1.68126
GCF_000215345.2	Arcobacter butzleri 7h1h	28197	Bacteria	Proteobacteria	Epsilonproteobacteria	Campylobacterales	Campylobacteraceae	Arcobacter	Arcobacter butzleri	Epsilonproteobacteria	1.68149
GCF_000215645.1	Corynebacterium ulcerans 809	65058	Bacteria	Actinobacteria	Actinobacteria	Corynebacteriales	Corynebacteriaceae	Corynebacterium	Corynebacterium ulcerans	Actinobacteria	1.68149
GCF_000215665.1	Corynebacterium ulcerans BR-AD22	65058	Bacteria	Actinobacteria	Actinobacteria	Corynebacteriales	Corynebacteriaceae	Corynebacterium	Corynebacterium ulcerans	Actinobacteria	1.68201
GCF_000215705.1	Ramlibacter tataouinensis TTB310	94132	Bacteria	Proteobacteria	Betaproteobacteria	Burkholderiales	Comamonadaceae	Ramlibacter	Ramlibacter tataouinensis	Betaproteobacteria	1.68256
GCF_000215745.1	Enterobacter aerogenes KCTC 2190	548	Bacteria	Proteobacteria	Gammaproteobacteria	Enterobacterales	Enterobacteriaceae	Klebsiella	[Enterobacter] aerogenes	Gammaproteobacteria	1.68325
GCF_000215895.1	Shewanella baltica OS117	62322	Bacteria	Proteobacteria	Gammaproteobacteria	Alteromonadales	Shewanellaceae	Shewanella	Shewanella baltica	Gammaproteobacteria	1.68344
GCF_000215975.1	Thermodesulfobacterium geofontis OPF15	1295609	Bacteria	Thermodesulfobacteria	Thermodesulfobacteria	Thermodesulfobacteriales	Thermodesulfobacteriaceae	Thermodesulfobacterium	Thermodesulfobacterium geofontis	other_Bacteria	1.68353
GCF_000215995.1	Pyrococcus yayanosii CH1	1008460	Archaea	Euryarchaeota	Thermococci	Thermococcales	Thermococcaceae	Pyrococcus	Pyrococcus yayanosii	Thermococcales	1.68395
GCF_000217615.1	Propionibacterium acnes 6609	1747	Bacteria	Actinobacteria	Actinobacteria	Propionibacteriales	Propionibacteriaceae	Propionibacterium	Propionibacterium acnes	Actinobacteria	1.68422
GCF_000217635.1	Buchnera aphidicola (Cinara tujafilina)	9	Bacteria	Proteobacteria	Gammaproteobacteria	Enterobacterales	Erwiniaceae	Buchnera	Buchnera aphidicola	Gammaproteobacteria	1.68464
GCF_000217655.1	Treponema paraluiscuniculi Cuniculi A	53435	Bacteria	Spirochaetes	Spirochaetia	Spirochaetales	Spirochaetaceae	Treponema	Treponema paraluiscuniculi	Spirochaetes	1.68465
GCF_000217675.1	Vibrio anguillarum 775	55601	Bacteria	Proteobacteria	Gammaproteobacteria	Vibrionales	Vibrionaceae	Vibrio	Vibrio anguillarum	Gammaproteobacteria	1.68488
GCF_000217715.1	Halopiger xanaduensis SH-6	387343	Archaea	Euryarchaeota	Halobacteria	Natrialbales	Natrialbaceae	Halopiger	Halopiger xanaduensis	Natrialbales	1.6852
GCF_000217795.1	Thermodesulfatator indicus DSM 15286	171695	Bacteria	Thermodesulfobacteria	Thermodesulfobacteria	Thermodesulfobacteriales	Thermodesulfobacteriaceae	Thermodesulfatator	Thermodesulfatator indicus	other_Bacteria	1.68533
GCF_000217815.1	Pseudothermotoga thermarum DSM 5069	119394	Bacteria	Thermotogae	Thermotogae	Thermotogales	Thermotogaceae	Pseudothermotoga	Pseudothermotoga thermarum	Thermotogae	1.68574
GCF_000217835.1	Bacillus coagulans 2-6	1398	Bacteria	Firmicutes	Bacilli	Bacillales	Bacillaceae	Bacillus	Bacillus coagulans	Bacilli	1.68579
GCF_000217995.1	Methanosalsum zhilinae DSM 4017	39669	Archaea	Euryarchaeota	Methanomicrobia	Methanosarcinales	Methanosarcinaceae	Methanosalsum	Methanosalsum zhilinae	Methanosarcinales	1.68586
GCF_000218265.1	Sinorhizobium meliloti SM11	382	Bacteria	Proteobacteria	Alphaproteobacteria	Rhizobiales	Rhizobiaceae	Sinorhizobium	Sinorhizobium meliloti	Alphaproteobacteria	1.68599
GCF_000218305.1	Listeria monocytogenes M7	1639	Bacteria	Firmicutes	Bacilli	Bacillales	Listeriaceae	Listeria	Listeria monocytogenes	Bacilli	1.68605
GCF_000218545.1	Cellulomonas gilvus ATCC 13127	11	Bacteria	Actinobacteria	Actinobacteria	Micrococcales	Cellulomonadaceae	Cellulomonas	Cellulomonas gilvus	Actinobacteria	1.6861
GCF_000218565.1	Oligotropha carboxidovorans OM5 [redundant no. 2]	40137	Bacteria	Proteobacteria	Alphaproteobacteria	Rhizobiales	Bradyrhizobiaceae	Oligotropha	Oligotropha carboxidovorans	Alphaproteobacteria	1.68677
GCF_000218585.1	Oligotropha carboxidovorans OM4	40137	Bacteria	Proteobacteria	Alphaproteobacteria	Rhizobiales	Bradyrhizobiaceae	Oligotropha	Oligotropha carboxidovorans	Alphaproteobacteria	1.6868
GCF_000218625.1	Flexistipes sinusarabici DSM 4947	2352	Bacteria	Deferribacteres	Deferribacteres	Deferribacterales	Deferribacteraceae	Flexistipes	Flexistipes sinusarabici	other_Bacteria	1.68701
GCF_000218855.1	Clostridium acetobutylicum DSM 1731	1488	Bacteria	Firmicutes	Clostridia	Clostridiales	Clostridiaceae	Clostridium	Clostridium acetobutylicum	Clostridia	1.68723
GCF_000218875.1	Zymomonas mobilis subsp. pomaceae ATCC 29192	542	Bacteria	Proteobacteria	Alphaproteobacteria	Sphingomonadales	Sphingomonadaceae	Zymomonas	Zymomonas mobilis	Alphaproteobacteria	1.68729
GCF_000218895.1	Runella slithyformis DSM 19594	106	Bacteria	Bacteroidetes	Cytophagia	Cytophagales	Cytophagaceae	Runella	Runella slithyformis	Bacteroidetes	1.68731
GCF_000218915.1	Paenibacillus mucilaginosus KNP414	61624	Bacteria	Firmicutes	Bacilli	Bacillales	Paenibacillaceae	Paenibacillus	Paenibacillus mucilaginosus	Bacilli	1.68743
GCF_000219045.1	Francisella sp. TX077308	573569	Bacteria	Proteobacteria	Gammaproteobacteria	Thiotrichales	Francisellaceae	Francisella	Francisella sp. TX077308	Gammaproteobacteria	1.68793
GCF_000219105.1	Myxococcus fulvus HW-1	33	Bacteria	Proteobacteria	Deltaproteobacteria	Myxococcales	Myxococcaceae	Myxococcus	Myxococcus fulvus	Deltaproteobacteria	1.68803
GCF_000219175.1	Candidatus Moranella endobia PCIT	1048758	Bacteria	Proteobacteria	Gammaproteobacteria	Enterobacterales	Enterobacteriaceae	Candidatus Moranella	Candidatus Moranella endobia	Gammaproteobacteria	1.6886
GCF_000219215.1	Cupriavidus necator N-1	106590	Bacteria	Proteobacteria	Betaproteobacteria	Burkholderiales	Burkholderiaceae	Cupriavidus	Cupriavidus necator	Betaproteobacteria	1.68871
GCF_000219355.1	Candidatus Midichloria mitochondrii IricVA	234827	Bacteria	Proteobacteria	Alphaproteobacteria	Rickettsiales	Candidatus Midichloriaceae	Candidatus Midichloria	Candidatus Midichloria mitochondrii	Alphaproteobacteria	1.68885
GCF_000219375.1	Mycoplasma bovis Hubei-1	28903	Bacteria	Tenericutes	Mollicutes	Mycoplasmatales	Mycoplasmataceae	Mycoplasma	Mycoplasma bovis	Tenericutes	1.68929
GCF_000219455.1	Bifidobacterium longum subsp. longum KACC 91563	216816	Bacteria	Actinobacteria	Actinobacteria	Bifidobacteriales	Bifidobacteriaceae	Bifidobacterium	Bifidobacterium longum	Actinobacteria	1.68952
GCF_000219515.2	Escherichia coli PCN033	562	Bacteria	Proteobacteria	Gammaproteobacteria	Enterobacterales	Enterobacteriaceae	Escherichia	Escherichia coli	Gammaproteobacteria	1.68974
GCF_000219535.2	Brevibacillus laterosporus LMG 15441	1465	Bacteria	Firmicutes	Bacilli	Bacillales	Paenibacillaceae	Brevibacillus	Brevibacillus laterosporus	Bacilli	1.6901
GCF_000219585.1	Nitrosomonas sp. Is79A3	261292	Bacteria	Proteobacteria	Betaproteobacteria	Nitrosomonadales	Nitrosomonadaceae	Nitrosomonas	Nitrosomonas sp. Is79A3	Betaproteobacteria	1.69035
GCF_000219605.1	Pseudomonas stutzeri ATCC 17588 = LMG 11199	316	Bacteria	Proteobacteria	Gammaproteobacteria	Pseudomonadales	Pseudomonadaceae	Pseudomonas	Pseudomonas stutzeri	Gammaproteobacteria	1.69057
GCF_000219705.1	Pseudomonas putida S16	303	Bacteria	Proteobacteria	Gammaproteobacteria	Pseudomonadales	Pseudomonadaceae	Pseudomonas	Pseudomonas putida	Gammaproteobacteria	1.69071
GCF_000219725.1	Treponema caldarium DSM 7334	215591	Bacteria	Spirochaetes	Spirochaetia	Spirochaetales	Spirochaetaceae	Treponema	Treponema caldarium	Spirochaetes	1.69076
GCF_000219765.1	Streptococcus equi subsp. zooepidemicus ATCC 35246	1336	Bacteria	Firmicutes	Bacilli	Lactobacillales	Streptococcaceae	Streptococcus	Streptococcus equi	Bacilli	1.69125
GCF_000219785.1	Leuconostoc sp. C2	979982	Bacteria	Firmicutes	Bacilli	Lactobacillales	Leuconostocaceae	Leuconostoc	Leuconostoc sp. C2	Bacilli	1.69134
GCF_000219805.1	Weissella koreensis KACC 15510	165096	Bacteria	Firmicutes	Bacilli	Lactobacillales	Leuconostocaceae	Weissella	Weissella koreensis	Bacilli	1.69144
GCF_000219875.1	Alicyclobacillus acidocaldarius subsp. acidocaldarius Tc-4-1	405212	Bacteria	Firmicutes	Bacilli	Bacillales	Alicyclobacillaceae	Alicyclobacillus	Alicyclobacillus acidocaldarius	Bacilli	1.69159
GCF_000219915.2	Advenella kashmirensis WT001	310575	Bacteria	Proteobacteria	Betaproteobacteria	Burkholderiales	Alcaligenaceae	Advenella	Advenella kashmirensis	Betaproteobacteria	1.69165
GCF_000220025.2	Pseudomonas aeruginosa AES-1R	287	Bacteria	Proteobacteria	Gammaproteobacteria	Pseudomonadales	Pseudomonadaceae	Pseudomonas	Pseudomonas aeruginosa	Gammaproteobacteria	1.69168
GCF_000220105.1	Chlamydia trachomatis L2c	813	Bacteria	Chlamydiae	Chlamydiia	Chlamydiales	Chlamydiaceae	Chlamydia	Chlamydia trachomatis	Chlamydiae	1.69216
GCF_000220135.1	Bifidobacterium breve UCC2003	1685	Bacteria	Actinobacteria	Actinobacteria	Bifidobacteriales	Bifidobacteriaceae	Bifidobacterium	Bifidobacterium breve	Actinobacteria	1.6926
GCF_000220485.1	Klebsiella pneumoniae KCTC 2242	573	Bacteria	Proteobacteria	Gammaproteobacteria	Enterobacterales	Enterobacteriaceae	Klebsiella	Klebsiella pneumoniae	Gammaproteobacteria	1.69298
GCF_000220625.1	Capnocytophaga canimorsus Cc5	28188	Bacteria	Bacteroidetes	Flavobacteriia	Flavobacteriales	Flavobacteriaceae	Capnocytophaga	Capnocytophaga canimorsus	Bacteroidetes	1.69309
GCF_000220645.1	Methanococcus maripaludis X1	39152	Archaea	Euryarchaeota	Methanococci	Methanococcales	Methanococcaceae	Methanococcus	Methanococcus maripaludis	Methanococcales	1.69311
GCF_000220885.1	Bifidobacterium animalis subsp. lactis CNCM I-2494	28025	Bacteria	Actinobacteria	Actinobacteria	Bifidobacteriales	Bifidobacteriaceae	Bifidobacterium	Bifidobacterium animalis	Actinobacteria	1.69327
GCF_000220945.1	Amycolatopsis mediterranei S699	33910	Bacteria	Actinobacteria	Actinobacteria	Pseudonocardiales	Pseudonocardiaceae	Amycolatopsis	Amycolatopsis mediterranei	Actinobacteria	1.69379
GCF_000221005.1	Brucella pinnipedialis B2/94	120576	Bacteria	Proteobacteria	Alphaproteobacteria	Rhizobiales	Brucellaceae	Brucella	Brucella pinnipedialis	Alphaproteobacteria	1.69419
GCF_000221025.1	Acidithiobacillus caldus SM-1	33059	Bacteria	Proteobacteria	Acidithiobacillia	Acidithiobacillales	Acidithiobacillaceae	Acidithiobacillus	Acidithiobacillus caldus	Acidithiobacillia	1.69428
GCF_000221045.1	Collimonas fungivorans Ter331	158899	Bacteria	Proteobacteria	Betaproteobacteria	Burkholderiales	Oxalobacteraceae	Collimonas	Collimonas fungivorans	Betaproteobacteria	1.69452
GCF_000221185.1	Thermococcus sp. 4557	1042877	Archaea	Euryarchaeota	Thermococci	Thermococcales	Thermococcaceae	Thermococcus	Thermococcus sp. 4557	Thermococcales	1.69452
GCF_000221205.1	Rickettsia heilongjiangensis 054	226665	Bacteria	Proteobacteria	Alphaproteobacteria	Rickettsiales	Rickettsiaceae	Rickettsia	Rickettsia heilongjiangensis	Alphaproteobacteria	1.69473
GCF_000221625.1	Corynebacterium pseudotuberculosis PAT10	1719	Bacteria	Actinobacteria	Actinobacteria	Corynebacteriales	Corynebacteriaceae	Corynebacterium	Corynebacterium pseudotuberculosis	Actinobacteria	1.69506
GCF_000221645.1	Bacillus amyloliquefaciens XH7	1390	Bacteria	Firmicutes	Bacilli	Bacillales	Bacillaceae	Bacillus	Bacillus amyloliquefaciens	Bacilli	1.69542
GCF_000221965.1	Xanthomonas campestris pv. raphani 756C	339	Bacteria	Proteobacteria	Gammaproteobacteria	Xanthomonadales	Xanthomonadaceae	Xanthomonas	Xanthomonas campestris	Gammaproteobacteria	1.69554
GCF_000221985.1	Streptococcus pseudopneumoniae IS7493	257758	Bacteria	Firmicutes	Bacilli	Lactobacillales	Streptococcaceae	Streptococcus	Streptococcus pseudopneumoniae	Bacilli	1.69564
GCF_000222305.1	Borreliella bissettii DN127	64897	Bacteria	Spirochaetes	Spirochaetia	Spirochaetales	Borreliaceae	Borreliella	Borreliella bissettii	Spirochaetes	1.69567
GCF_000222485.1	Cyclobacterium marinum DSM 745	104	Bacteria	Bacteroidetes	Cytophagia	Cytophagales	Cyclobacteriaceae	Cyclobacterium	Cyclobacterium marinum	Bacteroidetes	1.69576
GCF_000222835.1	Borrelia afzelii PKo	29518	Bacteria	Spirochaetes	Spirochaetia	Spirochaetales	Borreliaceae	Borreliella	Borreliella afzelii	Spirochaetes	1.69577
GCF_000222975.1	Yersinia pestis A1122	632	Bacteria	Proteobacteria	Gammaproteobacteria	Enterobacterales	Yersiniaceae	Yersinia	Yersinia pestis	Gammaproteobacteria	1.6959
GCF_000223195.1	Brucella suis 1330 [redundant no. 2]	29461	Bacteria	Proteobacteria	Alphaproteobacteria	Rhizobiales	Brucellaceae	Brucella	Brucella suis	Alphaproteobacteria	1.69617
GCF_000223215.1	Brachyspira intermedia PWS/A	84377	Bacteria	Spirochaetes	Spirochaetia	Brachyspirales	Brachyspiraceae	Brachyspira	Brachyspira intermedia	Spirochaetes	1.69632
GCF_000223375.1	Ketogulonicigenium vulgare WSH-001	92945	Bacteria	Proteobacteria	Alphaproteobacteria	Rhodobacterales	Rhodobacteraceae	Ketogulonicigenium	Ketogulonicigenium vulgare	Alphaproteobacteria	1.69656
GCF_000223395.1	Pyrolobus fumarii 1A	54252	Archaea	Crenarchaeota	Thermoprotei	Desulfurococcales	Pyrodictiaceae	Pyrolobus	Pyrolobus fumarii	Desulfurococcales	1.69673
GCF_000223885.1	Stenotrophomonas maltophilia JV3	40324	Bacteria	Proteobacteria	Gammaproteobacteria	Xanthomonadales	Xanthomonadaceae	Stenotrophomonas	Stenotrophomonas maltophilia	Gammaproteobacteria	1.69678
GCF_000223905.1	Haloarcula hispanica ATCC 33960	51589	Archaea	Euryarchaeota	Halobacteria	Halobacteriales	Halobacteriaceae	Haloarcula	Haloarcula hispanica	Halobacteriales	1.69688
GCF_000224005.2	Marichromatium purpuratum 984	37487	Bacteria	Proteobacteria	Gammaproteobacteria	Chromatiales	Chromatiaceae	Marichromatium	Marichromatium purpuratum	Gammaproteobacteria	1.69701
GCF_000224085.1	Muricauda ruestringensis DSM 13258	111501	Bacteria	Bacteroidetes	Flavobacteriia	Flavobacteriales	Flavobacteriaceae	Muricauda	Muricauda ruestringensis	Bacteroidetes	1.69705
GCF_000224105.1	Mycoplasma putrefaciens KS1	2123	Bacteria	Tenericutes	Mollicutes	Mycoplasmatales	Mycoplasmataceae	Mycoplasma	Mycoplasma putrefaciens	Tenericutes	1.69712
GCF_000224435.1	Mycobacterium tuberculosis CTRI-2	1773	Bacteria	Actinobacteria	Actinobacteria	Corynebacteriales	Mycobacteriaceae	Mycobacterium	Mycobacterium tuberculosis	Actinobacteria	1.69771
GCF_000224475.1	halophilic archaeon DL31	756883	Archaea	-	-	-	-	-	halophilic archaeon DL31	other_Archaea	1.69827
GCF_000224535.1	Helicobacter pylori Puno120	210	Bacteria	Proteobacteria	Epsilonproteobacteria	Campylobacterales	Helicobacteraceae	Helicobacter	Helicobacter pylori	Epsilonproteobacteria	1.69828
GCF_000224555.1	Helicobacter pylori Puno135	210	Bacteria	Proteobacteria	Epsilonproteobacteria	Campylobacterales	Helicobacteraceae	Helicobacter	Helicobacter pylori	Epsilonproteobacteria	1.69847
GCF_000224575.1	Helicobacter pylori SNT49	210	Bacteria	Proteobacteria	Epsilonproteobacteria	Campylobacterales	Helicobacteraceae	Helicobacter	Helicobacter pylori	Epsilonproteobacteria	1.69894
GCF_000224675.1	Enterobacter asburiae LF7a	61645	Bacteria	Proteobacteria	Gammaproteobacteria	Enterobacterales	Enterobacteriaceae	Enterobacter	Enterobacter asburiae	Gammaproteobacteria	1.69913
GCF_000224745.1	Rhodothermus marinus SG0.5JP17-172	29549	Bacteria	Bacteroidetes	-	Bacteroidetes Order II. Incertae sedis	Rhodothermaceae	Rhodothermus	Rhodothermus marinus	Bacteroidetes	1.69913
GCF_000224965.2	Bifidobacterium animalis subsp. lactis BLC1	28025	Bacteria	Actinobacteria	Actinobacteria	Bifidobacteriales	Bifidobacteriaceae	Bifidobacterium	Bifidobacterium animalis	Actinobacteria	1.69936
GCF_000224985.1	Lactobacillus ruminis ATCC 27782	1623	Bacteria	Firmicutes	Bacilli	Lactobacillales	Lactobacillaceae	Lactobacillus	Lactobacillus ruminis	Bacilli	1.6997
GCF_000225265.1	Bacillus megaterium WSH-002	1404	Bacteria	Firmicutes	Bacilli	Bacillales	Bacillaceae	Bacillus	Bacillus megaterium	Bacilli	1.70004
GCF_000225325.1	Lactobacillus sanfranciscensis TMW 1.1304	1625	Bacteria	Firmicutes	Bacilli	Lactobacillales	Lactobacillaceae	Lactobacillus	Lactobacillus sanfranciscensis	Bacilli	1.70028
GCF_000225345.1	Roseburia hominis A2-183	301301	Bacteria	Firmicutes	Clostridia	Clostridiales	Lachnospiraceae	Roseburia	Roseburia hominis	Clostridia	1.70067
GCF_000225445.1	Buchnera aphidicola str. Ak (Acyrthosiphon kondoi)	9	Bacteria	Proteobacteria	Gammaproteobacteria	Enterobacterales	Erwiniaceae	Buchnera	Buchnera aphidicola	Gammaproteobacteria	1.70075
GCF_000225465.1	Buchnera aphidicola str. Ua (Uroleucon ambrosiae)	9	Bacteria	Proteobacteria	Gammaproteobacteria	Enterobacterales	Erwiniaceae	Buchnera	Buchnera aphidicola	Gammaproteobacteria	1.7009
GCF_000225915.1	Xanthomonas axonopodis pv. citrumelo F1	366650	Bacteria	Proteobacteria	Gammaproteobacteria	Xanthomonadales	Xanthomonadaceae	Xanthomonas	Xanthomonas alfalfae	Gammaproteobacteria	1.70146
GCF_000225955.1	Rhodospirillum rubrum F11	1085	Bacteria	Proteobacteria	Alphaproteobacteria	Rhodospirillales	Rhodospirillaceae	Rhodospirillum	Rhodospirillum rubrum	Alphaproteobacteria	1.70166
GCF_000226035.2	Pseudomonas putida B6-2	303	Bacteria	Proteobacteria	Gammaproteobacteria	Pseudomonadales	Pseudomonadaceae	Pseudomonas	Pseudomonas putida	Gammaproteobacteria	1.70173
GCF_000226155.1	Pseudomonas aeruginosa M18	287	Bacteria	Proteobacteria	Gammaproteobacteria	Pseudomonadales	Pseudomonadaceae	Pseudomonas	Pseudomonas aeruginosa	Gammaproteobacteria	1.70206
GCF_000226275.1	Acinetobacter baumannii MDR-ZJ06	470	Bacteria	Proteobacteria	Gammaproteobacteria	Pseudomonadales	Moraxellaceae	Acinetobacter	Acinetobacter baumannii	Gammaproteobacteria	1.70263
GCF_000226295.1	Chloracidobacterium thermophilum B	458033	Bacteria	Acidobacteria	Blastocatellia	-	-	Chloracidobacterium	Chloracidobacterium thermophilum	Acidobacteria	1.70275
GCF_000226315.1	Micavibrio aeruginosavorus ARL-13	349221	Bacteria	Proteobacteria	Alphaproteobacteria	-	-	Micavibrio	Micavibrio aeruginosavorus	Alphaproteobacteria	1.70289
GCF_000226565.1	Glaciecola nitratireducens FR1064	300231	Bacteria	Proteobacteria	Gammaproteobacteria	Alteromonadales	Alteromonadaceae	Glaciecola	Glaciecola nitratireducens	Gammaproteobacteria	1.70296
GCF_000226605.1	Chlamydia trachomatis A2497	813	Bacteria	Chlamydiae	Chlamydiia	Chlamydiales	Chlamydiaceae	Chlamydia	Chlamydia trachomatis	Chlamydiae	1.70301
GCF_000226625.1	Taylorella asinigenitalis MCE3	84590	Bacteria	Proteobacteria	Betaproteobacteria	Burkholderiales	Alcaligenaceae	Taylorella	Taylorella asinigenitalis	Betaproteobacteria	1.70348
GCF_000227175.1	Corynebacterium pseudotuberculosis 42/02-A	1719	Bacteria	Actinobacteria	Actinobacteria	Corynebacteriales	Corynebacteriaceae	Corynebacterium	Corynebacterium pseudotuberculosis	Actinobacteria	1.7037
GCF_000227465.1	Bacillus subtilis subsp. spizizenii TU-B-10	1423	Bacteria	Firmicutes	Bacilli	Bacillales	Bacillaceae	Bacillus	Bacillus subtilis	Bacilli	1.70398
GCF_000227485.1	Bacillus subtilis subsp. subtilis str. RO-NN-1	1423	Bacteria	Firmicutes	Bacilli	Bacillales	Bacillaceae	Bacillus	Bacillus subtilis	Bacilli	1.70399
GCF_000227605.1	Corynebacterium pseudotuberculosis CIP 52.97	1719	Bacteria	Actinobacteria	Actinobacteria	Corynebacteriales	Corynebacteriaceae	Corynebacterium	Corynebacterium pseudotuberculosis	Actinobacteria	1.70461
GCF_000227625.1	Escherichia coli O7:K1 str. CE10	562	Bacteria	Proteobacteria	Gammaproteobacteria	Enterobacterales	Enterobacteriaceae	Escherichia	Escherichia coli	Gammaproteobacteria	1.70461
GCF_000227645.1	Brucella melitensis NI	29459	Bacteria	Proteobacteria	Alphaproteobacteria	Rhizobiales	Brucellaceae	Brucella	Brucella melitensis	Alphaproteobacteria	1.70468
GCF_000227665.2	Thioalkalimicrobium aerophilum AL3	92245	Bacteria	Proteobacteria	Gammaproteobacteria	Thiotrichales	Piscirickettsiaceae	Thioalkalimicrobium	Thioalkalimicrobium aerophilum	Gammaproteobacteria	1.70474
GCF_000227685.2	Thioalkalivibrio paradoxus ARh 1	108010	Bacteria	Proteobacteria	Gammaproteobacteria	Chromatiales	Ectothiorhodospiraceae	Thioalkalivibrio	Thioalkalivibrio paradoxus	Gammaproteobacteria	1.70509
GCF_000227705.2	Thermobacillus composti KWC4	377615	Bacteria	Firmicutes	Bacilli	Bacillales	Paenibacillaceae	Thermobacillus	Thermobacillus composti	Bacilli	1.70515
GCF_000227745.2	Thiocystis violascens DSM 198	73141	Bacteria	Proteobacteria	Gammaproteobacteria	Chromatiales	Chromatiaceae	Thiocystis	Thiocystis violascens	Gammaproteobacteria	1.70519
GCF_000230275.1	Acidaminococcus intestini RyC-MR95	187327	Bacteria	Firmicutes	Negativicutes	Acidaminococcales	Acidaminococcaceae	Acidaminococcus	Acidaminococcus intestini	Negativicutes	1.70539
GCF_000230295.1	Streptococcus pyogenes Alab49	1314	Bacteria	Firmicutes	Bacilli	Lactobacillales	Streptococcaceae	Streptococcus	Streptococcus pyogenes	Bacilli	1.70576
GCF_000230555.1	Pelagibacterium halotolerans B2	531813	Bacteria	Proteobacteria	Alphaproteobacteria	Rhizobiales	Hyphomicrobiaceae	Pelagibacterium	Pelagibacterium halotolerans	Alphaproteobacteria	1.70582
GCF_000230655.2	Thermotoga maritima MSB8 [redundant no. 2]	2336	Bacteria	Thermotogae	Thermotogae	Thermotogales	Thermotogaceae	Thermotoga	Thermotoga maritima	Thermotogae	1.70592
GCF_000230695.2	Rhodanobacter denitrificans strain=2APBS1	666685	Bacteria	Proteobacteria	Gammaproteobacteria	Xanthomonadales	Rhodanobacteraceae	Rhodanobacter	Rhodanobacter denitrificans	Gammaproteobacteria	1.70597
GCF_000230715.2	Natronobacterium gregoryi SP2	44930	Archaea	Euryarchaeota	Halobacteria	Natrialbales	Natrialbaceae	Natronobacterium	Natronobacterium gregoryi	Natrialbales	1.70607
GCF_000230735.2	Natrinema pellirubrum DSM 15624	69525	Archaea	Euryarchaeota	Halobacteria	Natrialbales	Natrialbaceae	Natrinema	Natrinema pellirubrum	Natrialbales	1.70613
GCF_000230895.2	Mycobacterium rhodesiae NBB3	36814	Bacteria	Actinobacteria	Actinobacteria	Corynebacteriales	Mycobacteriaceae	Mycobacterium	Mycobacterium rhodesiae	Actinobacteria	1.70634
GCF_000230955.2	Halobacterium sp. DL1	751944	Archaea	Euryarchaeota	Halobacteria	Halobacteriales	Halobacteriaceae	Halobacterium	Halobacterium sp. DL1	Halobacteriales	1.70658
GCF_000230975.2	Hyphomicrobium denitrificans 1NES1	53399	Bacteria	Proteobacteria	Alphaproteobacteria	Rhizobiales	Hyphomicrobiaceae	Hyphomicrobium	Hyphomicrobium denitrificans	Alphaproteobacteria	1.70662
GCF_000230995.2	Mesorhizobium australicum WSM2073	536018	Bacteria	Proteobacteria	Alphaproteobacteria	Rhizobiales	Phyllobacteriaceae	Mesorhizobium	Mesorhizobium australicum	Alphaproteobacteria	1.70663
GCF_000231015.2	Desulfurococcus fermentans DSM 16532	228748	Archaea	Crenarchaeota	Thermoprotei	Desulfurococcales	Desulfurococcaceae	Desulfurococcus	Desulfurococcus fermentans	Desulfurococcales	1.70667
GCF_000231175.1	Leptospira interrogans serovar Lai str. IPAV	173	Bacteria	Spirochaetes	Spirochaetia	-	Leptospiraceae	Leptospira	Leptospira interrogans	Spirochaetes	1.70697
GCF_000231215.1	Propionibacterium acnes ATCC 11828	1747	Bacteria	Actinobacteria	Actinobacteria	Propionibacteriales	Propionibacteriaceae	Propionibacterium	Propionibacterium acnes	Actinobacteria	1.70701
GCF_000231385.2	Desulfosporosinus meridiei DSM 13257	79209	Bacteria	Firmicutes	Clostridia	Clostridiales	Peptococcaceae	Desulfosporosinus	Desulfosporosinus meridiei	Clostridia	1.70704
GCF_000231405.2	Desulfitobacterium metallireducens DSM 15288	142877	Bacteria	Firmicutes	Clostridia	Clostridiales	Peptococcaceae	Desulfitobacterium	Desulfitobacterium metallireducens	Clostridia	1.70739
GCF_000231865.1	Streptococcus suis SS12	1307	Bacteria	Firmicutes	Bacilli	Lactobacillales	Streptococcaceae	Streptococcus	Streptococcus suis	Bacilli	1.70742
GCF_000231885.1	Streptococcus suis D9	1307	Bacteria	Firmicutes	Bacilli	Lactobacillales	Streptococcaceae	Streptococcus	Streptococcus suis	Bacilli	1.70744
GCF_000231905.1	Streptococcus suis D12	1307	Bacteria	Firmicutes	Bacilli	Lactobacillales	Streptococcaceae	Streptococcus	Streptococcus suis	Bacilli	1.70838
GCF_000231925.1	Streptococcus suis ST1	1307	Bacteria	Firmicutes	Bacilli	Lactobacillales	Streptococcaceae	Streptococcus	Streptococcus suis	Bacilli	1.70883
GCF_000233435.1	Blattabacterium sp. (Mastotermes darwiniensis) str. MADAR	39768	Bacteria	Bacteroidetes	Flavobacteriia	Flavobacteriales	Blattabacteriaceae	Blattabacterium	Blattabacterium sp. (Mastotermes darwiniensis)	Bacteroidetes	1.70908
GCF_000233575.1	Streptococcus suis A7	1307	Bacteria	Firmicutes	Bacilli	Lactobacillales	Streptococcaceae	Streptococcus	Streptococcus suis	Bacilli	1.7091
GCF_000233595.1	Pantoea ananatis PA13	553	Bacteria	Proteobacteria	Gammaproteobacteria	Enterobacterales	Erwiniaceae	Pantoea	Pantoea ananatis	Gammaproteobacteria	1.70911
GCF_000233715.2	Desulfotomaculum gibsoniae DSM 7213	102134	Bacteria	Firmicutes	Clostridia	Clostridiales	Peptococcaceae	Desulfotomaculum	Desulfotomaculum gibsoniae	Clostridia	1.70954
GCF_000233735.1	Corynebacterium pseudotuberculosis 1/06-A	1719	Bacteria	Actinobacteria	Actinobacteria	Corynebacteriales	Corynebacteriaceae	Corynebacterium	Corynebacterium pseudotuberculosis	Actinobacteria	1.70961
GCF_000233755.1	Lactobacillus rhamnosus ATCC 8530	47715	Bacteria	Firmicutes	Bacilli	Lactobacillales	Lactobacillaceae	Lactobacillus	Lactobacillus rhamnosus	Bacilli	1.70976
GCF_000233775.1	Thermovirga lienii DSM 17291	336261	Bacteria	Synergistetes	Synergistia	Synergistales	Synergistaceae	Thermovirga	Thermovirga lienii	Synergistetes	1.70992
GCF_000233875.1	Escherichia coli str. 'clone D i2'	562	Bacteria	Proteobacteria	Gammaproteobacteria	Enterobacterales	Enterobacteriaceae	Escherichia	Escherichia coli	Gammaproteobacteria	1.71024
GCF_000233895.1	Escherichia coli str. 'clone D i14'	562	Bacteria	Proteobacteria	Gammaproteobacteria	Enterobacterales	Enterobacteriaceae	Escherichia	Escherichia coli	Gammaproteobacteria	1.71025
GCF_000233915.3	Pseudoxanthomonas spadix BD-a59	415229	Bacteria	Proteobacteria	Gammaproteobacteria	Xanthomonadales	Xanthomonadaceae	Pseudoxanthomonas	Pseudoxanthomonas spadix	Gammaproteobacteria	1.71044
GCF_000234725.1	Mycobacterium bovis BCG str. Mexico	1765	Bacteria	Actinobacteria	Actinobacteria	Corynebacteriales	Mycobacteriaceae	Mycobacterium	Mycobacterium bovis	Actinobacteria	1.71134
GCF_000234745.1	Pasteurella multocida 36950	747	Bacteria	Proteobacteria	Gammaproteobacteria	Pasteurellales	Pasteurellaceae	Pasteurella	Pasteurella multocida	Gammaproteobacteria	1.71176
GCF_000234825.3	Leuconostoc mesenteroides subsp. mesenteroides J18	1245	Bacteria	Firmicutes	Bacilli	Lactobacillales	Leuconostocaceae	Leuconostoc	Leuconostoc mesenteroides	Bacilli	1.71192
GCF_000235405.2	Fervidobacterium pennivorans DSM 9078	93466	Bacteria	Thermotogae	Thermotogae	Thermotogales	Fervidobacteriaceae	Fervidobacterium	Fervidobacterium pennivorans	Thermotogae	1.71194
GCF_000235545.1	Salmonella enterica subsp. enterica serovar Gallinarum/pullorum str. RKS5078	28901	Bacteria	Proteobacteria	Gammaproteobacteria	Enterobacterales	Enterobacteriaceae	Salmonella	Salmonella enterica	Gammaproteobacteria	1.71214
GCF_000235565.1	Methanosaeta harundinacea 6Ac	301375	Archaea	Euryarchaeota	Methanomicrobia	Methanosarcinales	Methanosaetaceae	Methanosaeta	Methanosaeta harundinacea	Methanosarcinales	1.7123
GCF_000235585.1	Paenibacillus terrae HPL-003	159743	Bacteria	Firmicutes	Bacilli	Bacillales	Paenibacillaceae	Paenibacillus	Paenibacillus terrae	Bacilli	1.71259
GCF_000235605.1	Desulfosporosinus orientis DSM 765	1563	Bacteria	Firmicutes	Clostridia	Clostridiales	Peptococcaceae	Desulfosporosinus	Desulfosporosinus orientis	Clostridia	1.71286
GCF_000235765.1	Enterobacter cloacae subsp. dissolvens SDM	550	Bacteria	Proteobacteria	Gammaproteobacteria	Enterobacterales	Enterobacteriaceae	Enterobacter	Enterobacter cloacae	Gammaproteobacteria	1.7134
GCF_000236065.1	Burkholderia sp. YI23	1097668	Bacteria	Proteobacteria	Betaproteobacteria	Burkholderiales	Burkholderiaceae	Burkholderia	Burkholderia sp. YI23	Betaproteobacteria	1.71368
GCF_000236215.2	Burkholderia cenocepacia H111	95486	Bacteria	Proteobacteria	Betaproteobacteria	Burkholderiales	Burkholderiaceae	Burkholderia	Burkholderia cenocepacia	Betaproteobacteria	1.7142
GCF_000236255.1	Brucella suis VBI22	29461	Bacteria	Proteobacteria	Alphaproteobacteria	Rhizobiales	Brucellaceae	Brucella	Brucella suis	Alphaproteobacteria	1.71446
GCF_000236405.1	Blattabacterium sp. (Cryptocercus punctulatus) str. Cpu	164514	Bacteria	Bacteroidetes	Flavobacteriia	Flavobacteriales	Blattabacteriaceae	Blattabacterium	Blattabacterium punctulatus	Bacteroidetes	1.71453
GCF_000236475.1	Lactococcus lactis subsp. cremoris A76	1358	Bacteria	Firmicutes	Bacilli	Lactobacillales	Streptococcaceae	Lactococcus	Lactococcus lactis	Bacilli	1.71454
GCF_000236585.1	Thermus sp. CCB_US3_UF1	1111069	Bacteria	Deinococcus-Thermus	Deinococci	Thermales	Thermaceae	Thermus	Thermus sp. CCB_US3_UF1	Deinococcus-Thermus	1.71467
GCF_000236605.1	Geobacillus thermoleovorans CCB_US3_UF5	33941	Bacteria	Firmicutes	Bacilli	Bacillales	Bacillaceae	Geobacillus	Geobacillus thermoleovorans	Bacilli	1.715
GCF_000236665.1	Dechlorosoma suillum PS	146939	Bacteria	Proteobacteria	Betaproteobacteria	Rhodocyclales	Rhodocyclaceae	Azospira	Azospira oryzae	Betaproteobacteria	1.71502
GCF_000236685.1	Sphaerochaeta pleomorpha str. Grapes	1131707	Bacteria	Spirochaetes	Spirochaetia	Spirochaetales	Spirochaetaceae	Sphaerochaeta	Sphaerochaeta pleomorpha	Spirochaetes	1.71551
GCF_000236705.1	Owenweeksia hongkongensis DSM 17368	253245	Bacteria	Bacteroidetes	Flavobacteriia	Flavobacteriales	Cryomorphaceae	Owenweeksia	Owenweeksia hongkongensis	Bacteroidetes	1.71566
GCF_000236925.1	Staphylococcus argenteus strain=MSHR1132	985002	Bacteria	Firmicutes	Bacilli	Bacillales	Staphylococcaceae	Staphylococcus	Staphylococcus argenteus	Bacilli	1.71587
GCF_000237065.1	Pseudomonas fluorescens F113	294	Bacteria	Proteobacteria	Gammaproteobacteria	Pseudomonadales	Pseudomonadaceae	Pseudomonas	Pseudomonas fluorescens	Gammaproteobacteria	1.71644
GCF_000237085.1	[Clostridium] clariflavum DSM 19732	288965	Bacteria	Firmicutes	Clostridia	Clostridiales	Ruminococcaceae	Ruminiclostridium	[Clostridium] clariflavum	Clostridia	1.71644
GCF_000237125.1	Staphylococcus aureus subsp. aureus M013	1280	Bacteria	Firmicutes	Bacilli	Bacillales	Staphylococcaceae	Staphylococcus	Staphylococcus aureus	Bacilli	1.71658
GCF_000237145.1	Actinoplanes sp. SE50/110	134676	Bacteria	Actinobacteria	Actinobacteria	Micromonosporales	Micromonosporaceae	Actinoplanes	Actinoplanes sp. SE50/110	Actinobacteria	1.71675
GCF_000237205.1	Simkania negevensis Z	83561	Bacteria	Chlamydiae	Chlamydiia	Chlamydiales	Simkaniaceae	Simkania	Simkania negevensis	Chlamydiae	1.71677
GCF_000237265.1	Staphylococcus aureus subsp. aureus LGA251	1280	Bacteria	Firmicutes	Bacilli	Bacillales	Staphylococcaceae	Staphylococcus	Staphylococcus aureus	Bacilli	1.71698
GCF_000237305.1	Streptomyces cattleya NRRL 8057 = DSM 46488	29303	Bacteria	Actinobacteria	Actinobacteria	Streptomycetales	Streptomycetaceae	Streptomyces	Streptomyces cattleya	Actinobacteria	1.71703
GCF_000237325.1	Paenibacillus polymyxa M1	1406	Bacteria	Firmicutes	Bacilli	Bacillales	Paenibacillaceae	Paenibacillus	Paenibacillus polymyxa	Bacilli	1.71715
GCF_000237845.1	Rickettsia slovaca 13-B	35794	Bacteria	Proteobacteria	Alphaproteobacteria	Rickettsiales	Rickettsiaceae	Rickettsia	Rickettsia slovaca	Alphaproteobacteria	1.71738
GCF_000237865.1	Haloquadratum walsbyi C23	293091	Archaea	Euryarchaeota	Halobacteria	Haloferacales	Haloferacaceae	Haloquadratum	Haloquadratum walsbyi	Haloferacales	1.71836
GCF_000237995.1	Pediococcus claussenii ATCC BAA-344	187452	Bacteria	Firmicutes	Bacilli	Lactobacillales	Lactobacillaceae	Pediococcus	Pediococcus claussenii	Bacilli	1.7185
GCF_000238175.1	Brucella abortus A13334	235	Bacteria	Proteobacteria	Alphaproteobacteria	Rhizobiales	Brucellaceae	Brucella	Brucella abortus	Alphaproteobacteria	1.71861
GCF_000238195.1	Brucella canis HSK A52141	36855	Bacteria	Proteobacteria	Alphaproteobacteria	Rhizobiales	Brucellaceae	Brucella	Brucella canis	Alphaproteobacteria	1.71884
GCF_000238215.1	Tannerella forsythia 92A2	28112	Bacteria	Bacteroidetes	Bacteroidia	Bacteroidales	Porphyromonadaceae	Tannerella	Tannerella forsythia	Bacteroidetes	1.71895
GCF_000238995.1	Mycoplasma haemocanis str. Illinois	136241	Bacteria	Tenericutes	Mollicutes	Mycoplasmatales	Mycoplasmataceae	Mycoplasma	Mycoplasma haemocanis	Tenericutes	1.71905
GCF_000239175.1	Legionella pneumophila subsp. pneumophila ATCC 43290	446	Bacteria	Proteobacteria	Gammaproteobacteria	Legionellales	Legionellaceae	Legionella	Legionella pneumophila	Gammaproteobacteria	1.71916
GCF_000239195.1	Bacillus cereus F837/76	1396	Bacteria	Firmicutes	Bacilli	Bacillales	Bacillaceae	Bacillus	Bacillus cereus	Bacilli	1.7193
GCF_000239235.1	Staphylococcus aureus subsp. aureus 11819-97	1280	Bacteria	Firmicutes	Bacilli	Bacillales	Staphylococcaceae	Staphylococcus	Staphylococcus aureus	Bacilli	1.71962
GCF_000239475.1	Borrelia garinii BgVir	29519	Bacteria	Spirochaetes	Spirochaetia	Spirochaetales	Borreliaceae	Borreliella	Borreliella garinii	Spirochaetes	1.71964
GCF_000239975.1	Enterobacter cloacae EcWSU1	550	Bacteria	Proteobacteria	Gammaproteobacteria	Enterobacterales	Enterobacteriaceae	Enterobacter	Enterobacter cloacae	Gammaproteobacteria	1.71969
GCF_000240015.1	Propionibacterium acnes TypeIA2 P.acn33	1747	Bacteria	Actinobacteria	Actinobacteria	Propionibacteriales	Propionibacteriaceae	Propionibacterium	Propionibacterium acnes	Actinobacteria	1.71982
GCF_000240035.1	Propionibacterium acnes TypeIA2 P.acn17	1747	Bacteria	Actinobacteria	Actinobacteria	Propionibacteriales	Propionibacteriaceae	Propionibacterium	Propionibacterium acnes	Actinobacteria	1.71982
GCF_000240055.1	Propionibacterium acnes TypeIA2 P.acn31	1747	Bacteria	Actinobacteria	Actinobacteria	Propionibacteriales	Propionibacteriaceae	Propionibacterium	Propionibacterium acnes	Actinobacteria	1.71997
GCF_000240075.2	Flavobacterium columnare ATCC 49512	996	Bacteria	Bacteroidetes	Flavobacteriia	Flavobacteriales	Flavobacteriaceae	Flavobacterium	Flavobacterium columnare	Bacteroidetes	1.72022
GCF_000240165.1	Streptomyces cattleya NRRL 8057 = DSM 46488 [redundant no. 2]	29303	Bacteria	Actinobacteria	Actinobacteria	Streptomycetales	Streptomycetaceae	Streptomyces	Streptomyces cattleya	Actinobacteria	1.72066
GCF_000240185.1	Klebsiella pneumoniae subsp. pneumoniae HS11286	573	Bacteria	Proteobacteria	Gammaproteobacteria	Enterobacterales	Enterobacteriaceae	Klebsiella	Klebsiella pneumoniae	Gammaproteobacteria	1.72066
GCF_000240325.1	Klebsiella michiganensis strain=KCTC 1686	1134687	Bacteria	Proteobacteria	Gammaproteobacteria	Enterobacterales	Enterobacteriaceae	Klebsiella	Klebsiella michiganensis	Gammaproteobacteria	1.72068
GCF_000241025.1	Aggregatibacter actinomycetemcomitans ANH9381	714	Bacteria	Proteobacteria	Gammaproteobacteria	Pasteurellales	Pasteurellaceae	Aggregatibacter	Aggregatibacter actinomycetemcomitans	Gammaproteobacteria	1.7209
GCF_000241125.1	Mycoplasma hyorhinis GDL-1	2100	Bacteria	Tenericutes	Mollicutes	Mycoplasmatales	Mycoplasmataceae	Mycoplasma	Mycoplasma hyorhinis	Tenericutes	1.72156
GCF_000241385.1	Vibrio sp. EJY3	1116375	Bacteria	Proteobacteria	Gammaproteobacteria	Vibrionales	Vibrionaceae	Vibrio	Vibrio sp. EJY3	Gammaproteobacteria	1.72209
GCF_000241585.2	Acetobacter pasteurianus NBRC 101655	438	Bacteria	Proteobacteria	Alphaproteobacteria	Rhodospirillales	Acetobacteraceae	Acetobacter	Acetobacter pasteurianus	Alphaproteobacteria	1.72223
GCF_000241855.1	Corynebacterium pseudotuberculosis 3/99-5	1719	Bacteria	Actinobacteria	Actinobacteria	Corynebacteriales	Corynebacteriaceae	Corynebacterium	Corynebacterium pseudotuberculosis	Actinobacteria	1.72228
GCF_000241875.1	Corynebacterium diphtheriae 31A	1717	Bacteria	Actinobacteria	Actinobacteria	Corynebacteriales	Corynebacteriaceae	Corynebacterium	Corynebacterium diphtheriae	Actinobacteria	1.72243
GCF_000241895.1	Corynebacterium diphtheriae 241	1717	Bacteria	Actinobacteria	Actinobacteria	Corynebacteriales	Corynebacteriaceae	Corynebacterium	Corynebacterium diphtheriae	Actinobacteria	1.72249
GCF_000241915.1	Corynebacterium diphtheriae INCA 402	1717	Bacteria	Actinobacteria	Actinobacteria	Corynebacteriales	Corynebacteriaceae	Corynebacterium	Corynebacterium diphtheriae	Actinobacteria	1.72272
GCF_000241935.1	Corynebacterium diphtheriae BH8	1717	Bacteria	Actinobacteria	Actinobacteria	Corynebacteriales	Corynebacteriaceae	Corynebacterium	Corynebacterium diphtheriae	Actinobacteria	1.72339
GCF_000242255.2	Frateuria aurantia DSM 6220	81475	Bacteria	Proteobacteria	Gammaproteobacteria	Xanthomonadales	Rhodanobacteraceae	Frateuria	Frateuria aurantia	Gammaproteobacteria	1.72344
GCF_000242335.1	Prevotella dentalis DSM 3688	52227	Bacteria	Bacteroidetes	Bacteroidia	Bacteroidales	Prevotellaceae	Prevotella	Prevotella dentalis	Bacteroidetes	1.72362
GCF_000242455.2	Singulisphaera acidiphila DSM 18658	466153	Bacteria	Planctomycetes	Planctomycetia	Planctomycetales	Isosphaeraceae	Singulisphaera	Singulisphaera acidiphila	Planctomycetes	1.72365
GCF_000242595.2	Spirochaeta africana DSM 8902	46355	Bacteria	Spirochaetes	Spirochaetia	Spirochaetales	Spirochaetaceae	Spirochaeta	Spirochaeta africana	Spirochaetes	1.72397
GCF_000242635.2	Solitalea canadensis DSM 3403	995	Bacteria	Bacteroidetes	Sphingobacteriia	Sphingobacteriales	Sphingobacteriaceae	Solitalea	Solitalea canadensis	Bacteroidetes	1.72407
GCF_000242775.1	Corynebacterium diphtheriae HC03	1717	Bacteria	Actinobacteria	Actinobacteria	Corynebacteriales	Corynebacteriaceae	Corynebacterium	Corynebacterium diphtheriae	Actinobacteria	1.72411
GCF_000242855.2	Bacillus amyloliquefaciens IT-45	1390	Bacteria	Firmicutes	Bacilli	Bacillales	Bacillaceae	Bacillus	Bacillus amyloliquefaciens	Bacilli	1.72417
GCF_000242895.2	Bacillus sp. 1NLA3E	666686	Bacteria	Firmicutes	Bacilli	Bacillales	Bacillaceae	Bacillus	Bacillus sp. 1NLA3E	Bacilli	1.72419
GCF_000242935.2	Opitutaceae bacterium TAV5	794903	Bacteria	Verrucomicrobia	Opitutae	Opitutales	Opitutaceae	-	Opitutaceae bacterium TAV5	Verrucomicrobia	1.72463
GCF_000243075.1	Oceanimonas sp. GK1	511062	Bacteria	Proteobacteria	Gammaproteobacteria	Aeromonadales	Aeromonadaceae	Oceanimonas	Oceanimonas sp. GK1	Gammaproteobacteria	1.72473
GCF_000243115.2	Niabella soli DSM 19437	446683	Bacteria	Bacteroidetes	Chitinophagia	Chitinophagales	Chitinophagaceae	Niabella	Niabella soli	Bacteroidetes	1.725
GCF_000243135.2	Desulfitobacterium dichloroeliminans LMG P-21439	233055	Bacteria	Firmicutes	Clostridia	Clostridiales	Peptococcaceae	Desulfitobacterium	Desulfitobacterium dichloroeliminans	Clostridia	1.72519
GCF_000243155.2	Desulfitobacterium dehalogenans ATCC 51507	36854	Bacteria	Firmicutes	Clostridia	Clostridiales	Peptococcaceae	Desulfitobacterium	Desulfitobacterium dehalogenans	Clostridia	1.72521
GCF_000244875.1	Clostridium sp. BNL1100	755731	Bacteria	Firmicutes	Clostridia	Clostridiales	Clostridiaceae	Clostridium	Clostridium sp. BNL1100	Clostridia	1.72632
GCF_000245355.1	Streptomyces hygroscopicus subsp. jinggangensis 5008	1912	Bacteria	Actinobacteria	Actinobacteria	Streptomycetales	Streptomycetaceae	Streptomyces	Streptomyces hygroscopicus	Actinobacteria	1.72637
GCF_000245495.1	Staphylococcus aureus subsp. aureus VC40	1280	Bacteria	Firmicutes	Bacilli	Bacillales	Staphylococcaceae	Staphylococcus	Staphylococcus aureus	Bacilli	1.72678
GCF_000245515.1	Escherichia coli O55:H7 str. RM12579	562	Bacteria	Proteobacteria	Gammaproteobacteria	Enterobacterales	Enterobacteriaceae	Escherichia	Escherichia coli	Gammaproteobacteria	1.72684
GCF_000245535.1	Salmonella enterica subsp. enterica serovar Typhi str. P-stx-12	28901	Bacteria	Proteobacteria	Gammaproteobacteria	Enterobacterales	Enterobacteriaceae	Salmonella	Salmonella enterica	Gammaproteobacteria	1.7269
GCF_000246835.1	Streptococcus infantarius subsp. infantarius CJ18	102684	Bacteria	Firmicutes	Bacilli	Lactobacillales	Streptococcaceae	Streptococcus	Streptococcus infantarius	Bacilli	1.72698
GCF_000246855.1	Niastella koreensis GR20-10	354356	Bacteria	Bacteroidetes	Chitinophagia	Chitinophagales	Chitinophagaceae	Niastella	Niastella koreensis	Bacteroidetes	1.72755
GCF_000246985.2	Thermococcus litoralis DSM 5473	2265	Archaea	Euryarchaeota	Thermococci	Thermococcales	Thermococcaceae	Thermococcus	Thermococcus litoralis	Thermococcales	1.72788
GCF_000247565.1	Wigglesworthia glossinidia endosymbiont of Glossina morsitans morsitans (Yale colony)	51229	Bacteria	Proteobacteria	Gammaproteobacteria	Enterobacterales	Erwiniaceae	Wigglesworthia	Wigglesworthia glossinidia	Gammaproteobacteria	1.72845
GCF_000247605.1	Acetobacterium woodii DSM 1030	33952	Bacteria	Firmicutes	Clostridia	Clostridiales	Eubacteriaceae	Acetobacterium	Acetobacterium woodii	Clostridia	1.7286
GCF_000247715.1	Gordonia polyisoprenivorans VH2	84595	Bacteria	Actinobacteria	Actinobacteria	Corynebacteriales	Gordoniaceae	Gordonia	Gordonia polyisoprenivorans	Actinobacteria	1.72874
GCF_000248095.2	Lactobacillus mucosae LM1	97478	Bacteria	Firmicutes	Bacilli	Lactobacillales	Lactobacillaceae	Lactobacillus	Lactobacillus mucosae	Bacilli	1.72947
GCF_000248375.1	Corynebacterium pseudotuberculosis 316	1719	Bacteria	Actinobacteria	Actinobacteria	Corynebacteriales	Corynebacteriaceae	Corynebacterium	Corynebacterium pseudotuberculosis	Actinobacteria	1.72957
GCF_000248415.1	Francisella tularensis subsp. tularensis TIGB03	263	Bacteria	Proteobacteria	Gammaproteobacteria	Thiotrichales	Francisellaceae	Francisella	Francisella tularensis	Gammaproteobacteria	1.7299
GCF_000248435.1	Francisella tularensis subsp. tularensis TI0902	263	Bacteria	Proteobacteria	Gammaproteobacteria	Thiotrichales	Francisellaceae	Francisella	Francisella tularensis	Gammaproteobacteria	1.72993
GCF_000250635.1	Saprospira grandis str. Lewin	1008	Bacteria	Bacteroidetes	Chitinophagia	Chitinophagales	Saprospiraceae	Saprospira	Saprospira grandis	Bacteroidetes	1.72998
GCF_000250655.1	Paenibacillus mucilaginosus 3016	61624	Bacteria	Firmicutes	Bacilli	Bacillales	Paenibacillaceae	Paenibacillus	Paenibacillus mucilaginosus	Bacilli	1.72999
GCF_000250675.2	Nocardia brasiliensis ATCC 700358 strain=HUJEG-1	37326	Bacteria	Actinobacteria	Actinobacteria	Corynebacteriales	Nocardiaceae	Nocardia	Nocardia brasiliensis	Actinobacteria	1.73074
GCF_000250855.1	Vibrio cholerae IEC224	666	Bacteria	Proteobacteria	Gammaproteobacteria	Vibrionales	Vibrionaceae	Vibrio	Vibrio cholerae	Gammaproteobacteria	1.73075
GCF_000250905.1	Streptococcus pyogenes MGAS15252	1314	Bacteria	Firmicutes	Bacilli	Lactobacillales	Streptococcaceae	Streptococcus	Streptococcus pyogenes	Bacilli	1.73094
GCF_000250925.1	Streptococcus pyogenes MGAS1882	1314	Bacteria	Firmicutes	Bacilli	Lactobacillales	Streptococcaceae	Streptococcus	Streptococcus pyogenes	Bacilli	1.73097
GCF_000250945.1	Enterococcus faecium Aus0004	1352	Bacteria	Firmicutes	Bacilli	Lactobacillales	Enterococcaceae	Enterococcus	Enterococcus faecium	Bacilli	1.73153
GCF_000251085.2	Streptococcus pneumoniae ST556	1313	Bacteria	Firmicutes	Bacilli	Lactobacillales	Streptococcaceae	Streptococcus	Streptococcus pneumoniae	Bacilli	1.73156
GCF_000251105.1	Methanocella conradii HZ254	1175444	Archaea	Euryarchaeota	Methanomicrobia	Methanocellales	Methanocellaceae	Methanocella	Methanocella conradii	other_Archaea	1.73214
GCF_000252365.1	Rickettsia slovaca str. D-CWPP	35794	Bacteria	Proteobacteria	Alphaproteobacteria	Rickettsiales	Rickettsiaceae	Rickettsia	Rickettsia slovaca	Alphaproteobacteria	1.73223
GCF_000252445.1	Deinococcus gobiensis I-0	502394	Bacteria	Deinococcus-Thermus	Deinococci	Deinococcales	Deinococcaceae	Deinococcus	Deinococcus gobiensis	Deinococcus-Thermus	1.73235
GCF_000252855.1	Riemerella anatipestifer ATCC 11845 = DSM 15868 [redundant no. 2]	34085	Bacteria	Bacteroidetes	Flavobacteriia	Flavobacteriales	Flavobacteriaceae	Riemerella	Riemerella anatipestifer	Bacteroidetes	1.73247
GCF_000252875.1	Salmonella enterica subsp. enterica serovar Typhimurium str. 798	28901	Bacteria	Proteobacteria	Gammaproteobacteria	Enterobacterales	Enterobacteriaceae	Salmonella	Salmonella enterica	Gammaproteobacteria	1.73272
GCF_000252975.1	Listeria ivanovii subsp. ivanovii PAM 55	1638	Bacteria	Firmicutes	Bacilli	Bacillales	Listeriaceae	Listeria	Listeria ivanovii	Bacilli	1.73279
GCF_000252995.1	Salmonella bongori NCTC 12419	54736	Bacteria	Proteobacteria	Gammaproteobacteria	Enterobacterales	Enterobacteriaceae	Salmonella	Salmonella bongori	Gammaproteobacteria	1.73318
GCF_000253015.1	Bartonella clarridgeiae 73	56426	Bacteria	Proteobacteria	Alphaproteobacteria	Rhizobiales	Bartonellaceae	Bartonella	Bartonella clarridgeiae	Alphaproteobacteria	1.73364
GCF_000253035.1	Parachlamydia acanthamoebae UV-7	83552	Bacteria	Chlamydiae	Chlamydiia	Chlamydiales	Parachlamydiaceae	Parachlamydia	Parachlamydia acanthamoebae	Chlamydiae	1.73384
GCF_000253055.1	Thermoproteus tenax Kra 1	2271	Archaea	Crenarchaeota	Thermoprotei	Thermoproteales	Thermoproteaceae	Thermoproteus	Thermoproteus tenax	Thermoproteales	1.73411
GCF_000253075.1	Mycoplasma mycoides subsp. capri LC str. 95010	2102	Bacteria	Tenericutes	Mollicutes	Mycoplasmatales	Mycoplasmataceae	Mycoplasma	Mycoplasma mycoides	Tenericutes	1.73446
GCF_000253135.1	Staphylococcus aureus subsp. aureus ECT-R 2	1280	Bacteria	Firmicutes	Bacilli	Bacillales	Staphylococcaceae	Staphylococcus	Staphylococcus aureus	Bacilli	1.73462
GCF_000253155.1	Streptococcus oralis Uo5	1303	Bacteria	Firmicutes	Bacilli	Lactobacillales	Streptococcaceae	Streptococcus	Streptococcus oralis	Bacilli	1.73465
GCF_000253175.1	Yersinia enterocolitica subsp. palearctica Y11	630	Bacteria	Proteobacteria	Gammaproteobacteria	Enterobacterales	Yersiniaceae	Yersinia	Yersinia enterocolitica	Gammaproteobacteria	1.73465
GCF_000253195.1	Clostridium botulinum H04402 065	1491	Bacteria	Firmicutes	Clostridia	Clostridiales	Clostridiaceae	Clostridium	Clostridium botulinum	Clostridia	1.73486
GCF_000253215.1	Neisseria meningitidis WUE 2594	487	Bacteria	Proteobacteria	Betaproteobacteria	Neisseriales	Neisseriaceae	Neisseria	Neisseria meningitidis	Betaproteobacteria	1.73499
GCF_000253255.1	Novosphingobium sp. PP1Y	702113	Bacteria	Proteobacteria	Alphaproteobacteria	Sphingomonadales	Sphingomonadaceae	Novosphingobium	Novosphingobium sp. PP1Y	Alphaproteobacteria	1.73505
GCF_000253275.1	Flavobacterium branchiophilum FL-15	55197	Bacteria	Bacteroidetes	Flavobacteriia	Flavobacteriales	Flavobacteriaceae	Flavobacterium	Flavobacterium branchiophilum	Bacteroidetes	1.73513
GCF_000253295.1	Hyphomicrobium sp. MC1	717785	Bacteria	Proteobacteria	Alphaproteobacteria	Rhizobiales	Hyphomicrobiaceae	Hyphomicrobium	Hyphomicrobium sp. MC1	Alphaproteobacteria	1.73517
GCF_000253315.1	Streptococcus salivarius JIM8777	1304	Bacteria	Firmicutes	Bacilli	Lactobacillales	Streptococcaceae	Streptococcus	Streptococcus salivarius	Bacilli	1.73527
GCF_000253335.1	Streptococcus salivarius CCHSS3	1304	Bacteria	Firmicutes	Bacilli	Lactobacillales	Streptococcaceae	Streptococcus	Streptococcus salivarius	Bacilli	1.7354
GCF_000253355.1	Mycobacterium africanum GM041182	33894	Bacteria	Actinobacteria	Actinobacteria	Corynebacteriales	Mycobacteriaceae	Mycobacterium	Mycobacterium africanum	Actinobacteria	1.73546
GCF_000253375.1	Mycobacterium canettii CIPT 140010059	78331	Bacteria	Actinobacteria	Actinobacteria	Corynebacteriales	Mycobacteriaceae	Mycobacterium	Mycobacterium canettii	Actinobacteria	1.73549
GCF_000253395.1	Streptococcus thermophilus JIM 8232	1308	Bacteria	Firmicutes	Bacilli	Lactobacillales	Streptococcaceae	Streptococcus	Streptococcus thermophilus	Bacilli	1.73569
GCF_000255115.2	Desulfosporosinus acidiphilus SJ4	885581	Bacteria	Firmicutes	Clostridia	Clostridiales	Peptococcaceae	Desulfosporosinus	Desulfosporosinus acidiphilus	Clostridia	1.73572
GCF_000255135.1	Marinitoga piezophila KA3	149715	Bacteria	Thermotogae	Thermotogae	Petrotogales	-	Marinitoga	Marinitoga piezophila	Thermotogae	1.73591
GCF_000255155.1	Corynebacterium diphtheriae HC02	1717	Bacteria	Actinobacteria	Actinobacteria	Corynebacteriales	Corynebacteriaceae	Corynebacterium	Corynebacterium diphtheriae	Actinobacteria	1.73646
GCF_000255175.1	Corynebacterium diphtheriae C7 (beta)	1717	Bacteria	Actinobacteria	Actinobacteria	Corynebacteriales	Corynebacteriaceae	Corynebacterium	Corynebacterium diphtheriae	Actinobacteria	1.73665
GCF_000255195.1	Corynebacterium diphtheriae HC04	1717	Bacteria	Actinobacteria	Actinobacteria	Corynebacteriales	Corynebacteriaceae	Corynebacterium	Corynebacterium diphtheriae	Actinobacteria	1.73688
GCF_000255215.1	Corynebacterium diphtheriae CDCE 8392	1717	Bacteria	Actinobacteria	Actinobacteria	Corynebacteriales	Corynebacteriaceae	Corynebacterium	Corynebacterium diphtheriae	Actinobacteria	1.73691
GCF_000255235.1	Corynebacterium diphtheriae HC01	1717	Bacteria	Actinobacteria	Actinobacteria	Corynebacteriales	Corynebacteriaceae	Corynebacterium	Corynebacterium diphtheriae	Actinobacteria	1.73712
GCF_000255255.1	Corynebacterium diphtheriae VA01	1717	Bacteria	Actinobacteria	Actinobacteria	Corynebacteriales	Corynebacteriaceae	Corynebacterium	Corynebacterium diphtheriae	Actinobacteria	1.73729
GCF_000255275.1	Corynebacterium diphtheriae PW8	1717	Bacteria	Actinobacteria	Actinobacteria	Corynebacteriales	Corynebacteriaceae	Corynebacterium	Corynebacterium diphtheriae	Actinobacteria	1.73742
GCF_000255295.1	Corallococcus coralloides DSM 2259	184914	Bacteria	Proteobacteria	Deltaproteobacteria	Myxococcales	Myxococcaceae	Corallococcus	Corallococcus coralloides	Deltaproteobacteria	1.73765
GCF_000255535.1	Rahnella aquatilis HX2	34038	Bacteria	Proteobacteria	Gammaproteobacteria	Enterobacterales	Yersiniaceae	Rahnella	Rahnella aquatilis	Gammaproteobacteria	1.73769
GCF_000255615.2	Ruminiclostridium thermocellum AD2	1515	Bacteria	Firmicutes	Clostridia	Clostridiales	Ruminococcaceae	Ruminiclostridium	Ruminiclostridium thermocellum	Clostridia	1.7377
GCF_000255915.1	Pasteurella multocida subsp. multocida str. HN06	747	Bacteria	Proteobacteria	Gammaproteobacteria	Pasteurellales	Pasteurellaceae	Pasteurella	Pasteurella multocida	Gammaproteobacteria	1.73777
GCF_000255935.1	Corynebacterium pseudotuberculosis P54B96	1719	Bacteria	Actinobacteria	Actinobacteria	Corynebacteriales	Corynebacteriaceae	Corynebacterium	Corynebacterium pseudotuberculosis	Actinobacteria	1.73781
GCF_000255955.1	Helicobacter pylori ELS37	210	Bacteria	Proteobacteria	Epsilonproteobacteria	Campylobacterales	Helicobacteraceae	Helicobacter	Helicobacter pylori	Epsilonproteobacteria	1.73786
GCF_000257275.1	Escherichia coli P12b	562	Bacteria	Proteobacteria	Gammaproteobacteria	Enterobacterales	Enterobacteriaceae	Escherichia	Escherichia coli	Gammaproteobacteria	1.738
GCF_000257545.3	Pseudomonas mandelii JR-1	75612	Bacteria	Proteobacteria	Gammaproteobacteria	Pseudomonadales	Pseudomonadaceae	Pseudomonas	Pseudomonas mandelii	Gammaproteobacteria	1.7381
GCF_000258025.1	Escherichia coli KO11FL [redundant no. 2]	562	Bacteria	Proteobacteria	Gammaproteobacteria	Enterobacterales	Enterobacteriaceae	Escherichia	Escherichia coli	Gammaproteobacteria	1.73829
GCF_000258145.1	Escherichia coli W [redundant no. 2]	562	Bacteria	Proteobacteria	Gammaproteobacteria	Enterobacterales	Enterobacteriaceae	Escherichia	Escherichia coli	Gammaproteobacteria	1.73847
GCF_000258245.1	Thermus thermophilus JL-18	274	Bacteria	Deinococcus-Thermus	Deinococci	Thermales	Thermaceae	Thermus	Thermus thermophilus	Deinococcus-Thermus	1.73856
GCF_000258365.1	Salmonella enterica subsp. enterica serovar Heidelberg str. B182	28901	Bacteria	Proteobacteria	Gammaproteobacteria	Enterobacterales	Enterobacteriaceae	Salmonella	Salmonella enterica	Gammaproteobacteria	1.73856
GCF_000258385.1	Corynebacterium pseudotuberculosis 267	1719	Bacteria	Actinobacteria	Actinobacteria	Corynebacteriales	Corynebacteriaceae	Corynebacterium	Corynebacterium pseudotuberculosis	Actinobacteria	1.73872
GCF_000258405.1	Ignavibacterium album JCM 16511	591197	Bacteria	Ignavibacteriae	Ignavibacteria	Ignavibacteriales	Ignavibacteriaceae	Ignavibacterium	Ignavibacterium album	other_Bacteria	1.73888
GCF_000258535.2	Paenibacillus mucilaginosus K02	61624	Bacteria	Firmicutes	Bacilli	Bacillales	Paenibacillaceae	Paenibacillus	Paenibacillus mucilaginosus	Bacilli	1.73918
GCF_000258885.1	Bacillus anthracis str. H9401	1392	Bacteria	Firmicutes	Bacilli	Bacillales	Bacillaceae	Bacillus	Bacillus anthracis	Bacilli	1.7392
GCF_000258905.1	Listeria monocytogenes 07PF0776	1639	Bacteria	Firmicutes	Bacilli	Bacillales	Listeriaceae	Listeria	Listeria monocytogenes	Bacilli	1.73922
GCF_000259155.3	Corynebacterium pseudotuberculosis 31	1719	Bacteria	Actinobacteria	Actinobacteria	Corynebacteriales	Corynebacteriaceae	Corynebacterium	Corynebacterium pseudotuberculosis	Actinobacteria	1.7393
GCF_000259175.1	Providencia stuartii MRSN 2154	588	Bacteria	Proteobacteria	Gammaproteobacteria	Enterobacterales	Morganellaceae	Providencia	Providencia stuartii	Gammaproteobacteria	1.73955
GCF_000259235.1	Helicobacter pylori HUP-B14	210	Bacteria	Proteobacteria	Epsilonproteobacteria	Campylobacterales	Helicobacteraceae	Helicobacter	Helicobacter pylori	Epsilonproteobacteria	1.73956
GCF_000259255.1	Helicobacter cetorum MIT 00-7128	138563	Bacteria	Proteobacteria	Epsilonproteobacteria	Campylobacterales	Helicobacteraceae	Helicobacter	Helicobacter cetorum	Epsilonproteobacteria	1.73957
GCF_000259275.1	Helicobacter cetorum MIT 99-5656	138563	Bacteria	Proteobacteria	Epsilonproteobacteria	Campylobacterales	Helicobacteraceae	Helicobacter	Helicobacter cetorum	Epsilonproteobacteria	1.73957
GCF_000259365.1	Bacillus sp. JS	1127744	Bacteria	Firmicutes	Bacilli	Bacillales	Bacillaceae	Bacillus	Bacillus sp. JS	Bacilli	1.73958
GCF_000259545.1	Pasteurella multocida subsp. multocida str. 3480	747	Bacteria	Proteobacteria	Gammaproteobacteria	Pasteurellales	Pasteurellaceae	Pasteurella	Pasteurella multocida	Gammaproteobacteria	1.73968
GCF_000260515.1	Burkholderia pseudomallei 1026b	28450	Bacteria	Proteobacteria	Betaproteobacteria	Burkholderiales	Burkholderiaceae	Burkholderia	Burkholderia pseudomallei	Betaproteobacteria	1.73971
GCF_000260715.1	Bifidobacterium animalis subsp. animalis ATCC 25527	28025	Bacteria	Actinobacteria	Actinobacteria	Bifidobacteriales	Bifidobacteriaceae	Bifidobacterium	Bifidobacterium animalis	Actinobacteria	1.73974
GCF_000260925.1	Pectobacterium sp. SCC3193	1166016	Bacteria	Proteobacteria	Gammaproteobacteria	Enterobacterales	Pectobacteriaceae	Pectobacterium	Pectobacterium sp. SCC3193	Gammaproteobacteria	1.73976
GCF_000260965.1	Methylophaga frappieri strain=JAM7	754477	Bacteria	Proteobacteria	Gammaproteobacteria	Thiotrichales	Piscirickettsiaceae	Methylophaga	Methylophaga frappieri	Gammaproteobacteria	1.73984
GCF_000260985.3	Methylophaga nitratireducenticrescens strain=JAM1	754476	Bacteria	Proteobacteria	Gammaproteobacteria	Thiotrichales	Piscirickettsiaceae	Methylophaga	Methylophaga nitratireducenticrescens	Gammaproteobacteria	1.73989
GCF_000261025.1	Prevotella intermedia 17	28131	Bacteria	Bacteroidetes	Bacteroidia	Bacteroidales	Prevotellaceae	Prevotella	Prevotella intermedia	Bacteroidetes	1.73999
GCF_000261045.2	Serratia plymuthica PRI-2C	82996	Bacteria	Proteobacteria	Gammaproteobacteria	Enterobacterales	Yersiniaceae	Serratia	Serratia plymuthica	Gammaproteobacteria	1.74012
GCF_000261345.2	Streptomyces globisporus C-1027	1908	Bacteria	Actinobacteria	Actinobacteria	Streptomycetales	Streptomycetaceae	Streptomyces	Streptomyces globisporus	Actinobacteria	1.74019
GCF_000262125.1	Escherichia coli Xuzhou21	562	Bacteria	Proteobacteria	Gammaproteobacteria	Enterobacterales	Enterobacteriaceae	Escherichia	Escherichia coli	Gammaproteobacteria	1.74019
GCF_000262145.1	Streptococcus parasanguinis FW213	1318	Bacteria	Firmicutes	Bacilli	Lactobacillales	Streptococcaceae	Streptococcus	Streptococcus parasanguinis	Bacilli	1.74022
GCF_000262165.1	Mycobacterium sp. MOTT36Y	1168287	Bacteria	Actinobacteria	Actinobacteria	Corynebacteriales	Mycobacteriaceae	Mycobacterium	Mycobacterium sp. MOTT36Y	Actinobacteria	1.74038
GCF_000262205.1	Francisella noatunensis subsp. orientalis str. Toba 04	657445	Bacteria	Proteobacteria	Gammaproteobacteria	Thiotrichales	Francisellaceae	Francisella	Francisella noatunensis	Gammaproteobacteria	1.74042
GCF_000262305.1	Shimwellia blattae DSM 4481 = NBRC 105725	563	Bacteria	Proteobacteria	Gammaproteobacteria	Enterobacterales	Enterobacteriaceae	Shimwellia	Shimwellia blattae	Gammaproteobacteria	1.74042
GCF_000262325.2	Pseudomonas fluorescens A506	294	Bacteria	Proteobacteria	Gammaproteobacteria	Pseudomonadales	Pseudomonadaceae	Pseudomonas	Pseudomonas fluorescens	Gammaproteobacteria	1.74048
GCF_000262385.1	Bacillus amyloliquefaciens Y2	1390	Bacteria	Firmicutes	Bacilli	Bacillales	Bacillaceae	Bacillus	Bacillus amyloliquefaciens	Bacilli	1.74049
GCF_000262655.1	Helicobacter pylori XZ274	210	Bacteria	Proteobacteria	Epsilonproteobacteria	Campylobacterales	Helicobacteraceae	Helicobacter	Helicobacter pylori	Epsilonproteobacteria	1.74055
GCF_000262675.1	Streptococcus thermophilus MN-ZLW-002	1308	Bacteria	Firmicutes	Bacilli	Lactobacillales	Streptococcaceae	Streptococcus	Streptococcus thermophilus	Bacilli	1.74062
GCF_000262695.1	Burkholderia sp. KJ006	416344	Bacteria	Proteobacteria	Betaproteobacteria	Burkholderiales	Burkholderiaceae	Burkholderia	Burkholderia sp. KJ006	Betaproteobacteria	1.74062
GCF_000262715.1	Blattabacterium sp. (Blaberus giganteus)	1186051	Bacteria	Bacteroidetes	Flavobacteriia	Flavobacteriales	Blattabacteriaceae	Blattabacterium	Blattabacterium sp. (Blaberus giganteus)	Bacteroidetes	1.74068
GCF_000263195.1	Emticicia oligotrophica DSM 17448	312279	Bacteria	Bacteroidetes	Cytophagia	Cytophagales	Cytophagaceae	Emticicia	Emticicia oligotrophica	Bacteroidetes	1.74093
GCF_000263215.1	Cronobacter sakazakii ES15	28141	Bacteria	Proteobacteria	Gammaproteobacteria	Enterobacterales	Enterobacteriaceae	Cronobacter	Cronobacter sakazakii	Gammaproteobacteria	1.74099
GCF_000263735.1	Pyrococcus sp. ST04	1183377	Archaea	Euryarchaeota	Thermococci	Thermococcales	Thermococcaceae	Pyrococcus	Pyrococcus sp. ST04	Thermococcales	1.74103
GCF_000263755.4	Corynebacterium pseudotuberculosis 258	1719	Bacteria	Actinobacteria	Actinobacteria	Corynebacteriales	Corynebacteriaceae	Corynebacterium	Corynebacterium pseudotuberculosis	Actinobacteria	1.74118
GCF_000264455.2	Tistrella mobilis KA081020-065	171437	Bacteria	Proteobacteria	Alphaproteobacteria	Rhodospirillales	Rhodospirillaceae	Tistrella	Tistrella mobilis	Alphaproteobacteria	1.74139
GCF_000264495.1	Thermogladius cellulolyticus 1633	1200300	Archaea	Crenarchaeota	Thermoprotei	Desulfurococcales	Desulfurococcaceae	Thermogladius	Thermogladius cellulolyticus	Desulfurococcales	1.74141
GCF_000264665.1	Pseudomonas putida ND6	303	Bacteria	Proteobacteria	Gammaproteobacteria	Pseudomonadales	Pseudomonadaceae	Pseudomonas	Pseudomonas putida	Gammaproteobacteria	1.74144
GCF_000264765.2	Edwardsiella anguillarum ET080813	1821960	Bacteria	Proteobacteria	Gammaproteobacteria	Enterobacterales	Hafniaceae	Edwardsiella	Edwardsiella anguillarum	Gammaproteobacteria	1.7415
GCF_000265095.1	Bifidobacterium bifidum BGN4	1681	Bacteria	Actinobacteria	Actinobacteria	Bifidobacteriales	Bifidobacteriaceae	Bifidobacterium	Bifidobacterium bifidum	Actinobacteria	1.74151
GCF_000265295.1	Sulfurospirillum barnesii SES-3	44674	Bacteria	Proteobacteria	Epsilonproteobacteria	Campylobacterales	Campylobacteraceae	Sulfurospirillum	Sulfurospirillum barnesii	Epsilonproteobacteria	1.74168
GCF_000265365.1	Alistipes finegoldii DSM 17242	214856	Bacteria	Bacteroidetes	Bacteroidia	Bacteroidales	Rikenellaceae	Alistipes	Alistipes finegoldii	Bacteroidetes	1.74168
GCF_000265385.1	Aequorivita sublithincola DSM 14238	101385	Bacteria	Bacteroidetes	Flavobacteriia	Flavobacteriales	Flavobacteriaceae	Aequorivita	Aequorivita sublithincola	Bacteroidetes	1.74168
GCF_000265425.1	Terriglobus roseus DSM 18391	392734	Bacteria	Acidobacteria	Acidobacteriia	Acidobacteriales	Acidobacteriaceae	Terriglobus	Terriglobus roseus	Acidobacteria	1.74169
GCF_000265465.1	Ornithobacterium rhinotracheale DSM 15997	28251	Bacteria	Bacteroidetes	Flavobacteriia	Flavobacteriales	Flavobacteriaceae	Ornithobacterium	Ornithobacterium rhinotracheale	Bacteroidetes	1.74186
GCF_000265505.1	Flexibacter litoralis DSM 6794	999	Bacteria	Bacteroidetes	Cytophagia	Cytophagales	Cytophagaceae	Flexibacter	Flexibacter litoralis	Bacteroidetes	1.74192
GCF_000265525.1	Thermococcus cleftensis	163003	Archaea	Euryarchaeota	Thermococci	Thermococcales	Thermococcaceae	Thermococcus	Thermococcus cleftensis	Thermococcales	1.74193
GCF_000265545.1	Corynebacterium pseudotuberculosis Cp162	1719	Bacteria	Actinobacteria	Actinobacteria	Corynebacteriales	Corynebacteriaceae	Corynebacterium	Corynebacterium pseudotuberculosis	Actinobacteria	1.742
GCF_000266885.1	Turneriella parva DSM 21527	29510	Bacteria	Spirochaetes	Spirochaetia	-	Leptospiraceae	Turneriella	Turneriella parva	Spirochaetes	1.74206
GCF_000266905.1	Mycobacterium chubuense NBB4	1800	Bacteria	Actinobacteria	Actinobacteria	Corynebacteriales	Mycobacteriaceae	Mycobacterium	Mycobacterium chubuense	Actinobacteria	1.7421
GCF_000266925.1	Anaerobaculum mobile DSM 13181	97477	Bacteria	Synergistetes	Synergistia	Synergistales	Synergistaceae	Anaerobaculum	Anaerobaculum mobile	Synergistetes	1.74222
GCF_000266945.1	Desulfomonile tiedjei DSM 6799	2358	Bacteria	Proteobacteria	Deltaproteobacteria	Syntrophobacterales	Syntrophaceae	Desulfomonile	Desulfomonile tiedjei	Deltaproteobacteria	1.74224
GCF_000267545.1	Pseudomonas stutzeri CCUG 29243	316	Bacteria	Proteobacteria	Gammaproteobacteria	Pseudomonadales	Pseudomonadaceae	Pseudomonas	Pseudomonas stutzeri	Gammaproteobacteria	1.74224
GCF_000269925.1	Lactococcus garvieae ATCC 49156	1363	Bacteria	Firmicutes	Bacilli	Lactobacillales	Streptococcaceae	Lactococcus	Lactococcus garvieae	Bacilli	1.74234
GCF_000269945.1	Lactococcus garvieae Lg2	1363	Bacteria	Firmicutes	Bacilli	Lactobacillales	Streptococcaceae	Lactococcus	Lactococcus garvieae	Bacilli	1.74235
GCF_000269965.1	Bifidobacterium longum subsp. infantis ATCC 15697 = JCM 1222 = DSM 20088 [redundant no. 2]	216816	Bacteria	Actinobacteria	Actinobacteria	Bifidobacteriales	Bifidobacteriaceae	Bifidobacterium	Bifidobacterium longum	Actinobacteria	1.74253
GCF_000269985.1	Kitasatospora setae KM-6054	2066	Bacteria	Actinobacteria	Actinobacteria	Streptomycetales	Streptomycetaceae	Kitasatospora	Kitasatospora setae	Actinobacteria	1.74281
GCF_000270005.1	Helicobacter pylori F16	210	Bacteria	Proteobacteria	Epsilonproteobacteria	Campylobacterales	Helicobacteraceae	Helicobacter	Helicobacter pylori	Epsilonproteobacteria	1.74316
GCF_000270025.1	Helicobacter pylori F30	210	Bacteria	Proteobacteria	Epsilonproteobacteria	Campylobacterales	Helicobacteraceae	Helicobacter	Helicobacter pylori	Epsilonproteobacteria	1.74333
GCF_000270045.1	Helicobacter pylori F32	210	Bacteria	Proteobacteria	Epsilonproteobacteria	Campylobacterales	Helicobacteraceae	Helicobacter	Helicobacter pylori	Epsilonproteobacteria	1.74338
GCF_000270065.1	Helicobacter pylori F57	210	Bacteria	Proteobacteria	Epsilonproteobacteria	Campylobacterales	Helicobacteraceae	Helicobacter	Helicobacter pylori	Epsilonproteobacteria	1.74357
GCF_000270085.1	Erysipelothrix rhusiopathiae str. Fujisawa	1648	Bacteria	Firmicutes	Erysipelotrichia	Erysipelotrichales	Erysipelotrichaceae	Erysipelothrix	Erysipelothrix rhusiopathiae	Erysipelotrichia	1.74367
GCF_000270105.1	Escherichia coli DH1 [redundant no. 2]	562	Bacteria	Proteobacteria	Gammaproteobacteria	Enterobacterales	Enterobacteriaceae	Escherichia	Escherichia coli	Gammaproteobacteria	1.74376
GCF_000270125.2	Pantoea ananatis AJ13355	553	Bacteria	Proteobacteria	Gammaproteobacteria	Enterobacterales	Erwiniaceae	Pantoea	Pantoea ananatis	Gammaproteobacteria	1.74378
GCF_000270145.1	Streptococcus gallolyticus subsp. gallolyticus ATCC 43143	315405	Bacteria	Firmicutes	Bacilli	Lactobacillales	Streptococcaceae	Streptococcus	Streptococcus gallolyticus	Bacilli	1.74389
GCF_000270165.1	Streptococcus pasteurianus ATCC 43144	197614	Bacteria	Firmicutes	Bacilli	Lactobacillales	Streptococcaceae	Streptococcus	Streptococcus pasteurianus	Bacilli	1.74399
GCF_000270205.1	Candidatus Arthromitus sp. SFB-mouse-Japan	49118	Bacteria	Firmicutes	Clostridia	Clostridiales	Clostridiaceae	Candidatus Arthromitus	Candidatus Arthromitus sp. SFB-mouse	Clostridia	1.74402
GCF_000270225.1	Porphyromonas gingivalis TDC60	837	Bacteria	Bacteroidetes	Bacteroidia	Bacteroidales	Porphyromonadaceae	Porphyromonas	Porphyromonas gingivalis	Bacteroidetes	1.74404
GCF_000270245.1	Microlunatus phosphovorus NM-1	29405	Bacteria	Actinobacteria	Actinobacteria	Propionibacteriales	Propionibacteriaceae	Microlunatus	Microlunatus phosphovorus	Actinobacteria	1.74419
GCF_000270265.1	Synechocystis sp. PCC 6803 [redundant no. 2]	1148	Bacteria	Cyanobacteria	-	Synechococcales	Merismopediaceae	Synechocystis	Synechocystis sp. PCC 6803	Cyanobacteria	1.7445
GCF_000270285.1	Eggerthella sp. YY7918	502558	Bacteria	Actinobacteria	Coriobacteriia	Eggerthellales	Eggerthellaceae	Eggerthella	Eggerthella sp. YY7918	Actinobacteria	1.74459
GCF_000270305.1	Clostridium sp. SY8519	1042156	Bacteria	Firmicutes	Clostridia	Clostridiales	Clostridiaceae	Clostridium	Clostridium sp. SY8519	Clostridia	1.74467
GCF_000270365.1	Mycobacterium tuberculosis CCDC5180	1773	Bacteria	Actinobacteria	Actinobacteria	Corynebacteriales	Mycobacteriaceae	Mycobacterium	Mycobacterium tuberculosis	Actinobacteria	1.74527
GCF_000270385.1	Chlamydia psittaci C19/98	83554	Bacteria	Chlamydiae	Chlamydiia	Chlamydiales	Chlamydiaceae	Chlamydia	Chlamydia psittaci	Chlamydiae	1.74616
GCF_000270405.1	Chlamydia psittaci 01DC11	83554	Bacteria	Chlamydiae	Chlamydiia	Chlamydiales	Chlamydiaceae	Chlamydia	Chlamydia psittaci	Chlamydiae	1.74636
GCF_000270425.1	Chlamydia psittaci 02DC15	83554	Bacteria	Chlamydiae	Chlamydiia	Chlamydiales	Chlamydiaceae	Chlamydia	Chlamydia psittaci	Chlamydiae	1.74646
GCF_000270445.1	Chlamydia psittaci 08DC60	83554	Bacteria	Chlamydiae	Chlamydiia	Chlamydiales	Chlamydiaceae	Chlamydia	Chlamydia psittaci	Chlamydiae	1.747
GCF_000270465.1	Staphylococcus lugdunensis N920143	28035	Bacteria	Firmicutes	Bacilli	Bacillales	Staphylococcaceae	Staphylococcus	Staphylococcus lugdunensis	Bacilli	1.74729
GCF_000270525.1	Mycoplasma bovis HB0801	28903	Bacteria	Tenericutes	Mollicutes	Mycoplasmatales	Mycoplasmataceae	Mycoplasma	Mycoplasma bovis	Tenericutes	1.74731
GCF_000271325.1	Solibacillus silvestris StLB046	76853	Bacteria	Firmicutes	Bacilli	Bacillales	Planococcaceae	Solibacillus	Solibacillus silvestris	Bacilli	1.74761
GCF_000271365.1	Pseudomonas aeruginosa DK2	287	Bacteria	Proteobacteria	Gammaproteobacteria	Pseudomonadales	Pseudomonadaceae	Pseudomonas	Pseudomonas aeruginosa	Gammaproteobacteria	1.7481
GCF_000271405.2	Enterococcus hirae ATCC 9790	1354	Bacteria	Firmicutes	Bacilli	Lactobacillales	Enterococcaceae	Enterococcus	Enterococcus hirae	Bacilli	1.7481
GCF_000271665.2	Pelosinus fermentans JBW45	365349	Bacteria	Firmicutes	Negativicutes	Selenomonadales	Sporomusaceae	Pelosinus	Pelosinus fermentans	Negativicutes	1.74811
GCF_000271865.1	Streptococcus mutans GS-5	1309	Bacteria	Firmicutes	Bacilli	Lactobacillales	Streptococcaceae	Streptococcus	Streptococcus mutans	Bacilli	1.74831
GCF_000271965.2	Pseudomonas putida SJTE-1	303	Bacteria	Proteobacteria	Gammaproteobacteria	Pseudomonadales	Pseudomonadaceae	Pseudomonas	Pseudomonas putida	Gammaproteobacteria	1.74839
GCF_000271985.2	Pseudomonas aeruginosa SJTD-1	287	Bacteria	Proteobacteria	Gammaproteobacteria	Pseudomonadales	Pseudomonadaceae	Pseudomonas	Pseudomonas aeruginosa	Gammaproteobacteria	1.74851
GCF_000272715.3	Salmonella enterica subsp. enterica serovar Newport str. CVM 21550	28901	Bacteria	Proteobacteria	Gammaproteobacteria	Enterobacterales	Enterobacteriaceae	Salmonella	Salmonella enterica	Gammaproteobacteria	1.74855
GCF_000272735.3	Salmonella enterica subsp. enterica serovar Newport str. CVM 22513	28901	Bacteria	Proteobacteria	Gammaproteobacteria	Enterobacterales	Enterobacteriaceae	Salmonella	Salmonella enterica	Gammaproteobacteria	1.7488
GCF_000272755.3	Salmonella enterica subsp. enterica serovar Newport str. CVM 21538	28901	Bacteria	Proteobacteria	Gammaproteobacteria	Enterobacterales	Enterobacteriaceae	Salmonella	Salmonella enterica	Gammaproteobacteria	1.7488
GCF_000272775.3	Salmonella enterica subsp. enterica serovar Newport str. CVM 22425	28901	Bacteria	Proteobacteria	Gammaproteobacteria	Enterobacterales	Enterobacteriaceae	Salmonella	Salmonella enterica	Gammaproteobacteria	1.74882
GCF_000272815.2	Salmonella enterica subsp. enterica serovar Newport str. CVM N18486	28901	Bacteria	Proteobacteria	Gammaproteobacteria	Enterobacterales	Enterobacteriaceae	Salmonella	Salmonella enterica	Gammaproteobacteria	1.74908
GCF_000272835.3	Salmonella enterica subsp. enterica serovar Newport str. CVM N1543	28901	Bacteria	Proteobacteria	Gammaproteobacteria	Enterobacterales	Enterobacteriaceae	Salmonella	Salmonella enterica	Gammaproteobacteria	1.75004
GCF_000272895.2	Salmonella enterica subsp. enterica serovar Newport str. CVM 22462	28901	Bacteria	Proteobacteria	Gammaproteobacteria	Enterobacterales	Enterobacteriaceae	Salmonella	Salmonella enterica	Gammaproteobacteria	1.75048
GCF_000275605.1	Pyrococcus furiosus COM1	2261	Archaea	Euryarchaeota	Thermococci	Thermococcales	Thermococcaceae	Pyrococcus	Pyrococcus furiosus	Thermococcales	1.75085
GCF_000276685.1	Taylorella equigenitalis ATCC 35865	29575	Bacteria	Proteobacteria	Betaproteobacteria	Burkholderiales	Alcaligenaceae	Taylorella	Taylorella equigenitalis	Betaproteobacteria	1.75091
GCF_000276705.2	Klebsiella michiganensis strain=E718	1134687	Bacteria	Proteobacteria	Gammaproteobacteria	Enterobacterales	Enterobacteriaceae	Klebsiella	Klebsiella michiganensis	Gammaproteobacteria	1.75111
GCF_000276825.1	Mycobacterium intracellulare MOTT-64	1767	Bacteria	Actinobacteria	Actinobacteria	Corynebacteriales	Mycobacteriaceae	Mycobacterium	Mycobacterium intracellulare	Actinobacteria	1.75121
GCF_000277025.1	Legionella pneumophila subsp. pneumophila str. Hextuple_2q strain=Philadelphia 1 substr. Lp02	446	Bacteria	Proteobacteria	Gammaproteobacteria	Legionellales	Legionellaceae	Legionella	Legionella pneumophila	Gammaproteobacteria	1.75127
GCF_000277065.1	Legionella pneumophila subsp. pneumophila str. Hextuple_3a strain=Philadelphia 1 substr. Lp02	446	Bacteria	Proteobacteria	Gammaproteobacteria	Legionellales	Legionellaceae	Legionella	Legionella pneumophila	Gammaproteobacteria	1.75137
GCF_000277125.1	Mycobacterium intracellulare ATCC 13950	1767	Bacteria	Actinobacteria	Actinobacteria	Corynebacteriales	Mycobacteriaceae	Mycobacterium	Mycobacterium intracellulare	Actinobacteria	1.75203
GCF_000277145.1	Mycobacterium intracellulare MOTT-02	1767	Bacteria	Actinobacteria	Actinobacteria	Corynebacteriales	Mycobacteriaceae	Mycobacterium	Mycobacterium intracellulare	Actinobacteria	1.75207
GCF_000277165.1	Rickettsia prowazekii str. Chernikova	782	Bacteria	Proteobacteria	Alphaproteobacteria	Rickettsiales	Rickettsiaceae	Rickettsia	Rickettsia prowazekii	Alphaproteobacteria	1.75218
GCF_000277185.1	Rickettsia prowazekii str. Katsinyian	782	Bacteria	Proteobacteria	Alphaproteobacteria	Rickettsiales	Rickettsiaceae	Rickettsia	Rickettsia prowazekii	Alphaproteobacteria	1.75224
GCF_000277205.1	Rickettsia prowazekii str. BuV67-CWPP	782	Bacteria	Proteobacteria	Alphaproteobacteria	Rickettsiales	Rickettsiaceae	Rickettsia	Rickettsia prowazekii	Alphaproteobacteria	1.75238
GCF_000277245.1	Rickettsia prowazekii str. GvV257	782	Bacteria	Proteobacteria	Alphaproteobacteria	Rickettsiales	Rickettsiaceae	Rickettsia	Rickettsia prowazekii	Alphaproteobacteria	1.75255
GCF_000277265.1	Rickettsia prowazekii str. RpGvF24	782	Bacteria	Proteobacteria	Alphaproteobacteria	Rickettsiales	Rickettsiaceae	Rickettsia	Rickettsia prowazekii	Alphaproteobacteria	1.75262
GCF_000277285.1	Rickettsia typhi str. TH1527	785	Bacteria	Proteobacteria	Alphaproteobacteria	Rickettsiales	Rickettsiaceae	Rickettsia	Rickettsia typhi	Alphaproteobacteria	1.753
GCF_000277305.1	Rickettsia typhi str. B9991CWPP	785	Bacteria	Proteobacteria	Alphaproteobacteria	Rickettsiales	Rickettsiaceae	Rickettsia	Rickettsia typhi	Alphaproteobacteria	1.753
GCF_000277325.1	Bifidobacterium animalis subsp. lactis B420	28025	Bacteria	Actinobacteria	Actinobacteria	Bifidobacteriales	Bifidobacteriaceae	Bifidobacterium	Bifidobacterium animalis	Actinobacteria	1.75313
GCF_000277345.1	Bifidobacterium animalis subsp. lactis Bi-07	28025	Bacteria	Actinobacteria	Actinobacteria	Bifidobacteriales	Bifidobacteriaceae	Bifidobacterium	Bifidobacterium animalis	Actinobacteria	1.75317
GCF_000277365.1	Helicobacter pylori Shi417	210	Bacteria	Proteobacteria	Epsilonproteobacteria	Campylobacterales	Helicobacteraceae	Helicobacter	Helicobacter pylori	Epsilonproteobacteria	1.75332
GCF_000277385.1	Helicobacter pylori Shi169	210	Bacteria	Proteobacteria	Epsilonproteobacteria	Campylobacterales	Helicobacteraceae	Helicobacter	Helicobacter pylori	Epsilonproteobacteria	1.75362
GCF_000277405.1	Helicobacter pylori Shi112	210	Bacteria	Proteobacteria	Epsilonproteobacteria	Campylobacterales	Helicobacteraceae	Helicobacter	Helicobacter pylori	Epsilonproteobacteria	1.75363
GCF_000277425.1	Helicobacter pylori PeCan18	210	Bacteria	Proteobacteria	Epsilonproteobacteria	Campylobacterales	Helicobacteraceae	Helicobacter	Helicobacter pylori	Epsilonproteobacteria	1.7538
GCF_000277715.1	Propionibacterium propionicum F0230a	1750	Bacteria	Actinobacteria	Actinobacteria	Propionibacteriales	Propionibacteriaceae	Propionibacterium	Propionibacterium propionicum	Actinobacteria	1.75383
GCF_000277735.2	Mycobacterium tuberculosis H37Rv [redundant no. 2]	1773	Bacteria	Actinobacteria	Actinobacteria	Corynebacteriales	Mycobacteriaceae	Mycobacterium	Mycobacterium tuberculosis	Actinobacteria	1.75386
GCF_000277755.1	Zymomonas mobilis subsp. mobilis ATCC 29191	542	Bacteria	Proteobacteria	Alphaproteobacteria	Sphingomonadales	Sphingomonadaceae	Zymomonas	Zymomonas mobilis	Alphaproteobacteria	1.75423
GCF_000277775.2	Mycobacterium abscessus subsp. bolletii str. GO 06	36809	Bacteria	Actinobacteria	Actinobacteria	Corynebacteriales	Mycobacteriaceae	Mycobacterium	Mycobacterium abscessus	Actinobacteria	1.75425
GCF_000277795.1	Mycoplasma wenyonii str. Massachusetts	65123	Bacteria	Tenericutes	Mollicutes	Mycoplasmatales	Mycoplasmataceae	Mycoplasma	Mycoplasma wenyonii	Tenericutes	1.7544
GCF_000279145.1	Melioribacter roseus P3M-2	1134405	Bacteria	Ignavibacteriae	Ignavibacteria	Ignavibacteriales	Melioribacteraceae	Melioribacter	Melioribacter roseus	other_Bacteria	1.75452
GCF_000279165.1	Pseudomonas stutzeri DSM 10701	316	Bacteria	Proteobacteria	Gammaproteobacteria	Pseudomonadales	Pseudomonadaceae	Pseudomonas	Pseudomonas stutzeri	Gammaproteobacteria	1.7546
GCF_000280315.2	Salmonella enterica subsp. enterica serovar Enteritidis str. 77-1427	28901	Bacteria	Proteobacteria	Gammaproteobacteria	Enterobacterales	Enterobacteriaceae	Salmonella	Salmonella enterica	Gammaproteobacteria	1.75494
GCF_000280925.3	Myxococcus hansupus strain=contaminant ex DSM 436	1297742	Bacteria	Proteobacteria	Deltaproteobacteria	Myxococcales	Myxococcaceae	Myxococcus	Myxococcus hansupus	Deltaproteobacteria	1.75506
GCF_000281175.1	Caldilinea aerophila DSM 14535 = NBRC 104270	133453	Bacteria	Chloroflexi	Caldilineae	Caldilineales	Caldilineaceae	Caldilinea	Caldilinea aerophila	Chloroflexi	1.75526
GCF_000281195.1	Enterococcus faecalis D32	1351	Bacteria	Firmicutes	Bacilli	Lactobacillales	Enterococcaceae	Enterococcus	Enterococcus faecalis	Bacilli	1.75539
GCF_000281435.2	Klebsiella pneumoniae subsp. pneumoniae KPNIH10	573	Bacteria	Proteobacteria	Gammaproteobacteria	Enterobacterales	Enterobacteriaceae	Klebsiella	Klebsiella pneumoniae	Gammaproteobacteria	1.75546
GCF_000281535.2	Klebsiella pneumoniae subsp. pneumoniae KPNIH1	573	Bacteria	Proteobacteria	Gammaproteobacteria	Enterobacterales	Enterobacteriaceae	Klebsiella	Klebsiella pneumoniae	Gammaproteobacteria	1.75563
GCF_000281695.1	Natrinema sp. J7-2	406552	Archaea	Euryarchaeota	Halobacteria	Natrialbales	Natrialbaceae	Natrinema	Natrinema sp. J7-2	Natrialbales	1.75604
GCF_000282715.1	Amycolatopsis mediterranei S699 [redundant no. 2]	33910	Bacteria	Actinobacteria	Actinobacteria	Pseudonocardiales	Pseudonocardiaceae	Amycolatopsis	Amycolatopsis mediterranei	Actinobacteria	1.75616
GCF_000283275.1	Marinobacter sp. BSs20148	490759	Bacteria	Proteobacteria	Gammaproteobacteria	Alteromonadales	Alteromonadaceae	Marinobacter	Marinobacter sp. BSs20148	Gammaproteobacteria	1.75642
GCF_000283295.1	Mycobacterium smegmatis str. MC2 155 [redundant no. 2]	1772	Bacteria	Actinobacteria	Actinobacteria	Corynebacteriales	Mycobacteriaceae	Mycobacterium	Mycobacterium smegmatis	Actinobacteria	1.75644
GCF_000283475.1	Ralstonia solanacearum PSI07	305	Bacteria	Proteobacteria	Betaproteobacteria	Burkholderiales	Burkholderiaceae	Ralstonia	Ralstonia solanacearum	Betaproteobacteria	1.75694
GCF_000283515.1	Sphingobium sp. SYK-6	627192	Bacteria	Proteobacteria	Alphaproteobacteria	Sphingomonadales	Sphingomonadaceae	Sphingobium	Sphingobium sp. SYK-6	Alphaproteobacteria	1.75703
GCF_000283535.1	Pseudogulbenkiania sp. NH8B	748280	Bacteria	Proteobacteria	Betaproteobacteria	Neisseriales	Chromobacteriaceae	Pseudogulbenkiania	Pseudogulbenkiania sp. NH8B	Betaproteobacteria	1.75713
GCF_000283555.1	Candidatus Arthromitus sp. SFB-rat-Yit	1041504	Bacteria	Firmicutes	Clostridia	Clostridiales	Clostridiaceae	Candidatus Arthromitus	Candidatus Arthromitus sp. SFB-rat-Yit	Clostridia	1.75743
GCF_000283575.1	Oscillibacter valericigenes Sjm18-20	351091	Bacteria	Firmicutes	Clostridia	Clostridiales	Oscillospiraceae	Oscillibacter	Oscillibacter valericigenes	Clostridia	1.75745
GCF_000283595.1	Rickettsia japonica YH	35790	Bacteria	Proteobacteria	Alphaproteobacteria	Rickettsiales	Rickettsiaceae	Rickettsia	Rickettsia japonica	Alphaproteobacteria	1.75791
GCF_000283615.1	Tetragenococcus halophilus NBRC 12172	51669	Bacteria	Firmicutes	Bacilli	Lactobacillales	Enterococcaceae	Tetragenococcus	Tetragenococcus halophilus	Bacilli	1.75801
GCF_000283635.1	Streptococcus macedonicus ACA-DC 198	59310	Bacteria	Firmicutes	Bacilli	Lactobacillales	Streptococcaceae	Streptococcus	Streptococcus macedonicus	Bacilli	1.75848
GCF_000283655.1	Azospirillum lipoferum 4B	193	Bacteria	Proteobacteria	Alphaproteobacteria	Rhodospirillales	Rhodospirillaceae	Azospirillum	Azospirillum lipoferum	Alphaproteobacteria	1.75882
GCF_000283675.1	Bacillus cereus NC7401	1396	Bacteria	Firmicutes	Bacilli	Bacillales	Bacillaceae	Bacillus	Bacillus cereus	Bacilli	1.75886
GCF_000283695.1	Bacillus velezensis CAU B946	492670	Bacteria	Firmicutes	Bacilli	Bacillales	Bacillaceae	Bacillus	Bacillus velezensis	Bacilli	1.75905
GCF_000283715.1	Shigella sonnei 53G	624	Bacteria	Proteobacteria	Gammaproteobacteria	Enterobacterales	Enterobacteriaceae	Shigella	Shigella sonnei	Gammaproteobacteria	1.76009
GCF_000283735.1	Salmonella enterica subsp. enterica serovar Typhimurium str. T000240	28901	Bacteria	Proteobacteria	Gammaproteobacteria	Enterobacterales	Enterobacteriaceae	Salmonella	Salmonella enterica	Gammaproteobacteria	1.76029
GCF_000283755.1	Mycoplasma pneumoniae 309	2104	Bacteria	Tenericutes	Mollicutes	Mycoplasmatales	Mycoplasmataceae	Mycoplasma	Mycoplasma pneumoniae	Tenericutes	1.7603
GCF_000283775.1	Rickettsia rickettsii str. Colombia	783	Bacteria	Proteobacteria	Alphaproteobacteria	Rickettsiales	Rickettsiaceae	Rickettsia	Rickettsia rickettsii	Alphaproteobacteria	1.76033
GCF_000283795.1	Rickettsia rickettsii str. Arizona	783	Bacteria	Proteobacteria	Alphaproteobacteria	Rickettsiales	Rickettsiaceae	Rickettsia	Rickettsia rickettsii	Alphaproteobacteria	1.76035
GCF_000283815.1	Rickettsia rickettsii str. Hino	783	Bacteria	Proteobacteria	Alphaproteobacteria	Rickettsiales	Rickettsiaceae	Rickettsia	Rickettsia rickettsii	Alphaproteobacteria	1.76038
GCF_000283875.1	Pantoea ananatis LMG 5342	553	Bacteria	Proteobacteria	Gammaproteobacteria	Enterobacterales	Erwiniaceae	Pantoea	Pantoea ananatis	Gammaproteobacteria	1.76059
GCF_000283915.1	Rickettsia canadensis str. CA410	788	Bacteria	Proteobacteria	Alphaproteobacteria	Rickettsiales	Rickettsiaceae	Rickettsia	Rickettsia canadensis	Alphaproteobacteria	1.76059
GCF_000283935.1	Rickettsia rickettsii str. Hlp#2	783	Bacteria	Proteobacteria	Alphaproteobacteria	Rickettsiales	Rickettsiaceae	Rickettsia	Rickettsia rickettsii	Alphaproteobacteria	1.76122
GCF_000283955.1	Rickettsia rickettsii str. Brazil	783	Bacteria	Proteobacteria	Alphaproteobacteria	Rickettsiales	Rickettsiaceae	Rickettsia	Rickettsia rickettsii	Alphaproteobacteria	1.76131
GCF_000283975.1	Melissococcus plutonius DAT561	33970	Bacteria	Firmicutes	Bacilli	Lactobacillales	Enterococcaceae	Melissococcus	Melissococcus plutonius	Bacilli	1.76178
GCF_000283995.1	Rickettsia philipii str. 364D	1105106	Bacteria	Proteobacteria	Alphaproteobacteria	Rickettsiales	Rickettsiaceae	Rickettsia	Rickettsia philipii	Alphaproteobacteria	1.76204
GCF_000284015.1	Blastococcus saxobsidens DD2	138336	Bacteria	Actinobacteria	Actinobacteria	Geodermatophilales	Geodermatophilaceae	Blastococcus	Blastococcus saxobsidens	Actinobacteria	1.7621
GCF_000284035.1	Nocardia cyriacigeorgica GUH-2 strain=GUH-2	135487	Bacteria	Actinobacteria	Actinobacteria	Corynebacteriales	Nocardiaceae	Nocardia	Nocardia cyriacigeorgica	Actinobacteria	1.76321
GCF_000284055.1	Candidatus Rickettsia amblyommii str. GAT-30V	33989	Bacteria	Proteobacteria	Alphaproteobacteria	Rickettsiales	Rickettsiaceae	Rickettsia	Rickettsia amblyommatis	Alphaproteobacteria	1.76329
GCF_000284075.1	Rickettsia rhipicephali str. 3-7-female6-CWPP	33992	Bacteria	Proteobacteria	Alphaproteobacteria	Rickettsiales	Rickettsiaceae	Rickettsia	Rickettsia rhipicephali	Alphaproteobacteria	1.76349
GCF_000284095.1	Selenomonas ruminantium subsp. lactilytica TAM6421	971	Bacteria	Firmicutes	Negativicutes	Selenomonadales	Selenomonadaceae	Selenomonas	Selenomonas ruminantium	Negativicutes	1.7635
GCF_000284115.1	Phycisphaera mikurensis NBRC 102666	547188	Bacteria	Planctomycetes	Phycisphaerae	Phycisphaerales	Phycisphaeraceae	Phycisphaera	Phycisphaera mikurensis	Planctomycetes	1.76364
GCF_000284135.1	Synechocystis sp. PCC 6803 substr. GT-I	1148	Bacteria	Cyanobacteria	-	Synechococcales	Merismopediaceae	Synechocystis	Synechocystis sp. PCC 6803	Cyanobacteria	1.76375
GCF_000284155.1	Rickettsia australis str. Cutlack	787	Bacteria	Proteobacteria	Alphaproteobacteria	Rickettsiales	Rickettsiaceae	Rickettsia	Rickettsia australis	Alphaproteobacteria	1.76396
[truncated: 3,657 more rows]
