# Supplementary material for: A spectrum of verticality across genes
Source: PLoS Genet. 2020 Nov 2;16(11):e1009200. doi: 10.1371/journal.pgen.1009200 (PMC7660906; doi:10.1371/journal.pgen.1009200)
Supplement: S5 Table — (XLSX) [file pgen.1009200.s005.xlsx]

## Sheet: trees_EPC
S5 Table: List of all 2,575 EPC trees with information if Shimodaira Hasegawa test was performed.
Cluster number	IQ-tree	Constrained	Treefile EPCs
1	+		(ELI_XP_001464366.1:0.0000020221,ELD_XP_003859553.1:0.0028614134,(ELP_XP_010697405.1:0.0470819869,((ETBB_XP_847015.1:0.0000020137,ETBG_XP_011775472.1:0.0083876495)100/100:0.4582303490,((MAC_XP_004340747.1:0.3970200475,(((OBD_XP_006679627.1:0.1401044812,OHP_06166:0.2129168022)93.8/100:0.0864565194,SSP_XP_012212604.1:0.4007862822)49.2/78:0.0786783710,OSPU_XP_016609586.1:0.1694823384)99.4/100:0.2483…
2	+		(AAT_NP_001190954.1:0.0000021568,((((AAC_XP_020088591.1:0.0558353739,(APV_XP_007139681.1:0.0159314311,APV_XP_007142802.1:0.0164579796)97.1/100:0.0385405225)83/83:0.0147372106,((((AMA_XP_009388566.1:0.0000028443,AMA_XP_018678206.1:0.0000029227)76.4/100:0.0066504831,AMA_XP_009408856.1:0.0113126114)85.1/100:0.0181981421,(AMA_XP_009401523.1:0.0000020791,AMA_XP_018681232.1:0.0541092034)73.1/100:0.0206…
3	+		(OFG_XP_011318187.1:0.3509167895,((OAF_XP_753131.2:0.3942281055,OZT_XP_003851716.1:0.3397772167)86.2/73:0.0989964819,(OMO_XP_003710056.1:0.4541197964,ONC_XP_965264.2:0.2899334960)98.3/99:0.1907808446)94.3/89:0.2613937708,((GCF_000210835.1_WP_014298575.1:0.0000018293,GCF_001682215.1_WP_022347463.1:0.0044580903)100/100:0.9530832423,((GCF_000012845.1_WP_011965922.1:0.3627887119,((GCF_000238215.1_WP_…
4	+		(ASM_XP_002982921.1:0.2341792405,APP_XP_001759283.1:0.4474190278,(OCO_XP_004347047.1:0.8282566961,(((((((((GCF_001190755.1_WP_050335479.1:0.7803385900,GCF_001688965.1_WP_065530398.1:0.7631243914)88.5/94:0.1558388396,(((GCF_000226565.1_WP_014110004.1:0.3015239616,GCF_000347635.1_WP_034899697.1:0.1914579682)99.9/100:0.2509821036,(GCF_001442785.1_WP_057923659.1:0.0238734043,GCF_001442805.1_WP_057944…
5		+	((((((GCF_000024805.1_WP_012830335.1:0.21789,(GCF_000198515.1_WP_013261397.1:0.20655,((GCF_001579905.1_WP_062490086.1:0.19795,(GCF_001271345.1_WP_026015062.1:0.12961,(GCF_001579845.1_WP_068018900.1:0.20670,((GCF_000022085.1_WP_015929464.1:0.03566,GCF_000019365.1_WP_012332240.1:0.03167)0.988:0.05291,(GCF_000019945.1_WP_012456004.1:0.04387,(GCF_001542815.1_WP_060770927.1:0.02109,(GCF_000018845.1_WP…
6	+		(AAT_NP_849735.1:0.4267203469,(((AAC_XP_020109257.1:0.2129624955,((AOS_XP_015641145.1:0.0000027605,AOS_XP_015641149.1:0.0000026309)99.9/100:0.1054882585,(ASB_XP_021305893.1:0.0562039670,AZM_XP_008648959.2:0.0486957030)100/100:0.1352693050)100/100:0.3431576459)8.5/59:0.0629800151,AMA_XP_009383760.1:0.3963587089)99.5/99:0.1463563506,APV_XP_007147436.1:0.3584643877)79.7/88:0.1009313444,(((ACS_XP_005…
7	+		(OMO_XP_003717466.1:0.2953837644,(OFG_XP_011328626.1:0.7039028102,((((((((((((((((GCF_000355695.1_WP_015489650.1:0.0000027347,(GCF_000063485.1_WP_012037633.1:0.0203147781,GCF_001280205.1_WP_053773933.1:0.0420965116)62.7/89:0.0180044347)100/100:0.1975610246,GCF_000202635.1_WP_013585536.1:0.2562799865)51/74:0.0563101225,GCF_001513675.1_WP_067198739.1:0.2241366159)94.1/99:0.0870571925,GCF_000950575.…
8		+	((((GCF_001610895.1_WP_068414439.1:0.12746,GCF_000092105.1_WP_013110918.1:0.11955)1.000:0.17417,((GCF_000196115.1_NP_868953.1:0.21332,GCF_000025185.1_WP_044182701.1:0.17303)0.816:0.04382,(((GCF_000317475.1_WP_015176273.1:0.06242,(GCF_000316575.1_WP_015131756.1:0.08803,(GCF_000020025.1_WP_012408640.1:0.06305,GCF_000484535.1_WP_023174406.1:0.08534)0.965:0.05383)0.884:0.04613)0.997:0.12198,(GCF_0000…
9	+		(AMA_XP_009414148.1:0.1486266668,AAC_XP_020102454.1:0.1868475374,((AOS_XP_015614403.1:0.1006637961,(ASB_XP_002464468.1:0.0116171629,AZM_NP_001150331.2:0.0547247076)99.8/100:0.1100377969)99.9/100:0.1685519153,(((APP_XP_001754699.1:0.2226611616,((GCF_001660045.1_WP_064726397.1:0.7376239340,GCF_001693675.1_WP_003963435.1:0.4818635620)100/100:0.6230125222,((GCF_000389965.1_WP_015623632.1:0.3540494146…
10	+		(AMC_XP_002504971.1:0.3111286975,ABP_XP_007512933.1:0.2063489343,(HGT_XP_005841257.1:0.3004215762,(((GCF_000012465.1_WP_011294586.1:0.0000020740,GCF_000015685.1_WP_011823849.1:0.0123292294)64.7/45:0.0124089865,GCF_000757865.1_WP_038652947.1:0.0000025885)100/100:0.3627995318,(GCF_000011465.1_WP_011132654.1:0.0642918328,(((GCF_000012645.1_WP_011376581.1:0.0416901018,GCF_000018065.1_WP_012007843.1:0…
11	+		(AGS_XP_005704223.1:0.3694028683,ACM_XP_005539067.1:0.4229211552,(((((((((((((((GCF_000218545.1_WP_013884384.1:0.9505203798,(GCF_000024545.1_WP_013020359.1:0.6765140666,GCF_000590555.1_WP_052331984.1:0.6097574429)63.9/69:0.0990503787)43/65:0.0852662059,((GCF_000772085.1_WP_066651476.1:0.3328672508,GCF_000092225.1_WP_013126728.1:1.1813452824)90.2/87:0.1435412874,(((GCF_001678905.1_WP_065247978.1:0…
12	+		(OAA_XP_021700879.1:0.2652855548,OAG_XP_314684.3:0.4801783912,((((((ENG_XP_002677516.1:1.1312463241,(GCF_000196255.1_WP_011218464.1:0.9104015577,((GCF_000196395.1_WP_005311081.1:0.1248342748,((((GCF_001593245.1_WP_005337040.1:0.0000025828,GCF_001634325.1_WP_064338126.1:0.0093464923)94.2/100:0.0128294219,GCF_000204115.1_WP_005351275.1:0.0032126600)99/100:0.0377108111,((((GCF_000014805.1_YP_856922.…
13	+		(AAT_NP_180823.3:0.3015463265,(((AAC_XP_020079912.1:0.1772533215,(AOS_XP_015650559.1:0.1040983400,(ASB_XP_021320455.1:0.0303360082,AZM_NP_001183889.1:0.0390204811)99.7/100:0.0873287353)100/100:0.2494680254)43.8/45:0.0568837372,AMA_XP_009391476.1:0.3126527585)52.2/47:0.0501459149,((((((AOL_XP_001415446.1:0.3425961535,AOT_XP_003074226.1:0.1887334173)99.7/100:0.3826684209,ABP_XP_007515294.1:0.708943…
14	+		(STG_XP_018637297.1:0.1248738826,SNC_XP_003882314.1:0.1060830958,((GCF_000092985.1_WP_013151548.1:0.6322635100,(GCF_000010605.1_WP_012382208.1:0.0671718960,(GCF_001278095.1_WP_053562470.1:0.0637867069,GCF_000385945.1_WP_015606720.1:0.0530611970)91.9/81:0.0305766409)100/100:0.5657907075)89.6/72:0.1625838453,GCF_000523235.1_WP_051494633.1:0.6475148264)100/100:1.3040687480);
15		+	(OMB_XP_001750745.1:0.67561,OCCN_KXN71385.1:0.44725,((GCF_000341465.2_WP_005016157.1:0.0,GCF_000341485.2_WP_005016157.1:0.0,GCF_000612485.1_WP_005016157.1:0.0,GCF_000765395.1_WP_005016157.1:0.0,GCF_001704215.1_WP_005016157.1:0.0):0.28582,(GCF_000219915.2_WP_050981696.1:0.30113,GCF_000253035.1_WP_013925539.1:1.22549)0.705:0.12396)0.000:0.09832);
16	+		(OBC_15419:0.1146842332,(((((OAF_XP_753876.1:0.3342139592,OZT_XP_003851887.1:0.2486967173)100/100:0.5883494637,(OGP_KXS12233.1:0.8276083466,((((GCF_001704295.1_WP_066632837.1:1.5034708714,(GCF_000015265.1_WP_011757562.1:0.8862439818,GCF_000024025.1_WP_015795081.1:0.6719034960)99.1/100:0.4475223899)50.8/63:0.2031472260,((((((((((((((((GCF_000007865.1_WP_003873145.1:0.0000000000,GCF_000835225.1_WP_…
17	+		(AAT_NP_179920.1:0.4711359602,((((AAC_XP_020111961.1:0.0000025926,AAC_XP_020111962.1:0.0000025926)100/100:0.2027730853,AMA_XP_009415003.1:0.2823224620)92.2/98:0.0941109662,(AOS_XP_015636990.1:0.0893868144,(ASB_XP_002446527.1:0.0515799313,AZM_XP_008662110.1:0.0345847223)100/100:0.1518900096)100/100:0.2698324522)88.6/98:0.1048786370,((APP_XP_001773781.1:0.3455929732,(((((((((((((GCF_000981545.1_WP_…
18	+		(AAT_NP_001330451.1:0.0000026354,(((((AAC_XP_020093781.1:0.0000023182,AAC_XP_020093779.1:0.0000022068)100/100:0.3542629822,((AMA_XP_009400258.1:0.0000026354,AMA_XP_009400259.1:0.0000026354)0/86:0.0000020181,AMA_XP_009400261.1:0.0000021065)100/100:0.5706722407)74.9/92:0.0830380769,(AOS_XP_015631401.1:0.2734321364,(ASB_XP_002466051.1:0.0510714381,AZM_XP_008665784.1:0.0908979586)100/100:0.2341812428…
19	+		(ACM_XP_005535555.1:0.8512812123,((ACC_XP_005715284.1:0.4620932479,APPU_04215:0.5636574712)98.2/100:0.2561108773,(HGT_XP_005819331.1:0.6323300672,((SBN_14481:0.9426980582,(SPT_XP_002176430.1:0.5115907266,STPS_XP_002288148.1:0.3257534052)99.6/100:0.3678673507)77.4/75:0.0908721578,SVB_CEL93242.1:0.9667257694)85.4/77:0.1112833048)55.8/92:0.1156018594)92.9/100:0.1862010269,((GCF_000024865.1_WP_012894…
20	+		(AAT_NP_051114.1:0.1350975249,(AAC_YP_009116397.1:0.0258085603,(AOS_NP_039449.1:0.0231482057,(ASB_YP_899462.1:0.0073393508,AZM_NP_043092.1:0.0072543593)94.9/100:0.0254075706)100/100:0.1235698812)90.3/99:0.0727525447,((APP_NP_904243.1:0.1756384499,ASM_XP_020440891.1:0.8878441558)60.2/92:0.0488500408,(((((GCF_000177635.2_WP_013505510.1:0.4126911735,GCF_000186885.1_WP_015724744.1:0.4099978503)93.1/1…
21	+		(AAT_NP_187186.5:0.2091826970,((((((((((AAT_NP_195394.4:0.0000023267,AAT_NP_001328936.1:0.0075463363)100/100:0.3071230035,APV_XP_007156904.1:0.2199241861)91.9/100:0.0785144457,((AAC_XP_020091105.1:0.1285491382,(AMA_XP_009414759.1:0.0000020728,AMA_XP_009414758.1:0.0000020728)100/100:0.2128616729)95.6/100:0.0836139540,((AOS_XP_015616991.1:0.0337173089,AOS_XP_015642867.1:0.0241559270)99.5/100:0.0695…
22		+	((GCF_001535565.1_WP_021340909.1:0.0,GCF_001678885.1_WP_021340909.1:0.0,GCF_001020185.2_WP_021340909.1:0.0,GCF_001023495.1_WP_021340909.1:0.0):0.00328,GCF_000767505.1_WP_038431568.1:0.00329,(((((GCF_000006785.2_NP_269875.1:0.0,GCF_000011765.3_WP_010922650.1:0.0,GCF_000349925.2_WP_010922650.1:0.0,GCF_001021955.1_WP_010922650.1:0.0,GCF_001051095.1_WP_010922650.1:0.0,GCF_001547835.1_WP_010922650.1:0…
23	+		(OAF_XP_749012.1:0.5484522111,((OFG_XP_011322281.1:0.3200943554,OPC_XP_018136842.1:0.2898179548)96.4/100:0.1787523905,(OMO_XP_003718813.1:0.6470817485,OZT_XP_003847699.1:0.5004784065)24.2/69:0.0684324013)90.4/84:0.2000733520,(((((((GCF_000240165.1_WP_014146500.1:0.0000022305,GCF_000237305.1_WP_014146500.1:0.0000022305)100/100:1.5916915170,(GCF_001664105.1_WP_064819399.1:0.0000022305,GCF_001664225…
24	+		(AAT_NP_568288.1:0.0323406183,((((((AAC_XP_020111846.1:0.0000029514,AAC_XP_020111845.1:0.0000029514)100/100:0.1757631489,AAC_XP_020107574.1:0.1459230184)92.8/100:0.0486516675,(AMA_XP_009385500.1:0.2004810114,AMA_XP_009393748.1:0.2125619306)75.4/93:0.0375109061)62/93:0.0309239483,(AOS_XP_015627062.1:0.1055284238,((AOS_XP_015636761.1:0.0956303888,((ASB_XP_002446362.1:0.0048770151,AZM_NP_001105561.1…
25		+	((((((((GCF_000196895.1_WP_008416205.1:0.15380,GCF_000172995.2_WP_006055094.1:0.21817)0.938:0.07255,((GCF_001488575.1_WP_059058269.1:0.06010,GCF_000230955.2_WP_049938470.1:0.14003)0.966:0.08418,(((GCF_000025325.1_WP_049941914.1:0.13469,(GCF_000281695.1_WP_014864417.1:0.16092,GCF_000230735.2_WP_006181547.1:0.10849)0.632:0.04059)0.959:0.08984,(GCF_000025625.1_WP_004216038.1:0.20474,GCF_000328685.1_…
26	+		(SVB_CEM06830.1:0.2524343735,SCV_08613:0.7388092361,(GCF_000242595.2_WP_014456370.1:1.4222700138,((GCF_000020725.1_WP_012530261.1:0.3684911572,GCF_000025345.1_WP_012947395.1:0.5540963667)96.4/92:0.2550400945,((GCF_000233715.2_WP_006524705.1:0.1286156319,GCF_000305935.1_WP_015051676.1:0.2180611330)99.9/100:0.1572185008,GCF_000328625.1_WP_015326888.1:0.3577017710)95.7/91:0.2016701834)99.5/100:0.620…
27	+		(ONC_XP_965034.3:0.1473068931,(OFG_XP_011323382.1:0.1042068070,(OUR_06845:0.6787580433,(((((GCF_000009925.1_YP_098224.1:0.0000020232,GCF_001682215.1_WP_011202207.1:0.0000010000)0/50:0.0000019100,GCF_000210835.1_WP_014298306.1:0.0011659050)91.5/91:0.0023334622,GCF_001286525.1_WP_053873597.1:0.0023334555)0/49:0.0000010000,GCF_000025985.1_WP_010992224.1:0.0011671528)62.7/61:0.0011658665,GCF_00096578…
28		+	((GCF_000011885.1_WP_000132081.1:0.0,GCF_000818075.1_WP_000132081.1:0.0,GCF_000818115.1_WP_000132081.1:0.0,GCF_000026565.1_WP_000132081.1:0.0):0.00414,(GCF_000027085.1_WP_012906405.1:0.00422,((GCF_000026225.1_WP_000132077.1:0.00055,((GCF_001420935.1_WP_032206618.1:0.00419,((GCF_000512125.1_WP_025238775.1:0.00418,(GCF_001549955.1_WP_001295424.1:0.0,GCF_000005845.2_NP_416570.2:0.0,GCF_000007445.1_W…
29	+		(OTT_XP_003664814.1:0.2171516105,OMO_XP_003711511.1:0.4070516562,((GCF_000017805.1_WP_012121667.1:0.3172741011,(GCF_000961515.1_WP_052719577.1:1.0779697474,GCF_000025005.1_WP_012876116.1:0.7095880251)27.2/30:0.1644057885)47/33:0.1691697818,(GCF_000389965.1_WP_063643257.1:0.2868757561,GCF_000494755.1_WP_023560058.1:0.2262052171)92.6/95:0.3404419126)100/100:1.7119965450);
30	+		(OHV_04088:0.1300605362,(((OBC_14652:0.1908008031,OLC_CDH59605.1:0.1562108620)91.8/99:0.0327506891,(ORD_EIE86276.1:0.1208657272,OSV_01170:0.1097403205)85.5/98:0.0342256035)95.1/100:0.0843024285,OUR_06381:0.6958168881)95.7/96:0.2122107509,((GCF_000023585.1_WP_015845156.1:0.7234424909,((((GCF_000980835.1_WP_046438979.1:0.2987072298,(((((((GCF_000241875.1_WP_014308622.1:0.0000027260,GCF_000242775.1_…
31	+		(SSP_XP_012197337.1:0.6072738577,SPS_XP_009529526.1:0.4141312611,((((((((((((((((((GCF_000284435.1_WP_005807596.1:0.0000024086,GCF_000270205.1_WP_005807596.1:0.0000024086)82.3/100:0.0055043908,GCF_000709435.1_WP_042293973.1:0.0000023621)98.5/100:0.1575760666,GCF_000283555.1_WP_014094105.1:0.0615999054)100/100:0.9943931747,(((((((GCF_000175295.2_WP_003868730.1:0.0000000000,GCF_000019065.1_WP_00386…
32	+		(AAT_NP_565814.1:0.2575685758,((AAC_XP_020095528.1:0.2144215919,(AOS_XP_015647139.1:0.1959016786,(ASB_XP_021309625.1:0.0295795597,AZM_NP_001140710.1:0.0566912116)99.6/99:0.1100194994)100/89:0.2107083450)89.1/55:0.0619816335,(AMA_XP_009389261.1:0.1032271777,((APP_XP_001751837.1:0.5447147339,ASM_XP_002973417.1:0.8091290086)65.4/88:0.2069553555,(((((GCF_001580405.1_WP_019513221.1:0.0000027930,GCF_00…
33	+		(AAT_NP_566113.1:0.0049673674,((((AAC_XP_020083394.1:0.1320768320,AMA_XP_009407363.1:0.1786363020)87.7/99:0.0865351755,(AOS_XP_015648892.1:0.1840414922,(ASB_XP_002462363.1:0.0521737965,AZM_NP_001141945.1:0.0546598785)98.5/100:0.1389137512)98.4/100:0.1743223979)73.3/97:0.0505701998,((APP_XP_001773409.1:0.4498698993,ASM_XP_002968466.1:0.2783263354)88.3/99:0.1719053828,(((((((((GCF_000317125.1_WP_01…
34	+		(APP_XP_001760145.1:0.4088056266,(APV_XP_007131692.1:0.0840597385,(SCV_22831:0.3660551204,(((((((((((((((((((GCF_001006005.1_WP_004946278.1:0.0000000000,GCF_000214235.1_WP_004946278.1:0.0000000000):0.0000000000,GCF_000261045.2_WP_004946278.1:0.0000000000):0.0000000000,GCF_000438825.1_WP_004946278.1:0.0000000000):0.0000000000,GCF_000214805.1_WP_004946278.1:0.0000000000):0.0000000000,GCF_000520015.…
35	+		(ACR_XP_001689786.1:0.1411848413,((((ABP_XP_007512162.1:0.4553160841,AMC_XP_002505235.1:0.4628469826)81/100:0.0919661361,(AOL_XP_001417995.1:0.0834389271,AOT_XP_003079324.2:0.1412863957)99.2/100:0.3958561399)93.5/99:0.1785793229,ACV_XP_005845953.1:0.4454824636)51.1/93:0.0506518985,((((APPU_01137:0.4938804949,AGS_XP_005706177.1:0.6446472801)91.5/95:0.2428583444,ASM_XP_002961945.1:0.4160659308)80.4…
36	+		(OCNNB_XP_777668.1:0.0000009982,(OCNG_XP_012046989.1:0.0000022749,(((OFG_XP_011320779.1:0.2050527724,OMO_XP_003713127.1:0.1157404943)97.2/99:0.2008404527,((((((((GCF_000015005.1_YP_890995.1:0.0000000000,GCF_000767705.1_WP_011731539.1:0.0000000000):0.0000000000,GCF_000767605.1_WP_011731539.1:0.0000000000):0.0000000000,GCF_001457595.1_WP_011731539.1:0.0000000000):0.0000000000,GCF_000767665.1_WP_011…
37	+		(AAT_NP_001154465.1:0.0000026657,((((AAC_XP_020090095.1:0.0876864252,(AOS_XP_015632142.1:0.0169710425,((ASB_XP_002466576.1:0.0105906002,AZM_NP_001105405.1:0.0067149510)73.2/100:0.0022399270,AZM_NP_001105703.1:0.0114941055)98.7/100:0.0414902640)99.9/100:0.0886078295)35.2/100:0.0371468822,(AMA_XP_009389650.1:0.0632346244,AMA_XP_009414781.1:0.0583692986)95.6/100:0.0360752501)96.9/100:0.0711786804,((…
38	+		(ACR_XP_001702048.1:0.1357797242,(((((ABP_XP_007514191.1:0.5769569568,(AOL_XP_001416507.1:0.2119165896,AOT_XP_003075124.2:0.1298678944)100/100:0.2948288563)62.7/97:0.1278027590,AMC_XP_002503145.1:0.3621053243)83.9/100:0.0997884854,(((((((((((((GCF_000015685.1_WP_011823814.1:0.0120931543,GCF_000757865.1_WP_038653336.1:0.0059432856)85.9/99:0.0085634304,GCF_000012465.1_WP_011294543.1:0.0006240455)31…
39	+		(HGT_XP_005826033.1:1.0644057426,(HEH_XP_005772674.1:1.1143673964,((((((((((((((GCF_000317675.1_WP_015220177.1:0.1589721370,GCF_001548095.1_WP_066344460.1:0.2824000821)57/95:0.0492601605,GCF_001548115.1_WP_066116782.1:0.1176210633)80.7/92:0.0518466394,(GCF_000021805.1_WP_012595280.1:0.0000026240,GCF_000024045.1_WP_015783929.1:0.0167711402)94.9/100:0.1093467567)92/92:0.1201753138,((GCF_000017845.1…
40		+	((((GCF_000019485.1_WP_012307503.1:0.0,GCF_001693255.1_WP_012307503.1:0.0,GCF_001521855.1_WP_012307503.1:0.0,GCF_001693275.1_WP_012307503.1:0.0,GCF_001693295.1_WP_012307503.1:0.0):0.05965,GCF_000316605.1_WP_015133500.1:0.12252)0.866:0.07506,(((((GCF_000009725.1_WP_010871662.1:0.0,GCF_000284135.1_WP_010871662.1:0.0,GCF_000284455.1_WP_010871662.1:0.0,GCF_001318385.1_WP_010871662.1:0.0,GCF_000284215…
41	+		(MPP_XP_020436607.1:0.1002741131,MDD_XP_643680.1:0.1155769830,(((((((((((((((((((((((GCF_000952895.1_WP_003243600.1:0.0000000000,GCF_001604995.1_WP_003243600.1:0.0000000000):0.0000000000,GCF_001541905.1_WP_003243600.1:0.0000000000):0.0000000000,GCF_000978495.1_WP_003243600.1:0.0000000000):0.0000000000,GCF_001037985.1_WP_003243600.1:0.0000000000):0.0000000000,GCF_001703495.1_WP_003243600.1:0.00000…
42	+		(OBC_13781:0.1068404116,(((((((OAF_XP_755378.1:0.2634167126,(((OFG_XP_011321492.1:0.1123265993,OPC_XP_018143790.1:0.1822857530)99.8/100:0.1737951571,(OMO_XP_003712835.1:0.1930104352,((ONC_XP_011393854.1:0.0000028523,ONC_XP_011393855.1:0.0000028013)99.9/100:0.1318052655,OTT_XP_003663098.1:0.1206319986)99.9/100:0.1215931013)93.9/98:0.0764286544)100/100:0.2193873635,OZT_XP_003855505.1:0.3729239791)5…
43	+		(ELI_XP_001463347.1:0.0000023529,ELD_XP_003858571.1:0.0058608474,(ELP_XP_010704138.1:0.1333017333,((ETBB_XP_845028.1:0.0000030568,ETBG_XP_011773647.1:0.0000026557)97.8/100:0.4147920024,(((((((((((GCF_000336425.1_WP_015376170.1:0.0000026557,GCF_000695995.1_WP_015376170.1:0.0000026557)100/100:2.1420352670,GCF_000828635.1_WP_041101959.1:1.6766442101)0/37:0.0373484714,GCF_001281315.1_WP_054012601.1:1…
44		+	(OPE2_07083:0.81329,((ENG_XP_002677540.1:0.60934,OSPU_XP_016605991.1:0.71593)0.804:0.20024,(MAC_XP_004344755.1:0.48208,STT_XP_001012878.1:0.74973)0.518:0.05987)0.885:0.07266,((((GCF_000015865.1_WP_011838110.1:0.00946,(GCF_000184925.1_WP_003517750.1:0.0,GCF_000255615.2_WP_003517750.1:0.0,GCF_001692755.1_WP_003517750.1:0.0):0.00296)0.859:0.05658,(GCF_000243155.2_WP_014793422.1:0.15867,GCF_000340885…
45		+	((GCF_000292915.1_WP_014897244.1:0.01088,GCF_001718335.1_WP_059447351.1:0.00723)0.774:0.00361,((GCF_000974835.2_WP_006764517.1:0.0,GCF_000959505.1_WP_006764517.1:0.0):0.00361,(GCF_000010545.1_WP_006404965.1:0.0,GCF_000018505.1_WP_006404965.1:0.0,GCF_000756005.1_WP_006404965.1:0.0,GCF_000959525.1_WP_006404965.1:0.0,GCF_001718755.1_WP_006404965.1:0.0,GCF_001718995.1_WP_006404965.1:0.0):0.00725)0.77…
46		+	(SAA_XP_009036531.1:0.60186,(((ORB_03134:0.25552,(((MAC_XP_004353663.1:0.57449,((SPS_XP_009532691.1:0.31387,SSP_XP_012198045.1:0.17942)0.842:0.17810,(SPT_XP_002181924.1:0.22617,STPS_XP_002293615.1:0.37732)0.913:0.32242)0.426:0.02705)0.802:0.04442,(MDD_XP_639349.1:0.31879,MPP_XP_020429504.1:0.13893)0.359:0.05754)0.701:0.03567,SPB_01125:0.54411)0.705:0.07112)0.936:0.11728,((((ENG_XP_002681601.1:0.2…
47	+		(SSP_XP_012194125.1:0.4071428128,SPS_XP_009526235.1:0.3707289293,((((((GCF_000734895.2_WP_035154210.1:0.5256441419,GCF_000317515.1_WP_015181528.1:0.4187066351)99.1/100:0.4722777225,GCF_000210915.2_WP_014245649.1:2.5405405535)64.5/63:0.0789245022,(GCF_001412655.1_WP_062549418.1:0.4740186546,GCF_001721645.1_WP_069380892.1:0.6123611704)100/100:0.8549580990)92.1/73:0.1537705022,GCF_000024985.1_WP_012…
48	+		(AAT_NP_564937.1:0.1058222688,(((AAC_XP_020082837.1:0.0424861070,(AMA_XP_009417647.1:0.0483555830,APV_XP_007153355.1:0.1934474162)59.9/51:0.0408396391)73.2/52:0.0476375171,APV_XP_007152795.1:0.2881231161)28.7/79:0.0277843766,((AOS_XP_015648601.1:0.0733420840,(ASB_XP_002445542.1:0.0025316747,AZM_NP_001150373.1:0.0209996069)94.1/100:0.0652430135)98/100:0.1664993760,ASM_XP_002975455.1:0.3646043548)6…
49	+		(ACS_XP_005643141.1:0.6429095803,((ABP_XP_007511657.1:0.2778346351,(AMC_XP_002509263.1:0.2460922523,(AOL_XP_001422446.1:0.0973852334,AOT_XP_003084463.1:0.2739330696)97.5/99:0.1375310507)99/99:0.3402238447)100/100:1.1202330500,((APP_XP_001757578.1:0.8105959499,(AAT_NP_199845.3:1.4886950560,ASM_XP_002976563.1:1.0782141852)84.3/85:0.1610924937)64.1/85:0.2840416398,(((((((((((((((((((((((((((((((((((…
50	+		(OEL_XP_012993159.1:0.1487770500,(((ONF_XP_015798071.1:0.1652654467,OON_XP_003443388.1:0.1046446187)18.9/98:0.0109149020,OOL_XP_004082064.1:0.1654734724)97.9/100:0.1556640400,(OLO_XP_015213802.1:0.2988368269,((GCF_000005825.2_WP_012959454.1:0.3535345603,(GCF_001629705.1_WP_066393520.1:0.1337507886,GCF_001642935.1_WP_066289254.1:0.0749311534)81.7/100:0.3377531816)100/100:2.7209376650,(((((GCF_0000…
51	+		(OAM_XP_006557332.1:0.6280562740,((((OCC_XP_018953580.1:0.0529228815,OIP_XP_017319698.1:0.0756930040)94.2/98:0.0245301924,OLO_XP_015203319.1:0.0680042554)73.6/95:0.0353048267,((OCS_XP_016892744.1:0.0503957169,OON_XP_013124511.1:0.0305909784)34.2/94:0.0041343837,((ONF_XP_015799788.1:0.0000026916,ONF_XP_015799789.1:0.0000026916)100/100:0.0654868764,OOL_XP_011482782.1:0.0627028006)96.5/98:0.01919871…
52	+		(OPE2_00378:0.0569653033,OOC1A_04772:0.3060337008,(((((GCF_000166775.1_WP_013430133.1:0.0426129971,GCF_000022325.1_WP_015908000.1:0.0132640367)85.3/54:0.0120922024,(GCF_000166355.1_WP_013403081.1:0.0180689958,(GCF_000145215.1_WP_013290299.1:0.0275612794,GCF_000166335.1_WP_013412255.1:0.0438758533)98.3/97:0.0329793416)58.9/43:0.0165124144)80.8/38:0.0119982021,(GCF_000193435.2_WP_014042393.1:0.0021…
53		+	(GCF_000266885.1_WP_053332119.1:0.78012,((((GCF_000025345.1_WP_012949551.1:0.43012,(GCF_000164695.2_WP_013398364.1:0.44724,(GCF_001693675.1_WP_003959560.1:0.34288,GCF_000091305.1_WP_041669827.1:0.37362)0.986:0.36583)0.924:0.16945)0.771:0.04019,(GCF_000284315.1_WP_014449783.1:0.80071,GCF_000444995.1_WP_020950832.1:0.75775)0.664:0.04516)0.446:0.04138,(GCF_000007705.1_WP_011135157.1:0.31961,GCF_0002…
54		+	(((GCF_000292915.1_WP_014898821.1:0.02213,((GCF_001718555.1_WP_069260369.1:0.04494,(GCF_001718575.1_WP_069252088.1:0.00054,(GCF_001029145.1_WP_047849669.1:0.01797,(GCF_000012945.1_WP_011354510.1:0.00361,(GCF_001411495.1_WP_027789487.1:0.00713,GCF_001718395.1_WP_069254804.1:0.02178)0.879:0.00721)0.000:0.00055)0.406:0.00357)0.464:0.00677)0.847:0.00952,(GCF_000701165.1_WP_059239821.1:0.02168,(((GCF_…
55	+		(OMO_XP_003708903.1:0.2530843769,(OAF_XP_753885.1:0.6112657239,((((OFG_XP_011328676.1:0.7680395380,OZT_XP_003851906.1:0.6549241651)55.7/62:0.0885816617,(((GCF_000019145.1_WP_012274975.1:0.2682702245,GCF_001559015.1_WP_067182402.1:0.7734790515)14.1/57:0.0683723981,GCF_000017565.1_WP_012110692.1:0.2772677974)98.4/96:0.1589302803,(((GCF_000014565.1_WP_009479916.1:0.0137637140,GCF_001685605.1_WP_0654…
56		+	(((((GCF_000970325.1_WP_048205369.1:1.15883,((GCF_000015825.1_WP_011843992.1:0.20366,(GCF_000304355.2_WP_014868085.1:0.00055,GCF_900036045.1_WP_062265339.1:0.00352)0.938:0.11106)1.000:0.70016,((GCF_000196895.1_WP_008418041.1:0.25128,(GCF_000022205.1_WP_015910623.1:0.29834,(GCF_000403645.1_WP_020446481.1:0.35729,GCF_000023965.1_WP_015761846.1:0.55760)0.815:0.08017)0.742:0.07233)1.000:0.37874,((GCF…
57	+		(SVB_CEL97736.1:0.9697069809,SCV_19076:0.9974627537,(((((((((GCF_000024025.1_WP_012786544.1:1.2548687479,GCF_000269985.1_WP_014135490.1:0.5020303385)43.8/63:0.2258241146,((((((GCF_000695235.1_WP_016577990.1:0.0000021375,GCF_000963515.1_WP_016577990.1:0.0000021375)92.7/100:0.0338963837,(GCF_001704275.1_WP_067352321.1:0.0175499842,GCF_000816025.1_WP_039637098.1:0.0089552308)100/100:0.1035450173)99.…
58	+		(OZT_XP_003849122.1:0.4336683420,OAF_XP_754120.1:0.3869365435,(((((GCF_001307545.1_WP_054602704.1:0.0000021961,GCF_000416365.2_WP_003879674.1:0.0022814850)99.9/100:0.0930532706,((((((GCF_000015005.1_YP_888822.1:0.0000000000,GCF_000767665.1_WP_011729915.1:0.0000000000):0.0000000000,GCF_000767605.1_WP_011729915.1:0.0000000000):0.0000000000,GCF_000767705.1_WP_011729915.1:0.0000000000):0.0000009985,G…
59		+	(((((GCF_000012025.1_WP_004981092.1:0.0,GCF_000020185.1_WP_004981092.1:0.0):0.00055,GCF_001027225.1_WP_047930579.1:0.00130)0.845:0.00130,(((((((GCF_000026225.1_WP_001067736.1:0.00519,((((GCF_000462995.1_WP_001067718.1:0.0,GCF_000235545.1_WP_001067718.1:0.0,GCF_000330485.2_WP_001067718.1:0.0):0.00128,((((((((((((GCF_000829965.1_WP_041144320.1:0.00564,(GCF_001455225.1_WP_004858717.1:0.0,GCF_0003674…
60	+		(OHP_00416:0.5759306148,(ENG_XP_002675940.1:0.2119313839,(((((GCF_000310105.2_WP_007375781.1:0.0517405826,(GCF_001455325.1_WP_013464982.1:0.0000021571,GCF_000184065.1_WP_013464982.1:0.0000021571)95.8/100:0.0507037245)76.8/93:0.0164901654,(GCF_000026085.1_WP_011328293.1:0.0000025699,GCF_001465295.1_WP_058373461.1:0.0147312178)85.4/97:0.0212341940)84/93:0.0643350680,(GCF_000788395.1_WP_038641511.1:…
61		+	(((GCF_000317045.1_WP_041269180.1:0.27424,(((((GCF_000317105.1_WP_015147021.1:0.25339,GCF_000014265.1_WP_011612980.1:0.23491)0.917:0.07700,(GCF_000317515.1_WP_041780172.1:0.18109,GCF_000317495.1_WP_015203748.1:0.20790)0.840:0.06788)0.961:0.05684,(((GCF_001548395.1_WP_068507322.1:0.50989,(((ACP_15116:0.76913,(((SPT_XP_002177985.1:0.44812,STPS_XP_002291905.1:0.23601)0.992:0.30653,(HEH_XP_005781693.…
62	+		(MEH_XP_656406.1:0.3271657994,ETV_XP_001302224.1:0.6025259606,((GCF_001447335.1_WP_060583638.1:0.2695134574,((((((GCF_000014805.1_YP_855028.1:0.0020021578,((((GCF_000819505.1_WP_043159154.1:0.0000000000,GCF_001683535.1_WP_043159154.1:0.0000000000):0.0000022276,GCF_001019645.1_WP_043159154.1:0.0000022276)0/90:0.0000026521,((((GCF_001455365.1_WP_043118340.1:0.0000000000,GCF_000635955.1_WP_043118340…
63		+	(((((((((GCF_001561955.1_WP_066052544.1:0.21004,(GCF_000283575.1_WP_014117832.1:0.29787,GCF_001304715.1_WP_014015723.1:0.22688)0.944:0.09711)0.971:0.07468,(GCF_000755705.1_WP_052609461.1:0.29018,((GCF_001038625.1_WP_007061041.1:0.02954,GCF_000968375.1_WP_029159924.1:0.02875)1.000:0.12720,(GCF_000196455.1_WP_013362501.1:0.12647,(GCF_000597865.1_WP_025436016.1:0.15816,GCF_000299355.1_WP_014966500.1…
64	+		(AAT_NP_849282.1:1.2252651468,ASM_XP_002987275.1:0.5202265726,(APP_XP_001775713.1:0.6829067491,(((((GCF_000007925.1_NP_875514.1:0.4631408875,((((((GCF_000018065.1_WP_041484387.1:0.0213474690,GCF_000015645.1_WP_011818613.1:0.0841112198)73.8/92:0.0108492748,GCF_000012645.1_WP_011376637.1:0.0281816921)61.9/97:0.0060699858,GCF_000757845.1_WP_042850554.1:0.0376650655)86/94:0.0275167393,GCF_000015965.1…
65	+		(AAT_NP_566638.1:0.0893538336,(((AAC_XP_020103183.1:0.1340738984,((((((((ACC_XP_005718549.1:0.6465080558,APPU_04664:0.8121918080)96.4/100:0.2479064826,(SPT_XP_002181275.1:0.3045265238,STPS_XP_002290511.1:0.1479029076)100/100:0.8757869715)33.5/85:0.1544071825,(ACM_XP_005534836.1:1.2012767564,((HGT_XP_005824958.1:1.9789763533,SVB_CEM30259.1:1.0156512231)40.2/50:0.2276924021,((((((((((GCF_000010645.…
66	+		(ACM_XP_005537803.1:0.3456059880,((ACC_XP_005711698.1:0.2932132921,APPU_07835:0.2174567087)89.1/79:0.0927162569,AGS_XP_005703206.1:0.2459341135)55.6/64:0.1098678932,(((GCF_000192635.1_WP_003518213.1:0.4789923224,GCF_000812665.2_WP_039001122.1:0.4031863729)64.7/59:0.1080811525,((GCF_001187505.1_WP_049744477.1:0.8208430042,GCF_000755725.1_WP_040129960.1:1.1009699234)96.9/99:0.4268680921,(GCF_000016…
67	+		(ASM_XP_002983937.1:0.7670277957,APP_XP_001764016.1:0.7806528221,(((((GCF_000018425.1_WP_012302418.1:0.7746797246,(GCF_000092405.1_WP_013174704.1:0.4301281491,(GCF_000014725.1_WP_049750087.1:0.6508151477,GCF_000092405.1_WP_013174658.1:0.5610402559)99.9/100:0.6147317983)91.1/89:0.1623632181)94.1/87:0.1765566476,((((((GCF_000763575.1_WP_049684406.1:0.1275709378,((GCF_000019085.1_WP_012269710.1:0.00…
68	+		(OTT_XP_003662573.1:0.5536423811,ONC_XP_962943.1:0.3617539787,(((((((((GCF_001302585.1_WP_054289831.1:0.3759856586,GCF_000024865.1_WP_043654208.1:0.2336799089)94.7/85:0.0813533700,GCF_000739085.1_WP_017983903.1:0.4297733703)10.8/22:0.0226730408,GCF_000284295.1_WP_014441364.1:0.3395156775)65.4/33:0.0476861709,((GCF_000732925.1_WP_038516298.1:0.0135067914,GCF_000400635.2_WP_016332739.1:0.0333457932…
69	+		(AAT_NP_001117518.1:0.0000027866,((((AAC_XP_020104013.1:0.1906171144,(AOS_XP_015627852.1:0.1104159662,(ASB_XP_021311419.1:0.0283539617,AZM_NP_001152170.1:0.0671274700)96.8/100:0.0669376240)100/100:0.1996210501)3.2/61:0.0428167309,AMA_XP_018675844.1:0.2706624732)98.4/100:0.1873348188,((ACV_XP_005849506.1:1.1622562882,(((((((((GCF_000316685.1_WP_015124706.1:0.6174588829,GCF_000018105.1_WP_012161703…
70	+		(OAG_XP_562137.4:0.2601291797,OAA_XP_001662479.2:0.2946233418,((((OBT_XP_012164508.1:0.0643435351,OAM_XP_016767751.1:0.0160866694)99.9/100:0.2261105394,ONV_XP_008211581.1:0.2341558523)88.8/100:0.1971130715,(((GCF_000020525.1_WP_012500732.1:1.7191722137,((((((GCF_000724775.3_WP_036127936.1:0.4953615328,((((((((GCF_000143605.1_WP_000540734.1:0.0045927319,(((GCF_000832485.1_WP_000540732.1:0.00000236…
71	+		(OCL_XP_022270903.1:0.0334256289,(OBI_XP_019829710.1:0.0000014187,OOA_XP_014948950.1:0.0000015543)89.9/96:0.0316374326,(OFC_XP_023115328.1:0.0116430355,((((OHS_XP_005246524.1:0.0019088307,OPP_XP_014199517.1:0.0000015543)0/70:0.0000015549,OPA_XP_009236197.1:0.0000015543)87.7/83:0.0041706642,OMM_XP_014966071.1:0.0053972990)95.2/83:0.0134201612,(OMMU_XP_006495764.1:0.0250256166,((OCI_XP_002126124.1:…
72	+		(OFG_XP_011328248.1:0.3327221055,(((OAF_XP_754699.1:0.3400494505,(OZT_XP_003848932.1:0.4568064423,(((GCF_001499615.1_WP_058988678.1:0.2331759153,GCF_001628715.1_WP_063354860.1:0.6462041773)100/87:0.1081118889,(GCF_001680825.1_WP_015072623.1:0.0000020570,GCF_000311765.1_WP_015072623.1:0.0000020570)100/100:0.1593387425)86.8/72:0.0797356584,(GCF_000011685.1_WP_011252075.1:0.0142468508,GCF_000583855.…
73		+	(OFG_XP_011321853.1:1.04469,OBD_XP_006683450.1:0.14069,(GCF_001590685.1_WP_067208494.1:0.17280,((((GCF_000212735.1_WP_013767661.1:0.52093,(GCF_000186345.1_WP_013564597.1:0.55482,((GCF_000242455.2_WP_015244254.1:0.23365,GCF_001610895.1_WP_068410697.1:0.29232)0.862:0.08202,((GCF_001547855.1_WP_060830964.1:0.02412,(GCF_001547875.1_WP_060827552.1:0.00312,GCF_000238215.1_WP_041590671.1:0.02841)0.965:0…
74	+		(OHP_06330:0.2648771754,OBD_XP_006679108.1:0.3307500918,(ORB_08006:0.5369123611,(((GCF_000025705.1_WP_013028199.1:0.0458201795,GCF_000145255.1_WP_013292052.1:0.2138490195)99.4/100:0.3363063730,(GCF_000024665.1_WP_014546426.1:0.0000010005,GCF_000146505.1_WP_014546426.1:0.0000010005)100/100:0.8638328163)70.5/66:0.0685335269,(((GCF_000737325.1_WP_053238901.1:0.2865564438,GCF_000025905.1_WP_013042858…
75	+		(AMC_XP_002505730.1:0.8072905217,ACV_XP_005849974.1:0.5859758716,((((((((((((((GCF_000067045.1_WP_012226880.1:0.5982654274,GCF_000189295.2_WP_014323874.1:0.4302682752)3.9/50:0.0709312736,GCF_001499615.1_WP_058988026.1:0.4142473972)85.8/87:0.0752224769,GCF_000019845.1_WP_012384543.1:0.4726470654)92.1/100:0.1135748490,GCF_000196015.1_WP_011516626.1:0.5083831091)89.5/100:0.0675582108,(((GCF_00001368…
76	+		(OPE2_05587:0.2441852075,OOC1A_07797:0.2628318533,((((((GCF_000755145.1_WP_044977855.1:0.3519765391,GCF_000179635.2_WP_013497325.1:0.3229524223)78.5/57:0.0823194908,GCF_000270285.1_WP_013979993.1:0.2691002551)68.7/41:0.0613930238,GCF_001688705.1_WP_066538685.1:0.4131807108)79.6/54:0.0904788311,GCF_001717545.1_WP_022848683.1:0.9061499772)75.3/66:0.0817403447,(GCF_000190435.1_WP_013606437.1:0.59821…
77	+		(AAT_NP_197818.1:0.3797622056,((AAC_XP_020097084.1:0.2643048253,(AOS_XP_015644241.1:0.1064420325,(ASB_XP_021304989.1:0.0267683653,AZM_NP_001104892.1:0.0168515387)99.9/100:0.1392945129)100/100:0.2511617549)69/100:0.0662367188,(((((((ABP_XP_007508324.1:0.4043288705,AMC_XP_002502943.1:0.5450509171)57.3/100:0.1026210928,(AOL_XP_001420930.1:0.0861324255,AOT_XP_003082594.2:0.1640057510)99.4/100:0.20437…
78	+		(OBD_XP_006676148.1:0.3096566363,((((((((((OBC_03055:0.4045479394,OHV_01210:0.3858243015)87.5/64:0.0601158585,OLC_CDH56826.1:0.3973164733)75.1/63:0.0532303071,OSV_05231:0.2346300957)100/100:0.2037818011,OUR_05214:0.4469238288)100/100:0.2399458897,OMV_KFH70975.1:0.3793830596)92.6/98:0.0968928323,OBM_14699:0.4606315975)92.1/70:0.0506255905,(((OCR_PIA15929.1:0.2043115895,OMP_04085:0.1400685513)93.5/…
79		+	(OCO_XP_004345222.2:0.51028,(MAC_XP_004333637.1:0.46546,((OUR_03408:0.48332,(OBM_03229:0.33912,OMV_KFH64481.1:0.55385)0.940:0.20889)0.995:0.31130,((MPP_XP_020433397.1:0.48861,MDD_XP_643300.1:0.85708)0.787:0.16473,((((OCI_XP_009857668.1:0.78023,(OTC_XP_974775.1:0.70586,(OCV_XP_022315505.1:0.00898,OCV_XP_022317578.1:0.00300)0.999:0.42701)0.304:0.15593)0.439:0.04033,((OCP_XP_005306017.1:0.15420,OXL_…
80	+		(ABP_XP_007511288.1:0.3242892049,(((((((AAC_XP_020088209.1:0.1433698988,(AOS_XP_015614817.1:0.0727565055,(ASB_XP_021306745.1:0.0277404315,AZM_NP_001150888.2:0.0280728497)98.1/100:0.0676592295)99.6/100:0.1443205309)91.8/98:0.0875689742,AMA_XP_009396994.1:0.3084356753)93.8/100:0.0777940854,APV_XP_007132899.1:0.2484229012)98.5/100:0.1960993937,(APP_XP_001782124.1:0.4058670717,(ASM_XP_002987852.1:0.0…
81	+		(ONC_XP_960068.1:0.4786741868,(OMO_XP_003710814.1:0.5842417694,OTT_XP_003664639.1:0.9261975872)55.6/100:0.0988266148,((((((GCF_000739375.1_WP_043371774.1:0.0499735327,(GCF_001406795.1_WP_057091947.1:0.0278963373,GCF_000093145.3_WP_012837719.1:0.0472275035)78.2/100:0.0191577493)100/100:0.5155199586,(GCF_001700965.1_WP_062168099.1:0.0000026885,GCF_001562215.1_WP_062168099.1:0.0000026885)99.9/100:0.…
82		+	(((GCF_000025005.1_WP_012875192.1:0.31287,((GCF_000021685.1_WP_012641521.1:0.15500,GCF_000024985.1_WP_012872352.1:0.12604)1.000:0.22237,(((((GCF_001610775.1_WP_034376223.1:0.0,GCF_000830885.1_WP_034376223.1:0.0):0.00281,(GCF_001547795.1_WP_015407260.1:0.0,GCF_000341655.1_WP_015407260.1:0.0):0.00055)0.905:0.00236,(GCF_000016705.1_WP_012034198.1:0.00054,((GCF_000009025.1_WP_010937164.1:0.0,GCF_0000…
83	+		(AMC_XP_002505244.1:0.6645720072,(ABP_XP_007512412.1:0.9563364738,(AOL_XP_001417487.1:0.1786202084,AOT_XP_003078734.2:0.3212687780)100/100:0.4661250009)82.3/98:0.2172426684,((((((((((((((((((((((((((((((((((((((GCF_000027265.1_WP_012668660.1:0.0142981925,GCF_000165815.1_WP_014543802.1:0.0021059129)79.1/97:0.0119615848,(GCF_000027205.1_WP_004156761.1:0.0000024603,GCF_000091565.1_WP_004156761.1:0.0…
84	+		(AVC_14348:0.3061591085,ACR_XP_001698699.1:0.3821631043,((((GCF_000317125.1_WP_015154849.1:0.5890887241,(((((GCF_000009705.1_WP_010997340.1:0.2295397440,GCF_001548375.1_WP_067768360.1:0.1897211021)98.9/100:0.2535303085,GCF_000316625.1_WP_015115684.1:0.5097548106)97.5/98:0.1831309900,((GCF_000317675.1_WP_051018162.1:0.7652417662,(GCF_001548095.1_WP_066345767.1:0.2377297584,GCF_001548115.1_WP_06611…
85	+		(OZT_XP_003851744.1:0.4353468559,ONC_XP_960081.1:0.4978052004,(((((GCF_000007865.1_WP_003876848.1:0.0000000000,GCF_001653355.1_WP_003876848.1:0.0000000000):0.0000000000,GCF_000835265.1_WP_003876848.1:0.0000000000):0.0000000000,GCF_000835225.1_WP_003876848.1:0.0000000000):0.0000010000,GCF_000390085.1_WP_003876848.1:0.0000010000)99.4/100:0.5163575867,((GCF_001483945.1_WP_058895539.1:0.4028371437,GC…
86		+	(GCF_000009225.2_WP_012721716.1:0.01707,(GCF_000934565.1_WP_010214037.1:0.0,GCF_000963495.1_WP_010214037.1:0.0):0.01197,(GCF_001186335.1_WP_049710560.1:0.00974,((GCF_001708485.1_WP_069021194.1:0.01699,GCF_001579805.1_WP_033898692.1:0.00474)0.870:0.00484,((GCF_001612705.1_WP_017478138.1:0.01187,(((GCF_001543265.1_WP_010656857.1:0.00514,GCF_001294575.1_WP_060696181.1:0.02979)1.000:0.07219,((GCF_001…
87		+	((GCF_001028665.1_WP_047903430.1:0.04415,(((GCF_001718895.1_WP_060265921.1:0.00742,(((GCF_000236215.2_WP_006494966.1:0.00280,(GCF_001484665.1_WP_058903057.1:0.0,GCF_001606135.1_WP_058903057.1:0.0,GCF_001606115.1_WP_058903057.1:0.0):0.00564)0.790:0.00281,GCF_000755805.1_WP_034202415.1:0.00565)0.788:0.00282,GCF_000009485.1_WP_006490703.1:0.00054)0.767:0.00398)0.940:0.01338,(GCF_001718515.1_WP_06923…
88	+		(ODMI_XP_017152510.1:0.0083295510,ODP_XP_001354827.3:0.0000023656,((GCF_000210835.1_WP_041161415.1:0.0028584292,(((GCF_000009925.1_YP_101043.1:0.0057060498,GCF_000965785.1_WP_032573805.1:0.0028591415)63.8/40:0.0028615977,GCF_001286525.1_WP_032533833.1:0.0000022035)72.8/27:0.0014276744,GCF_000025985.1_WP_041926256.1:0.0057183646)0/22:0.0000026509)50.2/40:0.0057137861,GCF_001682215.1_WP_065344840.1…
89	+		(OPE2_14359:0.2538804458,OOC1A_06164:0.1391709373,((((((GCF_001499655.1_WP_059061512.1:0.7775241225,GCF_000253035.1_WP_006341101.1:0.8955440494)100/100:1.3844074980,(((((((((((((GCF_000018185.1_WP_012028037.1:0.0000000000,GCF_000344765.1_WP_012028037.1:0.0000000000):0.0000000000,GCF_000233575.1_WP_012028037.1:0.0000000000):0.0000000000,GCF_000186405.1_WP_012028037.1:0.0000000000):0.0000000000,GCF…
90	+		(SSP_XP_012195288.1:0.5402715945,SPS_XP_009522281.1:0.6753031530,((((((GCF_000010045.1_WP_005816110.1:0.0012149198,GCF_000021925.1_WP_015944129.1:0.0139875310)100/100:1.2378159950,(GCF_000143725.1_WP_013244072.1:0.0056010021,GCF_000296575.1_WP_014935198.1:0.0065021623)100/100:1.8618340300)91.7/45:0.2112049865,(((((((GCF_001578205.1_WP_058013385.1:0.0230963481,GCF_001704975.1_WP_066031563.1:0.0268…
91		+	(GCF_000281175.1_WP_014431758.1:0.17276,(((GCF_000021945.1_WP_015942287.1:0.03975,(GCF_000018865.1_YP_001633968.1:0.0,GCF_000022185.1_WP_012256235.1:0.0):0.01844)1.000:0.59573,(GCF_000025005.1_WP_012876678.1:0.14862,((GCF_000092125.1_WP_013156991.1:0.11929,GCF_000024425.1_WP_013014975.1:0.12142)1.000:1.41545,(GCF_000279145.1_WP_014854847.1:0.54792,(GCF_001277295.1_WP_053537929.1:0.10172,(GCF_0003…
92	+		(OFG_XP_011317185.1:0.4135591472,(((OAF_XP_731516.1:0.4375282552,OZT_XP_003857447.1:0.5096009414)92.2/100:0.1067306213,(((((((((((GCF_001717505.1_WP_069176700.1:0.7846355204,GCF_001717505.1_WP_069177191.1:0.5884490885)99.3/100:0.2863570298,(GCF_000023885.1_WP_012797698.1:0.4681199215,GCF_001701045.1_WP_066741673.1:0.9241705363)7/69:0.0876358104)91.2/94:0.1012712505,(GCF_000283615.1_WP_014125734.1…
93		+	(((ASM_XP_002984282.1:0.28829,(APP_XP_001766343.1:0.26952,(((AOS_XP_015619961.1:0.08465,(ASB_XP_002442944.1:0.04272,AZM_XP_020400836.1:0.03665)0.999:0.08546)0.977:0.06218,(AOS_XP_015619963.1:0.14540,(ASB_XP_002442943.1:0.00945,AZM_NP_001143492.1:0.04070)0.999:0.10877)0.995:0.07832)0.967:0.07968,(((AAT_NP_201203.3:0.12339,APV_XP_007158893.1:0.22117)0.998:0.12913,AMA_XP_009389517.1:0.12565)0.070:0.…
94		+	((((((GCF_000305785.2_WP_015048346.1:0.42058,GCF_001466725.1_WP_062475097.1:0.42555)0.771:0.03661,(GCF_001677275.1_WP_065209444.1:0.36409,(GCF_000212335.1_WP_013753985.1:0.11749,GCF_000014225.1_WP_011575131.1:0.11202)1.000:0.23619)0.893:0.09242)0.904:0.06983,(GCF_001466725.1_WP_062476465.1:0.45094,((GCF_000008465.1_WP_011234789.1:0.0,GCF_000401175.1_WP_011234789.1:0.0):0.21095,(GCF_000764555.1_WP…
95	+		(ACV_XP_005848762.1:0.4030865363,ACS_XP_005644166.1:0.4791776757,((OGP_KXS10826.1:0.4174367954,(OMV_KFH74104.1:0.6529249494,OSPU_XP_016609343.1:0.3390083360)89.2/81:0.2080526833)78.4/72:0.1090666305,(((GCF_000019365.1_WP_012333917.1:0.1452443770,GCF_000022085.1_WP_015931504.1:0.1581622578)100/100:0.9525423429,((GCF_000186345.1_WP_013563498.1:0.5679958936,(((GCF_000473305.1_WP_022546486.1:0.526227…
96	+		(HGT_XP_005821082.1:0.5814185301,ONC_XP_961296.2:0.4864969155,((GCF_000023245.1_WP_015803886.1:0.3271794651,GCF_000328705.1_WP_015103613.1:0.2817471384)38.2/76:0.1144608543,((((((((((GCF_000009805.1_WP_041559925.1:0.0000020322,GCF_001182745.1_WP_060592835.1:0.0000020322)99.9/100:0.1645775158,GCF_000250675.2_WP_014982578.1:0.2081923157)79.3/68:0.0512517361,GCF_000284035.1_WP_014349656.1:0.19028006…
97	+		(OBC_13534:0.1127934215,((ACS_XP_005646613.1:0.6594978943,(((OCG_XP_003196004.1:0.0338455328,(OCNG_XP_012049564.1:0.0319168136,(OCNNB_XP_775994.1:0.0000029165,OCNNJ_XP_570536.1:0.0000029165)99.8/100:0.0350817668)96.1/100:0.0443361985)99.7/100:0.2025518257,OUM_XP_011390163.1:0.2101930677)100/100:0.3960028103,(SVB_CEL94460.1:0.8173551476,((((((GCF_000182745.2_WP_041247050.1:0.3038649395,((((GCF_000…
98	+		(OAF_XP_752002.1:0.1731620274,((((((ENG_XP_002678473.1:0.3057911149,ENG_XP_002671138.1:0.6656083800)84/93:0.0776693606,OSPU_XP_016605869.1:0.7956069762)93.7/96:0.1427716222,(((GCF_000013645.1_WP_011494352.1:0.0000025351,GCF_000756045.1_WP_011494352.1:0.0000025351)100/100:0.4137606124,(((GCF_000196835.1_YP_003765228.1:0.0000000000,GCF_000454025.1_WP_013224898.1:0.0000000000):0.0000000000,GCF_00022…
99	+		(SCV_28775:0.5572585260,(HGT_XP_005824545.1:0.5682654423,((STG_XP_002366867.1:0.0944166261,SNC_XP_003882080.1:0.2920618367):1.0464273220,(((((((((((((((((GCF_000816385.2_WP_039629058.1:0.0130175074,GCF_000816405.1_WP_039619291.1:0.0000024024):0.0064721699,(((GCF_000816345.1_WP_039666075.1:0.0697845372,GCF_000816185.1_WP_039650966.1:0.1948589429):0.1382918469,GCF_000816365.1_WP_039627113.1:0.00850…
100	+		(OAC_XP_008111377.1:0.1948341107,((((((((((OAA_XP_021709815.1:0.3065537333,OAG_XP_311697.4:0.2215297935)100/100:0.3750376791,(((ODME_NP_570062.1:0.0134866408,ODS_XP_002106055.1:0.0199467919)95.6/100:0.0343514007,ODY_XP_002100173.1:0.0301882862)99.7/100:0.1616760613,(ODMI_XP_017147957.1:0.0097944854,ODP_XP_001355657.3:0.0116108255)97.6/100:0.1045832618)100/100:0.4599902766)95.1/100:0.1691489609,OT…
101	+		(OAC_XP_003224865.1:0.1238140346,(((((((ACR_XP_001697156.1:0.8676987401,((((((((((GCF_000092865.1_WP_013118835.1:0.2036173650,GCF_000277715.1_WP_041697123.1:0.2606746564)12/58:0.0613613466,GCF_001278845.1_WP_053585740.1:0.3198551337)100/100:0.1827059968,((((GCF_001610675.1_WP_062919189.1:0.0000022749,GCF_001677215.1_WP_062919189.1:0.0000022749)83.2/100:0.0019183112,GCF_001610615.1_WP_062923712.1:…
102		+	(((((((((GCF_000485905.1_WP_023366674.1:0.09185,GCF_000319575.2_WP_016353299.1:0.05359)0.988:0.12213,(GCF_000015585.1_WP_041595099.1:0.26279,GCF_000014785.1_WP_011629599.1:0.13689)0.967:0.12028)0.968:0.08625,((GCF_000021985.1_WP_012637730.1:0.15260,((GCF_000321415.2_WP_015258758.1:0.00820,GCF_000227685.2_WP_006748221.1:0.02161)0.969:0.07487,(GCF_000025545.1_WP_012982884.1:0.02504,GCF_001020955.1_…
103	+		(OPC_XP_018136837.1:0.9558620351,(ONC_XP_958719.1:0.5482575342,((GCF_001011155.1_WP_047032062.1:1.2396047858,(((GCF_000230995.2_WP_015315513.1:0.0683778647,((GCF_001618845.1_WP_024503745.1:0.0000029813,GCF_001618825.1_WP_063169103.1:0.0043539630)0/76:0.0000020253,GCF_000185905.1_YP_004140734.1:0.0043251224)99.5/100:0.0610861858)69.8/83:0.0068396289,(((GCF_000009625.1_WP_010911762.1:0.0130505239,G…
104	+		(AAT_NP_680733.1:0.3801905219,(((AAC_XP_020110037.1:0.1925268239,AMA_XP_009399209.1:0.3902601076)49.3/46:0.0426078113,(AOS_XP_015635672.1:0.2037453243,(ASB_XP_002447177.1:0.2403086927,(AZM_NP_001143161.1:0.0144819559,AZM_XP_020400552.1:0.0141732729)70.5/96:0.0617485873)48.9/74:0.1044040177)99.4/88:0.3083381660)90.7/30:0.1732404293,APV_XP_007135619.1:0.4199280974)77.5/30:0.1894688937,((((((((((((G…
105	+		(ENG_XP_002681489.1:0.4429540001,(((((AGS_XP_005704415.1:0.6107860783,(OMB_XP_001746429.1:0.5348408839,(((((((((((((((((((((((((GCF_000063485.1_WP_012037712.1:0.0181502337,((GCF_000355695.1_WP_015489728.1:0.0196395662,GCF_000958465.1_WP_045527039.1:0.0267339989)76.5/99:0.0238424119,GCF_001280205.1_WP_053773998.1:0.0498749916)37.2/91:0.0077207105)81.5/93:0.0171258706,GCF_000069225.1_WP_012298079.1…
106	+		(OAC_XP_008108340.1:0.3865465986,((((((((((((OAA_XP_021703030.1:0.0613936076,OAG_XP_318759.3:0.1908480792)95.5/100:0.2201156352,(((ODB_XP_017838070.1:0.0000029622,ODB_XP_017838089.1:0.0084377537)0/63:0.0002574646,ODB_XP_017838080.1:0.0184288742)94.5/99:0.1178954749,((ODME_NP_610026.1:0.0055023468,(ODS_XP_016025625.1:0.0046476460,ODY_XP_015052437.1:0.0488517997)67.6/99:0.0040798987)99.4/100:0.1072…
107	+		(OMO_XP_003716871.1:0.4126999787,(OAF_XP_751313.1:0.5581294243,((((((GCF_001318345.1_WP_029426051.1:0.2393099040,GCF_000626635.1_WP_038555024.1:0.3049863842)95.5/96:0.1716574578,GCF_000025925.1_WP_013065393.1:0.5095572162)54.6/87:0.0790664466,GCF_000019965.1_WP_012375088.1:0.6453908634)100/100:0.6130845445,GCF_000019225.1_WP_012486493.1:0.3655989304)76.2/57:0.0721735431,GCF_000244875.1_WP_0143131…
108		+	((GCF_000183135.1_WP_013444305.1:0.38028,GCF_000969645.2_WP_052746716.1:0.61726)0.445:0.04630,((GCF_000023125.1_WP_015813736.1:0.27628,(GCF_000974425.1_WP_046375793.1:0.24509,(GCF_000166395.1_WP_013409500.1:0.43624,(GCF_000263195.1_WP_015029545.1:0.14258,GCF_000218895.1_WP_013927993.1:0.14955)0.985:0.08047)0.982:0.07079)0.523:0.01995)0.998:0.09457,((((((GCF_000829375.1_WP_045491624.1:0.03668,GCF_…
109	+		(SSM_35485:0.7842515054,SAA_XP_009039133.1:0.4001222916,((((((GCF_000742835.1_WP_051908667.1:1.1631918561,((((((((((GCF_000015125.1_WP_015961181.1:0.2563028441,((GCF_000016085.1_WP_011889417.1:0.2417136982,GCF_000012485.1_WP_041463707.1:0.3024012186)98.1/100:0.1342496208,(GCF_000020625.1_WP_012504727.1:0.2076474099,GCF_000020545.1_WP_012473583.1:0.2262093761)97.3/100:0.1241242081)83.3/96:0.093270…
110	+		(AAT_NP_198099.1:0.2887143540,(((AAC_XP_020108183.1:0.2630954663,AMA_XP_009407949.1:0.1302347466)96/100:0.0787582104,(AOS_XP_015622439.1:0.1343896233,((ASB_XP_002468332.1:0.0458661945,AZM_NP_001105110.1:0.0396366065)88.7/100:0.0094818727,AZM_XP_008667484.1:0.0063499846)98.5/100:0.0755660258)100/100:0.2038967265)87.1/100:0.0905599092,(((((ABP_XP_007515785.1:0.3851359178,(AOL_XP_001419347.1:0.05809…
111		+	(((GCF_001027285.1_WP_047854148.1:0.18658,(GCF_000255295.1_WP_014399483.1:0.19590,(GCF_000280925.3_WP_021781361.1:0.07008,(GCF_000219105.1_WP_013936275.1:0.06397,GCF_000012685.1_WP_011550710.1:0.03501)0.762:0.03968)0.985:0.10865)0.949:0.09399)0.966:0.11134,GCF_000024805.1_WP_012827863.1:0.47376)0.901:0.07332,(GCF_000513295.1_WP_024080066.1:0.37128,(GCF_001477625.1_WP_058719995.1:0.49974,(GCF_0000…
112	+		(OAG_XP_310337.6:0.2694082160,OAA_XP_001648297.2:0.4081134006,(((((OAM_XP_624770.3:0.4253249123,ONV_XP_008205990.2:0.3403894973)99/96:0.1737897001,OTC_XP_972175.3:0.5288260145)85/80:0.2308292623,(((GCF_001483945.1_WP_058897413.1:0.1613965721,((GCF_000019745.1_WP_041396909.1:0.6276230791,GCF_000219215.1_WP_041228655.1:0.2763281670)86.5/79:0.3037903640,((GCF_001660045.1_WP_064732320.1:0.6778886088,…
113	+		(OEL_XP_019906650.1:0.1161088326,((OCS_XP_008328453.1:0.1900927487,((ONF_XP_015800904.1:0.1284551562,OOL_XP_020561096.1:0.1733655289)99.8/96:0.0395468229,OON_XP_005468411.1:0.1064992474)98/94:0.0400037514)100/94:0.1258655291,(OIP_XP_017337373.1:0.2436400228,((OLO_XP_015215082.1:0.0000021997,OLO_XP_015215085.1:0.0000021997)73.7/95:0.1166767047,(((((((((((GCF_000007285.1_WP_011017511.1:0.0124173751…
114	+		(AAT_NP_194120.1:0.4256557117,(((AAC_XP_020102782.1:0.2413578002,AMA_XP_009389542.1:0.3442043981)12/79:0.0996486789,(AOS_XP_015647904.1:0.1404898055,(ASB_XP_002445975.1:0.0560596234,AZM_NP_001143622.1:0.0265401199)87/74:0.1138632455)99.5/77:0.3433937197)65.9/62:0.1412840568,(((((((((((((((((((GCF_000317675.1_WP_015218645.1:0.1680754090,GCF_001548095.1_WP_066348829.1:0.1248324199)82.8/53:0.1131656…
115	+		(OMB_XP_001750328.1:0.6535496311,ASM_XP_002963862.1:0.6563524577,((GCF_000020685.1_WP_012695081.1:0.2371781096,GCF_001644565.1_WP_064015048.1:0.0758485396)98.2/99:0.8374226675,((((((GCF_001277215.2_WP_007871783.1:0.0000000000,GCF_000504545.1_WP_007871783.1:0.0000000000):0.0000026521,GCF_000027065.2_WP_007871783.1:0.0000026521)0/71:0.0000027153,GCF_000364385.3_WP_004152090.1:0.0000020707)0/18:0.00…
116	+		(AMA_XP_009382021.1:0.5931915094,((AAC_XP_020101260.1:1.0119463514,(ASB_XP_002443291.1:0.0568916464,AZM_NP_001143362.1:0.0892898040)96.9/99:0.2963326918)33.1/93:0.1597414740,AOS_XP_015618219.1:0.2809650122)98.9/99:0.4687237661,(AAT_NP_567252.1:0.6781107934,(APV_XP_007163051.1:0.5749874822,((((((GCF_000317125.1_WP_015153567.1:0.2572736631,((((((((((((((GCF_000009705.1_WP_010998109.1:0.0522439227,G…
117	+		(OPC_XP_018143470.1:0.6404396722,OFG_XP_011315816.1:0.7034417982,((((((GCF_000024005.1_WP_012793164.1:0.3634462755,GCF_000246855.1_WP_014221405.1:0.2867312181)99.9/100:0.1701099914,((((GCF_000192845.1_WP_013664319.1:0.4973577559,GCF_000166395.1_WP_013408534.1:0.5029463598)43.5/47:0.0791765876,GCF_000023125.1_WP_015810942.1:0.3003556306)54.1/48:0.0556483990,(GCF_001721645.1_WP_069381109.1:0.085836…
118	+		(OHV_02353:0.2086698456,(OBC_05179:0.0920383688,OLC_CDH51819.1:0.1192969019)70.6/62:0.0708277590,((((((GCF_000183155.1_WP_004919132.1:0.0000000000,GCF_000191565.1_WP_004919132.1:0.0000000000):0.0000000000,GCF_001051115.1_WP_004919132.1:0.0000000000):0.0000000000,GCF_000331695.1_WP_004919132.1:0.0000000000):0.0000000000,GCF_001077795.1_WP_004919132.1:0.0000000000):0.0000010000,GCF_000252855.1_WP_0…
119	+		(OPC_XP_018142640.1:0.3949664575,OMO_XP_003716909.1:0.6291691203,(((GCF_000018545.1_YP_002822400.1:0.2797178099,((GCF_000731295.1_WP_038549963.1:0.0248111132,GCF_000731315.1_WP_038592521.1:0.0179857019)100/100:0.2269146368,GCF_000697965.2_WP_051659677.1:0.2509297169)90.4/83:0.1599452689)93.6/76:0.1217257033,(((GCF_000010525.1_WP_012170299.1:0.3241705156,GCF_000017645.1_WP_012116703.1:0.2921968143…
120		+	(GCF_000013665.1_WP_011468026.1:0.26746,(GCF_000192865.1_WP_013662620.1:0.19772,(GCF_000014225.1_WP_011574383.1:0.06197,GCF_000212335.1_WP_013754129.1:0.03623)1.000:0.20018)0.974:0.10415,(((((GCF_000014665.1_WP_011627094.1:0.00787,(GCF_000203935.1_WP_011718123.1:0.00393,GCF_000014685.1_WP_011621601.1:0.00055)0.000:0.00055)0.969:0.03629,((GCF_000016585.1_WP_011918763.1:0.00778,(GCF_000169215.2_WP_…
121	+		(AAT_NP_196505.2:0.2219943839,((((AAC_XP_020104004.1:0.2404731116,AMA_XP_009380208.1:0.1461965674)68.1/73:0.0706270064,((ASB_XP_021306442.1:0.0364010155,AZM_XP_008656486.1:0.0413541589)99.2/99:0.1359917110,AOS_XP_015628329.1:0.1717798089)100/99:0.3076119785)45.7/59:0.1790266186,(ASM_XP_002974830.1:0.7924138198,((((GCF_000196255.1_WP_011221051.1:0.2651862846,GCF_000940995.1_WP_044621109.1:0.358727…
122	+		(MPP_XP_020433091.1:0.1899734413,MDD_XP_629394.1:0.3694876151,(((GCF_000013665.1_WP_011469380.1:1.6355431900,GCF_000801275.2_WP_022550180.1:1.7131412211)78.3/57:0.1955164262,GCF_000513295.1_WP_024082126.1:2.0877128459)45.6/45:0.1338651025,(((((((GCF_000011365.1_NP_773768.1:0.0000029514,GCF_001642675.1_WP_011089864.1:0.0000029514)100/100:0.1677235830,((GCF_000284375.1_WP_014492432.1:0.0000029514,G…
123		+	(((GCF_000257275.1_WP_000818415.1:0.0,GCF_001029125.1_WP_000818415.1:0.0,GCF_001677515.1_WP_000818415.1:0.0):0.00304,((GCF_000005845.2_NP_414663.1:0.0,GCF_000009565.1_WP_000818411.1:0.0,GCF_000010245.2_WP_000818411.1:0.0,GCF_000010385.1_WP_000818411.1:0.0,GCF_000017745.1_WP_000818411.1:0.0,GCF_000017765.1_WP_000818411.1:0.0,GCF_000017985.1_WP_000818411.1:0.0,GCF_000019385.1_WP_000818411.1:0.0,GCF…
124		+	((GCF_000974425.1_WP_046575859.1:0.51186,(GCF_000024005.1_WP_012792209.1:0.38239,(GCF_001562275.1_WP_068238330.1:0.36594,(GCF_000737515.1_WP_044017226.1:0.11724,GCF_000576555.1_WP_044001486.1:0.04273)0.925:0.14800)0.597:0.09589)0.280:0.14400)0.823:0.10398,((((((GCF_001638925.1_WP_063689686.1:0.07605,GCF_000764535.1_WP_038662233.1:0.14363)0.997:0.24418,GCF_001548015.1_WP_060846497.1:0.33096)0.657:…
125	+		(ASM_XP_002989302.1:0.5404903462,APP_XP_001761085.1:0.3460339316,(((((((GCF_000988565.1_WP_046712746.1:0.0735543526,GCF_000331735.1_WP_015348451.1:0.0910749581)93/84:0.0600535434,((GCF_000280925.3_WP_002638986.1:0.0642784591,(GCF_000219105.1_WP_013939067.1:0.0634670009,GCF_000012685.1_WP_011552561.1:0.0769712895)31.1/97:0.0222832455)99.9/100:0.1400094865,GCF_000255295.1_WP_014398385.1:0.164569941…
126		+	((GCF_001399655.1_WP_001164655.1:0.00054,((GCF_001457535.1_WP_031380182.1:0.0,GCF_001517645.1_WP_031380182.1:0.0):0.00253,GCF_000746605.1_WP_001164640.1:0.00055)0.844:0.00253)0.860:0.00253,(GCF_000814165.3_WP_039247807.1:0.00255,(GCF_000196795.1_WP_013198004.1:0.01507,(((GCF_000021145.1_WP_001164645.1:0.0,GCF_000021245.1_WP_001164645.1:0.0,GCF_000069245.1_WP_001164645.1:0.0,GCF_000830055.1_WP_001…
127	+		(OBI_XP_019837151.1:0.0216281495,(((((((((OAC_XP_008102412.1:0.3497142675,OCP_XP_005283200.1:0.2112465745)64.1/99:0.0547844185,((((OCC_XP_018956690.1:0.1459167901,OIP_XP_017333706.1:0.1183080147)93/100:0.0440019663,((OCS_XP_016890580.1:0.2010304586,((ONF_XP_015825640.1:0.0732169132,OOL_XP_020561062.1:0.1739071009)72.2/100:0.0266174070,OON_XP_003453831.1:0.0421833582)74.3/100:0.0255591352)98.5/100…
128		+	((((GCF_001443605.1_WP_057954937.1:0.29688,(GCF_000281175.1_WP_044277519.1:0.19214,(GCF_000224475.1_WP_014051737.1:0.22213,(((((GCF_000217715.1_WP_013875966.1:0.10733,GCF_000196895.1_WP_008416412.1:0.19608)0.834:0.02599,(GCF_000328685.1_WP_015320452.1:0.12137,(GCF_000025325.1_WP_012942134.1:0.03345,GCF_000025625.1_WP_004214594.1:0.07248)0.751:0.02583)0.994:0.04480)0.724:0.03691,(GCF_000230715.2_W…
129	+		(OHV_10355:0.3111778023,OBC_01510:0.2764507520,(((OMV_KFH65401.1:0.6265259557,(OSPU_XP_016610647.1:0.5589347344,((GCF_000092925.1_WP_013168420.1:2.1612635804,((GCF_001551895.1_WP_022562927.1:0.0000000000,GCF_001691455.1_WP_022562927.1:0.0000000000):0.0000024050,GCF_000499645.1_WP_022562927.1:0.0000024050)99.4/100:1.2369425300)29.7/95:0.4183028492,(((((((((((((((((GCF_001010505.1_WP_046961818.1:0.…
130	+		(ABP_XP_007508858.1:0.8282976139,((((((AAT_NP_187569.1:0.3511067876,APV_XP_007159077.1:0.2451132317)99.8/100:0.2248256899,(AMA_XP_009393535.1:0.2452345237,(AAC_XP_020093537.1:0.7031694333,(AOS_XP_015645661.1:0.1523040129,(ASB_XP_002463218.1:0.0326912154,AZM_XP_008653366.1:0.0367738376)99.1/100:0.1071686058)99.8/100:0.2363135367)87.3/100:0.1017667208)99.5/100:0.2033265405)98.4/100:0.1987912751,(AS…
131	+		(AAT_NP_849876.1:0.2669091592,(((AAC_XP_020090955.1:0.1407522463,(AOS_XP_015621221.1:0.0767590983,((ASB_XP_021312718.1:0.0129886618,AZM_NP_001149985.1:0.0539441867)63.8/88:0.0104698839,AZM_NP_001149852.1:0.1198011090)92.1/93:0.0609346485)100/100:0.2678852561)94/95:0.1198386267,(AMA_XP_009383800.1:0.2440882683,AMA_XP_009420483.1:0.4044151827)83.2/74:0.0717915041)92.9/80:0.1237187365,APV_XP_0071313…
132		+	((((GCF_000018425.1_WP_049752669.1:0.36953,(((GCF_000389635.1_WP_041710868.1:0.11031,(GCF_000807255.1_WP_034830024.1:0.0,GCF_000807175.1_WP_034830024.1:0.0):0.12599)1.000:0.21806,(GCF_000204565.1_WP_013725747.1:0.08570,GCF_000014125.1_WP_011722354.1:0.11139)0.986:0.12667)1.000:0.38966,(GCF_000214435.1_WP_003540220.1:0.08067,(GCF_000215085.1_WP_013842608.1:0.17264,GCF_000016165.1_WP_011877778.1:0.…
133	+		(AGS_XP_005706448.1:0.4622531269,(ACM_XP_005536737.1:0.5726098376,SES_09286:0.7509228694)52.1/56:0.1963104939,(GCF_001579845.1_WP_068014430.1:0.8482504001,(GCF_000306785.1_WP_014741998.1:1.1430779303,(((((GCF_000015005.1_YP_888202.1:0.0000000000,GCF_000767605.1_WP_003895365.1:0.0000000000):0.0000000000,GCF_000767665.1_WP_003895365.1:0.0000000000):0.0000000000,GCF_000767705.1_WP_003895365.1:0.0000…
134	+		(AAT_NP_051058.1:0.0083874519,(AAC_YP_009116341.1:0.0076538898,((AOS_NP_039382.1:0.0072021189,AZM_NP_043024.1:0.0057080676)0/89:0.0001431653,ASB_YP_899406.1:0.0000022200)97.1/100:0.0129837547)96.9/100:0.0159711408,(((((ACC_YP_007627394.1:0.0757344465,STPS_XP_002297554.1:0.1616552926)78.4/100:0.0229384097,AGS_XP_005705021.1:0.1314381929)98/100:0.0423150375,(((((((GCF_000317675.1_WP_015218334.1:0.0…
135		+	(GCF_001050475.1_WP_048702554.1:0.67784,((((GCF_000212735.1_WP_013764825.1:1.20346,(((GCF_001682435.2_WP_037542337.1:0.01103,(GCF_001685665.2_WP_065520368.1:0.00055,(GCF_000185885.1_WP_015729588.1:0.00567,(GCF_000189495.1_WP_014613084.1:0.0,GCF_001682335.1_WP_014613084.1:0.0):0.00566)0.000:0.00055)0.991:0.00055)1.000:0.49744,(GCF_000816085.1_WP_039644251.1:0.18576,GCF_001442815.1_WP_060551711.1:0…
136		+	((((GCF_001664425.1_WP_046977062.1:0.0,GCF_001664125.1_WP_046977062.1:0.0,GCF_001664285.1_WP_046977062.1:0.0):0.00055,(GCF_001664105.1_WP_064818184.1:0.0,GCF_001664225.1_WP_064818184.1:0.0):0.00488)0.852:0.00488,((GCF_001664205.1_WP_064827516.1:0.03149,(GCF_001664485.1_WP_064838391.1:0.01898,((GCF_000698845.1_WP_038688775.1:0.00055,GCF_000816125.1_WP_039619622.1:0.00978)0.873:0.00978,((((GCF_0004…
137	+		(ACM_XP_005538203.1:0.7855091879,((ACC_XP_005710458.1:0.5376192551,HGT_XP_005818247.1:0.8827724607)80/97:0.0771686822,((ACP_09948:0.8346977444,((MAC_XP_004353548.1:0.5651638929,(SPS_XP_009536713.1:0.4676586471,SSP_XP_012201402.1:0.3710775668)99.6/100:0.3579439085)86/90:0.1300889670,(((((((((((((GCF_000017845.1_WP_009544749.1:0.2376415224,GCF_000014265.1_WP_011610233.1:0.2786301961)97.6/100:0.1645…
138		+	(((((MEH_XP_654066.2:0.16165,((SAA_XP_009040336.1:0.02241,SSP_XP_012209083.1:0.00065)0.969:0.25436,(HEH_XP_005786525.1:0.48936,HEH_XP_005789207.1:0.00055)0.822:0.09149)0.501:0.03858)0.813:0.09234,(ACM_XP_005536668.1:0.27106,OEH_XP_003886803.1:0.02109)0.803:0.11784)0.000:0.00068,(OEC_NP_584600.1:0.0,OEI_XP_003072428.1:0.0):0.00055)0.807:0.12984,(ACV_XP_005845753.1:0.01915,SBN_11841:0.44600)0.862:0…
139	+		(AAT_NP_193769.1:0.2353251909,(AAC_XP_020111523.1:0.1397915547,((((((((ABP_YP_009056875.1:0.1593400871,AMC_YP_002808642.1:0.1442582773)97.4/99:0.1136178236,AOT_YP_717228.1:0.1562600294)98.7/100:0.1536116178,ACR_NP_958362.1:0.4400056928)64.5/81:0.0403053016,(((ACC_YP_007627361.1:0.1809799372,APPU_06174:0.1535772118)95.3/99:0.0969357551,AGS_XP_005705004.1:0.2056086481)93.8/95:0.0928981049,(((((SBBO…
140	+		(OLP_04502:0.1297555495,OCR_PIA14049.1:0.2861269355,(OMP_04325:0.1176942084,(OCCN_KXN70247.1:2.0579572929,(((((((((((((((GCF_000013365.1_WP_011441745.1:0.0515957861,GCF_000013685.1_WP_011503021.1:0.0519593449)99.7/100:0.0669790131,((GCF_000195775.1_WP_042441099.1:0.0020922652,GCF_000020445.1_WP_012496091.1:0.0000020929)98.9/100:0.0500561003,GCF_000177255.2_WP_013502552.1:0.0688684212)99.4/100:0.0…
141		+	(((GCF_001652505.1_WP_064327960.1:0.01842,(((((GCF_000027085.1_WP_012907802.1:0.00610,(GCF_000252995.1_WP_000872917.1:0.0,GCF_000439255.1_WP_000872917.1:0.0,GCF_000709535.1_WP_000872917.1:0.0):0.01236)0.889:0.01234,(((GCF_000512125.1_WP_000872905.1:0.0,GCF_001549955.1_WP_000872905.1:0.0):0.01848,(((((GCF_001721205.1_WP_024226852.1:0.0,GCF_001721225.1_WP_024226852.1:0.0):0.00607,GCF_000026225.1_WP…
142	+		(AMC_XP_002508053.1:0.5812776436,ABP_XP_007515592.1:0.4202595125,((((((((((((GCF_000019225.1_WP_012488496.1:1.2034762452,GCF_000940805.1_WP_044618754.1:1.0761053951)100/100:3.0985945590,GCF_000271665.2_WP_007952790.1:9.3287477958)44.5/98:0.8693994399,((((GCF_001553545.1_WP_066431368.1:1.0219598962,GCF_001430825.1_WP_062055869.1:0.8435163550)100/100:0.9008131983,GCF_000013745.1_WP_049766064.1:1.27…
143		+	((GCF_001466725.1_WP_062482145.1:0.17794,(GCF_000347635.1_WP_007642116.1:0.21250,((GCF_000300175.1_WP_014978432.1:0.00525,((((GCF_000299955.1_WP_014975743.1:0.0,GCF_001562235.1_WP_014975743.1:0.0):0.00055,((GCF_000172635.2_WP_014948386.1:0.0,GCF_001578515.1_WP_014948386.1:0.0):0.00055,GCF_000299995.1_WP_014997426.1:0.00319)0.878:0.00320)0.760:0.00334,((GCF_000730385.1_WP_044056129.1:0.0,GCF_00093…
144	+		(MAC_XP_004341796.1:1.0668698514,((((((MPP_XP_020429758.1:0.2445248714,MDD_XP_645706.1:0.7264625484)100/100:0.7963392571,(((((((((OAC_XP_008110058.1:0.2554639842,(((OCJAP_XP_015716617.1:0.0070467635,OGG_XP_420429.1:0.0195787506)99.9/100:0.0740602583,OTG_XP_012428776.1:0.1061033909)99.9/100:0.1309930896,OCP_XP_005284344.1:0.1184815776)20.8/98:0.0277619613)97.2/98:0.0953268534,(((((OBI_XP_019833499…
145	+		(AAT_NP_565327.1:0.2683551113,((AAC_XP_020080052.1:0.1276297990,(((((((ABP_XP_007508347.1:0.9898116621,(AOL_XP_001420920.1:0.0000024241,AOT_XP_003082569.1:0.4796994082)45.3/88:0.2430472737)82.4/91:0.3269212115,AMC_XP_002503259.1:0.1655391748)97.6/98:0.4271923599,(((ACS_XP_005650533.1:0.4261678502,(ACR_XP_001700905.1:0.2755310866,AVC_07892:0.1356664522)98.3/99:0.2916697426)0/38:0.0000024465,ACV_XP…
146	+		(AAT_NP_181864.1:0.1452591847,(((AAC_XP_020089460.1:0.1152963726,AMA_XP_009382923.1:0.2032104736)90.7/100:0.0490973276,(AOS_XP_015648342.1:0.1010341623,((ASB_XP_021321146.1:0.0494748219,AZM_NP_001150188.1:0.0563176470)0/95:0.0000029632,AZM_XP_020402108.1:0.0600319371)86.3/95:0.0275839324)98.4/100:0.0820610256)93.5/100:0.0774973135,((((((((((((ABP_XP_007510290.1:0.2895118539,(AOL_XP_001419904.1:0.…
147	+		(OAG_XP_321259.4:0.2370040569,OAA_XP_001655946.2:0.1900893600,((((OAM_XP_394689.2:0.0387159092,OBT_XP_003396875.1:0.0572018469)98.1/99:0.1640458997,ONV_XP_001604504.2:0.2183291446)97.8/97:0.2506237952,((((GCF_000255295.1_WP_014394881.1:0.1504126492,(((GCF_000012685.1_WP_011552112.1:0.0286210584,GCF_000219105.1_WP_043710546.1:0.0115845195)90.2/56:0.0228391149,GCF_000280925.3_WP_021781577.1:0.02736…
148	+		(AAT_NP_001332146.1:0.2907969007,((((AAC_XP_020104869.1:0.0000024707,AAC_XP_020104872.1:0.0000017838)100/100:0.1090097235,AMA_XP_018681784.1:0.1591441740)94.1/97:0.0579219567,AMA_XP_009412936.2:0.2016209433)89.4/98:0.0339529453,((AOS_XP_015631170.1:0.0854208427,(ASB_XP_021321489.1:0.0397465392,(AZM_XP_008664722.1:0.0000021361,AZM_XP_008664778.1:0.0000017838)95.8/100:0.0318778939)100/100:0.1130911…
149	+		(OFG_XP_011326127.1:0.2105612318,(((OAF_XP_750480.1:0.2079601587,OMO_XP_003720250.1:0.3783404404)29.8/95:0.0772994540,OZT_XP_003854945.1:0.4686900279)94.4/99:0.1049588353,(OTT_XP_003663671.1:0.3356745647,((((((((((((GCF_000093145.3_WP_012839673.1:0.0000024067,GCF_001406795.1_WP_057093405.1:0.0146761666)81.9/99:0.0137634593,GCF_000739375.1_WP_019044185.1:0.0083490171)100/100:0.3717434987,(GCF_0000…
150		+	(GCF_000317515.1_WP_015183128.1:0.03197,(((((((GCF_000316605.1_WP_015136207.1:0.15230,(((GCF_000737535.1_WP_006851467.1:0.0,GCF_000737575.1_WP_006851467.1:0.0,GCF_000737595.1_WP_006851467.1:0.0,GCF_000063525.1_WP_006851467.1:0.0,GCF_000195975.1_WP_006851467.1:0.0,GCF_001182765.1_WP_006851467.1:0.0,GCF_000161795.2_WP_006851467.1:0.0,GCF_000012625.1_WP_006851467.1:0.0):0.00055,(GCF_000012505.1_WP_0…
151	+		(ENG_XP_002669060.1:0.5551399117,(ACV_XP_005847727.1:0.5546795896,SPB_02735:0.5179378866)47.4/70:0.1218437391,((((((GCF_000020725.1_WP_012530014.1:0.0241072779,GCF_000023645.1_WP_015837901.1:0.0351954026)100/100:0.2756479016,GCF_000175115.2_WP_015719735.1:0.3390184543)100/100:0.3048798165,GCF_000016745.1_WP_041245670.1:0.2854139334)95.7/89:0.1215197617,GCF_000014965.1_WP_011697772.1:0.3805254113)…
152		+	((APPU_00509:0.36810,(ABP_XP_007508400.1:0.28530,(AMC_XP_002502911.1:0.08767,(AOL_XP_001422938.1:0.02384,AOT_XP_003082646.2:0.04522)0.999:0.17907)0.316:0.06117)0.996:0.15049)0.889:0.08457,(((SSP_XP_012200652.1:0.18494,(SCV_11586:0.25480,SVB_CEL92084.1:0.26459)1.000:0.45530)0.673:0.02808,SBN_13214:0.25863)0.779:0.04610,(HGT_XP_005823994.1:0.12634,SNG_XP_005854744.1:0.33894)0.814:0.03695)0.334:0.00…
153		+	(((GCF_000010385.1_WP_000918470.1:0.0,GCF_000026245.1_WP_000918470.1:0.0,GCF_000147855.2_WP_000918470.1:0.0,GCF_000184185.1_WP_000918470.1:0.0,GCF_000212715.2_WP_000918470.1:0.0,GCF_000258025.1_WP_000918470.1:0.0,GCF_000258145.1_WP_000918470.1:0.0,GCF_000299255.1_WP_000918470.1:0.0,GCF_000299475.1_WP_000918470.1:0.0,GCF_000332755.1_WP_000918470.1:0.0,GCF_000597845.1_WP_000918470.1:0.0,GCF_0005996…
154	+		(MPP_XP_020434040.1:0.4910436042,MDD_XP_635113.1:0.4287946260,(GCF_001027285.1_WP_047859211.1:0.1906912817,((((((GCF_000013605.1_WP_011462345.1:0.1314283644,(GCF_000015505.1_WP_011803413.1:0.2086204937,GCF_000184745.1_WP_013539910.1:0.2116231698)97.2/95:0.1722151322)86.4/62:0.0721629371,((((GCF_000786695.1_WP_038495548.1:0.0901850637,(GCF_001584185.1_WP_061939117.1:0.0313029516,GCF_001584225.1_WP…
155	+		(AAT_NP_181637.2:0.4295608956,((AAC_XP_020109522.1:0.1095897683,(AOS_XP_015641363.1:0.0791363402,(ASB_XP_002438745.1:0.0261939649,AZM_NP_001132053.1:0.0309785641)98.6/100:0.0664831069)100/100:0.1734748724)61.2/73:0.0479370930,AMA_XP_009386973.1:0.1561283045)98.3/94:0.1694596388,((APP_XP_001778776.1:0.3999360428,(((((GCF_000444875.1_WP_020942749.1:2.3117021768,(((GCF_000021945.1_WP_012615803.1:0.2…
156	+		(OMO_XP_003719919.1:0.4920102646,(OFG_XP_011325150.1:0.4081491690,(OPC_XP_018138414.1:1.0725029283,OZT_XP_003857338.1:1.1561831796)91.3/98:0.4070259380)90.4/93:0.3865603079,((ONC_XP_958942.1:0.4032004567,OTT_XP_003664964.1:0.2918528510)94.9/100:0.2527146248,(OUR_04562:1.2570604072,(((((((((GCF_000317975.2_WP_015076005.1:0.6661579080,(((((GCF_001267395.1_WP_005876940.1:0.1424729948,((((((((((GCF_0…
157	+		(OAG_XP_309631.5:0.2172555492,(((((((((OAC_XP_008116665.1:0.1040622037,(((OCJAP_XP_015714793.1:0.0070128725,OTG_XP_004176904.1:0.0847535707)82.1/98:0.0126025591,OGG_XP_015140324.1:0.0096839496)98.2/100:0.0501872160,OCP_XP_005289719.1:0.0398622398)86.9/98:0.0262137349)79.7/95:0.0312366367,(((OCJ_XP_008979474.1:0.0274622164,(((OGGG_XP_004028809.1:0.0000000000,OPP_XP_003807855.1:0.0000000000):0.0000…
158	+		(OCC_XP_018923157.1:0.0814833175,(((((((((((((OBI_XP_019810415.1:0.0089679656,OBI_XP_019810417.1:0.0167741092)76.1/96:0.0230894417,OOA_XP_004019526.1:0.0497426625)99.9/99:0.1710358565,((((OCJ_XP_017833436.1:0.0589353504,((OHS_NP_954630.1:0.0000020192,OPP_XP_008969746.1:0.0093148069)0/76:0.0000021074,(((OMMU_XP_006540789.1:0.0429344197,OMMU_XP_006540790.1:0.0529010791)100/100:0.3747085594,(OMM_XP_…
159		+	((GCF_001281505.1_WP_053962740.1:0.0,GCF_001293125.1_WP_053962740.1:0.0):0.46604,((((GCF_000214175.1_WP_013808515.1:0.26129,((GCF_001305675.1_WP_062393615.1:0.24280,(GCF_000247715.1_WP_014360769.1:0.16476,(GCF_000024785.1_WP_012835166.1:0.11795,(GCF_000143885.2_WP_010844505.1:0.01995,GCF_001698225.1_WP_033205649.1:0.02713)1.000:0.08994)0.412:0.04204)0.880:0.03846)0.000:0.02167,GCF_000092225.1_WP_…
160	+		(OBM_12333:0.4227779381,((((OBC_01058:0.3063964849,ORD_EIE88101.1:0.1986921289)87.9/89:0.1170048087,(OHV_05485:0.3977108523,OLC_CDH55217.1:0.3291264082)56.5/73:0.0650307774)99.6/100:0.2632217679,OUR_09432:0.4736416162)97.3/97:0.1791159398,((OGP_KXS19314.1:0.8022270921,(OHP_04661:0.7730821649,OTA_XP_002108208.1:1.3434051102)89.4/53:0.2330211660)86.6/44:0.1875126242,OPCY_03995:0.9806206762)88.2/39:…
161		+	((((GCF_000024665.1_WP_014546518.1:0.0,GCF_000146505.1_WP_014546518.1:0.0):0.62582,GCF_001304715.1_WP_054336542.1:0.59721)0.868:0.15885,(GCF_000020145.1_WP_012414860.1:0.77553,(GCF_000146025.2_YP_001956353.1:0.36394,GCF_001027545.1_WP_052569892.1:0.21847)0.997:0.28668)0.848:0.15232)0.937:0.09727,(((GCF_001717505.1_WP_069177020.1:0.57574,GCF_000163895.2_WP_014262915.1:0.83826)0.921:0.14853,(((GCF_…
162	+		(AMC_XP_002499868.1:0.2482920070,((ABP_XP_007511184.1:0.4495291276,((HEH_XP_005776060.1:0.4838171786,(((((((((((((GCF_001679665.1_WP_066775274.1:0.8620264848,GCF_001632775.1_WP_067650338.1:0.9293256487)43.9/73:0.1074817355,((((((((GCF_000739375.1_WP_043375680.1:0.0249220617,GCF_001406795.1_WP_057093929.1:0.0074426809)96.1/100:0.0586169985,GCF_000093145.3_WP_012840183.1:0.0000028214)99.1/100:0.226…
163	+		(ASM_XP_002986693.1:0.3696697995,APP_XP_001774852.1:0.3152934482,(((GCF_001029145.1_WP_047849957.1:0.0231800640,(((((((GCF_000009485.1_WP_006484235.1:0.0000000000,GCF_001606135.1_WP_006484235.1:0.0000000000):0.0000000000,GCF_001606115.1_WP_006484235.1:0.0000000000):0.0000000000,GCF_001484665.1_WP_006484235.1:0.0000000000):0.0000010000,GCF_000236215.2_WP_006484235.1:0.0000010000)0/58:0.0000027384,…
164	+		(MPP_XP_020436861.1:0.6152460697,MDD_XP_647545.1:0.0000020239,(GCF_001688965.1_WP_065530355.1:0.3272925748,(((GCF_000191905.1_WP_010963489.1:0.0000000000,GCF_000218855.1_WP_010963489.1:0.0000000000):0.0000020135,GCF_000008765.1_NP_346807.1:0.0000020135)100/99:0.6093549738,GCF_000789395.1_WP_039310871.1:0.7843343318)50.5/51:0.2490063307)100/100:2.5121692830);
165	+		(AAT_NP_173263.2:0.2181107905,(((AAC_XP_020090235.1:0.1449044692,(AOS_XP_015642841.1:0.0802506966,(ASB_XP_002436817.1:0.0169943050,AZM_NP_001333690.1:0.0357643848)100/100:0.0883384489)100/100:0.1387160234)100/100:0.0607082811,AMA_XP_009414073.1:0.1960142187)99.9/100:0.0923979308,(APP_XP_001771368.1:0.3635772222,(ASM_XP_002986854.1:0.3717093448,((((((((GCF_000092865.1_WP_013115436.1:0.6681572010,(…
166	+		(MPP_XP_020430545.1:0.1602564768,MDD_XP_638496.1:0.1492333262,((GCF_000317975.2_WP_015077840.1:0.4647698606,((GCF_000178115.2_WP_013484646.1:0.6874472596,((GCF_000385925.1_WP_015605138.1:0.1768621877,(((GCF_000253315.1_WP_014634611.1:0.0000021676,(GCF_000785515.1_WP_038676176.1:0.0000021835,GCF_001543085.1_WP_038676176.1:0.0000020325)83.7/100:0.0013115271)96.9/100:0.0066053103,GCF_000448685.2_WP_…
167	+		(AAT_NP_190074.1:0.2517053996,((AAC_XP_020093444.1:0.1499418183,(AMA_XP_009398041.1:0.1643374780,(AOS_XP_015633218.1:0.0563395434,(ASB_XP_002468509.1:0.0197579106,AZM_XP_008651038.1:0.0303007995)99.8/100:0.0763807719)100/99:0.1317725507)53.3/84:0.0352647701)93.1/94:0.0611536441,APV_XP_007132342.1:0.1615896452)56/76:0.0659947269,((APP_XP_001769164.1:0.1242347414,(APP_XP_001781796.1:0.0000029139,((…
168	+		(AAT_NP_563866.1:0.1545735864,(((AAC_XP_020111256.1:0.1495537817,AMA_XP_009415001.1:0.2035797608)52.9/93:0.0503272105,(AOS_XP_015625535.1:0.0744806236,(ASB_XP_002453989.1:0.0062388668,AZM_NP_001144211.1:0.0178270343)56.4/99:0.0218228352)99.8/100:0.1383817819)92.7/99:0.1120281527,(ASM_XP_002982674.1:0.1939347514,(((((GCF_000477435.1_WP_022771528.1:0.5522843504,((GCF_000025185.1_WP_012912122.1:0.37…
169		+	(GCF_000092205.1_WP_013163332.1:0.37343,((GCF_000147075.1_WP_013314424.1:0.01112,GCF_000184345.1_WP_014625295.1:0.00095)1.000:0.25675,(GCF_000219045.1_WP_013923608.1:0.27716,(GCF_000011365.1_NP_772975.1:0.12452,(GCF_001549695.1_WP_060908514.1:0.00891,GCF_001642675.1_WP_063921509.1:0.00055)0.997:0.00055)1.000:0.61646)0.636:0.14369)0.845:0.07180,((SVB_CEM25462.1:0.31792,(SCV_09988:0.24507,SVB_CEM25…
170	+		(OPC_XP_018138156.1:0.3650256375,OAF_XP_748288.1:0.1970902295,(OUR_02729:0.2078101354,((((((((((((((((GCF_000024005.1_WP_044221152.1:0.2174478405,(GCF_000953535.1_WP_045090565.1:0.2839029464,GCF_001611675.1_WP_068838273.1:0.3642201116)86.2/63:0.0472955480)89.3/63:0.0505196938,((GCF_000192845.1_WP_041387897.1:0.1928713391,(GCF_000243115.2_WP_008582259.1:0.0980474519,GCF_001654455.1_WP_067756767.1:…
171	+		(AAT_NP_566035.2:0.0000024886,(((((AAC_XP_020113239.1:0.1488224936,AMA_XP_009399345.1:0.1295067360)96/99:0.1137044647,(AOS_XP_015627526.1:0.0693390964,(ASB_XP_002453239.1:0.0299158692,(AZM_NP_001149794.1:0.0143568576,AZM_NP_001150623.1:0.0344158080)95/100:0.0326650066)98.9/99:0.0885260168)100/100:0.3076456773)93.5/90:0.1529473823,((((ACS_XP_005650027.1:0.4833048827,ACV_XP_005850210.1:0.4758133584…
172	+		(AGS_XP_005705029.1:0.6715446864,ACC_YP_007627415.1:0.6199597504,(((((((GCF_000317125.1_WP_015156255.1:0.0995446021,GCF_000317555.1_WP_015187507.1:0.1354405267)58.1/91:0.0281151500,(((((GCF_000009705.1_WP_010994197.1:0.0352289139,GCF_001548375.1_WP_067765568.1:0.0336475854)100/100:0.0404025940,GCF_000316645.1_WP_015141455.1:0.0490227146)91.7/97:0.0184586849,(GCF_000316575.1_WP_015126818.1:0.09892…
173		+	(GCF_001617605.1_WP_066791001.1:0.10923,((((GCF_000092265.1_WP_041786616.1:0.00280,(GCF_000740455.1_WP_038519875.1:0.00055,GCF_000766665.1_WP_003669178.1:0.00566)0.794:0.00290)1.000:0.15830,(GCF_001553955.1_WP_062330076.1:0.10208,(((GCF_000046845.1_WP_004927398.1:0.06259,(GCF_001704115.1_WP_067555781.1:0.05038,((GCF_000814165.3_WP_039247431.1:0.00209,(GCF_000196795.1_WP_013197385.1:0.00204,((GCF_…
174	+		(AAT_NP_563833.2:0.2167761553,(((AAC_XP_020108034.1:0.1579847376,(AOS_XP_015640316.1:0.1162600822,(ASB_XP_002439742.1:0.0306679104,AZM_XP_008649606.1:0.0316120285)100/100:0.0751345149)100/100:0.1373771047)55.6/75:0.0367736098,AMA_XP_009391488.1:0.2068446935)99.7/99:0.0815020923,(APV_XP_007144731.1:0.1135691198,APV_XP_007147052.1:0.1606605507)100/96:0.1019876974)86/83:0.0936493683,((APP_XP_0017693…
175	+		(OCCN_KXN70135.1:0.3215736901,OBM_01586:0.3240045995,(((((GCF_001305675.1_WP_062392896.1:0.7206556438,((GCF_000016005.1_WP_011561479.1:0.0000000000,GCF_000014165.1_WP_011561479.1:0.0000000000):0.0000010014,GCF_000015405.1_WP_011561479.1:0.0000010014)99.6/100:0.5096978475)92.7/95:0.2270849213,(GCF_000092225.1_WP_049825827.1:0.9906071843,GCF_000785495.1_WP_052138344.1:1.0527107988)79.5/95:0.1587140…
176	+		(AAT_NP_851260.1:0.0213055678,(((AAC_XP_020096570.1:0.0000028174,AAC_XP_020096572.1:0.0000025066)100/100:0.1519737686,(AOS_XP_015618412.1:0.0742012891,(ASB_XP_021306267.1:0.0098476130,(AZM_XP_008679398.1:0.0000026809,AZM_XP_020408632.1:0.0000023716)95.2/100:0.0286629798)66.3/100:0.0282874777)99/100:0.0910105726)98.9/100:0.0786242030,((((((ABP_XP_007508975.1:0.3103507618,(AMC_XP_002506874.1:0.1077…
177	+		(HEH_XP_005763682.1:1.7167155853,((((((((((OAC_XP_003215916.1:0.2208972947,OCP_XP_008167961.1:0.0749785488)48.2/87:0.0266692152,((OCJAP_XP_015713402.1:0.0334827892,OGG_XP_015139875.1:0.0420584542)96.6/100:0.0486059189,OTG_XP_012427952.1:0.0346601414)98.8/100:0.0967888319)98/99:0.0944203328,(((OBI_XP_019809553.1:0.0089044174,OOA_XP_011960319.1:0.0137325069)99.9/100:0.1106589001,((((OCJ_XP_00898353…
178	+		(SBBO_XP_001611193.1:0.1918416306,SBBI_XP_012768476.1:0.1892235918,((((SNC_XP_003881055.1:0.0882017158,STG_XP_002368290.1:0.0727142057)100/100:0.5569507033,(SPC_XP_742339.2:0.1775335589,(SPF_XP_966154.1:0.1528209077,SPV_XP_001616184.1:0.2060034838)81.3/100:0.0410263509)100/100:0.6142555332)70.5/83:0.1195338120,((((((((((((((((((GCF_000493495.1_WP_002865886.1:0.0000000000,GCF_000148705.1_WP_002865…
179	+		(ELI_XP_001467337.1:0.0000020939,ELD_XP_003863167.1:0.0067184337,(ELP_XP_010701463.1:0.1566975441,((ETBB_XP_823148.1:0.0000009948,ETBG_XP_011778301.1:0.0058073275)98.6/100:0.5956519437,((((((((GCF_000471025.2_WP_021828254.1:0.0131953430,GCF_000583875.1_WP_020356100.1:0.0065784758)79.1/77:0.0066299722,((((((((((((((((GCF_000204255.1_WP_006343082.1:0.0000000000,GCF_000298455.2_WP_006343082.1:0.0000…
180	+		(OBI_XP_019817547.1:0.0928620401,(((((((OAC_XP_003221474.1:0.1500270889,OCP_XP_008177968.1:0.0821410718)85.9/99:0.0434055714,((OCJAP_XP_015726180.1:0.0442891169,OGG_XP_424236.3:0.0357709765)99.9/100:0.0857468990,OTG_XP_002187408.1:0.1272218573)99.8/100:0.0701200187)98.5/100:0.0582900361,(((((OCC_XP_018978939.1:0.1346728815,OIP_XP_017322064.1:0.1240463622)96.8/100:0.0477152172,((OEL_XP_010881618.1…
181	+		(SAA_XP_009041628.1:0.1636051327,HEH_XP_005771186.1:0.4874166024,(((((((((((((GCF_000011045.1_WP_014568888.1:0.0000022864,GCF_000026505.1_WP_014568888.1:0.0000024604)95.8/100:0.0132581681,(((GCF_000026525.1_WP_012807321.1:0.0000000000,GCF_000418495.1_WP_012807321.1:0.0000000000):0.0000000000,GCF_900070175.1_WP_012807321.1:0.0000000000):0.0000020391,GCF_000233755.1_WP_012807321.1:0.0000024126)77.5…
182	+		(SAA_XP_009038504.1:0.5006596996,(((HGT_XP_005830520.1:0.7783787684,(SBN_21023:0.8873161881,((((((((GCF_000217675.1_WP_013867899.1:0.0000000000,GCF_000786425.1_WP_013867899.1:0.0000000000):0.0000022082,GCF_000462975.1_WP_013867899.1:0.0000022082)100/100:0.2453500534,((((((((((((((((GCF_000006745.1_NP_233095.1:0.0000000000,GCF_001683415.1_WP_000335361.1:0.0000000000):0.0000000000,GCF_000765415.1_W…
183	+		(OCE_NP_497035.3:0.0518430602,OCB_XP_002646641.1:0.0175740349,(((((GCF_000020505.1_WP_012502568.1:0.0617929323,GCF_000006985.1_NP_662202.1:0.0431244675)99.8/100:0.1732649937,(GCF_000020465.1_WP_012466438.1:0.1113132272,((GCF_000015125.1_WP_011745470.1:0.1330593981,GCF_000020645.1_WP_012508337.1:0.0955270337)95.3/98:0.0365482648,(GCF_000016085.1_WP_011890284.1:0.0655396017,GCF_000012485.1_WP_01135…
184		+	((((OUR_07456:0.64480,(SPB_05330:0.85800,(APP_XP_001772554.1:0.63190,(ASM_XP_002967608.1:0.02075,ASM_XP_002981737.1:0.00711)0.997:0.36816)0.984:0.28798)0.870:0.14095)0.779:0.09553,((((MDD_XP_637179.1:0.26329,MPP_XP_020426929.1:0.31137)0.999:0.32881,(MAC_XP_004339889.1:0.28823,OBM_05999:0.48769)0.701:0.10459)0.701:0.06658,(OCO_XP_004348058.1:0.43232,(OCV_XP_022338159.1:0.53251,((((((((OFC_XP_02309…
185	+		(OPC_XP_018137515.1:0.4871450629,((OBC_05900:0.0650295585,OBC_14942:0.0367343510)98.8/99:0.1018863750,OUR_02617:0.1239479460)100/100:0.3016665188,(((((GCF_000196835.1_YP_003768563.1:0.0000000000,GCF_000454025.1_WP_013228210.1:0.0000000000):0.0000000000,GCF_000220945.1_WP_013228210.1:0.0000000000):0.0000010025,GCF_000282715.1_WP_013228210.1:0.0000010025)100/99:0.3455681336,((GCF_000240165.1_WP_014…
186	+		(SPF_XP_001348051.1:0.5062119592,(SPC_XP_738621.2:0.2108936320,((GCF_000196175.1_WP_011165086.1:0.0046935103,GCF_000317895.1_WP_015091726.1:0.0115186836)100/100:1.2532451180,(((GCF_000299435.1_WP_014970200.1:0.0270040826,GCF_000019905.1_WP_012370150.1:0.0435896953)75.4/61:0.0818550450,GCF_000496635.1_WP_023467923.1:0.1621685210)100/100:0.7096017933,GCF_000023045.1_WP_012726373.1:1.0168968571)98.1…
187	+		(OBD_XP_006679331.1:0.8946891059,(((((OAF_XP_747632.1:0.4168190088,OZT_XP_003849914.1:0.9668559902)33.2/93:0.1239426508,(OFG_XP_011318536.1:0.5811617973,(OMO_XP_003713872.1:0.4677972195,(ONC_XP_011393763.1:0.4426190033,OTT_XP_003662887.1:0.3019153123)23.7/96:0.1413996262)41.1/98:0.0874781339)87.3/98:0.1706587501)98.6/100:0.3490001614,((OBM_07356:0.5014524930,OUR_04799:0.3359954364)85.2/81:0.07762…
188	+		(SAA_XP_009038454.1:0.6754656493,HEH_XP_005766184.1:0.4596734935,((((((((GCF_001713415.1_WP_069064368.1:0.2916541553,GCF_000253255.1_WP_013834465.1:0.2250615753)95.1/100:0.1723570210,((GCF_000520875.1_WP_003567739.1:0.1190684951,(GCF_000816125.1_WP_052272688.1:0.0000025063,GCF_000698845.1_WP_040142232.1:0.0144708726)99.5/100:0.2075158232)80.6/100:0.0499721208,GCF_000018545.1_YP_002822906.1:0.1709…
189		+	(((OMB_XP_001747894.1:0.29014,SBN_18643:0.29426)0.984:0.14963,(((ACR_XP_001695059.1:0.05563,AVC_08636:0.07458)1.000:0.13965,(ACS_XP_005647567.1:0.15250,ACV_XP_005847351.1:0.27323)0.640:0.05216)0.942:0.05450,(((APP_XP_001779677.1:0.13466,ASM_XP_002968453.1:0.14270)0.654:0.02294,((APV_XP_007160460.1:0.10995,((AOS_XP_015628377.1:0.06953,(ASB_XP_002466412.1:0.00848,AZM_NP_001130240.1:0.02146)0.897:0.…
190	+		(OPE2_08516:0.3080345292,OOC1A_03949:0.1856483284,((((((GCF_001278825.1_WP_053580406.1:0.4617816993,GCF_000955665.1_WP_045183527.1:0.3757098335)43.4/96:0.1364075978,GCF_000818035.1_WP_040665801.1:0.4276684795)99.2/100:0.4687183140,((((((((((((GCF_000021145.1_WP_001196263.1:0.0000000000,GCF_000830055.1_WP_001196263.1:0.0000000000):0.0000000000,GCF_000021245.1_WP_001196263.1:0.0000000000):0.0000000…
191	+		(AAT_NP_566539.1:0.2884486489,((AAC_XP_020097510.1:0.3057818984,((((((ACR_XP_001695827.1:0.2443195374,AVC_14617:0.2049890302)96.9/100:0.2648532563,ACV_XP_005849810.1:0.5373918822)97/100:0.2738963471,((((GCF_000270305.1_WP_013977866.1:0.6188185845,((GCF_001561955.1_WP_066053617.1:0.2944388906,GCF_000024205.1_WP_015758258.1:0.5422480932)87.5/98:0.1892362194,GCF_000283575.1_WP_049801552.1:0.44589617…
192	+		(AAT_NP_180598.1:0.2631541504,((((AAC_XP_020111569.1:0.0315686962,AAC_XP_020111567.1:0.0000021032)99.7/100:0.1041209221,(AOS_XP_015640145.1:0.0587306894,(ASB_XP_002454003.2:0.0285091335,(AZM_NP_001130341.1:0.0000015920,AZM_XP_020408593.1:0.0000015920)98.3/100:0.0285306913)96/100:0.0440051479)100/100:0.2054759092)38.1/82:0.0493650331,AMA_XP_009415008.1:0.1337135317)98.5/98:0.1085554371,((((((((((A…
193		+	((((GCF_000010385.1_WP_000970110.1:0.00290,(GCF_001677475.1_WP_065227430.1:0.00347,(((GCF_000019385.1_WP_000970095.1:0.0,GCF_001029125.1_WP_000970095.1:0.0):0.00054,((GCF_000210475.1_WP_000970096.1:0.0,GCF_000987875.1_WP_000970096.1:0.0):0.00055,((((GCF_000017985.1_WP_000970117.1:0.0,GCF_000022665.1_WP_000970117.1:0.0,GCF_001039415.1_WP_000970117.1:0.0,GCF_001596115.1_WP_000970117.1:0.0,GCF_00083…
194	+		(OBI_XP_019829936.1:0.0079882400,((((((((OAC_XP_003214664.1:0.0000009939,OAC_XP_008103109.1:0.0000009939)100/100:0.0724954716,(((((OCJAP_XP_015720007.1:0.0000009939,OCJAP_XP_015720008.1:0.0000009939)0/67:0.0000009939,OCJAP_XP_015720011.1:0.0000009939)88.8/98:0.0027405113,(OGG_XP_421114.4:0.0000009939,OGG_XP_004941641.1:0.0000009939)83.3/98:0.0022530897)93.5/98:0.0072461137,OTG_XP_012429320.1:0.02…
195	+		(AOS_XP_015613306.1:0.1270574525,ASB_XP_002464917.1:0.0913310499,(((((((((((((((OAF_XP_751948.1:0.3861010742,(((OFG_XP_011317295.1:0.1451939191,OPC_XP_018149513.1:0.1331117114)99.9/100:0.1432327556,(OMO_XP_003716126.1:0.2646507261,(ONC_XP_963941.1:0.1623199564,OTT_XP_003658544.1:0.1634440229)90.6/99:0.0542787204)85.3/99:0.0607027327)99.9/100:0.2448258931,OZT_XP_003856271.1:0.4621063782)93.1/98:0.…
196	+		(AAT_NP_200158.2:0.1522764049,(((AAC_XP_020105333.1:0.1286698108,(AOS_XP_015649242.1:0.0665585999,(ASB_XP_021312823.1:0.0139755818,((AZM_XP_008656759.1:0.0000026705,AZM_XP_020398050.1:0.0000026787)100/100:0.0238530392,AZM_XP_008675191.1:0.0244888643)83.9/100:0.0049896197)100/100:0.0540921606)100/100:0.1614914618)100/100:0.0814324073,AMA_XP_009410833.1:0.1352330282)91.7/100:0.0364735259,(((((ACR_X…
197	+		(ACS_XP_005649414.1:0.3812773674,(ACR_XP_001700896.1:0.1553387335,AVC_06206:0.1804761339)99.3/100:0.3633836699,(AMC_XP_002505010.1:0.5980529972,((HGT_XP_005826371.1:0.5576280773,(MPP_XP_020438377.1:0.4471232246,MDD_XP_644145.1:0.4466296760)99.5/100:0.7424328483)27.7/23:0.1364998384,((SAA_XP_009038238.1:0.4392226579,(((SPB_03686:0.6873240460,SBH_XP_012896452.1:0.7975477587)8.3/43:0.0733427818,SPT_…
198	+		(OPC_XP_018150424.1:0.6457611202,OFG_XP_011319402.1:0.5512326632,((((((((GCF_000340435.2_WP_054879293.1:1.3641043858,((GCF_000953135.1_WP_045096638.1:0.3403550314,(((GCF_000953655.1_WP_011212542.1:0.0000000000,GCF_001677075.1_WP_011212542.1:0.0000000000):0.0000022406,GCF_000048645.1_WP_011212542.1:0.0000022406)0/73:0.0000025850,GCF_900092465.1_WP_061468560.1:0.0035408405)100/100:0.3760800889)76.7…
199		+	(((GCF_000015165.1_WP_012042707.1:0.13883,(GCF_001605015.1_WP_067954776.1:0.11973,((GCF_001686985.1_WP_006203067.1:0.11308,(GCF_000176035.2_WP_013894242.1:0.01509,((GCF_000009625.1_WP_010910764.1:0.00055,GCF_001676765.1_WP_019859661.1:0.00788)0.932:0.02466,GCF_000185905.1_YP_004141900.1:0.02125)0.773:0.00979)0.755:0.01487)0.669:0.01174,(GCF_001484065.1_WP_050475053.1:0.04463,GCF_000016265.1_WP_00…
200	+		(SAA_XP_009039100.1:0.4837440270,HEH_XP_005792748.1:0.2706333263,((SPT_XP_002183059.1:0.6358476134,(((((((((GCF_000317675.1_WP_015220654.1:0.3969679590,GCF_001548095.1_WP_066344854.1:0.1873880201)99.8/100:0.3118154518,GCF_000018105.1_WP_012161331.1:0.2014676412)79.9/52:0.1029332810,((((((GCF_000017845.1_WP_009546773.1:0.4210308172,(GCF_000021805.1_WP_012596707.1:0.0040007364,GCF_000024045.1_WP_01…
201	+		(SPT_XP_002185464.1:1.5388402942,HEH_XP_005767376.1:0.5900003822,((((((GCF_000020725.1_WP_012532027.1:0.0677277146,GCF_000023645.1_WP_015838910.1:0.0387100764)100/100:0.6317417913,(GCF_001593605.1_WP_067545852.1:0.5679351160,((((((((GCF_000190435.1_WP_013608107.1:0.1400301474,GCF_000236685.1_WP_014268982.1:0.1939902971)100/100:0.3017253857,GCF_000183425.1_WP_013455344.1:0.7146353233)95.9/98:0.119…
202	+		(OZT_XP_003854244.1:1.0078878992,OUR_09830:0.3648898587,((((((((((((((((((((((((GCF_000017025.1_WP_011949061.1:0.0000000000,GCF_000063585.1_YP_001254015.1:0.0000000000):0.0000020360,GCF_000017045.1_YP_001387401.1:0.0000020522)86.9/99:0.0041523020,((GCF_000019305.1_WP_015957577.1:0.0041448470,GCF_000022765.1_WP_012704240.1:0.0041614999)0/64:0.0000023032,GCF_000829015.1_WP_003358542.1:0.0000020604)…
203	+		(APPU_07341:0.8122945035,ACM_XP_005536480.1:1.0359953884,(((((((((((((((((((((((((((((((((GCF_000466065.2_WP_021034191.1:0.0000000000,GCF_000466105.2_WP_021034191.1:0.0000000000):0.0000000000,GCF_000468915.2_WP_021034191.1:0.0000000000):0.0000027608,GCF_000466075.2_WP_021034191.1:0.0000027863)86.2/100:0.0045239384,(((((((((((((((GCF_000807355.1_WP_002851090.1:0.0000000000,GCF_000835365.1_WP_00285…
204	+		(AMA_XP_009387832.1:0.2469564139,(AAT_NP_001030642.1:1.0020203170,((APV_XP_007162426.1:0.2572376563,(AAT_NP_191871.1:0.6213387577,((GCF_000019865.1_WP_012569804.1:0.0048336063,((GCF_000007765.1_NP_820468.2:0.0000000000,GCF_001572745.1_WP_010958258.1:0.0000000000):0.0000022308,GCF_000367725.2_WP_010958258.1:0.0000010000)0/55:0.0000022521)0/65:0.0048300493,(GCF_000019885.1_WP_011996613.1:0.00000285…
205	+		(SES_11228:0.3860184252,(SAA_XP_009041650.1:0.1454890954,SAA_XP_009041988.1:0.1357408881)99.9/100:0.3290327548,((SPS_XP_009522874.1:0.2620121471,SSP_XP_012203836.1:0.6104665037)97.8/99:0.3410963941,((GCF_000007765.1_NP_820157.2:0.0000023471,(((GCF_000018745.1_WP_010958046.1:0.0000000000,GCF_000017105.1_WP_010958046.1:0.0000000000):0.0000022665,GCF_000019865.1_WP_010958046.1:0.0000022665)0/41:0.00…
206	+		(OHP_02437:0.4902990709,OBD_XP_006682828.1:0.5123331672,(OSPU_XP_016611621.1:0.2701301473,(((((GCF_001042405.1_WP_060459784.1:0.6720030373,(GCF_000091405.1_WP_012846726.1:0.0088302169,(GCF_000498675.1_WP_004898048.1:0.0000021095,GCF_000008065.1_WP_004898048.1:0.0000020508)71.5/99:0.0070650975)99.9/100:0.6683840711)97.9/99:0.6725297839,(GCF_000265465.1_WP_014790185.1:0.0000024170,GCF_000756505.1_W…
207		+	((((GCF_001718795.1_WP_069240952.1:0.00208,GCF_000764955.1_WP_040143352.1:0.00055)0.964:0.00624,((GCF_001718315.1_WP_059465338.1:0.00416,GCF_001718335.1_WP_059451919.1:0.00054)0.834:0.00208,((GCF_001718415.1_WP_009694447.1:0.0,GCF_000755725.1_WP_009694447.1:0.0):0.00214,((GCF_000974835.2_WP_006765233.1:0.0,GCF_000959505.1_WP_006765233.1:0.0):0.00826,((GCF_000010545.1_WP_006400403.1:0.0,GCF_001718…
208	+		(OMD_XP_007484776.1:0.0552630032,OOA_XP_012038490.1:0.2845278280,((((((((((((((((GCF_001628815.1_WP_039647759.1:0.0000026027,GCF_000007985.2_NP_951278.1:0.0219930740)0/93:0.0011286456,GCF_000210155.1_WP_014551260.1:0.0208781447)91.4/100:0.3219070857,GCF_000016745.1_WP_011938163.1:0.0275777593)97.4/100:1.7487903690,(GCF_000269945.1_WP_014025430.1:0.0000026027,GCF_000269925.1_WP_014025430.1:0.00000…
209	+		(HGT_XP_005834002.1:0.4562428530,(ACC_XP_005713960.1:0.4359681445,APPU_08353:0.7270855547)86.1/95:0.2084646053,((((((GCF_000007925.1_NP_874737.1:0.5125625338,((GCF_000015685.1_WP_041700518.1:0.0238305743,(GCF_000012465.1_WP_011294310.1:0.0128315075,GCF_000757865.1_WP_038651247.1:0.0356024196)42.4/79:0.0105094066)98.1/100:0.9076009260,(((GCF_000018065.1_WP_012007102.1:0.0391153627,(GCF_000015965.1…
210	+		(OAC_XP_008115059.1:0.3376825526,((((((OAA_XP_021708886.1:0.6801854283,OAM_NP_001035355.1:1.0582619023)94.5/71:0.2570572658,((OCB_XP_002636925.1:0.0627195893,OCE_NP_504436.1:0.0078126426)100/100:0.7684350369,(((((((GCF_000196355.1_WP_011379878.1:0.1088291013,GCF_000619905.2_WP_025041268.1:0.1223084354)94/98:0.1079273429,((GCF_001458695.1_WP_062485383.1:0.3190712545,GCF_000009145.1_WP_011111083.1:…
211	+		(AVC_03732:0.2044993247,ACR_XP_001701231.1:0.3667609949,(((((((GCF_001187505.1_WP_049747369.1:0.0310640901,((((GCF_000015005.1_YP_886876.1:0.0000000000,GCF_000767705.1_WP_011728418.1:0.0000000000):0.0000000000,GCF_000767605.1_WP_011728418.1:0.0000000000):0.0000000000,GCF_000767665.1_WP_011728418.1:0.0000000000):0.0000010000,GCF_000283295.1_WP_011728418.1:0.0000010000)92.5/99:0.0415889970)100/99:0…
212	+		(AVC_08617:0.1758338845,ACR_XP_001694925.1:0.2075887025,((((((GCF_000785495.1_WP_038683321.1:0.5060158372,GCF_000092225.1_WP_013125608.1:0.7106098923)92.1/90:0.1899661529,((((GCF_000523235.1_WP_051494759.1:0.6266042707,((GCF_001701025.1_WP_065917939.1:0.3439405582,GCF_000024025.1_WP_012786785.1:0.2958910015)84.3/95:0.0744186418,GCF_000725405.1_WP_051805622.1:0.9041233214)98.3/98:0.1903653255)78.7…
213	+		(AAT_NP_051070.1:0.1005409511,(AAC_YP_009116353.1:0.0030622579,(AOS_NP_039396.1:0.0424675973,(ASB_YP_899418.1:0.0126107809,AZM_NP_043035.1:0.0000020587)90.8/100:0.0229412430)99.8/100:0.1045914358)88.5/100:0.0443853689,(((((((ACC_YP_007627446.1:0.3306707884,AGS_XP_005705043.1:0.8971334493)55.9/95:0.2646079766,STPS_XP_002297506.1:0.6359659492)73.4/92:0.0574106647,ACR_NP_958394.1:0.5768685164)11.6/4…
214	+		(OBC_03286:0.2856119942,(((((((OBD_XP_006679782.1:0.7741491526,OSPU_XP_016612860.1:0.4541623595)96/100:0.2184821463,(OGP_KXS18296.1:0.8660969236,ORB_01826:0.8876159824)97.8/100:0.3303350152)36.1/95:0.0991258417,((OCCN_KXN70787.1:0.9777389528,((OCB_XP_002631925.1:1.2282908109,OTA_XP_002118352.1:1.5308186663)91.7/100:0.3799319919,(OMB_XP_001744890.1:1.4061856054,(MAC_XP_004341542.1:1.4253205045,(((…
215	+		(OAC_XP_008118902.1:0.8818366571,(((OCJAP_XP_015728216.1:0.0547060094,OGG_XP_413724.2:0.0347172600)98/98:0.1000976020,OTG_XP_002193765.2:0.2472518704)100/100:0.2489400773,OCP_XP_008165059.1:0.2905852864)82/92:0.0941735909,((((((((OCJ_XP_002753463.1:0.0032276070,OCJ_XP_017832318.1:0.1299497465)99.8/100:0.0358608635,(((OGGG_XP_004056178.1:0.0097871620,(OHS_XP_011520500.1:0.0078190947,OPP_XP_0038097…
216	+		(OCJ_XP_008987483.1:0.0065374075,(((((((OBI_XP_019811744.1:0.0000020024,OOA_XP_011962149.1:0.0065939741)94.3/97:0.0438248386,(OCP_XP_005312002.1:0.0059103914,((((((GCF_001011675.1_WP_009090926.1:0.0000000000,GCF_001618545.2_WP_009090926.1:0.0000000000):0.0000000000,GCF_001618505.2_WP_009090926.1:0.0000000000):0.0000000000,GCF_001618465.2_WP_009090926.1:0.0000000000):0.0000000000,GCF_001596175.2_W…
217	+		(SBN_07254:0.8110143753,APPU_04965:1.2802091198,((((((((GCF_000007705.1_WP_043595656.1:0.5044705514,((((((((((((GCF_000006765.1_NP_252399.1:0.0023705758,((GCF_000504045.1_WP_003109627.1:0.0000020139,GCF_001547955.1_WP_003109627.1:0.0000020139)0/71:0.0000021646,GCF_001722005.1_WP_021265177.1:0.0023638292)85.4/96:0.0023844226)0/9:0.0000020659,((((((((((((((((((GCF_000271365.1_WP_003117468.1:0.00000…
218	+		(OPC_XP_018141539.1:0.5246760043,OFG_XP_011317562.1:0.6175666762,((((((((GCF_000024465.1_WP_013045186.1:0.3938351820,(((GCF_001605015.1_WP_067967643.1:0.0468878552,(GCF_001652565.1_WP_064332174.1:0.0245628959,GCF_001713395.1_WP_069060366.1:0.0171446029)98.7/100:0.0468980600)21.7/93:0.0142709223,GCF_000697965.2_WP_034799409.1:0.0307388526)99/100:0.0996951990,GCF_001281385.1_WP_053819892.1:0.587430…
219		+	(GCF_000487615.2_WP_023245075.1:0.00345,(GCF_000252995.1_WP_001237055.1:0.0,GCF_000439255.1_WP_001237055.1:0.0,GCF_000709535.1_WP_001237055.1:0.0):0.00345,(((((GCF_000008105.1_WP_001237059.1:0.0,GCF_000009525.1_WP_001237059.1:0.0,GCF_000018385.1_WP_001237059.1:0.0,GCF_000018705.1_WP_001237059.1:0.0,GCF_000020705.1_WP_001237059.1:0.0,GCF_000020885.1_WP_001237059.1:0.0,GCF_000020925.1_WP_001237059.…
220	+		(OMO_XP_016846014.1:0.4474699096,(OAF_XP_749161.1:0.2980279488,OPC_XP_018144443.1:0.2600130694)90.1/100:0.1936970168,(((GCF_000012405.1_WP_011291271.1:0.5681113040,GCF_000092985.1_WP_013156288.1:0.8262135869)89.5/100:0.1853608983,GCF_000024025.1_WP_015795918.1:0.8048466141)58.2/97:0.1208693733,((((GCF_000196695.1_WP_041673799.1:0.1722074619,(GCF_000511305.1_WP_041803536.1:0.0000031236,GCF_0007633…
221	+		(AAT_NP_974416.1:0.3414965051,(((AAC_XP_020108672.1:0.2155484329,(AOS_XP_015631154.1:0.1210351736,(ASB_XP_021307608.1:0.0238820771,AZM_XP_020402963.1:0.0273119539)99.1/100:0.0829911110)99.9/100:0.1524326148)66/97:0.0713212909,AMA_XP_009384912.1:0.3129709144)95.9/100:0.1154527727,(ASM_XP_002966274.1:0.7659743544,((((((((((((GCF_000737595.1_WP_038552658.1:0.1926765057,GCF_000161795.2_WP_025362558.1…
222	+		(ACS_XP_005650943.1:0.6340861796,((ABP_XP_007511978.1:0.4494996310,(AOL_XP_001420855.1:0.1033478321,AOT_XP_003082424.2:0.1412050704)99.9/100:0.2162751479)93.9/94:0.1395927766,AMC_XP_002507174.1:0.3257157960)100/100:0.4491535680,((APP_XP_001766264.1:0.3481046111,(ASM_XP_002988231.1:0.0078124028,ASM_XP_002991365.1:0.0022245420)100/100:0.6035290812)84.9/76:0.2689599764,((GCF_000023465.1_WP_013070972…
223	+		(AAT_NP_568098.1:0.1533327205,((AAC_XP_020100133.1:0.0642159408,(AOS_XP_015632967.1:0.0683488369,(ASB_XP_021306619.1:0.0068502737,AZM_NP_001148959.1:0.0408328518)83.6/99:0.0190132933)96.2/100:0.0443164139)94.7/99:0.0406689914,APV_XP_007134007.1:0.1475259939)90.4/99:0.0412205336,(((ACC_XP_005710888.1:1.0368411744,((GCF_000020465.1_WP_012466155.1:2.0683940298,(GCF_001697225.1_WP_068802613.1:1.03880…
224	+		(OBC_12113:0.5475043495,(OAF_XP_748851.1:0.4148730144,OPC_XP_018140368.1:0.7110798104)91.5/92:0.4567816787,((GCF_000018265.1_WP_012182641.1:0.1657516663,GCF_000016425.1_WP_012013581.1:0.1264862796)49.9/64:0.0211600774,(((((GCF_000203835.1_NP_631779.1:0.0116338758,GCF_000739105.1_WP_003971395.1:0.0029495124)98.5/100:0.0705480981,GCF_000993785.2_WP_046722578.1:0.0782882546)97.9/94:0.0859240348,(GCF…
225	+		(OUR_00103:0.1968475302,OMV_KFH62107.1:0.1468144345,((GCF_000525635.1_WP_025360779.1:1.1589355204,GCF_000092825.1_WP_049773272.1:0.9090667341)58.4/70:0.1697549888,(((((((GCF_000010605.1_WP_012379215.1:0.0658399421,GCF_000261345.2_WP_029182592.1:0.0906475853)78.2/83:0.0219782319,(GCF_001278095.1_WP_053562784.1:0.0547831163,GCF_000385945.1_WP_015611077.1:0.0464298596)99.5/100:0.0409597444)99.8/100:…
226	+		(OFG_XP_011321841.1:0.2867666512,((((OAF_XP_751813.1:0.2548465282,OZT_XP_003857587.1:0.5719387457)100/100:0.4237174845,(OLC_CDH60056.1:0.3733983355,(((((GCF_001507665.1_WP_062157314.1:0.0295532671,GCF_001007995.1_WP_046844143.1:0.0155746179)100/100:0.1554112406,GCF_000252445.1_WP_014683929.1:0.1800317298)59.8/69:0.0392748926,(GCF_000196275.1_WP_011530872.1:0.1456914597,GCF_001644565.1_WP_06401396…
227		+	(((((GCF_001518835.1_WP_032611353.1:0.00055,GCF_001652505.1_WP_064326388.1:0.00487)0.904:0.00490,(GCF_001623605.1_WP_023312134.1:0.0,GCF_001521715.1_WP_023312134.1:0.0,GCF_000632395.1_WP_023312134.1:0.0):0.00055)0.000:0.00055,((GCF_000239975.1_WP_014170508.1:0.0,GCF_000512375.1_WP_014170508.1:0.0,GCF_001029645.1_WP_014170508.1:0.0):0.00054,((GCF_001022135.1_WP_047370559.1:0.01002,(GCF_000757825.1…
228	+		(OMO_XP_016846087.1:0.1770116260,OFG_XP_011326066.1:0.4418454804,(OTT_XP_003665747.1:0.1669597331,((((((((((GCF_000203835.1_NP_629910.1:0.0000023583,GCF_000739105.1_WP_003973237.1:0.0080361185)96.9/100:0.0331066790,GCF_000772045.1_WP_061442189.1:0.0563345548)100/100:0.1307054396,((GCF_000931445.1_WP_044385157.1:0.0181641543,GCF_001013905.1_WP_047121654.1:0.0211528623)96.5/99:0.0447303035,GCF_0001…
229	+		(OCL_XP_543153.3:0.0875833583,(OCJ_XP_002748961.1:0.0643024192,(((OGGG_XP_004054355.1:0.0186733797,OHS_NP_001099047.1:0.0185235148)86.2/99:0.0134526541,OMM_NP_001181663.1:0.0365500881)43.3/91:0.0060900759,OPA_XP_002824170.1:0.0454264887)91.9/99:0.0295708435)85.9/95:0.0233092509,((((((((OCS_XP_008306225.1:0.2259044476,(ONF_XP_015810696.1:0.1819589804,(OOL_XP_004081098.1:0.1566433074,OON_XP_0034436…
230	+		(OAF_XP_751259.1:0.2587140801,(((((AGS_XP_005708376.1:0.6148478517,ACM_XP_005538602.1:0.7514758603)10.4/46:0.1417571103,((((((GCF_000283515.1_WP_014076812.1:0.3093591561,GCF_001008165.2_WP_046904933.1:0.2709565187)59.1/61:0.0518402804,GCF_000013325.1_WP_011445523.1:0.1391217394)99.9/98:0.2736430659,((((GCF_001618845.1_WP_013533089.1:0.0000000000,GCF_001618825.1_WP_013533089.1:0.0000000000):0.0000…
231	+		(OMV_KFH74178.1:0.9787585717,OBM_14561:0.1086325333,((((((((((GCF_000017845.1_WP_009544978.1:0.6744648726,GCF_000317515.1_WP_015183411.1:0.3168736766)99.6/100:0.4119205490,(((GCF_000020025.1_WP_041565488.1:0.1945500485,GCF_000316575.1_WP_015131266.1:0.1345577126)79.7/100:0.0642926106,GCF_001548375.1_WP_067765473.1:0.1358725054)100/100:0.3977414637,GCF_000484535.1_WP_023175433.1:0.5860427520)99.8/…
232	+		(OPE2_06251:0.5803953110,OOC1A_14808:0.4818398569,(((GCF_001189515.2_WP_050342061.1:0.7129055962,((GCF_000775995.1_WP_044015237.1:0.4806774051,GCF_000195275.1_WP_013702133.1:0.4968332071)100/100:0.2792511760,GCF_000146185.1_WP_012739969.1:0.3434458904)82.4/75:0.1394615465)100/100:0.7372811045,GCF_000018785.1_WP_041634333.1:1.0389041733)100/100:0.4580066467,GCF_000014145.1_WP_011586928.1:1.1141651…
233	+		(AAT_NP_568378.1:0.3760819553,(((AAC_XP_020109745.1:0.1783396529,(AOS_XP_015627644.1:0.0872871012,(ASB_XP_002453476.1:0.0263964654,AZM_XP_008645435.1:0.0637429560)96.9/100:0.0507796763)100/100:0.2145283549)99.2/100:0.1305571857,AMA_XP_009418117.1:0.2234108177)98.3/100:0.1763087998,((ACS_XP_005648812.1:1.3037170588,(((((((((((((GCF_000317675.1_WP_015220472.1:0.2803545810,(GCF_001548095.1_WP_066347…
234	+		(OPC_XP_018149633.1:0.4673218006,OMO_XP_003719236.1:0.2801821846,((((GCF_001302585.1_WP_054289802.1:0.4762061210,(GCF_000014905.1_WP_011687185.1:0.7968983266,GCF_000294775.2_WP_019379426.1:0.8593850029)13.7/48:0.1616422197)96.9/76:0.1049364999,(GCF_000494755.1_WP_041840914.1:0.1482067506,GCF_000284295.1_WP_014443771.1:0.2138256126)100/100:0.2421968214)94.6/49:0.0767738023,(((GCF_000024345.1_WP_01…
235	+		(OBI_XP_019839905.1:0.0000023663,(((((((((OAC_XP_003217616.1:0.0984413900,OCP_XP_005285322.1:0.0857558823)95.5/96:0.0927632828,((OCJAP_XP_015730123.1:0.0945139414,OGG_XP_015148345.1:0.0274036628)99.6/100:0.1685917194,OTG_XP_012427594.1:0.1330732159)95.6/99:0.1070133289)78.5/87:0.0393879394,((((OCC_XP_018961057.1:0.1306318900,OIP_XP_017335513.1:0.2055970702)75.5/91:0.0455696622,((OCS_XP_008317810.…
236	+		(AAT_NP_568592.1:0.0270321032,((((AAC_XP_020111707.1:0.1192041250,(AOS_XP_015648599.1:0.0779687219,((ASB_XP_002456182.1:0.0000028605,ASB_XP_021312622.1:0.0000028605)94.3/100:0.0139083625,AZM_XP_008675159.1:0.0230245338)99.7/100:0.0643227963)100/100:0.1156997581)92/100:0.0512428320,AMA_XP_009386121.1:0.1038972044)93.5/100:0.0643449684,((((((ABP_XP_007512243.1:0.5168796157,(AOL_XP_001416734.1:0.038…
237	+		(OBD_XP_006681068.1:0.4731052132,((((((((OBC_11273:0.3148017508,OSV_06488:0.2175962009)84.7/99:0.0953653126,OHV_09444:0.3882128297)22.9/45:0.0630914547,OLC_CDH52760.1:0.2381540157)91.4/72:0.1046465162,OUR_02949:0.4331520553)93.5/72:0.1212304469,(OBM_01083:0.3907949443,OSPU_XP_016609037.1:0.4181146896)0/22:0.0000026021)73.6/43:0.0544494595,OMV_KFH64858.1:0.6616307526)84.3/55:0.0765962225,(OCCN_KXN…
238	+		(OBC_05989:0.1129406016,OSV_08939:0.1688447992,(((((((((GCF_001281465.1_WP_053824385.1:0.2701127188,GCF_000701165.1_WP_059241851.1:0.1685076188)95.8/81:0.0844272476,GCF_000471925.1_WP_022537564.1:0.0798167959)14.9/58:0.0180823661,GCF_000219215.1_WP_013953247.1:0.1061454413)100/100:0.1997883755,(GCF_000015565.1_WP_011812278.1:0.1674641168,GCF_000463015.1_WP_021003692.1:0.2255786787)90.5/89:0.06772…
239	+		(AOT_XP_003082043.1:0.7103232937,AOL_XP_001420507.1:0.2730541773,(((HEH_XP_005782484.1:1.1743509236,HGT_XP_005839874.1:0.9964031654)0/60:0.1449742889,((((((((((GCF_000238995.1_WP_045118449.1:0.0757993002,(GCF_000200735.1_WP_014584269.1:0.0000021378,GCF_000186985.1_WP_014584269.1:0.0000021378)0/79:0.0000024470)98/100:0.7277839261,((GCF_000203215.1_WP_013608933.1:0.0060928166,GCF_000179035.2_WP_013…
240	+		(OAQ_XP_019851066.1:0.5996029930,ENG_XP_002678251.1:0.6486323530,((((GCF_001278075.1_WP_005313596.1:0.1774525315,GCF_000091305.1_WP_013001420.1:0.1809755422)90.1/88:0.0892513878,((GCF_000023245.1_WP_015801840.1:0.4560392706,GCF_000328705.1_WP_015101399.1:0.3438928445)99.3/86:0.1571183311,GCF_000412265.2_WP_047960935.1:0.2222526499)10/28:0.0359013704)96.6/60:0.1236841731,GCF_000024025.1_WP_0157956…
241		+	((GCF_000219705.1_WP_013972829.1:0.00177,GCF_000691565.1_WP_038409711.1:0.00055)0.818:0.00177,GCF_000831585.1_WP_023661758.1:0.00176,((GCF_000511325.1_WP_025339338.1:0.00175,((GCF_000019125.1_WP_012272134.1:0.01063,(GCF_000016865.1_WP_012052171.1:0.00055,(GCF_000226035.2_WP_019751409.1:0.00177,(((GCF_000495455.2_WP_014590815.1:0.0,GCF_000183645.1_WP_014590815.1:0.0):0.00341,(GCF_000007565.2_NP_74…
242	+		(SBN_00797:0.5532540401,HGT_XP_005840160.1:0.6084985774,((((GCF_000172635.2_WP_014949798.1:0.0000025080,GCF_000299955.1_WP_014976793.1:0.0533436473)96.3/91:0.3674891212,(GCF_000020585.3_WP_012517155.1:0.0000024570,GCF_000439555.1_WP_020744768.1:0.0080686698)93.5/94:0.3465832020)54.2/64:0.2488557198,GCF_000699505.1_WP_038502189.1:0.7260217071)94.5/98:0.5534005631,GCF_000012645.1_WP_011376874.1:0.7…
243		+	((SBN_00166:0.35768,(SOT_19664:0.47293,STT_XP_001014593.1:0.42723)0.945:0.15838)0.769:0.10014,SPB_06368:0.44429,(((MAC_XP_004358271.1:0.28978,(MDD_XP_001134473.1:0.22239,MPP_XP_020438061.1:0.20814)1.000:0.16745)0.976:0.10074,((((OTC_XP_974443.1:0.21804,(ONV_NP_001164364.1:0.10075,(OAM_XP_016771431.1:0.08206,(OBT_XP_003400026.1:0.00054,OBT_XP_012170747.1:0.00055)0.991:0.05294)0.999:0.10408)0.999:0…
244		+	(((GCF_001718335.1_WP_069230336.1:0.01942,(((GCF_000014085.1_WP_011549855.1:0.0,GCF_000203955.1_WP_011549855.1:0.0):0.00055,GCF_000019505.1_WP_012336822.1:0.00165)0.000:0.00054,(GCF_001411495.1_WP_027792843.1:0.01315,(GCF_001606115.1_WP_062886014.1:0.00326,((GCF_000009485.1_WP_006483301.1:0.0,GCF_001606135.1_WP_006483301.1:0.0,GCF_000755805.1_WP_006483301.1:0.0):0.00055,(GCF_001484665.1_WP_058903…
245	+		(OMO_XP_003715485.1:0.4745734709,OFG_XP_011321910.1:0.5650561955,(((ONC_XP_960964.2:0.5370645032,((((GCF_000011785.1_WP_011608952.1:0.0172621330,GCF_000019405.1_WP_012340428.1:0.0228284340)100/99:0.1326678877,((GCF_000521655.1_WP_025216936.1:0.0000009984,GCF_000521685.1_WP_025216936.1:0.0000009984)91.9/98:0.0190536813,GCF_000521695.1_WP_025247476.1:0.0121304334)99.4/100:0.0790917554)41.1/49:0.035…
246	+		(AAT_NP_850027.2:0.4302791700,((AAC_XP_020091234.1:0.2871977607,((AMA_XP_018686947.1:0.0000016253,AMA_XP_009417438.2:0.0000016253)99.9/100:0.3172665273,(APP_XP_001757378.1:0.8480840902,(((((GCF_000204135.1_WP_013713104.1:0.0000016253,(GCF_000470765.1_WP_021756798.1:0.0070181122,GCF_000470825.1_WP_021757907.1:0.0035093466)0/24:0.0000020328)0/46:0.0000316106,GCF_000470805.1_WP_021757438.1:0.0034978…
247		+	((GCF_000010745.1_WP_000801363.1:0.00347,(GCF_000147855.2_WP_000801367.1:0.0,GCF_000184185.1_WP_000801367.1:0.0,GCF_000967155.2_WP_000801367.1:0.0,GCF_001442495.1_WP_000801367.1:0.0,GCF_001644725.1_WP_000801367.1:0.0,GCF_001682305.1_WP_000801367.1:0.0,GCF_000012025.1_WP_000801367.1:0.0,GCF_001558295.1_WP_000801367.1:0.0,GCF_000017745.1_WP_000801367.1:0.0,GCF_000026265.1_WP_000801367.1:0.0,GCF_000…
248	+		(OAG_XP_314287.3:0.0356304788,OAA_XP_001661470.1:0.0766919766,((((((((((OAC_XP_008109634.1:0.0194560185,(((OCJAP_XP_015725462.1:0.0000000000,OGG_XP_416454.1:0.0000000000):0.0000000000,OTG_XP_012424749.1:0.0000000000):0.0000027437,OCP_XP_008164191.1:0.0000027437)0/79:0.0000025921)32.3/82:0.0122270156,((((((OCJ_XP_008978161.1:0.0000027437,OPP_XP_008963060.1:0.0000027437)0/53:0.0000029010,OHS_XP_011…
249	+		(OCV_XP_022326184.1:0.6016057703,OCI_XP_002131474.1:0.7570753898,((GCF_000993785.2_WP_046724212.1:1.4628490319,(((GCF_001577265.1_WP_068630649.1:0.1531509192,(GCF_001579845.1_WP_068013840.1:0.1582902504,(GCF_000632475.1_WP_040137829.1:0.1502045544,GCF_001713455.1_WP_069053702.1:0.1469093433)93.1/100:0.0758879064)94.6/100:0.0911555372)44.3/99:0.0625180359,GCF_000959725.1_WP_036050606.1:0.335806002…
250	+		(ACS_XP_005649673.1:0.6075404577,(ACR_XP_001692600.1:0.1370814859,AVC_11361:0.2629746564)99.9/100:0.4858755296,((SCV_15958:0.6699511423,SCV_31127:0.6070184367)94.7/87:0.5002433516,((GCF_000161795.2_WP_045172751.1:0.1331910737,((GCF_000195975.1_WP_011127752.1:0.0000020305,GCF_001182765.1_WP_049691907.1:0.0072428043)96.2/96:0.1685838728,GCF_000012505.1_WP_011359258.1:0.1597894410)87.8/91:0.63067322…
251	+		(AAT_NP_200634.1:0.3761428544,(((AAC_XP_020101289.1:0.0934333668,(AOS_XP_015620988.1:0.1436112394,(ASB_XP_002458868.2:0.0991573193,(AZM_NP_001131237.1:0.0000023711,AZM_XP_020405028.1:0.0000023406)83.1/100:0.0354312103)93.7/100:0.0686555451)99.8/100:0.2658058636)71.7/96:0.1037685802,AMA_XP_009384340.1:0.1414076448)88.8/99:0.1646184022,(APP_XP_001756927.1:0.3418333019,(ASM_XP_002970331.1:0.37909378…
252	+		(SBBO_XP_001612077.1:0.3023137328,SBBI_XP_012769607.1:0.2487347403,((STE_XP_004831370.1:0.3541260426,STP_XP_764502.1:0.4231701952)45.4/97:0.2607179173,(((((((((((((GCF_000190435.1_WP_013606452.1:0.4880295380,GCF_000236685.1_WP_014269904.1:0.3468742280)97.1/100:0.3441181505,GCF_000208385.1_WP_013740191.1:0.7827952090)97/100:0.3694329175,GCF_000143985.1_WP_013256646.1:0.9221120604)95.3/100:0.354970…
253	+		(MDD_XP_647210.1:0.5723013971,MAC_XP_004355450.1:0.6853585948,(((((((((((((OAA_XP_001648704.1:0.0577430238,OAG_XP_312352.3:0.0931739117)99.8/100:0.1366395118,((ODB_XP_017848664.1:0.0000028099,ODB_XP_017848667.1:0.0000021535)96.2/100:0.0330015936,((((ODME_NP_731967.2:0.0000000000,ODY_XP_002097798.1:0.0000000000):0.0000021535,ODS_XP_002103377.1:0.0000021535)0/90:0.0000022679,ODY_XP_015048222.1:0.00…
254	+		(SCV_12749:0.3130057126,SVB_CEM11643.1:0.2626342798,(GCF_000020125.1_WP_012428273.1:0.5368252887,((GCF_000511305.1_WP_024103353.1:1.4758597991,(GCF_000219915.2_WP_014748872.1:0.5954538478,(GCF_001676705.1_WP_066357924.1:0.0034860874,GCF_001676745.1_WP_066672542.1:0.0000026146)96.5/99:0.2029832523)100/100:0.4429176100)16/46:0.0735063297,GCF_000013865.1_WP_011485967.1:0.6338611361)98.3/98:0.3298642…
255	+		(SSP_XP_012200869.1:0.4951244900,SPB_05513:0.6610156847,(((((((GCF_000013565.1_WP_044007035.1:1.0406063303,GCF_000941055.1_WP_044637918.1:0.7646760894)54.3/76:0.1543060982,((((((GCF_001596155.1_WP_068342623.1:0.3010622983,GCF_001562275.1_WP_068238410.1:0.1170671466)99.5/100:0.2349560842,(GCF_000192845.1_WP_013667585.1:0.3046339111,GCF_000974425.1_WP_046578875.1:0.1612810059)100/100:0.3635042447)9…
256	+		(APPU_01659:0.5068911093,((AMC_XP_002503920.1:0.2648299835,((((((GCF_000835165.1_WP_042620524.1:0.2217435929,GCF_000011305.1_WP_006769209.1:0.8255730864)94.5/99:0.4292026822,GCF_000092225.1_WP_013126393.1:0.4968198930)96.4/70:0.2115691113,(((GCF_001698225.1_WP_004019876.1:0.0924804699,GCF_000143885.2_WP_014927207.1:0.1104335610)99.9/100:0.2169900856,(GCF_000024785.1_WP_012833436.1:0.2690393508,GC…
257	+		(MDD_XP_636471.1:0.5327978203,(((((HGT_XP_005839672.1:0.7228844360,(SBN_00540:1.0294022975,(SPS_XP_009531697.1:0.2663511385,SSP_XP_012197432.1:0.3228393189)99.8/100:0.3704668410)88.5/87:0.1574759795)87.5/87:0.0858541165,SPB_02236:1.0400786975)35.7/87:0.0843917626,(((((((((((((OAA_XP_021712861.1:0.0000021963,OAA_XP_001650846.1:0.0000027986)99.1/100:0.1462712430,OAG_XP_310249.3:0.2073928020)99.8/10…
258	+		(SBN_04344:0.3984181034,SAA_XP_009036233.1:0.7427156187,(((((GCF_000024465.1_WP_013046600.1:1.1933201627,((GCF_000018145.1_WP_012178521.1:0.4474589818,((GCF_000155675.2_WP_015499830.1:0.1882848779,GCF_001187845.1_WP_049834828.1:0.1234632718)98.9/100:0.2337832773,GCF_000738435.1_WP_044050086.1:0.2751522115)86.8/100:0.0929008040)97.5/100:0.2261929605,GCF_001579845.1_WP_068022400.1:0.6496710872)79.7…
259	+		(AAT_NP_199052.1:0.4049430314,(((AAC_XP_020111109.1:0.2176423664,AMA_XP_009410351.1:0.2906617434)86.3/99:0.1342200830,(AOS_XP_015623297.1:0.0926066157,(ASB_XP_002454099.1:0.0578521994,AZM_NP_001149298.1:0.0473880175)100/100:0.1419208876)99.1/100:0.1759617113)98/100:0.1763974285,((APP_XP_001763905.1:0.5370007511,(((((((((GCF_001280305.1_WP_054411754.1:0.0516784630,GCF_000801315.1_WP_044514608.1:0.…
260	+		(OPC_XP_018136827.1:0.2513654974,OAF_XP_746861.1:0.2995788345,((((((((GCF_001655595.1_WP_064596899.1:0.1534114992,((GCF_001511755.1_WP_059182893.1:0.0208251253,GCF_000257545.3_WP_010459970.1:0.0307419846)99.8/100:0.0582917109,GCF_000316175.1_WP_015094945.1:0.0746699143)62.6/78:0.0321307411)79.2/85:0.0322713059,((GCF_000828695.1_WP_041118514.1:0.0031273000,GCF_000012265.1_WP_011061636.1:0.00542919…
261	+		(AVC_13386:0.6010657159,ACR_XP_001695272.1:0.6096596993,((((GCF_000018425.1_WP_012301964.1:0.6103636517,GCF_000165505.1_WP_013389264.1:0.8420252485)98.6/98:0.1973314794,((((((((GCF_000258405.1_WP_014559585.1:0.5346611486,GCF_000279145.1_WP_014855226.1:0.3843337338)80.3/99:0.0694082372,GCF_000974425.1_WP_046579156.1:0.6838212828)89.2/99:0.0624156183,(GCF_000196115.1_NP_865262.1:0.5750146927,(GCF_0…
262	+		(AMC_XP_002505940.1:0.3477909191,(ABP_XP_007510580.1:0.6307011339,(AVC_12099:0.3916657562,(OBC_05039:0.8133012790,(GCF_000347635.1_WP_007636766.1:0.2704064028,(((GCF_001011155.1_WP_047030784.1:0.0427875999,GCF_000812665.2_WP_039003646.1:0.0402313665)88/87:0.0369475831,(GCF_000155675.2_WP_015501426.1:0.0305020016,GCF_000155735.2_WP_015496411.1:0.0169671968)97.3/99:0.0597879425)100/100:0.4120197385…
263	+		(AGS_XP_005703503.1:0.5265926120,(ACM_XP_005538414.1:0.7733479665,((((((((AMC_XP_002503911.1:0.5731040027,(AOL_XP_001419983.1:0.2910181317,AOT_XP_003081655.1:0.2788662531)100/100:0.3855560916)100/100:0.3526669336,(HEH_XP_005766972.1:1.0023432916,(SCV_20050:0.6921296685,SVB_CEL97921.1:0.5065084077)96/100:0.2136973010)99.3/100:0.2390304973)86.4/66:0.0951742644,((((((((OAA_XP_021697848.1:0.169350539…
264	+		(SAA_XP_009037921.1:0.2435420151,HEH_XP_005770878.1:0.2982522780,((((GCF_000012465.1_WP_011294211.1:0.0069188034,GCF_000015685.1_WP_011823067.1:0.0034774088)63.4/92:0.0068666172,GCF_000757865.1_WP_038651023.1:0.0000022931)99.9/100:0.1491975090,(GCF_000007925.1_NP_874633.1:0.1049610930,((GCF_000011465.1_WP_011131850.1:0.0152379972,GCF_000015665.1_WP_011819563.1:0.0305737130)92.4/98:0.0327434440,(G…
265	+		(MDD_XP_642462.1:0.2174975013,(HEH_XP_005767776.1:0.7331804975,(((((((OAF_XP_747335.1:0.3936335027,(((((OFG_XP_011316083.1:0.1252956592,OPC_XP_018148392.1:0.1024828532)99/100:0.1252028903,OMO_XP_003713430.1:0.2242393963)99.5/100:0.1398067418,ONC_XP_011392870.1:0.1185487351)8.3/55:0.0592221278,OTT_XP_003659599.1:0.0759623445)100/100:0.4039947405,OZT_XP_003857113.1:0.4474087688)23.9/84:0.0847134781…
266	+		(OHV_06141:0.7797306668,((OBC_11657:0.4056781171,ORD_EIE83922.1:0.4189227255)97.3/100:0.1589927790,(OUR_02342:0.5876998318,((((((((((((((GCF_000024005.1_WP_012788424.1:0.5914266433,(GCF_000263195.1_WP_015028841.1:0.3235785280,GCF_000218895.1_WP_013927965.1:0.3680892932)100/100:0.2765277404)96.8/100:0.1272999643,((GCF_001644645.1_WP_066401829.1:0.5888276298,(GCF_000243115.2_WP_008585130.1:0.142312…
267	+		(OLP_05705:0.1061682210,(OCR_PIA16759.1:0.2852710224,OMP_05441:0.1028912806)90.5/87:0.0728447194,(((((GCF_000013285.1_WP_041702699.1:0.0084790540,GCF_001579785.1_WP_061428327.1:0.0091112650)96.5/81:0.0051563379,GCF_000009685.1_WP_041707804.1:0.0045172097)74.8/53:0.0036527844,GCF_001304735.1_WP_060670531.1:0.0076501262)74.2/47:0.0042044325,GCF_001579765.1_WP_061415680.1:0.0019537157)100/100:0.6192…
268		+	((GCF_000195995.1_NP_457460.1:0.0,GCF_000245535.1_WP_001151621.1:0.0,GCF_000385905.1_WP_001151621.1:0.0,GCF_001302605.1_WP_001151621.1:0.0,GCF_000007545.1_WP_001151621.1:0.0,GCF_001302625.1_WP_001151621.1:0.0):0.00054,(((GCF_000018625.1_WP_001151633.1:0.0,GCF_000756465.1_WP_001151633.1:0.0):0.00725,(GCF_001629755.1_WP_001151631.1:0.0,GCF_001629775.1_WP_001151631.1:0.0,GCF_001628755.1_WP_001151631…
269	+		(AOT_XP_022839837.1:0.1622613462,AOL_XP_001420006.1:0.0216392094,(GCF_000284015.1_WP_014376459.1:0.4431200815,(GCF_000166135.1_WP_013424892.1:0.2805394196,((GCF_000018005.1_WP_020462378.1:0.3875400023,(GCF_000013345.1_WP_023841061.1:0.1715253453,GCF_000058485.1_WP_011603999.1:0.1737833429)99.9/100:0.1663152670)88.2/72:0.0918631611,GCF_000177615.2_WP_013873600.1:0.5016988850)83.2/69:0.0737660626)9…
270		+	(((((((GCF_000018365.1_WP_012572579.1:0.01247,(GCF_000265525.1_WP_014788943.1:0.03784,GCF_000221185.1_WP_014013047.1:0.06497)0.701:0.01079)0.899:0.02741,(GCF_001647085.1_WP_068665137.1:0.02408,(((((GCF_000769655.1_WP_050002214.1:0.01147,(GCF_000816105.1_WP_062371419.1:0.02252,((GCF_000009965.1_WP_011251062.1:0.00055,GCF_001592435.1_WP_062388951.1:0.01118)0.950:0.01696,GCF_000585495.1_WP_042692162…
271	+		(AAT_NP_172414.1:0.0952829777,(((AAC_XP_020102079.1:0.0272001433,((((((AAT_NP_849634.1:0.0240580821,AAT_NP_176280.1:0.0360788086)98.6/100:0.0476044499,(APV_XP_007157371.1:0.0540743583,APV_XP_007149129.1:0.0979111992)87.4/97:0.0325747186)97.9/100:0.0587480539,AAC_XP_020088339.1:0.1172113461)86.7/95:0.0477968438,(((((ACC_XP_005710032.1:0.4428701619,APPU_01461:0.5798957073)90.4/97:0.1235514468,(ACM_…
272	+		(AOT_XP_003074666.1:0.3500526872,AOL_XP_001415675.1:0.2730347659,((((((GCF_000341465.2_WP_005015380.1:0.0000000000,GCF_001704215.1_WP_005015380.1:0.0000000000):0.0000000000,GCF_000612485.1_WP_005015380.1:0.0000000000):0.0000000000,GCF_000765395.1_WP_005015380.1:0.0000000000):0.0000010000,GCF_000341485.2_WP_005015380.1:0.0000010000)76.3/73:0.0425772575,GCF_001698185.1_WP_043212197.1:0.1585389022)1…
273	+		(OCG_XP_003194969.1:0.0313270212,((((OAF_XP_755884.1:0.2168379920,OPC_XP_022284427.1:0.4211321617)69.8/93:0.0552331862,((ONC_XP_965207.1:0.3719700060,OTT_XP_003666498.1:0.4033153257)97.6/100:0.1136676631,(((((((((((((GCF_000014005.1_WP_049761646.1:0.7769568743,(((GCF_000020025.1_WP_012407714.1:0.2060252429,GCF_001548375.1_WP_067769979.1:0.2897260067)95.3/100:0.0844552873,GCF_000316575.1_WP_015128…
274	+		(ACM_XP_005538339.1:0.6334396266,((((((ACC_XP_005715221.1:0.1814283164,APPU_08055:0.4523760625)98.2/100:0.1952989437,AGS_XP_005705640.1:0.5904434853)92.3/99:0.1610517100,(SAA_XP_009040193.1:0.4723543894,(SPT_XP_002185968.1:0.2010119386,STPS_XP_002292145.1:0.1476039720)99.6/100:0.1881327592)94.6/99:0.1436261933)35.9/70:0.0745946705,(SCV_02910:0.4591087573,SVB_CEM33858.1:0.4771276574)94/96:0.145620…
275	+		(ELI_XP_001465302.2:0.0000027635,ELD_XP_003860514.1:0.0000027432,(((((((((((((((((((((((((((((((((((((((((((((((((((GCF_000512835.1_WP_001082797.1:0.0000000000,GCF_001683295.1_WP_001082797.1:0.0000000000):0.0000000000,GCF_000830095.1_WP_001082797.1:0.0000000000):0.0000000000,GCF_001683175.1_WP_001082797.1:0.0000000000):0.0000000000,GCF_000833125.1_WP_001082797.1:0.0000000000):0.0000000000,GCF_000…
276		+	(((((GCF_000012525.1_WP_011243077.1:0.0,GCF_000010065.1_WP_011243077.1:0.0):0.24701,((((GCF_000009725.1_WP_010872521.1:0.0,GCF_000284135.1_WP_010872521.1:0.0,GCF_000284455.1_WP_010872521.1:0.0,GCF_001318385.1_WP_010872521.1:0.0,GCF_000284215.1_WP_010872521.1:0.0,GCF_000270265.1_WP_010872521.1:0.0,GCF_000340785.1_WP_010872521.1:0.0):0.05063,GCF_000478825.2_WP_028947107.1:0.05658)1.000:0.20204,((GC…
277	+		(SPS_XP_009533281.1:0.7043679882,(SES_10023:0.5693987797,((((((((((((((((((((((((((((((((((GCF_000145275.1_WP_010074285.1:0.3003642293,((GCF_000767745.1_WP_011967908.1:0.0000028519,GCF_000016965.1_WP_011967908.1:0.0000025582)87.6/100:0.0100050205,(GCF_000506785.2_WP_023973684.1:0.0000023891,GCF_000833105.2_WP_023973684.1:0.0000025734)0/91:0.0000026285)88.9/99:0.0352546995)86.1/100:0.0366332570,((…
279	+		(ELI_XP_001463210.1:0.0043657562,ELD_XP_003858439.1:0.0043758254,(ELP_XP_010704008.1:0.2421243871,((((((((((((((GCF_000477435.1_WP_022771568.1:0.7599015648,GCF_000021765.1_WP_012584266.1:0.7686108668)85.7/54:0.1547062969,((GCF_000013605.1_WP_011466332.1:0.2513604413,(GCF_000214215.1_WP_013796834.1:0.3015287236,GCF_000017285.1_WP_012069201.1:0.2554918504)99.9/100:0.3225036101)84.6/94:0.0814530640,…
280	+		(AAT_NP_001190565.1:0.4992407178,((((AAC_XP_020091024.1:0.0000025362,AAC_XP_020091025.1:0.0042545050)100/100:0.2523601649,(AOS_XP_015643902.1:0.1328056322,(ASB_XP_021304498.1:0.0659824141,AZM_NP_001131760.1:0.0176204599)99.2/100:0.1374469574)100/100:0.2449881784)49.4/86:0.0482493061,AMA_XP_009380800.1:0.2530374658)93.6/82:0.1219106329,((APP_XP_001779322.1:0.6162037035,(((((((((GCF_000317675.1_WP_…
281	+		(ASM_XP_002985884.1:0.7092763227,ACS_XP_005648112.1:0.6487421805,(((((((((GCF_000981545.1_WP_046476533.1:0.0000020428,GCF_000981565.1_WP_046476533.1:0.0000020428)100/100:0.5561833911,(GCF_000018545.1_YP_002823460.1:0.1078114292,(((((((GCF_000218265.1_WP_017266584.1:0.0000000000,GCF_000147775.2_WP_017266584.1:0.0000000000):0.0000000000,GCF_000747295.1_WP_017266584.1:0.0000000000):0.0000000000,GCF_…
282	+		(AAT_NP_565539.1:0.3175350455,(((AAC_XP_020111202.1:0.1571578651,(AOS_XP_015627422.1:0.1770690233,((ASB_XP_021314738.1:0.0091302766,AZM_NP_001131423.1:0.0318174324)24.6/72:0.0057391378,AZM_XP_008678774.1:0.0212735201)99.8/100:0.1950055216)98.2/99:0.1602433954)95.7/95:0.0903092551,AMA_XP_009404271.1:0.2058074985)80.6/83:0.0459503424,(APV_XP_007159153.1:0.4948945080,AAC_XP_020095550.1:0.2356053038)…
283		+	((((GCF_001017435.1_WP_047193010.1:0.18860,(GCF_000284255.1_WP_009856013.1:0.14501,GCF_000019785.1_WP_012345067.1:0.13442)0.792:0.06122)0.090:0.03584,((GCF_001477625.1_WP_058721843.1:0.20584,(GCF_001483865.1_WP_058933554.1:0.02061,GCF_001653795.1_WP_067279015.1:0.04722)0.873:0.04496)0.919:0.07523,(GCF_000015725.1_WP_011828980.1:0.13084,(((GCF_000302535.1_WP_015015027.1:0.06398,GCF_001714725.1_WP_…
284	+		(OCI_XP_009857979.1:0.6280075307,(((((OAC_XP_008116000.1:0.2477013705,OCP_XP_005304321.1:0.1632006878)67.5/83:0.0578352150,(OCJAP_XP_015725306.1:0.0620262835,OGG_XP_422273.3:0.0484431710)100/100:0.3307200440)81.1/83:0.0428086444,(((((((OCJ_XP_017821560.1:0.0597194550,OPP_XP_014197140.1:0.1072178856)100/100:0.1169025279,OOC_XP_008262033.1:0.1314584633)10/77:0.0180251276,OMMU_XP_017175484.1:0.17498…
285	+		(SCV_10923:0.3755800090,(SCP_XP_627673.1:0.7286708747,((SNC_XP_003885502.1:0.1527232242,STG_XP_002364817.1:0.1076192675)100/100:0.3814234467,(((((((((((((((((((((GCF_000477435.1_WP_022773060.1:0.6682236334,GCF_000015505.1_WP_011800515.1:0.3595053581)73.8/100:0.1335029117,GCF_000284255.1_WP_014429109.1:0.4174991506)99.3/100:0.2254827999,(((((((((((((((((((((((((((((((((((((((((((((((((((((((((((((…
286	+		(ONC_XP_959419.2:0.3996000462,OFG_XP_011322404.1:0.4195366298,((OSPU_XP_016612240.1:0.4408258945,((((GCF_000014245.1_WP_011581748.1:0.3780604938,GCF_001442755.1_WP_061977321.1:0.6541249291)98.1/89:0.2779520091,GCF_000265425.1_WP_014786811.1:0.6931686060)89.5/79:0.1910622237,GCF_001548435.1_WP_068386867.1:0.6916752251)99.9/100:0.5531402684,((((GCF_000012685.1_WP_011553606.1:0.0909574629,GCF_000219…
287	+		(AOT_XP_003082334.1:0.2206890269,AOL_XP_001420814.1:0.6668498704,(HGT_XP_005823518.1:0.6886615332,((((((GCF_000024005.1_WP_012787833.1:0.3292313995,((GCF_000737515.1_WP_044016393.1:0.3015547249,GCF_001562275.1_WP_068235794.1:0.3150368587)23.5/65:0.0723779425,GCF_001596155.1_WP_068341189.1:0.2382829722)100/100:0.2843236974)48.6/65:0.0852315797,((GCF_000014145.1_WP_011585439.1:0.3656521298,(GCF_000…
288	+		(OCJ_XP_017823228.1:0.0014610451,((((((OBI_XP_019833809.1:0.0309477778,OOA_XP_014956068.1:0.0253718698)100/98:0.1016365724,OECA_XP_014587265.1:0.0716652138)64.9/67:0.0094113681,((OCL_XP_541615.4:0.0501962863,((GCF_000231865.1_WP_041179298.1:0.0000020780,((((((GCF_000018185.1_WP_014636218.1:0.0000000000,GCF_000026725.1_WP_014636218.1:0.0000000000):0.0000000000,GCF_000186405.1_WP_014636218.1:0.0000…
289	+		(AGS_XP_005705356.1:0.4532619342,((ACM_XP_005538503.1:0.4956843313,SSM_11651:0.4122724631)82.4/91:0.0941254948,((((((((GCF_000981505.1_WP_046487738.1:0.2774210986,GCF_000828615.1_WP_041069136.1:0.1821051793)100/100:0.3580859191,(((((((GCF_000214175.1_WP_013808469.1:0.7741350647,GCF_000022565.1_WP_015897855.1:0.2170824463)93.3/92:0.1044841912,(((((((((GCF_001679665.1_WP_066773877.1:0.3302347855,GC…
290	+		(SSP_XP_012198757.1:0.7104306976,SPB_07503:0.6121024224,(((((((((((((((GCF_000758325.1_WP_039297944.1:0.0061681059,GCF_000758305.1_WP_039287685.1:0.0150716672)83.7/97:0.0077245313,GCF_000757825.1_WP_038478934.1:0.0260069597)41.8/93:0.0142262334,GCF_000963575.1_WP_045783947.1:0.0158471113)99.9/100:0.0748669089,(((((((GCF_000784865.1_WP_023337791.1:0.0039666237,(GCF_000286275.1_WP_014885223.1:0.001…
291	+		(AAT_NP_192901.2:0.1594676971,(((AAC_XP_020096443.1:0.1143513176,(AOS_XP_015637228.1:0.0526628509,(ASB_XP_021318828.1:0.0179227023,AZM_NP_001136500.1:0.0402621169)90.7/99:0.0267813085)100/100:0.1542653305)2.4/49:0.0256901416,AMA_XP_018681626.1:0.3121679055)93.5/100:0.0954216362,APV_XP_007160048.1:0.2302040676)88.6/98:0.0741384468,((((((ACC_XP_005713689.1:0.8247042269,(((GCF_000300235.2_WP_0070900…
292	+		(AAT_NP_196361.1:0.0629267417,(((AAC_XP_020094804.1:0.0764831607,(AOS_XP_015637000.1:0.0344491099,(ASB_XP_002446878.1:0.0064974159,AZM_NP_001132187.1:0.0427825240)99.9/100:0.0622219321)98.9/100:0.0442952709)77.8/75:0.0234301174,AMA_XP_009389265.1:0.0663218567)99.4/100:0.0563045303,APV_XP_007155713.1:0.0817468299)68.7/67:0.0219926212,((GCF_000940995.1_WP_044621056.1:1.2781191023,GCF_000739085.1_WP…
293		+	(GCF_001022215.1_WP_047728214.1:0.00617,(((GCF_000828775.1_WP_041034116.1:0.00294,GCF_001294565.1_WP_060706363.1:0.00597)0.942:0.01036,(GCF_000695995.1_WP_044031638.1:0.01156,(GCF_000336425.1_WP_015377158.1:0.00297,GCF_001417865.1_WP_004939199.1:0.00055)0.776:0.00324)0.301:0.00288)0.968:0.01911,(GCF_000513215.1_WP_025302090.1:0.01442,(GCF_000747565.1_WP_042783988.1:0.00594,GCF_001280365.1_WP_0336…
294		+	(GCF_000724625.1_WP_025229479.1:0.72239,GCF_000010305.1_WP_015894222.1:0.56488,((((((((((GCF_000317975.2_WP_010053615.1:0.06745,(GCF_001483965.1_WP_058918472.1:0.07897,(GCF_000493735.1_WP_023178045.1:0.02391,GCF_000195575.1_WP_013710911.1:0.02566)0.981:0.04202)0.874:0.02906)1.000:0.16814,(((GCF_000283615.1_WP_014124853.1:0.00054,GCF_001712815.1_WP_061840268.1:0.00452)1.000:0.14918,(((GCF_00073755…
295		+	(((ACR_XP_001698653.1:0.07923,AVC_09416:0.10854)0.962:0.13273,(ACS_XP_005651250.1:0.25725,(ACV_XP_005847305.1:0.25698,((ACM_XP_005538617.1:0.00055,ACM_XP_005535468.1:0.00054)1.000:1.27757,(OBM_04910:0.45260,(OSPU_XP_016610422.1:0.35350,((OMV_KFH65338.1:0.40143,(((OCR_PIA18360.1:0.11653,(OLP_07881:0.11379,OMP_04738:0.14399)0.560:0.11487)1.000:0.55077,((OCG_XP_003195866.1:0.12137,(OCNG_XP_012051443…
296	+		(AAT_NP_172785.1:0.3781395912,((((AAT_NP_568014.1:0.2360974060,APV_XP_007156812.1:0.2098920765)97.5/100:0.0978846368,(AOS_XP_015623058.1:0.1048637711,(ASB_XP_002454593.1:0.0263999073,AZM_XP_008681295.1:0.0252031672)91.1/100:0.0409380066)100/100:0.2069070059)15.5/68:0.0305997323,(AAC_XP_020097423.1:0.1558516003,AMA_XP_009380905.1:0.1728548213)90.4/100:0.0659217078)99.5/100:0.2768151002,((((((ABP_X…
297		+	((GCF_001718555.1_WP_069255898.1:0.01494,(((GCF_001718835.1_WP_069272476.1:0.00440,(GCF_001411495.1_WP_027788251.1:0.00435,GCF_001718395.1_WP_048026668.1:0.00055)0.753:0.00222)0.926:0.00657,((GCF_001718315.1_WP_069225206.1:0.00651,GCF_001718335.1_WP_059807589.1:0.00887)0.950:0.00903,(((((GCF_001718875.1_WP_059520096.1:0.05696,((GCF_000755985.1_WP_010106006.1:0.00435,GCF_000959365.1_WP_010116835.1…
298	+		(AAT_NP_196875.1:0.1481445716,((AAC_XP_020080376.1:0.1044949046,(AMA_XP_009411274.1:0.0645724075,(AMA_XP_018679025.1:0.0315565541,(AMA_XP_018679858.1:0.0000023086,AMA_XP_009394725.1:0.0000020658)100/100:0.1007491925)57.6/100:0.0211215010)98.2/100:0.0945205158)94.1/100:0.0700548358,(((((((ABP_XP_007510983.1:0.2281952376,(AOL_XP_001416715.1:0.1531624033,AOT_XP_022838556.1:0.1022140379)99.5/100:0.10…
299		+	(((GCF_000022045.1_WP_012626776.1:0.13127,(GCF_000484535.1_WP_023174072.1:0.03889,GCF_000011385.1_NP_926858.1:0.12600)1.000:0.28738)0.999:0.21280,(((((GCF_000316605.1_WP_015136283.1:0.08613,(GCF_000019485.1_WP_012306676.1:0.00424,(GCF_001693275.1_WP_065710418.1:0.00467,(GCF_001693255.1_WP_030006185.1:0.0,GCF_001521855.1_WP_030006185.1:0.0,GCF_001693295.1_WP_030006185.1:0.0):0.00055)1.000:0.00054)…
300	+		(ELI_XP_001465250.1:0.0000022920,ELD_XP_003860460.1:0.0072218293,((((((GCF_001705175.1_WP_066034169.1:0.1948235558,((GCF_000597885.1_WP_061991057.1:0.2004006707,GCF_000023465.1_WP_013070523.1:0.3350782518)58/71:0.0449686002,GCF_000626635.1_WP_038555069.1:0.1391442356)94.4/88:0.0705293564)93.6/93:0.0861232927,GCF_000183135.1_WP_013445159.1:0.2109950983)100/100:0.4110741113,((GCF_000246855.1_WP_014…
301		+	((((((GCF_000484535.1_WP_023173845.1:0.16026,GCF_000011385.1_NP_927273.1:0.26089)0.988:0.19508,((GCF_000212675.2_WP_014259200.1:0.52001,GCF_000012665.1_WP_041277090.1:0.34778)0.859:0.09149,((GCF_000021385.1_WP_012613104.1:0.11295,(GCF_000015485.1_WP_011791850.1:0.01210,(GCF_000166115.1_WP_014524514.1:0.00055,GCF_000195755.1_YP_011623.2:0.00055)0.829:0.00055)0.939:0.08568)1.000:0.27532,((GCF_00101…
302	+		(ACV_XP_005847342.1:0.3391723689,ACS_XP_005650381.1:0.2479716852,((APPU_04656:0.2877817537,((((((GCF_000017145.1_YP_001313179.1:0.0255996459,GCF_000006965.1_NP_435831.1:0.1128583075)72.9/90:0.0342741349,(((GCF_001664305.1_WP_064808689.1:0.0000022465,GCF_001664145.1_WP_064808689.1:0.0000022465)91.8/95:0.0067642621,(GCF_000442435.1_WP_011428229.1:0.0000022465,GCF_000092045.1_WP_011428229.1:0.000002…
303		+	((GCF_000961095.1_WP_045670062.1:0.22466,GCF_001721645.1_WP_069382597.1:0.48465)0.961:0.12939,(((GCF_000024865.1_WP_012893836.1:0.33023,(GCF_000284015.1_WP_014374134.1:0.10206,(GCF_000306785.1_WP_014738349.1:0.18589,GCF_000025345.1_WP_012946501.1:0.11889)0.784:0.05469)1.000:0.24549)0.767:0.04273,(((GCF_001605725.1_WP_054431166.1:0.00055,GCF_001677135.1_WP_043077312.1:0.00055)1.000:1.02280,(GCF_00…
304	+		(AAT_NP_974222.1:0.1928471634,((AAC_XP_020091996.1:0.1016117599,AMA_XP_009396830.1:0.1720186973)92.5/97:0.0449945616,((((((ACC_XP_005712997.1:0.5982788046,(ACM_XP_005539120.1:0.9276134238,APPU_05317:0.5723434270)96.8/100:0.1702094494)87.6/98:0.1553170781,(((HEH_XP_005767829.1:0.2327431076,(SPT_XP_002176685.1:0.2164445944,STPS_XP_002293738.1:0.1813425127)97/100:0.1334757557)100/100:0.4760198220,HG…
305	+		(MPP_XP_020432325.1:0.2491607125,MDD_XP_643213.1:0.5314565594,((((GCF_000981765.1_WP_046560982.1:0.1858864732,GCF_001708405.1_WP_068990428.1:0.1951649356)98.3/98:0.1358353416,GCF_000024085.1_WP_015780581.1:0.2637566900)100/100:0.2529543472,(((GCF_000014025.1_WP_012147840.1:0.0011861806,(GCF_000215345.2_WP_020848412.1:0.0024444193,GCF_000284355.1_WP_014469260.1:0.0012175954)86.7/83:0.0024739764)10…
306	+		(AAT_NP_051043.1:0.0000000000,((AAC_YP_009116326.1:0.0000024717,((((((ABP_YP_009056880.1:0.0000024717,AOT_YP_717260.1:0.0000024717)92/97:0.1003160122,AMC_YP_002808614.1:0.0000020297)88/95:0.0926081920,(ACC_YP_007627441.1:0.0828268927,(((((((((((((((((GCF_000018065.1_WP_002805124.1:0.0000000000,GCF_000011465.1_WP_002805124.1:0.0000000000):0.0000000000,GCF_000757845.1_WP_002805124.1:0.0000000000):0…
307	+		(ACS_XP_005649760.1:0.2264615548,((ACR_XP_001696139.1:0.1532258351,AVC_03276:0.2624944264)93.7/99:0.1243379202,((((((((GCF_000242635.2_WP_014679049.1:0.2751362480,(((GCF_001412655.1_WP_062548856.1:0.1025485201,(GCF_001721645.1_WP_069380661.1:0.1107205618,GCF_000023825.1_WP_015807437.1:0.1103688504)88.4/99:0.0466009198)96.5/100:0.0874375485,(GCF_000192845.1_WP_013667857.1:0.1419057588,GCF_00074752…
308	+		(APV_XP_007139593.1:0.4555966615,(APP_XP_001757145.1:0.5060118007,(((((((GCF_000178955.2_WP_014266931.1:0.4577543422,GCF_000014905.1_WP_011687395.1:0.3885478971)96.7/99:0.1125438287,GCF_000265425.1_WP_014786651.1:0.5527980518)93.8/93:0.0957745810,(((GCF_000067165.1_WP_012238034.1:0.1208079501,GCF_000418325.1_WP_020735240.1:0.0580002746)96.6/99:0.1090388214,GCF_000418325.1_WP_020741593.1:0.1162462…
309		+	(((((((((GCF_000017165.1_WP_012066503.1:0.21504,((GCF_000011585.1_WP_011170488.1:0.00055,GCF_000220645.1_WP_013999098.1:0.00585)0.932:0.02570,(GCF_000017225.1_WP_012068085.1:0.02160,(GCF_000016125.1_WP_011868819.1:0.02369,GCF_000018485.1_WP_012193144.1:0.02429)0.859:0.00928)0.984:0.05093)0.984:0.08157)1.000:0.28348,((GCF_000017185.1_WP_011973765.1:0.21479,GCF_000179575.2_WP_013867472.1:0.07914)0.…
310	+		(OFG_XP_011325946.1:0.5361062817,(((OAF_XP_746949.1:0.4600139179,OPC_XP_018144619.1:0.5923861355)99.2/100:0.3021739146,(OUM_XP_011387688.1:0.9316287382,(((((((GCF_000143885.2_WP_014924846.1:0.0209577935,GCF_001698225.1_WP_004019686.1:0.0422591857)100/100:0.1661618381,GCF_000024785.1_WP_052298191.1:0.2177136921)99.1/100:0.1370229321,GCF_000247715.1_WP_006369037.1:0.2535706347)100/100:0.4227852814,…
311	+		(AMC_XP_002503199.1:0.1964712978,(ABP_XP_007508279.1:0.3089077913,((((((((((OAF_XP_747355.1:0.1416027873,OZT_XP_003852582.1:0.2908919207)98.4/99:0.0705021849,(((OFG_XP_011328409.1:0.1369451664,OMO_XP_003716273.1:0.0792710567)85.9/72:0.0261130557,OPC_XP_018140358.1:0.1136620462)85.5/43:0.0162265989,(ONC_XP_965711.1:0.0876408625,OTT_XP_003658840.1:0.0790968945)53.8/32:0.0179842092)71/65:0.034088710…
312	+		(AAT_NP_177742.2:0.2481401903,((AAC_XP_020091322.1:0.1062857065,(AMA_XP_009382730.1:0.1628122926,(AOS_XP_015651148.1:0.0950363334,(ASB_XP_002462771.1:0.0122875453,(AZM_XP_008667461.1:0.0000026783,AZM_XP_008667463.1:0.0000020874)95.7/100:0.0171101290)99.9/100:0.0894746846)100/100:0.1539596665)0/43:0.0272016396)96.7/96:0.1152522118,((APP_XP_001763373.1:0.3475064150,(ASM_XP_002976384.1:0.0065146928,…
313	+		(AMC_XP_002503872.1:0.2774388788,(ABP_XP_007510294.1:0.2296464457,(AOL_XP_001420119.1:0.0773888958,AOT_XP_022839781.1:0.1135590113)82.9/100:0.0872831052)87.6/100:0.1184379108,((((((APPU_00599:0.3916487294,SBH_XP_012895584.1:0.7027042842)48.7/74:0.1037303598,((((((((((OAF_XP_754452.1:0.1296012270,((OFG_XP_011318737.1:0.0799120738,OZT_XP_003855623.1:0.2447449667)73.2/46:0.0309388617,OPC_XP_01814143…
314	+		(OSPU_XP_016606846.1:0.2305524624,OMV_KFH63539.1:0.6518304823,((STPS_XP_002296525.1:0.3994021195,SPT_XP_002179428.1:0.6063065618)98.7/99:0.3408818473,((((GCF_000494755.1_WP_041842157.1:1.2587317035,GCF_001421015.1_WP_060535190.1:0.9144309190)100/100:1.6454209700,GCF_001314305.1_WP_054661776.1:0.7386370034)72.4/74:0.1775873428,GCF_000196115.1_NP_869817.1:0.5544920121)48.1/51:0.0720468695,((((GCF_0…
315		+	((((GCF_000831645.3_WP_041499889.1:0.36897,GCF_000600005.1_WP_025329686.1:0.27794)0.905:0.10961,(((((GCF_001723605.1_WP_025343636.1:0.0,GCF_000568815.1_WP_025343636.1:0.0):0.14060,GCF_001548035.1_WP_067173629.1:0.17552)1.000:0.49120,(GCF_000758645.1_WP_042174151.1:0.44910,((((GCF_001572725.1_WP_015673498.1:0.0,GCF_000330865.1_WP_015673498.1:0.0):0.24080,((GCF_001281545.1_WP_012367917.1:0.0,GCF_00…
316	+		(AAT_NP_001032157.1:0.3892983550,(((AAC_XP_020093645.1:0.0795732279,(ASB_XP_002465924.1:0.0299198669,AZM_XP_008650688.2:0.1007689579)99.4/100:0.1304734403)81.4/98:0.0555495252,AMA_XP_009389170.1:0.1439417048)76.5/99:0.0466750941,(((ACR_XP_001692060.1:0.4113148958,AVC_14545:0.4537510494)97.9/100:0.3921099649,((((((OAC_XP_003215858.1:0.2227804045,(((OCJAP_XP_015713367.1:0.0353989399,OGG_NP_00102669…
317		+	((((((GCF_000755965.1_WP_024429170.1:0.0,GCF_000756065.1_WP_024429170.1:0.0):0.00197,(GCF_000770395.1_WP_038735152.1:0.00393,(GCF_000959225.1_WP_045587462.1:0.00199,GCF_000756165.1_WP_004524242.1:0.00055)0.000:0.00055)0.818:0.00196)0.810:0.00197,(((((GCF_001318245.1_WP_060547349.1:0.00205,(GCF_000959345.1_WP_028359074.1:0.00200,GCF_000770515.1_WP_044491229.1:0.00054)0.822:0.00374)0.886:0.00418,(G…
318	+		(OLC_CDH48651.1:0.3649645803,(OBC_14922:0.3436902375,(OUR_00833:0.3206661217,(((((((((GCF_000196835.1_YP_003765864.1:0.0000000000,GCF_000220945.1_WP_013225534.1:0.0000000000):0.0000000000,GCF_000454025.1_WP_013225534.1:0.0000000000):0.0000010224,GCF_000282715.1_WP_013225534.1:0.0000010224)100/100:0.3810526308,GCF_000943515.2_WP_044854867.1:0.1472998015)68.9/80:0.0933344618,GCF_000023245.1_WP_0158…
319	+		(AAT_NP_851233.1:0.0000028171,((((AAC_XP_020112757.1:0.0994071681,(AOS_XP_015625724.1:0.0377949360,(ASB_XP_021314841.1:0.0240954001,AZM_NP_001105676.1:0.0268004126)88.7/99:0.0215716182)100/100:0.1207219060)39.2/91:0.0222360773,AMA_XP_018684555.1:0.0853073946)88.4/96:0.0364769544,((((((ABP_XP_007510861.1:0.2416805715,(AMC_XP_002506236.1:0.3012278637,(AOL_XP_001419500.1:0.0676376387,AOT_XP_00308108…
320	+		(ASM_XP_002976226.1:0.2835759084,APP_XP_001774664.1:0.4304715547,(((((GCF_001267435.1_WP_011392655.1:0.0000000000,GCF_000013105.1_YP_429998.1:0.0000000000):0.0000010008,GCF_001267405.1_WP_011392655.1:0.0000010008)100/100:0.8045248911,GCF_000092405.1_WP_013175346.1:0.6392020504)60.6/39:0.0969201949,(GCF_000092945.1_WP_013120094.1:0.7780555582,GCF_000019165.1_WP_064504704.1:0.8081215121)24.6/35:0.0…
321		+	((GCF_000317025.1_WP_015144330.1:0.94688,(GCF_000317125.1_WP_015154662.1:0.61687,((GCF_000316575.1_WP_015126651.1:0.37831,(GCF_000734895.2_WP_035155428.1:0.20737,(GCF_000317435.1_WP_015196789.1:0.15115,GCF_000316625.1_WP_015113512.1:0.18609)0.929:0.04807)0.886:0.04863)0.446:0.09869,(GCF_000317515.1_WP_015183889.1:0.47728,GCF_000024865.1_WP_012893611.1:0.90608)0.950:0.11623)0.965:0.12954)0.911:0.1…
322	+		(OCO_XP_004346323.1:0.3638337833,MAC_XP_004333131.1:0.3961359876,(((((((GCF_000221045.1_WP_041741819.1:0.0223458444,GCF_001584145.1_WP_061540276.1:0.0049766303)96.4/97:0.0312076615,((GCF_001584165.1_WP_061533328.1:0.0000010000,GCF_001584205.1_WP_061533328.1:0.0000010000)99.9/99:0.0608946391,((GCF_001584225.1_WP_062115272.1:0.0000010000,GCF_001584185.1_WP_061940956.1:0.0064712140)84.8/75:0.0082115…
323	+		(AAT_NP_194867.2:0.0000020734,((((AAC_XP_020106622.1:0.0853186334,AMA_XP_009406484.1:0.1030725182)94.3/98:0.0472450068,(AOS_XP_015617886.1:0.0608227923,(ASB_XP_021317163.1:0.0191151194,AZM_XP_008678051.1:0.0353730727)99.7/100:0.0630318602)100/100:0.0794573671)92.7/63:0.0385090851,APV_XP_007161302.1:0.1648056486)66.4/61:0.0413989849,(((((ABP_XP_007508810.1:0.4557784868,(AMC_XP_002506763.1:0.277600…
324	+		(ACV_XP_005847097.1:0.3068644483,(((((ABP_XP_007513724.1:0.5121544157,(AOL_XP_001418778.1:0.2503318495,AOT_XP_003080517.2:0.2506312282)98.1/100:0.2131477613)72.3/98:0.0701632404,AMC_XP_002505044.1:0.5112519662)79.6/99:0.0586059200,((((GCF_000014005.1_WP_011523323.1:0.7628538825,GCF_000022565.1_WP_015895873.1:0.7312859852)99.8/100:0.6702086100,GCF_000014905.1_WP_011683320.1:0.9799046326)85.7/89:0.…
325	+		(AAT_NP_171704.2:0.3331267772,(((AAC_XP_020088486.1:0.3523403635,(AOS_XP_015612993.1:0.1387769105,(ASB_XP_002456737.2:0.0272592529,AZM_XP_008674739.1:0.0716171872)99.9/100:0.1114956507)100/100:0.3206396596)92.6/100:0.0667090123,AMA_XP_009396986.1:0.2032196211)100/100:0.2345197373,((APP_XP_001755670.1:0.6264968163,((((((GCF_001458695.1_WP_062481553.1:0.2900917256,GCF_001273775.1_WP_053382069.1:0.1…
326	+		(OPE2_01584:0.2505289419,OOC1A_17099:0.1409805542,((((((((((GCF_000024465.1_WP_013046090.1:0.6245075932,(GCF_001651805.1_WP_067379481.1:0.2843853294,GCF_000015285.1_WP_011770883.1:0.4347638479)99.3/100:0.3451925254)17.7/43:0.0357702970,((((((((((GCF_000055785.1_WP_011505512.1:0.2443791965,(GCF_000734975.2_WP_035560145.1:0.0842755668,GCF_000696485.1_WP_038477210.1:0.2012621484)81.1/100:0.064388564…
327	+		(OFG_XP_011317305.1:0.1161210519,(((OAF_XP_751220.1:0.4055381427,(((((((((((GCF_001584185.1_WP_061942086.1:0.0169456747,GCF_001584225.1_WP_062117363.1:0.0158779809)99.9/100:0.1201145148,(GCF_000221045.1_WP_014005393.1:0.0159614291,GCF_001584145.1_WP_061539512.1:0.0407221743)99/100:0.0880684974)99.8/100:0.1589286692,GCF_000283535.1_WP_041702915.1:0.2616145791)99.2/100:0.1213185058,((((((GCF_000961…
328		+	(OZT_XP_003852769.1:0.72626,(OSPU_XP_016609157.1:0.51748,OCV_XP_022338810.1:0.52350)0.248:0.03853,(((((GCF_001718975.1_WP_059961710.1:0.06606,GCF_001718955.1_WP_059907095.1:0.06157)1.000:0.81145,((GCF_001411495.1_WP_057056489.1:0.01189,(GCF_000701165.1_WP_059242288.1:0.09225,(GCF_001718575.1_WP_069250099.1:0.01310,(GCF_001029145.1_WP_053060324.1:0.01933,GCF_000012945.1_WP_011349424.1:0.00898)0.83…
329	+		(AAT_NP_565083.1:0.0959005195,((((AAC_XP_020105436.1:0.0500421419,AAC_XP_020098644.1:0.1169378534)66.9/99:0.0218323136,(AMA_XP_009392517.1:0.0663823822,AMA_XP_009402827.1:0.0319243071)99.7/100:0.0394883649)23.5/95:0.0235378266,((AOS_XP_015640227.1:0.0228638818,(ASB_XP_002441398.1:0.0110884173,AZM_NP_001104935.1:0.0168680605)71.1/100:0.0095322292)97.4/100:0.0264708769,ASB_XP_002456348.1:0.12262644…
330		+	((((GCF_000021565.1_WP_015898913.1:0.17770,(GCF_000020325.1_WP_012459322.1:0.04892,GCF_000021545.1_WP_012674914.1:0.08786)0.916:0.11032)0.995:0.38144,(GCF_000196815.1_WP_013250069.1:0.11262,(GCF_001458695.1_WP_062483673.1:0.20210,GCF_001273775.1_WP_053381309.1:0.07326)0.851:0.13308)0.986:0.26569)0.931:0.23724,(GCF_000020525.1_WP_012499736.1:0.45566,(GCF_000024805.1_WP_012830267.1:0.10404,GCF_0000…
331	+		(OBM_10004:0.4710283165,((((((OBC_02349:0.1955074585,OBC_13702:0.1514352168)84.9/83:0.0740970604,ORD_EIE77738.1:0.2436649258)99.9/99:0.1379959398,OSV_07139:0.2946220926)6.3/36:0.0448340912,OHV_04927:0.4725363603)100/100:0.2579007914,OUR_03342:0.4182655507)98.3/99:0.1502274230,OMV_KFH71248.1:0.4933638419)93/92:0.0793267239,((((((OBD_XP_006682654.1:0.3977812607,OHP_03064:0.4803671165)99.1/100:0.238…
332	+		(OLP_09173:0.4287241858,(OCR_PIA18042.1:0.4621038307,(((((((GCF_001507665.1_WP_062157094.1:0.1504940273,(GCF_000800395.1_WP_039681957.1:0.2178878311,GCF_000196275.1_WP_011531337.1:0.1787084806)99.5/95:0.0992998705)97.8/95:0.0637302643,(GCF_001007995.1_WP_046843475.1:0.2135496717,GCF_000252445.1_WP_014686337.1:0.3020032572)23.2/82:0.0485184592)100/100:0.2654849541,GCF_000186385.1_WP_043816864.1:0.…
333	+		(OHV_03298:0.2228905659,(OBC_04197:0.1732057672,((OLC_CDH53738.1:0.0022290513,OLC_CDH53737.1:0.0000025513)100/100:0.1497005240,((OMV_KFH65665.1:0.3499371206,((((GCF_000972765.1_WP_046299782.1:0.2159024824,GCF_000242935.2_WP_009508236.1:0.1620389309)75.2/66:0.0540146728,GCF_000019965.1_WP_044892302.1:0.2296111764)73.1/41:0.0892567541,GCF_000196115.1_NP_864217.1:0.4956029231)60.4/56:0.1739702268,GC…
334	+		(OZT_XP_003849680.1:0.5454368634,OAF_XP_748858.1:0.4881618340,(((((((((((((((((((((((((((((((((((((((((((((((GCF_000143705.1_WP_013242019.1:0.0000000000,GCF_000258385.1_WP_013242019.1:0.0000000000):0.0000000000,GCF_000972805.1_WP_013242019.1:0.0000000000):0.0000000000,GCF_001433475.1_WP_013242019.1:0.0000000000):0.0000000000,GCF_001481675.1_WP_013242019.1:0.0000000000):0.0000000000,GCF_001298505.…
335	+		(OCJAP_XP_015734127.1:0.3061837468,(((((((((OBI_XP_019822320.1:0.0280014615,OOA_XP_004004043.1:0.0328383432)99.9/100:0.0778010676,OECA_XP_014591463.1:0.0920498005)88.7/97:0.0270896176,(OCL_XP_022280669.1:0.0734364634,OFC_XP_003995816.1:0.0907593260)90.1/98:0.0304191430)92.9/95:0.0300653308,OOC_XP_017205566.1:0.0983449581)82.1/92:0.0136099019,OMMU_NP_077219.1:0.2039522533)75.9/96:0.0140964114,(OCJ…
336	+		(OCE_NP_001041055.1:0.0990865946,OCB_XP_002634215.1:0.0925277113,((GCF_001653935.1_WP_021195865.1:0.0065406575,GCF_001663855.1_WP_064804843.1:0.0237341019)79.8/81:0.1524676155,((GCF_001299555.1_WP_003265084.1:0.1340910901,GCF_000283475.1_WP_048817336.1:0.0548826131)38.8/56:0.0445046357,(GCF_000009125.1_WP_011002481.1:0.0107178887,(GCF_001663415.1_WP_020832579.1:0.0184170074,GCF_001708525.1_WP_021…
337		+	((((GCF_000755585.2_WP_044570425.1:1.20015,GCF_000661895.1_WP_038680665.1:1.61968)0.955:0.35535,(GCF_001078055.1_WP_048921125.1:0.67540,(GCF_000803645.1_WP_052208820.1:0.50904,GCF_001698205.1_WP_067676682.1:0.69616)0.988:0.24438)1.000:0.46228)0.214:0.09205,GCF_001281315.1_WP_054009989.1:1.32409)0.881:0.16572,((GCF_001318345.1_WP_029426076.1:0.61421,(GCF_000190735.1_WP_013632857.1:0.66616,(GCF_000…
338	+		(OMO_XP_003712863.1:0.5197675900,OAF_XP_756129.1:0.5755911695,(OZT_XP_003856190.1:0.9784396282,(((GCF_000178955.2_WP_014267915.1:0.6131027659,GCF_000022565.1_WP_015896414.1:0.3953487309)98.3/87:0.1275436869,((((GCF_000192845.1_WP_013664315.1:0.3661130381,GCF_000166395.1_WP_013406954.1:0.5063070988)48.2/50:0.0804255275,(GCF_000224085.1_WP_049789140.1:0.2802452530,GCF_000023465.1_WP_041578745.1:0.3…
339	+		(AAT_NP_001318983.1:0.0000027024,((((AAC_XP_020103039.1:0.0682998960,(AOS_XP_015635501.1:0.0323817485,(ASB_XP_002447121.1:0.0225403783,AZM_NP_001145825.1:0.0609711212)98.9/100:0.0555690184)100/100:0.1259063584)94.3/100:0.0529957032,(AMA_XP_009399228.1:0.1052068139,AMA_XP_009405351.1:0.0577744745)99/100:0.0811622079)100/100:0.1338220235,(APV_XP_007147715.1:0.0780923912,APV_XP_007153969.1:0.0539842…
340	+		(MDD_XP_636127.1:0.9910966166,MAC_XP_004367467.1:0.3665238081,((((((((((GCF_000493735.1_WP_023178550.1:0.0648052496,GCF_000195575.1_WP_013711264.1:0.0759047858)94.5/100:0.0861163907,GCF_001483965.1_WP_058918953.1:0.1686507149)99.1/100:0.2087822511,GCF_000317975.2_WP_015075718.1:0.3337514210)84.4/99:0.1679024258,((GCF_001518795.1_WP_059134199.1:0.0050719762,GCF_001543205.1_WP_016897047.1:0.0000023…
341	+		(AMA_XP_009408166.1:0.1151105128,AAC_XP_020106626.1:0.2660963618,(((((((GCF_000007525.1_NP_695377.1:0.0047162943,(GCF_001293145.1_WP_060662384.1:0.0012017011,(GCF_001719085.1_WP_058101937.1:0.0067460965,GCF_001446275.1_WP_058060990.1:0.0074852041)86.8/56:0.0031228969)76.6/53:0.0011483763)97.9/61:0.0047173924,GCF_001725985.1_WP_069483968.1:0.0000025338)99.2/68:0.0087445048,GCF_000008945.1_WP_01247…
342	+		(ENG_XP_002680197.1:0.4989113484,EGL_XP_001708575.1:0.8534622147,((MAC_XP_004345924.1:0.2749769391,(MDD_XP_642190.1:0.6260159526,((((((((((((((((((GCF_000284435.1_WP_005807006.1:0.0064627221,(GCF_000709435.1_WP_042294259.1:0.0000021286,GCF_000270205.1_WP_014017848.1:0.0063691586)0/70:0.0000022022)98.7/100:0.1615719429,GCF_000283555.1_WP_014094317.1:0.1165512843)100/100:0.3736627647,GCF_000789395.…
343	+		(AOL_XP_001417555.1:0.1087829579,(ABP_XP_007511517.1:0.9514307571,(((ACC_XP_005713194.1:0.8894388031,(OMB_XP_001747118.1:1.1206000775,(((((((((((((((((((((((((((((((((((((((((((((((((((((((((((((((GCF_000466065.2_WP_002852232.1:0.0000000000,GCF_000148705.1_WP_002852232.1:0.0000000000):0.0000000000,GCF_000830845.1_WP_002852232.1:0.0000000000):0.0000000000,GCF_000835305.1_WP_002852232.1:0.000000000…
344	+		(AAT_NP_563770.1:0.1998139941,((AAC_XP_020092341.1:0.0787255196,AMA_XP_009397369.1:0.1128617625)95.1/100:0.0641071039,(((((((((ACR_XP_001701590.1:0.2255734036,AVC_01418:0.1498708857)99.9/100:0.2873043571,ACV_XP_005851103.1:0.4563686615)14.7/88:0.0875206857,AMC_XP_002500404.1:0.6913241597)89.8/99:0.1197683245,ACS_XP_005643280.1:0.3823733096)93.4/99:0.1698728249,APPU_08168:0.8043380181)94.4/100:0.1…
345	+		(AAT_NP_194202.4:0.0000020230,((((AAC_XP_020107384.1:0.1239153484,(AOS_XP_015637286.1:0.1094442810,(ASB_XP_002446668.2:0.0416941238,AZM_NP_001132019.1:0.0285931815)99.3/100:0.0830235282)99.5/100:0.1186984684)92.6/100:0.0769677309,AMA_XP_009392629.1:0.1567927030)93.5/98:0.0950855039,((((ACP_17405:0.7052339843,MAC_XP_004356490.1:1.4280443522)75.7/81:0.1076284867,((((ENG_XP_002669761.1:0.7628942696,…
346	+		(OBD_XP_006678889.1:0.3398365616,(((((((OBC_05647:0.1722085451,ORD_EIE86333.1:0.1785923900)100/100:0.1247643809,((OHV_08627:0.2702315416,OSV_07066:0.1456760621)68.4/100:0.0390647984,OLC_CDH51454.1:0.1713779672)81.2/100:0.0381043396)100/100:0.1415563493,OUR_09351:0.2317425195)100/100:0.3054406724,OMV_KFH69905.1:0.3610957294)94.5/100:0.0659831566,((OBM_05711:0.0199468615,OBM_10425:0.0318302505)100/…
347	+		(ELI_XP_001463235.1:0.0000020115,ELD_XP_003858483.1:0.0000020115,(ELP_XP_010704037.1:0.5768208778,(GCF_001590685.1_WP_067213573.1:0.6495607545,((((GCF_000169195.2_WP_014095863.1:0.0039101730,(GCF_000876545.1_WP_035182209.1:0.0000020115,GCF_001039495.1_WP_035182209.1:0.0000020115)93/96:0.0115865593)97/99:0.0312645680,(GCF_000217835.1_WP_013858638.1:0.0000020115,GCF_000832905.1_WP_029142516.1:0.003…
348	+		(AVC_00928:0.3251831638,ACR_XP_001698252.1:0.5219783334,(((((((((GCF_000626635.1_WP_038556989.1:0.2923015009,GCF_000236705.1_WP_014200826.1:0.4885501791)96.9/100:0.2156280371,(((GCF_000222485.1_WP_014021961.1:0.2850480911,GCF_001050135.1_WP_048643407.1:0.3208000471)99.9/100:0.5298712749,GCF_001682195.1_WP_066205137.1:0.3943782876)80.1/100:0.1563154107,GCF_001562115.1_WP_061093622.1:0.5497578787)9…
349		+	(OTT_XP_003663465.1:0.68605,(((GCF_000827005.1_WP_040247447.1:0.28449,GCF_000147815.2_WP_014057369.1:0.24360)0.855:0.11695,((((GCF_001632805.1_WP_046255083.1:0.01920,GCF_001611855.1_WP_064409843.1:0.03428)0.643:0.08182,((GCF_001605725.1_WP_043076309.1:0.0,GCF_001677135.1_WP_043076309.1:0.0):0.09000,(((GCF_001677155.1_WP_005089439.1:0.0,GCF_001606315.1_WP_005089439.1:0.0,GCF_001610655.1_WP_0050894…
350	+		(AAT_NP_191093.1:0.3211764597,((AAC_XP_020085793.1:0.1416927755,(AMA_XP_009410023.1:0.0000026027,AMA_XP_009410024.1:0.0040864461)100/100:0.3212117478)75.5/95:0.0695263814,(AOS_XP_015648638.1:0.1219929799,(ASB_XP_002465963.1:0.0008403303,AZM_NP_001147590.1:0.0341472941)99.1/100:0.1824697142)99.6/100:0.2255057733)93.7/92:0.1335313194,((((((ACR_XP_001691034.1:0.1603540529,AVC_13981:0.1098866232)99.9…
351	+		(ELI_XP_001464537.1:0.0000017960,(ELD_XP_003859733.1:0.0008308657,(ELP_XP_010697575.1:0.1357520502,(((((((((GCF_000210835.1_WP_014299016.1:0.0036054524,(GCF_001682215.1_WP_010993080.1:0.0000017960,GCF_000025985.1_WP_010993080.1:0.0000017960)84.2/97:0.0011979174)0/66:0.0000017956,GCF_000965785.1_WP_032573259.1:0.0023982826)88.3/80:0.0023984741,GCF_001286525.1_WP_053873869.1:0.0012026777)0/38:0.000…
352	+		(OAQ_XP_019853450.1:1.4756662928,(((((OAC_XP_003230501.2:1.1569911901,(((((((OBI_XP_019843478.1:0.0237135782,OOA_XP_004021119.1:0.0402660793)100/100:0.1427321971,OECA_XP_001494845.3:0.1031493028)86.6/95:0.0279773153,(OCL_XP_005621833.1:0.0000022459,OCL_XP_005621834.1:0.0108641858)100/100:0.1413131087)88.5/94:0.0543625010,(OMMU_NP_034952.2:0.3757951644,OOC_XP_008251008.2:0.2419749954)4.7/71:0.0559…
353	+		(OFG_XP_011322972.1:0.7377249468,OAF_XP_752258.2:0.6316224846,((((((((((((((((GCF_000014905.1_WP_011685115.1:0.3717636841,GCF_000724625.1_WP_025226716.1:0.2929765712)100/100:0.2710477378,((((GCF_000024005.1_WP_012794795.1:0.3980921958,(((GCF_000801315.1_WP_052430608.1:0.1211317322,GCF_000576555.1_WP_044002490.1:0.1396148844)99.9/100:0.0976594597,(GCF_001507645.1_WP_068190855.1:0.1535207558,GCF_00…
354	+		(MDD_XP_644939.1:0.5501310443,MPP_XP_020432921.1:0.5787745910,(((((((((((OAC_XP_003224697.2:0.2436891722,((((((((OBI_XP_019809145.1:0.0073752657,OOA_XP_014960076.1:0.0000022937)100/100:0.1900816507,(OCL_XP_532813.2:0.0396654007,OFC_XP_023108207.1:0.0293239705)94.1/100:0.0301615955)59.6/78:0.0224494860,OECA_XP_014592171.1:0.1723106105)47.1/24:0.0267823294,(OCJ_NP_001171974.1:0.0669697643,((OGGG_XP…
355	+		(AAT_NP_850385.1:0.3738909661,((AAC_XP_020106505.1:0.1982100531,((AMA_XP_009390812.1:0.2289413240,AMA_XP_009379986.1:0.1649119293)50.8/93:0.0278560703,AMA_XP_009415948.1:0.1372597188)34.5/90:0.0695338851)96.1/100:0.1184782591,(((((((((ACC_XP_005718664.1:0.5883445841,ACM_XP_005538403.1:0.9417914411)51/90:0.1129485974,ENG_XP_002680321.1:1.3740090219)90/82:0.1486635821,(ACP_15639:0.5962840032,AGS_XP…
356	+		(OLC_CDH53612.1:0.3753868581,((OBM_09292:0.0000025909,OBM_09078:0.0028058237)100/100:0.3254414087,(OSP_NP_592793.1:0.6727719127,((((((((((((GCF_000218265.1_WP_014531983.1:0.0000025909,GCF_000747295.1_WP_014531983.1:0.0000025909)0/57:0.0000025909,GCF_000304415.1_WP_014989739.1:0.0028998291)100/100:0.2166571945,GCF_001652565.1_WP_064332823.1:0.1182900914)56.4/86:0.0914517049,GCF_001713395.1_WP_0690…
357	+		(OPE2_00287:0.1980604205,OOC1A_08333:0.0792773739,(GCF_000237085.1_WP_014255274.1:0.2631013521,(((GCF_000015865.1_WP_011837904.1:0.0000000000,GCF_001692755.1_WP_011837904.1:0.0000000000):0.0000000000,GCF_000255615.2_WP_011837904.1:0.0000000000):0.0000010000,GCF_000184925.1_WP_011837904.1:0.0000010000)88.8/97:0.1281535138)100/100:1.4671582590);
358		+	(OSPU_XP_016607421.1:0.39496,(ACV_XP_005846513.1:0.54149,(OPC_XP_018147622.1:0.18829,OAF_XP_747262.1:0.20907)0.998:0.23001)0.617:0.03756,((((GCF_000014185.1_WP_049761508.1:0.14442,(GCF_001307805.1_WP_068447614.1:0.11476,((GCF_001543205.1_WP_016897861.1:0.0,GCF_001518795.1_WP_016897861.1:0.0):0.00280,GCF_001543285.1_WP_003142301.1:0.00055)0.999:0.15020)1.000:0.23768)0.850:0.05237,GCF_000024725.1_W…
359		+	((((GCF_001584165.1_WP_061533062.1:0.0,GCF_001584205.1_WP_061533062.1:0.0):0.04319,((GCF_000255535.1_WP_013574936.1:0.0,GCF_000187705.1_WP_013574936.1:0.0):0.01055,GCF_000261045.2_WP_006319322.1:0.02076)0.966:0.02437)0.965:0.03366,(GCF_000165835.1_WP_013391313.1:0.04661,((GCF_000953455.1_WP_003462119.1:0.0,GCF_000297075.2_WP_003462119.1:0.0):0.07161,(((GCF_001542835.1_WP_016852676.1:0.0,GCF_00161…
360		+	(((GCF_000304215.1_WP_015022544.1:0.05306,(GCF_000737865.1_WP_033498321.1:0.00141,GCF_000706765.1_WP_033491148.1:0.00142)0.997:0.04618)0.999:0.09246,((GCF_000800475.2_WP_039170977.1:0.03658,((GCF_000021425.1_WP_004218524.1:0.0,GCF_000022705.1_WP_004218524.1:0.0,GCF_000022965.1_WP_004218524.1:0.0,GCF_000025245.1_WP_004218524.1:0.0,GCF_000092765.1_WP_004218524.1:0.0,GCF_000220885.1_WP_004218524.1:0…
361		+	(((GCF_001412535.1_WP_062404397.1:0.00053,((GCF_001577265.1_WP_068627918.1:0.03231,(GCF_000184745.1_WP_013542117.1:0.00895,(GCF_000023345.1_WP_012747302.1:0.00054,GCF_000463015.1_WP_021006972.1:0.00624)0.793:0.00981)0.904:0.02314)0.913:0.04072,(GCF_000828895.1_WP_045530919.1:0.02038,GCF_000828915.1_WP_045535915.1:0.03610)0.902:0.03577)0.969:0.05070)0.926:0.02136,((((((GCF_000016345.1_WP_011903132…
362	+		(ACS_XP_005647655.1:0.9232080546,ACR_XP_001697895.1:3.8440217842,((AMC_XP_002508482.1:0.4221344144,AOL_XP_001415507.1:0.5589794798)96.2/100:1.3311141900,((((((((GCF_000317675.1_WP_015219397.1:0.2997850292,(GCF_001548095.1_WP_066348451.1:0.2751564438,GCF_001548115.1_WP_066118743.1:0.3037264412)94.7/99:0.1839458617)99.9/100:0.5508843815,(GCF_000317615.1_WP_015228423.1:0.3079150177,GCF_000317635.1_W…
363	+		(OPE2_07390:0.1160541100,OOC1A_12360:0.0828948406,(((((((((((((((GCF_000022125.1_WP_012624957.1:1.3912175373,(GCF_001499615.1_WP_058988573.1:2.0793213451,(GCF_000013745.1_WP_011473482.1:0.8489170830,GCF_001558755.1_WP_061071318.1:1.2654116741)3.4/74:0.1234265461)90.6/98:0.1369836698)99.5/100:0.3012644684,GCF_000011385.1_NP_923268.1:0.6716840121)98.8/100:0.2478388654,((GCF_001189295.1_WP_050435705…
364	+		(SPT_XP_002179503.1:0.1722305606,((HEH_XP_005773932.1:0.3708572301,SSM_33180:0.5684132765)43.8/61:0.1207106122,((((((((GCF_000023385.1_WP_041269672.1:0.0159929678,((((GCF_000166075.1_WP_003250316.1:0.0000000000,GCF_001295365.1_WP_003250316.1:0.0000000000):0.0000000000,GCF_001700985.1_WP_003250316.1:0.0000000000):0.0000020925,GCF_000178395.2_WP_003250316.1:0.0000021271)90.7/100:0.0196589783,GCF_00…
365		+	((GCF_001262075.1_WP_050715268.1:0.40310,(GCF_000305785.2_WP_015046089.1:0.17595,((((GCF_000953735.1_WP_045112242.1:0.28163,GCF_000015285.1_WP_011768922.1:0.19783)0.954:0.08662,GCF_001420915.1_WP_055734649.1:0.42413)0.898:0.07759,GCF_000347635.1_WP_007640653.1:0.25783)0.844:0.04781,(GCF_000024165.1_WP_015767036.1:0.19620,(GCF_000023025.1_WP_015818676.1:0.13753,(GCF_000013665.1_WP_011467814.1:0.10…
366	+		(AAT_NP_565252.1:0.3230061112,(((AAC_XP_020099152.1:0.2661073626,((AMA_XP_009396339.1:0.0000020258,((((GCF_000255295.1_WP_014399216.1:0.2531347896,GCF_000165485.1_WP_013377368.1:0.3297277630)71.4/72:0.0799025784,(((GCF_000219105.1_WP_013938401.1:0.0481429124,GCF_000012685.1_WP_011555855.1:0.0266677463)70.6/89:0.0291798299,GCF_000280925.3_WP_002640448.1:0.0477948479)99.7/98:0.1641414810,(GCF_00098…
367	+		(AAT_NP_191713.1:0.2388180806,(((AAC_XP_020099635.1:0.1739443686,(AMA_XP_009383496.1:0.0951130169,AMA_XP_009405612.1:0.0896905348)99.9/100:0.1222890285)91.6/100:0.0607621072,(AOS_XP_015642969.1:0.0705392220,(ASB_XP_002437889.1:0.0213192738,AZM_XP_008658493.1:0.0603613149)99.7/100:0.0976597639)100/100:0.1567731215)46/94:0.1011792352,((((ACR_XP_001693259.1:0.2504186709,AVC_12774:0.2474885592)100/10…
368	+		(OMV_KFH66237.1:0.3385292809,OLC_CDH48413.1:0.4825327651,((((GCF_000019925.1_WP_012364232.1:0.0120555606,(GCF_000203915.1_WP_011657393.1:0.0000010000,GCF_000959545.1_WP_011657393.1:0.0000010000)94.3/98:0.0220178837)99.8/100:0.1202419550,((GCF_000009485.1_WP_006482555.1:0.0714913391,((((GCF_000236215.2_WP_006496796.1:0.0037818454,GCF_001718895.1_WP_060265369.1:0.0037858872)0/33:0.0000023700,GCF_00…
369	+		(SSP_XP_012203229.1:0.8977490427,(SES_05982:0.7834728809,(((((((((((((((((((((((((((((GCF_000807255.1_WP_004455344.1:0.0000027208,GCF_000807175.1_WP_004455344.1:0.0000027208)99.9/100:0.1172527330,GCF_000389635.1_WP_015614126.1:0.0703458893)91.4/100:0.0486554494,((((((((GCF_000191905.1_WP_010964094.1:0.0000000000,GCF_000008765.1_NP_347412.1:0.0000000000):0.0000027208,GCF_000218855.1_WP_010964094.1…
371		+	(((GCF_000317065.1_WP_015163909.1:0.10614,GCF_000317085.1_WP_015166836.1:0.10500)1.000:0.11856,(((GCF_001548435.1_WP_068382323.1:0.07508,GCF_001548395.1_WP_068514310.1:0.06763)0.938:0.02279,(GCF_000018105.1_WP_010475501.1:0.15368,((GCF_000317495.1_WP_015201357.1:0.04623,(GCF_000317515.1_WP_015185873.1:0.03012,GCF_000317475.1_WP_015177390.1:0.10886)0.239:0.01574)0.879:0.01788,(((((GCF_000017845.1_…
372		+	(ENG_XP_002680767.1:0.71032,(((SPT_XP_002183335.1:0.43548,STPS_XP_002288756.1:0.39147)0.999:0.30490,((((AOL_XP_001419626.1:0.10604,AOT_XP_003081355.2:0.12981)1.000:0.17518,(AMC_XP_002506217.1:0.18523,ABP_XP_007510750.1:0.60873)0.455:0.07578)1.000:0.16907,(HEH_XP_005774787.1:0.41788,(ACV_XP_005848297.1:0.27022,(ACR_XP_001701051.1:0.19964,AVC_06182:0.13262)1.000:0.23925)0.761:0.03068)0.869:0.11221)…
373	+		(STPS_XP_002294208.1:0.4978179377,SPT_XP_002177694.1:0.6103380412,(((((((GCF_000166135.1_WP_049807144.1:0.7540420495,GCF_000024865.1_WP_043655172.1:0.2811975226)64.7/88:0.1640112534,((GCF_000018265.1_WP_012182942.1:0.1207842781,GCF_000016425.1_WP_012013832.1:0.1798458642)99.8/100:0.3096497786,GCF_000284295.1_WP_014442282.1:0.6687530778)73.2/99:0.1624180429)93.5/98:0.1487017399,(((((GCF_000695235.…
374		+	(GCF_000487615.2_WP_023244952.1:0.00228,(GCF_000020885.1_WP_000444513.1:0.0,GCF_000484195.2_WP_000444513.1:0.0,GCF_000494385.2_WP_000444513.1:0.0,GCF_000503845.1_WP_000444513.1:0.0):0.00230,((GCF_000009525.1_WP_000444508.1:0.0,GCF_000020925.1_WP_000444508.1:0.0,GCF_000027025.1_WP_000444508.1:0.0,GCF_000188735.1_WP_000444508.1:0.0,GCF_000210855.2_WP_000444508.1:0.0,GCF_000213635.1_WP_000444508.1:0…
375	+		(AAT_NP_179461.1:0.2535291244,((AAC_XP_020103398.1:0.1409856079,(AOS_XP_015650895.1:0.0917096505,(ASB_XP_002445291.1:0.0295942742,(AZM_NP_001105505.2:0.0000023148,AZM_XP_020401779.1:0.0000026087)98.9/100:0.0692418822)98/100:0.0847963057)100/100:0.2248467369)47.3/100:0.0876012627,AMA_XP_009396241.1:0.1977893475)97.7/100:0.1108573026,((((((ABP_XP_007512827.1:0.4367362537,((AMC_XP_002508180.1:0.0000…
376	+		(OPE2_11270:0.4210023889,OOC1A_10714:0.5105988652,((((((((GCF_000008925.1_YP_535565.1:0.0063246790,GCF_001723525.1_WP_069469517.1:0.0257754620)87.3/100:0.0062185364,GCF_001011095.1_WP_003703352.1:0.0000029977)100/100:1.2076887710,GCF_001042675.1_WP_006290718.1:1.6308663790)41.6/53:0.1614342365,GCF_000800295.1_WP_041953297.1:1.2281562812)74/36:0.0636288036,(((((((GCF_000007265.1_NP_687391.1:0.0000…
377	+		(AAT_NP_176031.2:0.6083498519,((AAC_XP_020101417.1:0.2869287174,((AOS_XP_015618310.1:0.0793313001,(ASB_XP_021301868.1:0.0419558474,AZM_NP_001335726.1:0.0730287003)99.6/100:0.1342791491)99.6/100:0.2408732724,((APP_XP_001771047.1:0.5780729823,(ASM_XP_002961288.1:0.0214422490,ASM_XP_002983266.1:0.0072969740)100/99:0.7520877180)49.8/65:0.1253793754,(((GCF_000017805.1_WP_012120714.1:0.1886780167,GCF_0…
378	+		(OBI_XP_019824918.1:0.0044670223,((((((OAC_XP_003214469.2:0.2371407137,((OCJAP_XP_015720865.1:0.0235583497,OGG_XP_421304.4:0.0483622053)100/100:0.1155170493,OCP_XP_008163921.1:0.1476111113)83.3/95:0.0473812789)99.2/100:0.0865714857,((((OCC_XP_018943129.1:0.2568175817,OIP_XP_017331272.1:0.1772910928)95.4/100:0.0542216466,((OCS_XP_008315980.1:0.1767786992,(OOL_XP_004082197.1:0.2174664439,OON_XP_003…
379	+		(OBI_XP_019823945.1:0.0000027548,((((((((OAQ_XP_019850698.1:1.2728395139,((((((OCC_XP_018981900.1:0.0000027548,OCC_XP_018981899.1:0.0000027548)70.5/99:0.0683673912,((((((((((((((((((((((GCF_000338755.1_WP_000819810.1:0.0000000000,GCF_001420855.1_WP_000819810.1:0.0000000000):0.0000000000,GCF_000831065.1_WP_000819810.1:0.0000000000):0.0000000000,GCF_001692675.1_WP_000819810.1:0.0000000000):0.000000…
380	+		(HGT_XP_005840303.1:0.3766173315,(AMC_XP_002505933.1:0.7919590881,((((((GCF_001190755.1_WP_050334330.1:0.0100212768,GCF_000017585.1_WP_012109085.1:0.0000027977)99.6/100:0.4256637953,GCF_000723505.1_WP_038654456.1:0.3384247505)82.9/80:0.0900067752,((((((((((((GCF_000024665.1_WP_014547227.1:0.0000020409,GCF_000146505.1_WP_014547227.1:0.0000020409)99.8/100:0.6232667340,GCF_001688845.1_WP_068961915.1…
381	+		(OPE2_05988:0.1688690432,OOC1A_08220:0.1967302036,(((((((GCF_000758705.1_WP_025705119.1:0.0393547795,GCF_000981585.1_WP_020434331.1:0.0444672484)100/100:0.1033344228,GCF_000024685.1_WP_015738031.1:0.1102622576)98.5/100:0.0768519014,GCF_000758645.1_WP_042181767.1:0.2266701438)100/100:0.2968317408,((((((((GCF_000007825.1_NP_832951.1:0.0059073551,(GCF_001518875.1_WP_000798039.1:0.0000026505,((GCF_00…
382	+		(OBC_09668:0.1569157342,(((((OAF_XP_751684.1:0.2716945283,(((OFG_XP_011323673.1:0.0858266736,OPC_XP_018149158.1:0.0633867658)98.9/100:0.0910433005,(OMO_XP_003719925.1:0.1231115515,(ONC_XP_955837.2:0.1567916128,OTT_XP_003666611.1:0.0865952769)88.8/98:0.0384909523)90.8/96:0.0420749706)97.5/99:0.0947718553,OZT_XP_003853990.1:0.2718712487)90.8/97:0.0834587011)100/100:0.8920741945,((OPCY_03835:0.27927…
383	+		(ELI_XP_001465761.1:0.0000027801,ELD_XP_003860986.1:0.0023382318,(ELP_XP_010699241.1:0.0821344437,(((ENG_XP_002681813.1:0.6913678716,(((((((((((((((((GCF_000017145.1_YP_001327120.1:0.0322552256,(((((((GCF_000320385.2_WP_010969396.1:0.0000000000,GCF_000218265.1_WP_010969396.1:0.0000000000):0.0000000000,GCF_000747295.1_WP_010969396.1:0.0000000000):0.0000000000,GCF_000147795.2_WP_010969396.1:0.00000…
384		+	((GCF_001678965.1_WP_001583256.1:0.0,GCF_001677495.1_WP_001583256.1:0.0):0.00182,(((GCF_000008865.1_NP_308501.1:0.0,GCF_000021125.1_WP_000006821.1:0.0,GCF_000022225.1_WP_000006821.1:0.0,GCF_000245515.1_WP_000006821.1:0.0,GCF_000732965.1_WP_000006821.1:0.0,GCF_000803705.1_WP_000006821.1:0.0,GCF_001307215.1_WP_000006821.1:0.0,GCF_001558995.2_WP_000006821.1:0.0,GCF_001612475.1_WP_000006821.1:0.0,GCF…
385		+	(((GCF_001612705.1_WP_003211024.1:0.03480,(((GCF_001708485.1_WP_069078414.1:0.00684,(GCF_000963495.1_WP_045791571.1:0.00673,GCF_000934565.1_WP_010206994.1:0.00676)0.988:0.04161)0.786:0.00725,((GCF_001708445.1_WP_069077148.1:0.0,GCF_001708465.1_WP_069077148.1:0.0):0.00676,GCF_000508205.1_WP_024077733.1:0.00055)0.957:0.03501)0.563:0.01257,GCF_001579805.1_WP_061434364.1:0.02182)0.853:0.02515)0.988:0…
386	+		(ELI_XP_001469002.1:0.0000023106,ELD_XP_003860440.1:0.0013835184,(ELP_XP_010702595.1:0.0428676017,((ETBB_XP_827657.1:0.0028195001,ETBG_XP_011777123.1:0.0000026634)100/100:0.4601364594,((((GCF_000471025.2_WP_021828127.1:0.1679423682,(((((((((((((GCF_000204255.1_WP_006342930.1:0.0000000000,GCF_000270425.1_WP_006342930.1:0.0000000000):0.0000000000,GCF_000270405.1_WP_006342930.1:0.0000000000):0.00000…
387	+		(AAT_NP_567212.1:0.1302599044,((AAC_XP_020094591.1:0.0813685874,(AOS_XP_015622849.1:0.0461784243,(ASB_XP_002454476.1:0.0026850657,AZM_NP_001131195.1:0.0222310886)93.9/100:0.0338691580)100/100:0.1382575759)70.6/100:0.0293085678,(AMA_XP_009393943.1:0.0291049154,AMA_XP_009400731.1:0.0333632808)99.3/100:0.0612576214)95.8/100:0.0608496848,((((((ACS_XP_005651455.1:0.6405436187,ACV_XP_005848523.1:0.6673…
389	+		(OMO_XP_003714388.1:0.5897088613,(OGP_KXS19301.1:0.4413609993,OZT_XP_003857196.1:0.5142636650)100/100:0.6395045052,((((((((((GCF_000340435.2_WP_054879212.1:0.5743528307,GCF_001021385.1_WP_047330775.1:0.5858308201)97/100:0.2951795827,(GCF_000250675.2_WP_041564475.1:0.5360296190,GCF_000523235.1_WP_051494774.1:0.4837041347)100/100:0.8987700554)79.9/96:0.1847653607,GCF_001721645.1_WP_069380457.1:1.77…
390	+		(AOT_XP_003075151.2:0.2294264924,AOL_XP_001416130.1:0.3191282247,(((GCF_000152945.2_WP_015481489.1:0.6598824130,((GCF_000186265.1_WP_013549037.1:0.4060545355,GCF_000963865.1_WP_052699075.1:0.3087528606)89.4/86:0.1215376052,GCF_001430825.1_WP_062055980.1:0.3170214301)99.6/98:0.3465499366)41.1/52:0.1406646051,(GCF_000183425.1_WP_013455748.1:0.6316465864,GCF_000236705.1_WP_014202914.1:0.9891622269)6…
391	+		(ACV_XP_005846662.1:0.5793448785,((ACR_XP_001696863.1:0.3500822899,AVC_13474:0.4986491322)97.7/100:0.3724371099,(((AMC_XP_002509237.1:0.3647792009,ABP_XP_007513875.1:1.0419501507)31.7/71:0.2108765707,(((((((((((((((OAC_XP_003226092.2:0.1804695105,OCP_XP_005289180.1:0.1021930844)80.1/98:0.0351710775,((OCJAP_XP_015732352.1:0.1382426207,OGG_NP_001006160.2:0.0196662408)98.3/100:0.1191715548,OTG_XP_00…
392	+		(AAT_NP_051060.2:0.0266049659,((AAC_YP_009116343.1:0.0248264121,(ASB_YP_899408.2:0.0000021679,AZM_XP_020401856.1:0.0000021679)75.2/100:0.0060189017)77.4/100:0.0060318723,AOS_XP_015633642.1:0.0000021247)97.8/100:0.0526426109,(((((((ACC_YP_007627420.1:0.1668191044,APPU_05673:0.0774888541)78.5/85:0.0506787480,STPS_XP_002297537.1:0.5863416139)66.8/83:0.0315735830,AGS_XP_005705032.1:0.3318462630)71.8/…
393	+		(AVC_07617:0.2044838890,ACR_XP_001702748.1:0.2891587098,(((((GCF_000008025.1_WP_006280069.1:0.0000000000,GCF_000376605.1_WP_006280069.1:0.0000000000):0.0000000000,GCF_000022285.1_WP_006280069.1:0.0000000000):0.0000026418,GCF_000376585.1_WP_006280069.1:0.0000026418)100/100:1.3561026430,((GCF_001708425.1_WP_053194343.1:0.0605688542,GCF_000585995.1_WP_025211678.1:0.0406330354)0/36:0.0053850682,GCF_0…
394		+	(((APPU_01664:0.63062,(AGS_XP_005703054.1:0.32538,AGS_XP_005703177.1:0.48118)0.572:0.12432)0.807:0.06994,((((ENG_XP_002682716.1:0.72401,(((((OAF_XP_753654.1:0.13875,OZT_XP_003857382.1:0.24128)0.000:0.05854,((OFG_XP_011326313.1:0.11890,OPC_XP_018146599.1:0.15272)1.000:0.18501,(OMO_XP_003712879.1:0.22078,(ONC_XP_956396.2:0.15541,OTT_XP_003662682.1:0.17671)0.486:0.05433)0.347:0.06039)0.881:0.09680)0…
395	+		(OCO_XP_004346248.1:0.4215018332,ENG_XP_002669560.1:0.6000857122,(((((GCF_001314325.1_WP_054732164.1:0.0000010000,GCF_001610995.1_WP_054732164.1:0.0000010000)84.9/88:0.0103737366,GCF_001307295.1_WP_054589721.1:0.0099178853)98.8/98:0.0439055967,GCF_001278035.1_WP_053555882.1:0.0409551080)85.5/85:0.0623340105,GCF_000803645.1_WP_039578154.1:0.0000021823)98.7/99:0.8444766139,(GCF_000243115.2_WP_00858…
396	+		(OMO_XP_003719098.1:0.4260936815,(OFG_XP_011322731.1:0.3649995551,OTT_XP_003659833.1:0.3533731548)94.3/99:0.1085843337,(((((((((GCF_000092285.1_WP_041538262.1:0.2276764103,GCF_000175215.2_WP_013477900.1:0.2665463257)100/100:0.2820162492,((GCF_001713415.1_WP_069066310.1:0.2149841898,GCF_000512205.2_WP_039996772.1:0.2384951487)98.3/100:0.1352486687,GCF_001717955.1_WP_069206892.1:0.3945650427)99.9/1…
397		+	(GCF_000412675.1_WP_016497479.1:0.00182,((GCF_000498395.2_WP_019471704.1:0.00054,((((GCF_000325725.1_WP_015268538.1:0.00183,(GCF_000831585.1_WP_025337274.1:0.0,GCF_000511325.1_WP_025337274.1:0.0,GCF_000691565.1_WP_025337274.1:0.0):0.00055)0.000:0.00055,(GCF_001515585.1_WP_062572436.1:0.01269,(GCF_000498975.2_WP_023630909.1:0.00534,GCF_001007005.1_WP_046853683.1:0.00189)0.846:0.00365)0.798:0.00189…
398		+	(OAM_XP_624275.2:0.40233,((((OCB_XP_002645175.1:0.08157,OCE_NP_509362.1:0.02816)1.000:0.66467,(OON_XP_005452571.1:0.09876,(ONF_XP_015803345.1:0.05967,OOL_XP_020570455.1:0.07542)0.000:0.00077)1.000:0.35758)0.992:0.28037,(OSV_06382:0.38939,OUR_00451:0.38827)0.804:0.09481)0.968:0.17290,(((SOT_19700:0.93687,(SPS_XP_009515839.1:0.41663,SSP_XP_012209459.1:0.48349)0.975:0.24108)0.911:0.14497,ENG_XP_0026…
399	+		(ELI_XP_001468002.1:0.0030269253,ELD_XP_003863739.1:0.0000021316,(ELP_XP_010702012.1:0.1270743340,((ETBB_XP_829749.1:0.0076260223,ETBG_XP_011781054.1:0.0000029070)99.9/100:0.5865251873,(((((GCF_001447155.2_WP_058090625.1:0.1524530640,GCF_000024725.1_WP_013032804.1:0.2316675047)41.1/81:0.0509007813,GCF_001431725.1_WP_021818553.1:0.1744757336)100/100:1.5207252500,GCF_001454945.1_WP_058116749.1:3.47…
400	+		(AMC_XP_002504348.1:0.5094460989,(ABP_XP_007510188.1:0.5776437256,((((GCF_001458695.1_WP_062487053.1:0.1360780286,GCF_001273775.1_WP_053379935.1:0.1007570860)73.7/64:0.0549819584,GCF_000196815.1_WP_013248347.1:0.2876677164)100/100:1.0428057380,GCF_000226295.1_WP_014098972.1:1.3339823888)95.7/96:0.7934493799,(GCF_000024205.1_WP_015757615.1:0.9931592778,GCF_000233715.2_WP_052543989.1:0.9176343238)9…
401	+		(OPC_XP_018142041.1:0.7111653832,OFG_XP_011321743.1:0.4973259309,((((((((((((GCF_000484535.1_WP_051382620.1:0.4008523500,GCF_000011385.1_NP_924635.1:0.4855978008)100/100:0.6022811849,GCF_000011385.1_NP_927176.1:0.8794256226)52/98:0.1887223844,GCF_000186345.1_WP_013565662.1:1.0080524068)82.8/98:0.2863900522,GCF_000165715.2_WP_013627210.1:2.2684252806)7.6/65:0.2055176402,GCF_001713455.1_WP_06905292…
402	+		(AAT_NP_174426.2:0.5457467706,(((AAC_XP_020089485.1:0.2654480134,((ASB_XP_002448462.1:0.0526634383,AZM_NP_001146059.1:0.0305091489)100/100:0.1542058004,AOS_XP_015634903.1:0.1931155224)100/100:0.2884725263)74.5/88:0.1025770633,AMA_XP_009402975.1:0.3315926161)78.5/90:0.0691989977,((APP_XP_001760514.1:0.4208240213,ASM_XP_002991029.1:0.5286455517)96.3/100:0.2035111300,(((GCF_000010625.1_WP_012264516.…
403	+		(SSP_XP_012193669.1:0.3932037038,SPS_XP_009521555.1:0.5337652590,((((((((GCF_000021945.1_WP_015940761.1:1.0433498105,(((GCF_000187005.1_WP_015716531.1:0.0685165536,((GCF_000008125.1_WP_011172520.1:0.0035550612,GCF_000091545.1_YP_143697.1:0.0000030721)45/94:0.0092203354,GCF_000214845.1_WP_008631682.1:0.0237818444)99.1/99:0.0752240587)98.1/99:0.1201835418,(GCF_000024425.1_WP_013013452.1:0.176223427…
404	+		(OCO_XP_004347874.2:0.5276199169,(((OEL_XP_010896000.1:0.1053734276,OSS_XP_014001022.1:0.0408230353)99.3/100:0.0695713979,(OIP_XP_017324337.1:0.3227722959,OLO_XP_015199717.1:0.2388882041)96.5/52:0.0758286165)82.2/52:0.0574216104,((OCS_XP_008317732.1:0.1813884949,OON_XP_003438851.1:0.0503642419)83.6/85:0.0139015071,(ONF_XP_015823845.1:0.1175123367,OOL_XP_004070960.1:0.1469475413)97.3/98:0.03631392…
405	+		(MAC_XP_004335233.1:0.5705994755,ACV_XP_005843377.1:0.6533779714,(GCF_000330885.1_WP_015342153.1:0.0515262466,((GCF_000019505.1_WP_012338354.1:0.0175051284,GCF_001718515.1_WP_069230984.1:0.0126357586)94.1/89:0.0404902840,(GCF_000300095.1_WP_015001830.1:0.0161691479,GCF_000176935.3_WP_013587349.1:0.0140862311)99.2/71:0.0658498091)75.7/51:0.1755806752)100/100:1.7930500410);
406	+		(OPC_XP_018143639.2:0.3384713186,OFG_XP_011324983.1:0.2125459012,(OZT_XP_003850009.1:0.7282824449,(((((((((((((((((GCF_001294625.1_WP_062007650.1:0.2555393569,GCF_001281315.1_WP_054013204.1:0.2126790196)84.3/89:0.0632247726,GCF_001445575.1_WP_062286536.1:0.1314817733)73/89:0.0672169592,GCF_000755585.2_WP_044576141.1:0.1357188575)71.4/89:0.0480984078,GCF_000785535.1_WP_038464867.1:0.2878164362)99.…
407	+		(AOL_XP_001417468.1:0.2735156483,(AMC_XP_002504869.1:0.5080754596,((((GCF_000341465.2_WP_005014153.1:0.0000000000,GCF_000765395.1_WP_005014153.1:0.0000000000):0.0000000000,GCF_001704215.1_WP_005014153.1:0.0000000000):0.0000000000,GCF_000612485.1_WP_005014153.1:0.0000000000):0.0000010000,GCF_000341485.2_WP_005014153.1:0.0000010000)98.4/99:0.4783219245)98.6/98:0.5192477362,AOT_XP_022838735.1:0.2512…
408	+		(OMV_KFH69498.1:0.6445878976,OGP_KXS19965.1:0.5827713813,(OSPU_XP_016605155.1:0.5228063370,(GCF_000306785.1_WP_014741970.1:1.7389278962,(GCF_001721645.1_WP_069382569.1:0.3580756608,(GCF_000146875.3_WP_013312760.1:0.2425014318,(GCF_000311765.1_WP_015073735.1:0.0000010000,GCF_001680825.1_WP_015073735.1:0.0000010000)100/100:0.6005713929)25.2/33:0.1481123569)43.6/43:0.2450536136)97.2/99:0.7502521277)…
409	+		(SSP_XP_012209235.1:0.7382790967,ORB_08925:0.7006224252,((((GCF_001281465.1_WP_053823806.1:0.8925014156,((((GCF_000972785.3_WP_046290455.1:0.0094842256,GCF_000814845.1_WP_039402001.1:0.0242556103)88.9/95:0.0351648413,GCF_000934605.1_WP_044453446.1:0.0371626486)100/100:0.5081319841,GCF_000418325.1_WP_020464927.1:0.3693724122)98/93:0.1795776634,((((((((((((((((((((((((((((((((((((((((((((((((((((((…
410	+		(AAT_NP_001190410.1:0.0000021790,((((AAC_XP_020108589.1:0.0839215168,AMA_XP_009417913.1:0.1117484181)31.8/92:0.0300023156,(AOS_XP_015632942.1:0.0610512322,(ASB_XP_021306562.1:0.0110103041,AZM_NP_001150217.1:0.0222798998)99.9/100:0.0410332813)100/100:0.0797517366)98.3/99:0.0666109197,(((APP_XP_001774716.1:0.0613638386,APP_XP_001766014.1:0.0758380279)100/100:0.2360445220,(ASM_XP_002964384.1:0.00780…
411	+		(MAC_XP_004335387.1:0.6031622116,((AGS_XP_005709322.1:0.7723821958,ETV_XP_001313948.1:1.4770610925)54/93:0.1380238686,((SPS_XP_009533838.1:0.0085565124,SPS_XP_009533846.1:0.0000021383)100/100:0.3562828392,SSP_XP_012193979.1:0.4708024338)98.8/100:0.2869128384)5.1/79:0.1124388839,((MDD_XP_640592.1:0.3433321728,MPP_XP_020431622.1:0.2019807202)100/100:0.4351645154,((SOT_22671:1.2877378907,ENG_XP_0026…
412	+		(ACR_XP_001699345.1:0.1326276086,(((ABP_XP_007514099.1:0.5082881305,(AMC_XP_002502038.1:0.2389408041,(AOL_XP_001416098.1:0.0919858201,AOT_XP_003075215.2:0.1000617356)100/100:0.2071512754)77.1/97:0.0723359019)99.9/100:0.2196460295,((APP_XP_001756079.1:0.2192585226,(ASM_XP_002991217.1:0.0036710897,ASM_XP_002991278.1:0.0000022841)100/100:0.3386115486)99.8/100:0.1758714836,((GCF_000011385.1_NP_924721…
413	+		(OTT_XP_003658972.1:0.1715484502,(OMV_KFH64509.1:0.5723505463,((((GCF_000576085.1_WP_025287148.1:0.0116626601,GCF_000576145.1_WP_025320211.1:0.0117052435)89.2/94:0.0331196390,(GCF_000014285.1_WP_011632466.1:0.0000024087,GCF_000576185.1_WP_011632466.1:0.0000024087)86.6/91:0.0301062960)100/100:0.8200078651,(GCF_000016285.1_WP_015916393.1:0.7625671600,GCF_000517305.1_WP_025260846.1:0.4667381459)53.7…
414	+		(APPU_07060:0.4860609589,ACM_XP_005538171.1:0.8169346099,(((SNG_XP_005855358.1:0.5504032627,SVB_CEM26783.1:0.6073111336)69.6/83:0.0891989157,(SES_14980:0.5184006793,SPT_XP_002178596.1:0.7492730958)47.3/77:0.1140576165)92.8/92:0.1395693536,(((((GCF_000021825.1_WP_015955314.1:0.2863075374,GCF_000147335.1_WP_013320363.1:0.2643238014)100/100:0.4732972735,GCF_000014265.1_WP_011610170.1:0.6441538759)81…
415	+		(ACS_XP_005643047.1:0.7265759970,(ACR_XP_001696136.1:0.4027082232,AVC_03159:0.2610752239)99.7/100:0.2821348146,(OGP_KXS18373.1:1.2010683438,(((((((((((((GCF_000009285.1_WP_041688040.1:0.0077269636,GCF_000219215.1_WP_041228583.1:0.0324973918)99.8/100:0.0924737449,GCF_000832305.1_WP_043354134.1:0.1032993233)97.6/100:0.0696544983,(((GCF_000196015.1_WP_011239977.1:0.2294268908,GCF_000954135.1_WP_0297…
416		+	((((GCF_000392535.3_WP_015642835.1:0.00055,GCF_001549875.1_WP_060870896.1:0.00555)0.779:0.01119,(GCF_001653375.1_WP_064432210.1:0.01784,GCF_000185185.1_WP_041925962.1:0.01602)0.941:0.03579)0.600:0.02249,(((GCF_000027185.1_WP_012962288.1:0.0,GCF_000203195.1_WP_012962288.1:0.0,GCF_000270145.1_WP_012962288.1:0.0):0.22451,((GCF_000007745.1_WP_011200578.1:0.25246,(GCF_000178955.2_WP_052310565.1:0.8882…
417	+		(OHV_04688:0.5807903420,((OBC_16163:0.4521418226,ORD_EIE88327.1:0.6950217537)97.2/100:0.3177228452,(((OBM_09480:1.0426553519,(OMV_KFH68601.1:0.7730148354,OUR_00106:1.0613806076)1.3/57:0.1419281045)86.3/100:0.1766311347,(((OLP_03764:0.5423290022,OMP_04254:0.4444025653)95.7/100:0.2518120063,OCR_PIA14325.1:0.5296289457)95.2/100:0.2959533311,((((((((GCF_000013025.1_WP_011647055.1:1.1658966970,GCF_000…
418	+		(AGS_XP_005704984.1:0.7550567253,ACC_YP_007627462.1:0.6482321365,((((((((GCF_000317125.1_WP_015156653.1:0.1222711750,GCF_000317555.1_WP_015188858.1:0.0792267442)82.5/64:0.0468981650,(((((((GCF_000009705.1_WP_010996483.1:0.0137136380,GCF_001548375.1_WP_067769001.1:0.0238089030)96.6/100:0.0383238647,(GCF_000316575.1_WP_015131726.1:0.0573037184,GCF_000020025.1_WP_012411651.1:0.0459667913)87.1/92:0.0…
419	+		(OBM_15218:0.4459090381,(((OBD_XP_006677580.1:0.5594542755,OSPU_XP_016605509.1:0.2977608108)99.7/100:0.3199694239,(OGP_KXS14844.1:1.0097516780,((OCCN_KXN74164.1:0.6869919505,((((((((GCF_000597985.1_WP_025364131.1:0.0453227676,((GCF_000164985.3_WP_043886089.1:0.0000028387,GCF_000237325.1_WP_043886089.1:0.0000028387)0/63:0.0000029451,GCF_000819665.1_WP_040103776.1:0.0026865902)75.7/99:0.0162327152)…
420	+		(OSP_NP_001018772.1:0.4735248628,OSC_NP_011894.1:0.4590752546,((((((GCF_000241875.1_WP_014316134.1:0.0000024007,GCF_000241935.1_WP_014316134.1:0.0000024007)0/64:0.0000024007,((GCF_000255195.1_WP_014309006.1:0.0068897229,GCF_000242775.1_WP_014307743.1:0.0000024007)72.6/84:0.0063388325,(GCF_000255175.1_WP_014318440.1:0.0000024007,GCF_001457455.1_WP_014318440.1:0.0000024007)0/72:0.0033385543)72.5/71…
421	+		(ACC_XP_005718336.1:0.7090344448,(ACM_XP_005536954.1:2.4796415678,(((ACP_24248:1.8480627190,AMA_XP_018676228.1:2.4743200924)86.7/81:0.3816972813,((((GCF_000316515.1_WP_015109227.1:0.1635183819,(((((GCF_000007925.1_NP_874745.1:0.1768289230,(((GCF_000018065.1_WP_012007108.1:0.0066371663,(GCF_000015965.1_WP_011862349.1:0.0357872547,(GCF_000757845.1_WP_042849807.1:0.0513093073,(GCF_000012645.1_WP_036…
422	+		(AAT_NP_849558.1:0.1652471472,(((((AAC_XP_020081157.1:0.1311582197,(AOS_XP_015625264.1:0.0742114184,((ASB_XP_021312897.1:0.0226982640,AZM_NP_001149817.2:0.0398608706)69.7/99:0.0092988810,AZM_NP_001145746.1:0.0332120137)92.3/99:0.0295653266)100/100:0.2134501418)73.5/96:0.0432272679,AMA_XP_009390472.1:0.1885838315)94.5/97:0.0622423972,AOS_XP_015625478.1:0.4626044019)96.8/100:0.0822364938,((((((ABP_…
423	+		(AMC_XP_002507984.1:0.2247356381,ABP_XP_007515712.1:0.3292331248,((AOL_XP_001419236.1:0.0562323258,AOT_XP_022841068.1:0.0582989176)87.9/100:0.1137454930,((((((((((((((((((((((((((((((((((((((((((GCF_000477435.1_WP_022776639.1:0.3731646291,GCF_000013605.1_WP_011465521.1:0.2216306999)72.7/96:0.1597194250,GCF_001262075.1_WP_050715072.1:0.4241743228)93.7/91:0.1204349767,((((GCF_000018665.1_WP_0122038…
424		+	((((GCF_000239975.1_WP_040017121.1:0.00055,(GCF_000512375.1_WP_025204478.1:0.00430,GCF_001029645.1_WP_044860179.1:0.00426)0.000:0.00055)0.998:0.02599,(GCF_000807415.2_WP_008503510.1:0.00055,(GCF_001022095.1_WP_047742235.1:0.02172,(GCF_000784865.1_WP_023337077.1:0.00055,GCF_000286275.1_WP_014883324.1:0.00424)0.918:0.00857)0.865:0.00054)1.000:0.00051)0.925:0.00389,(((GCF_000724505.1_WP_003858068.1:…
425		+	((GCF_000255295.1_WP_052312997.1:0.45307,(GCF_000020025.1_WP_012406998.1:0.13650,GCF_000316575.1_WP_015130786.1:0.08936)0.759:0.05086)0.790:0.08605,(GCF_000250675.2_WP_014987219.1:1.05565,(GCF_000471925.1_WP_022535078.1:0.57516,((GCF_001414055.1_WP_062144449.1:0.77098,GCF_000471925.1_WP_022537561.1:0.51145)0.970:0.18005,((GCF_000024865.1_WP_012887671.1:1.06244,GCF_000972865.1_WP_052631987.1:0.782…
426	+		(ELI_XP_001464969.1:0.0034014919,ELD_XP_003860171.1:0.0000022511,(ELP_XP_010697986.1:0.1312350290,((((((((((((((((((((((((((((((((GCF_001442495.1_WP_000415455.1:0.0000000000,GCF_000258145.1_WP_000415455.1:0.0000000000):0.0000000000,GCF_000819645.1_WP_000415455.1:0.0000000000):0.0000000000,GCF_000258025.1_WP_000415455.1:0.0000000000):0.0000000000,GCF_000026345.1_YP_002408262.1:0.0000000000):0.0000…
427	+		(AAT_NP_001327830.1:0.3052456149,(((AAC_XP_020104445.1:0.0990508787,AMA_XP_009392964.1:0.2795904966)41.3/86:0.0571894708,(AOS_XP_015632194.1:0.0853375161,(ASB_XP_021319695.1:0.0215650325,AZM_XP_008658723.1:0.0453558121)92.6/98:0.0401739810)100/98:0.1971924327)58.5/85:0.1110353050,((((((((((((((((((((GCF_000758325.1_WP_039297707.1:0.0185767053,GCF_000758305.1_WP_039287266.1:0.0060973403)87.6/100:0…
428	+		(AAT_NP_177587.1:0.1645037383,(((AAC_XP_020091153.1:0.2949225150,(AOS_XP_015627112.1:0.0627595130,(ASB_XP_002454287.1:0.0025954647,AZM_NP_001149382.1:0.0095356442)86.8/100:0.0245865147)100/100:0.2134482210)42.6/98:0.0531832555,AMA_XP_009415588.1:0.1539197525)99.5/100:0.1625448415,((((((ABP_XP_007509305.1:0.1363688940,(AOL_XP_001416148.1:0.0526160892,AOT_XP_022840760.1:0.0603027975)99.6/100:0.1108…
429	+		(MDD_XP_629682.1:0.4728297113,((((MAC_XP_004355029.1:0.9106143058,((((((((((((((((((((((((((((((((((((((((((((((GCF_000304375.1_WP_002853233.1:0.0000000000,GCF_000830805.1_WP_002853233.1:0.0000000000):0.0000000000,GCF_000835305.1_WP_002853233.1:0.0000000000):0.0000000000,GCF_000835365.1_WP_002853233.1:0.0000000000):0.0000000000,GCF_000830775.1_WP_002853233.1:0.0000000000):0.0000000000,GCF_0004689…
430	+		(AGS_XP_005703355.1:0.4055179497,APPU_00135:0.4481477227,((OCB_XP_002636978.1:0.0251172086,OCE_NP_500893.2:0.0197657012)99.9/100:0.6569632185,((((((GCF_000019545.1_WP_012343644.1:0.0515822774,(GCF_000973705.1_WP_003492756.1:0.0000026542,GCF_001020205.1_WP_003492756.1:0.0000026542)99.4/100:0.0551973724)90.9/100:0.0589198985,(GCF_000020345.1_WP_012720462.1:0.0000026542,GCF_000817935.1_WP_012720462.…
431	+		(AAT_NP_850479.1:0.6203424984,((AAC_XP_020102521.1:0.1382571800,(AOS_XP_015621197.1:0.1417024032,(ASB_XP_021311606.1:0.0934380740,AZM_NP_001105111.2:0.0342830650)99.7/100:0.1765733141)99.7/100:0.1908721702)73.5/92:0.0844926154,AMA_XP_009384404.1:0.1998958334)98.4/98:0.2527076752,(((ASM_XP_002989538.1:0.4537060160,((APV_XP_007141437.1:0.2242518802,APV_XP_007146234.1:0.1919887227)89.4/97:0.15943090…
432	+		(ASM_XP_002966016.1:0.2260791863,APP_XP_001756149.1:0.5196298600,((((((((((GCF_000010845.1_WP_014457463.1:0.0000000000,GCF_000010905.1_WP_014457463.1:0.0000000000):0.0000000000,GCF_000010945.1_WP_014457463.1:0.0000000000):0.0000000000,GCF_000010885.1_WP_014457463.1:0.0000000000):0.0000000000,GCF_000010965.1_WP_014457463.1:0.0000000000):0.0000000000,GCF_001183745.1_WP_014457463.1:0.0000000000):0.0…
433	+		(OIP_XP_017345671.1:0.2679563379,((ONF_XP_015807104.1:0.1248357969,(OCS_XP_016887425.1:0.2021182586,(OOL_XP_011480906.1:0.1600770537,OON_XP_005463797.1:0.0958481288)93/62:0.0250231147)74.9/55:0.0169226177)98.9/77:0.0669714151,OSS_XP_014018193.1:0.1297449646)69.4/76:0.0427084592,(((GCF_000070465.1_WP_012415964.1:0.4541351860,(GCF_000091125.1_WP_013039125.1:0.4084110500,GCF_000019845.1_WP_012385617…
434	+		(OEH_XP_003887992.1:0.1115674184,((OEC_XP_955703.1:0.2230892458,OEI_XP_003073608.1:0.1157436037)78.8/91:0.1119103797,(((((((((GCF_000011905.1_WP_010936386.1:0.0265743363,GCF_000830905.1_WP_041341638.1:0.0225131564)98.7/99:0.0488520262,(((GCF_000025025.1_WP_012881866.1:0.0000028580,GCF_001010485.1_WP_046960991.1:0.0046163441)89.2/59:0.0046097582,GCF_000830925.1_WP_041330764.1:0.0045801506)0/40:0.0…
435	+		(ACM_XP_005537632.1:0.4314394222,(ACC_XP_005717071.1:0.1791599630,APPU_00372:0.1496469923)97.9/99:0.5256512014,(AGS_XP_005707643.1:0.6164953976,(ACP_15299:1.5805350663,((((((GCF_000317125.1_WP_015156258.1:0.0000021013,GCF_000317105.1_WP_015147227.1:0.1393219139)85.3/35:0.0261749687,(((((GCF_000021825.1_WP_013325433.1:0.0000021943,GCF_000147335.1_WP_041933399.1:0.0000023852)0/61:0.0000025943,(((((…
436	+		(SPT_XP_002180488.1:0.4679949389,STPS_XP_002288474.1:0.4178554836,(((((((((GCF_000092425.1_WP_013178745.1:1.0076572447,(GCF_000800395.1_WP_052195202.1:0.1843113558,GCF_001007995.1_WP_052751106.1:0.1751911276)100/100:0.3925444440)93.2/99:0.1359974619,((GCF_001641285.1_WP_063674179.1:0.5158693218,(GCF_000092605.1_WP_013122620.1:0.2954417300,GCF_000019785.1_WP_012346279.1:0.3750840702)84.8/95:0.1041…
437	+		(OBC_03814:0.2301669850,((OHV_03297:0.1961743389,(OUR_09492:0.3664124421,((((((((GCF_000009485.1_WP_006483065.1:0.0000000000,GCF_000755805.1_WP_006483065.1:0.0000000000):0.0000000000,GCF_001606115.1_WP_006483065.1:0.0000000000):0.0000026666,GCF_000236215.2_WP_006483065.1:0.0000022522)0/60:0.0000029544,GCF_001718895.1_WP_060263945.1:0.0039152325)98.2/82:0.0237565482,GCF_001029145.1_WP_039350771.1:…
438	+		(OBC_08934:0.2956276430,((((OAQ_XP_003386111.1:0.6537194391,((((OCC_XP_018965273.1:0.1814876066,OIP_XP_017325856.1:0.2111487606)88.8/97:0.0735913337,((OCS_XP_008327233.1:0.1577968117,((ONF_XP_015832800.1:0.1182444512,OON_XP_003458403.1:0.1162867014)89.7/97:0.0398632197,OOL_XP_004081726.1:0.1801270501)78.8/89:0.0429598998)90.8/96:0.0501173265,(OEL_XP_010878098.1:0.1101837927,OSS_XP_014019734.1:0.0…
439	+		(ENG_XP_002679008.1:0.7153344502,(((((OBD_XP_006677400.1:0.2981812920,OHP_06424:0.3532468255)90.9/97:0.1243640102,OSPU_XP_016609915.1:0.2295593175)94.7/98:0.1932802318,OGP_KXS16714.1:0.5426763533)83.7/95:0.0844920013,((((((((GCF_000014145.1_WP_011584389.1:0.4925318047,GCF_000258405.1_WP_014559942.1:0.4862632969)97.2/74:0.1544851955,(GCF_000242635.2_WP_042479992.1:0.2947317603,GCF_001596135.1_WP_0…
440	+		(OAC_XP_016847166.1:0.1012846584,((((((((((((OAA_XP_001658579.2:0.2239797809,OAG_XP_320311.3:0.3536290350)99.9/100:0.2990217002,(ODB_XP_017854027.1:0.2766640157,(((ODME_NP_609219.1:0.0027765937,ODS_XP_002078645.2:0.0153424197)70.9/100:0.0305021686,ODY_XP_002088794.2:0.0122716597)99.3/100:0.1424921302,(ODMI_XP_017152291.1:0.0063842175,ODP_XP_001357434.2:0.0069800441)97.8/100:0.1121153159)95.9/100:…
441	+		(SCV_04231:0.5147855199,HEH_XP_005758104.1:0.3455616969,(((((((((GCF_001680085.1_WP_065298334.1:0.0809939600,GCF_000184325.1_WP_014257348.1:0.1259707147)88/100:0.0661089416,GCF_000024825.1_WP_012841770.1:0.1079986973)100/100:0.6077202674,(GCF_000240165.1_WP_014151538.1:0.0000023948,GCF_000237305.1_WP_014151538.1:0.0000023948)100/100:0.9322910395)92.1/88:0.2015279870,((GCF_000024805.1_WP_012830110…
442	+		(AAT_NP_051106.1:0.1952466381,(AAC_YP_009116389.1:0.0811201008,(AOS_NP_039441.1:0.0657248875,(ASB_YP_899454.1:0.0081050767,AZM_NP_043084.1:0.0017783554)98.3/99:0.0410887228)100/100:0.1471522137)98.8/98:0.1126686567,((APP_NP_904235.1:0.2450824731,ASM_XP_020440885.1:0.9878703239)91/93:0.1587829771,((((((((GCF_000974425.1_WP_046375217.1:0.6996521118,GCF_000218895.1_WP_013930748.1:0.7072812022)19.4/6…
443	+		(AAT_NP_568382.1:0.3453620333,((AAC_XP_020096479.1:0.2504077230,(AOS_XP_015630551.1:0.2268450228,(ASB_XP_002466243.1:0.0570830473,AZM_NP_001144731.1:0.1111886766)99.1/100:0.1476102742)100/100:0.2333458383)67.2/99:0.0551736693,AMA_XP_009398583.1:0.1913187803)98.8/100:0.1905688930,((APV_XP_007142471.1:0.1602561160,APV_XP_007146705.1:0.1971845963)82.7/99:0.0835116180,((APP_XP_001770683.1:0.158019518…
444	+		(ACV_XP_005846025.1:0.3517757204,ACS_XP_005645099.1:0.6040483418,(((((GCF_000347675.2_WP_015458216.1:0.1982781408,GCF_001307295.1_WP_054589851.1:0.2281924400)94.8/88:0.0624772368,((GCF_000092285.1_WP_041538598.1:0.2013254752,GCF_000019145.1_WP_041539103.1:0.1382061946)93.3/89:0.0619827918,GCF_000017265.1_WP_012521233.1:0.2749486310)73.8/68:0.0354709963)98.5/96:0.1187740741,(((GCF_000803645.1_WP_0…
445	+		(OBC_07674:0.4212425813,(((((((ENG_XP_002681687.1:1.3208691839,(SBN_21182:1.1983343358,(((((((((((GCF_000833215.1_WP_012281002.1:0.0000000000,GCF_000833195.1_WP_012281002.1:0.0000000000):0.0000023892,GCF_000019285.1_WP_012281002.1:0.0000023892)84.8/99:0.0018583030,GCF_000833295.1_WP_042523338.1:0.0000022151)84.7/99:0.0018544754,(GCF_000833455.1_WP_004287722.1:0.0000023892,GCF_000833315.1_WP_00428…
446	+		(MPP_XP_020436116.1:0.3576386611,MDD_XP_637899.1:0.5253885480,((((((((((((GCF_000196835.1_YP_003770242.1:0.0000000000,GCF_000454025.1_WP_013229871.1:0.0000000000):0.0000000000,GCF_000220945.1_WP_013229871.1:0.0000000000):0.0000009997,GCF_000282715.1_WP_013229871.1:0.0000009997)99.8/100:0.1084567529,GCF_000943515.2_WP_044850134.1:0.1664446847)97.9/99:0.0828034728,GCF_000024025.1_WP_015792349.1:0.2…
447	+		(OPE2_03505:0.1925252143,OOC1A_06067:0.2359950764,(((((((GCF_000178115.2_WP_013485158.1:0.3144724721,GCF_000283575.1_WP_014119012.1:0.3233801400)66.5/82:0.1058391169,(GCF_001717585.1_WP_069179695.1:0.1676571194,GCF_000208405.1_WP_006193200.1:0.1888422255)100/100:0.2655792208)94.8/97:0.1549086040,GCF_000179635.2_WP_013498814.1:0.5312545372)99.5/100:0.2593551321,(((((GCF_001455145.1_WP_032894888.1:…
448		+	(((GCF_000317555.1_WP_015190495.1:0.10043,GCF_001548435.1_WP_068382964.1:0.20448)0.676:0.04320,((GCF_000734895.2_WP_035152982.1:0.15200,(GCF_001548455.1_WP_062250530.1:0.10478,(GCF_000317435.1_WP_015200978.1:0.10284,GCF_000316665.1_WP_015121817.1:0.13201)0.991:0.07010)0.938:0.03883)0.906:0.02781,GCF_000317025.1_WP_015141839.1:0.16463)0.895:0.02100)0.620:0.02235,((GCF_000020025.1_WP_012410852.1:0.…
449	+		(OAQ_XP_019860726.1:0.1913911209,(((((((OAC_XP_008121785.1:0.0000026366,OAC_XP_008121786.1:0.0000026366)100/100:0.1748317281,(((((((OBI_XP_019835338.1:0.0124547777,OOA_XP_012045061.1:0.0086649358)100/100:0.0629841579,OECA_XP_005608557.1:0.0436259277)63.8/82:0.0178478944,OOC_XP_017195742.1:0.3747123483)29.1/50:0.0101422920,(OCJ_XP_002761310.2:0.0365981433,((((((OGGG_XP_004058189.1:0.0000020258,OGG…
450	+		(OHP_02499:0.2342039193,ACP_09960:0.2865939906,(((((((((((((((((((((((((((((((((((((((((((((((((((((((((((((((GCF_000306945.1_WP_023853381.1:0.0000000000,GCF_001605095.1_WP_023853381.1:0.0000000000):0.0000000000,GCF_001605075.1_WP_023853381.1:0.0000000000):0.0000000000,GCF_001686425.1_WP_023853381.1:0.0000000000):0.0000000000,GCF_001307665.1_WP_023853381.1:0.0000000000):0.0000000000,GCF_001686585…
451	+		(OCE_NP_505228.2:0.2222613006,OCB_XP_002635305.1:0.2227663406,(GCF_000178955.2_WP_014267724.1:1.7986117372,((GCF_000734895.2_WP_046814714.1:0.2695335815,(GCF_000316665.1_WP_015119232.1:0.2536953051,GCF_001548455.1_WP_062242608.1:0.2608794140)92.4/82:0.0825185180)92.4/87:0.2167106744,GCF_000317515.1_WP_015183402.1:0.4246378002)100/100:1.0972184460)100/100:0.9995599671);
452	+		(OBI_XP_019834174.1:0.0090902719,(((((((OAC_XP_003219166.1:0.4175387289,(((OCJAP_XP_015733772.1:0.0566439321,OGG_XP_416633.4:0.0355602408)95.9/100:0.1017125696,OTG_XP_002188298.1:0.1708553459)98/100:0.1483500236,OCP_XP_005283685.1:0.1757378700)60/99:0.0539202009)72.5/74:0.0719223422,(((((OCC_XP_018953566.1:0.1319193492,OIP_XP_017315738.1:0.2974888044)95.2/100:0.1096365903,(OEL_XP_019903377.1:0.09…
453	+		(SVB_CEM03595.1:0.6552846007,SNG_XP_005855920.1:0.6383323761,(((((((((((((((((GCF_000019145.1_WP_012285840.1:0.8784115456,GCF_000023245.1_WP_015801448.1:1.1680418818)97.2/100:0.6995779703,((GCF_000163895.2_WP_014261752.1:0.9257789334,(((GCF_000225955.1_WP_011390759.1:0.0000027558,GCF_000013085.1_YP_428093.1:0.0000021730)100/100:0.4277106342,(GCF_000960975.1_WP_045684363.1:0.1525547418,((GCF_00049…
454		+	(GCF_000012005.1_YP_404971.1:0.00561,(((GCF_000264765.2_WP_012850033.1:0.0,GCF_000020865.1_WP_012850033.1:0.0,GCF_000146305.1_WP_012850033.1:0.0,GCF_000022885.2_WP_012850033.1:0.0,GCF_000348565.1_WP_012850033.1:0.0,GCF_000800725.1_WP_012850033.1:0.0):0.00559,(GCF_000262305.1_WP_002444875.1:0.01136,GCF_001011055.1_WP_005290410.1:0.00055)0.950:0.00053)0.919:0.01120,((GCF_000005845.2_NP_417800.1:0.0…
455	+		(AMC_XP_002501889.1:1.9840765908,ACS_XP_005644122.1:1.0056648479,(((((((((ASM_XP_002968000.1:0.5767737291,HEH_XP_005776989.1:1.1283811101)96.9/87:0.3436528050,(OCR_PIA19450.1:0.4078166521,(OLP_01722:0.2451522248,OMP_05911:0.0522340934)93.6/100:0.1576380641)98.5/100:0.3214654670)53.3/67:0.0546772736,(SPB_08253:0.9224160465,(STPS_XP_002291362.1:0.5856855198,SPT_XP_002181282.1:0.4321784547)99.4/100:…
456		+	((GCF_000014145.1_WP_011586578.1:0.20534,GCF_000183425.1_WP_013455822.1:0.14973)0.921:0.04949,((GCF_001308105.1_WP_060684815.1:0.15185,GCF_001682195.1_WP_066212225.1:0.12416)0.994:0.06494,(GCF_000265505.1_WP_014799011.1:0.21546,(((GCF_001078055.1_WP_048922386.1:0.02218,(GCF_001310085.1_WP_062543713.1:0.01234,GCF_001577755.1_WP_066506370.1:0.02287)0.212:0.01442)0.977:0.04752,(GCF_000973725.1_WP_04…
457		+	(((GCF_000165485.1_WP_013378270.1:0.86032,(GCF_000418325.1_WP_020735243.1:0.43010,(GCF_000092905.1_WP_013076051.1:0.39337,GCF_000014905.1_WP_011683109.1:0.69370)0.286:0.06147)0.835:0.09091)0.000:0.03322,((GCF_000018865.1_YP_001636214.1:0.0,GCF_000022185.1_WP_012258478.1:0.0):0.18681,GCF_000021945.1_WP_012616611.1:0.18574)1.000:0.46182)0.769:0.05649,((OTA_XP_002114003.1:0.40209,OSP_NP_595143.1:0.7…
458		+	(((GCF_000969645.2_WP_046351896.1:0.26539,(GCF_000007705.1_WP_011136033.1:0.20233,GCF_000283535.1_WP_014087327.1:0.13160)0.931:0.11972)0.977:0.18342,((GCF_000016885.1_WP_011961246.1:0.21827,(GCF_001298525.1_WP_062534802.1:0.14588,((GCF_001593305.1_WP_068034122.1:0.00396,GCF_001593285.1_WP_068325673.1:0.00376)0.998:0.15264,(GCF_001606025.1_WP_062843695.1:0.09305,(GCF_000012305.1_WP_011279536.1:0.0…
459	+		(AAT_NP_181981.2:0.0000025133,((((AAC_XP_020114522.1:0.1539389797,(AMA_XP_009382807.1:0.1532018056,(AOS_XP_015623376.1:0.0628822917,(ASB_XP_002453240.1:0.0277309903,AZM_NP_001140669.1:0.0389368639)91/100:0.0384712958)100/100:0.1595430551)27.6/73:0.0470008446)96.2/98:0.1036055799,((((((ABP_XP_007510376.1:0.2487541959,AMC_XP_002503834.1:0.3237440150)79.3/89:0.2380813598,AOT_XP_022840690.1:0.4042876…
460	+		(AAT_NP_196177.1:0.0000020252,((((AAC_XP_020108581.1:0.2000401452,((AOS_XP_015627771.1:0.1259583599,((ASB_XP_002465418.1:0.0352790101,AZM_XP_020401698.1:0.0230880651)58.3/99:0.0142976010,AZM_NP_001105303.1:0.0722749688)99.5/100:0.1129442433)97.5/100:0.1076042035,AOS_XP_015646465.1:0.3809859862)98.2/99:0.1521106179)31.9/89:0.0479346358,(AMA_XP_009384918.1:0.1469434167,AMA_XP_009416289.1:0.11288409…
461	+		(SBN_10200:0.3184225725,SAA_XP_009033998.1:0.4640200221,(((GCF_000284055.1_WP_014392255.1:0.0000020825,(GCF_001273795.1_WP_045800540.1:0.0144955589,((GCF_000283995.1_WP_014364724.1:0.0268267638,(((((((GCF_000017445.4_WP_042442155.1:0.0000000000,GCF_000831525.1_WP_042442155.1:0.0000000000):0.0000000000,GCF_000283795.1_WP_042442155.1:0.0000000000):0.0000000000,GCF_000283775.1_WP_042442155.1:0.00000…
462	+		(OPE2_02546:0.1632772579,OOC1A_16065:0.1581013790,(GCF_000577895.1_WP_051483863.1:0.7256050348,(((GCF_000237085.1_WP_014253718.1:0.1758613723,(GCF_000015865.1_WP_011837903.1:0.0000025421,((GCF_000184925.1_WP_003516390.1:0.0000000000,GCF_001692755.1_WP_003516390.1:0.0000000000):0.0000025421,GCF_000255615.2_WP_003516390.1:0.0000025421)79.5/84:0.0012334254)100/100:0.2634084592)85.6/81:0.0733099119,G…
463	+		(AAT_NP_001321447.1:0.2642836179,((AAC_XP_020099120.1:0.2178404941,((AOS_XP_015643594.1:0.0921915608,(ASB_XP_002458446.1:0.0192923513,AZM_NP_001151686.1:0.0788763213)99.7/100:0.1463443650)98.6/99:0.1878149797,(APP_XP_001770220.1:0.4559096866,(ASM_XP_002982795.1:0.6231303021,(ASM_XP_002982803.1:0.7045935828,((((((GCF_000829235.1_WP_044106983.1:0.1885571185,(GCF_000021805.1_WP_012593420.1:0.0000026…
464	+		(AAT_NP_974242.1:0.1298641345,(((AAC_XP_020085728.1:0.0735990355,(AMA_XP_009382492.1:0.0351993846,(AMA_XP_009411627.1:0.0000031195,AMA_XP_018686022.1:0.0000022838)100/100:0.0870013171)99.6/100:0.0456094327)12.1/90:0.0215988850,((AOS_XP_015647804.1:0.0000024300,AOS_XP_015647806.1:0.0000022838)99.8/100:0.0485624801,(ASB_XP_002463429.1:0.0265349984,AZM_NP_001106059.1:0.0329607457)98.7/100:0.03982185…
465	+		(OMO_XP_003715722.1:0.5915546521,((OFG_XP_011322403.1:0.3758484035,OPC_XP_018136648.1:0.3832465243)99.8/100:0.2641136946,((((((((((GCF_001704275.1_WP_067357611.1:0.0317956784,GCF_000816025.1_WP_039640004.1:0.0000023011)94.4/100:0.0526375870,(GCF_000695235.1_WP_038525450.1:0.0034757121,GCF_000963515.1_WP_037632031.1:0.0000021935)83.4/100:0.0242426167)100/100:0.4675682772,(((GCF_001584225.1_WP_0621…
466	+		(OCL_XP_005636299.1:0.1206834514,(((OBI_XP_019832801.1:0.0546777986,OPP_XP_008956123.1:0.1267691241)0/63:0.0031611992,(((((((((GCF_000026445.2_WP_041298621.1:0.0091726903,GCF_000723425.2_WP_038578264.1:0.0030829969)75.3/89:0.0030063034,GCF_000018345.1_WP_012392154.1:0.0000029262)100/100:0.2429768948,GCF_000763325.2_WP_050993556.1:0.1704214647)43.6/59:0.0597974654,GCF_000214155.1_WP_013829443.1:0.…
467	+		(ACC_YP_007627317.1:1.0251534404,(SBN_12829:0.5716465200,((SPS_XP_009514533.1:0.2294199391,SSP_XP_012198903.1:0.4300766333)94.8/100:0.3316928203,OOC1A_02469:0.8216388992)39.2/92:0.0900525131)90.8/100:0.2326809775,(((((((((((((((((((GCF_000219175.1_WP_013975520.1:0.0000027650,GCF_000364725.1_WP_013975520.1:0.0000027650)99.7/100:0.1829123924,(GCF_900048035.1_WP_067497676.1:0.1844289499,(GCF_9000480…
468	+		(AAT_NP_564109.1:0.1286385016,(((AAC_XP_020113381.1:0.1430466522,(AOS_XP_015625559.1:0.0503606761,((ASB_XP_002453082.1:0.0085441677,AZM_XP_020407179.1:0.0138681467)69.8/100:0.0036868560,AZM_XP_020409020.1:0.0202855095)97.6/100:0.0574352743)92.5/99:0.0733751359)96/100:0.0983764046,((APP_XP_001754091.1:0.1172082836,APP_XP_001782374.1:0.0953303290)99.7/100:0.2442098707,(ASM_XP_002970251.1:0.29770414…
469	+		(AAT_NP_172520.1:0.2379548215,((((AAC_XP_020088692.1:0.0254546589,AAC_XP_020082570.1:0.0000027360)99.8/100:0.1839278604,((AMA_XP_009399784.1:0.0000023379,AMA_XP_009399786.1:0.0057207583)94.4/98:0.0620043123,AMA_XP_009389919.1:0.1533731753)92.6/89:0.0896107113)37.6/47:0.0799792895,(AOS_XP_015643472.1:0.0893331913,((ASB_XP_021304818.1:0.0197774684,AZM_NP_001149674.1:0.0513389008)73.7/95:0.005054084…
470	+		(AAT_NP_563632.2:0.2440618480,(((AAC_XP_020084475.1:0.1251118483,(AOS_XP_015637048.1:0.0499780542,(ASB_XP_021318551.1:0.0189909600,AZM_NP_001141395.1:0.0240281869)98.2/100:0.0402844427)100/100:0.1722384621)90.4/94:0.0410716100,(AMA_XP_009411520.1:0.1537522489,AMA_XP_009386014.1:0.2485494752)50.3/69:0.0338134936)99.2/99:0.1172260426,((APP_XP_001765798.1:0.4575147806,(ASM_XP_002973039.1:0.000002637…
471	+		(OFG_XP_011318562.1:0.1987366147,OAF_XP_752505.1:0.3271563576,(OMO_XP_003715988.1:0.4846420505,(OZT_XP_003857697.1:0.2483047317,((((((((((((GCF_000010825.1_WP_014456962.1:0.0000000000,GCF_000010965.1_WP_014456962.1:0.0000000000):0.0000000000,GCF_000723785.2_WP_014456962.1:0.0000000000):0.0000000000,GCF_000010885.1_WP_014456962.1:0.0000000000):0.0000000000,GCF_000010905.1_WP_014456962.1:0.00000000…
472	+		(ACS_XP_005650165.1:0.7725420755,(ACR_XP_001692102.1:0.2877388307,AVC_11392:0.0409444641)99.6/100:0.6533785476,(((AMC_XP_002505846.1:0.8137526998,ABP_XP_007511118.1:0.9563149526)83/100:0.4511531129,AOL_XP_001422212.1:0.3865719731)99.9/100:1.3514020390,(((((((GCF_000007925.1_NP_875202.1:0.4988891314,((GCF_000015685.1_WP_011823430.1:0.0000023559,(GCF_000012465.1_WP_011293623.1:0.0178441693,GCF_0007…
473	+		(ELI_XP_001464412.1:0.0038198485,ELD_XP_003859602.1:0.0048237428,(ELP_XP_010697451.1:0.0764779616,((((((((((((GCF_000270205.1_WP_005806366.1:0.0000000000,GCF_000709435.1_WP_005806366.1:0.0000000000):0.0000027214,GCF_000284435.1_WP_005806366.1:0.0000027214)98.9/100:0.2766272996,(GCF_000025205.1_WP_041160588.1:0.0702199759,((GCF_000159155.2_YP_003985835.1:0.0000027249,GCF_001042655.1_WP_032833838.1…
474		+	(((((SES_11198:0.40625,((OMV_KFH68568.1:0.24298,OMV_KFH71588.1:0.19090)0.997:0.27481,(((OCR_PIA14196.1:0.42558,(OLP_08063:0.23970,OMP_02775:0.16556)0.565:0.10334)0.955:0.19194,(OBM_13606:0.62792,(OCO_XP_004346794.1:0.41282,OHP_06268:0.27466)0.622:0.09126)0.229:0.07292)0.923:0.17305,(OUM_XP_011387728.1:0.77972,(OUR_08144:0.45616,(ORD_EIE76515.1:0.35340,(OSV_02937:0.33378,(OBC_10020:0.19310,(OHV_07…
475	+		(MAC_XP_004333942.1:0.6950502929,ENG_XP_002681245.1:0.8128958781,((((((((GCF_000063485.1_WP_012039012.1:0.0923550779,GCF_000958465.1_WP_045528887.1:0.0630948008)22.7/48:0.0267690314,GCF_000069225.1_WP_012299769.1:0.0929665973)61.1/49:0.0313547107,GCF_001280205.1_WP_053775050.1:0.0605033651)80.3/90:0.0384533552,GCF_000355695.1_WP_015490935.1:0.0626905005)100/100:1.0731881200,(GCF_000336425.1_WP_01…
476	+		(AMC_XP_002502619.1:0.1908609157,(ABP_XP_007512625.1:0.2621601756,(((HEH_XP_005775833.1:0.1421436712,SAA_XP_009042625.1:0.1879413008)92.9/97:0.0625637083,(((HGT_XP_005841183.1:0.5297070414,(OCI_XP_002119765.1:0.4132220715,SBN_10031:0.5206679874)98.2/100:0.1994947890)93.5/96:0.1170045847,((((((GCF_001554055.1_WP_060954726.1:0.0000010002,GCF_001554075.1_WP_060954726.1:0.0000010002)0/60:0.0000025674…
477	+		(SSP_XP_012203419.1:0.3514289890,SPS_XP_009523868.1:0.6087936642,(((((GCF_000576085.1_WP_025285803.1:0.0000009999,GCF_000576185.1_WP_025285803.1:0.0000009999)83.9/76:0.0018486359,GCF_000014285.1_WP_011630936.1:0.0000022909)0/48:0.0010058287,GCF_000576145.1_WP_025319488.1:0.0082727884)100/100:0.7405256954,(GCF_000583855.1_WP_052327430.1:0.7331432660,(GCF_000018845.1_WP_012253847.1:0.2292200760,GCF…
478	+		(SAA_XP_009038339.1:0.6746824680,HEH_XP_005774876.1:0.8244784718,(((((((GCF_000145235.1_WP_013287972.1:0.0046790656,GCF_000177655.2_WP_013475523.1:0.0000026720)96.9/100:0.0717625236,GCF_000204155.1_WP_043721687.1:0.0800460123)78.4/98:0.0668054241,(GCF_000389965.1_WP_041832006.1:0.2495773493,GCF_000494755.1_WP_023359408.1:0.1140288350)53.1/88:0.0615340437)100/100:0.2897463145,(GCF_000306785.1_WP_0…
479	+		(OAC_XP_003215323.3:0.4468697060,((((((((((((OAA_XP_001651507.1:0.2424912362,OAG_XP_309862.3:0.3258325008)100/100:0.6065812527,(((ODB_XP_017839203.1:0.3295116259,((ODME_NP_610922.1:0.0096165843,ODS_XP_016027512.1:0.0099719974)95/100:0.0342595075,ODY_XP_002090837.1:0.0112638267)95.4/100:0.0629470347)95.7/67:0.0651968439,ODP_XP_001361365.1:0.0071388665)22.9/28:0.0089748371,ODMI_XP_017146397.1:0.000…
480		+	((((GCF_000092425.1_WP_013177792.1:0.27363,(((GCF_000661895.1_WP_038682521.1:0.28438,(GCF_000013045.1_YP_446464.1:0.01545,GCF_000090405.2_WP_013062569.1:0.00055)1.000:0.39354)0.472:0.08285,(GCF_001676765.1_WP_051112843.1:0.49082,(GCF_000017805.1_WP_012120174.1:0.07218,GCF_000016665.1_WP_011956054.1:0.03009)0.893:0.06352)0.904:0.07597)0.518:0.01070,(((((((((GCF_000317675.1_WP_015218829.1:0.34853,G…
481	+		(ACR_XP_001701499.1:0.3923399029,((ACP_01004:0.8296847550,((((((((((((((((((((((((((((((((((((((((((((((((((((((GCF_000466065.2_WP_002852225.1:0.0000000000,GCF_001563565.1_WP_002852225.1:0.0000000000):0.0000000000,GCF_000430385.1_WP_002852225.1:0.0000000000):0.0000000000,GCF_001299595.1_WP_002852225.1:0.0000000000):0.0000000000,GCF_000466105.2_WP_002852225.1:0.0000000000):0.0000000000,GCF_0017219…
482	+		(AGS_XP_005705422.1:0.4775326044,ACM_XP_005534812.1:1.2988673677,(((ELD_XP_003862238.1:0.0026663842,ELI_XP_001470169.1:0.0000027645)74.3/100:0.0326589993,ELP_XP_010700477.1:0.0864937173)100/100:1.5158047460,(((ENG_XP_002682889.1:0.3917401887,(ENG_XP_002672482.1:0.3448233258,ENG_XP_002670379.1:0.4047876047)100/100:0.2989806382)100/100:0.5777168966,((MAC_XP_004336945.1:0.5336914901,((((((((((OAA_XP…
483	+		(OCS_XP_008306373.1:0.2093796704,((((OAC_XP_016850152.1:0.3808931137,(OGG_XP_015137549.1:0.0397007687,OCJAP_XP_015708791.1:0.0511328491)100/100:0.2871530731)100/100:0.2631488411,(((((((((GCF_000010545.1_WP_012213632.1:0.0000025573,GCF_000018505.1_WP_012213632.1:0.0000021027)91.1/100:0.0062974113,GCF_001718995.1_WP_060139753.1:0.0110999447)100/100:0.1541877977,(((GCF_001718555.1_WP_069256338.1:0.0…
484	+		(SCV_29287:0.5331570100,SBN_10838:0.7880315211,(GCF_000734895.2_WP_035150995.1:0.3456819274,(((GCF_000269985.1_WP_051055619.1:0.4111895213,GCF_000830005.1_WP_052499462.1:0.1016949841)80/59:0.0429658440,(GCF_001443625.1_WP_055645135.1:0.0000021392,GCF_001406115.1_WP_055645135.1:0.0000021392)100/100:0.0967735103)62.6/44:0.0232406744,GCF_000952035.1_WP_046930030.1:0.0537533296)99.1/97:0.1884990216)8…
485	+		(AAT_NP_200076.2:0.0788909786,(((AAC_XP_020113111.1:0.0588086405,AMA_XP_009413748.1:0.0397392451)96.6/94:0.0319338633,(AOS_XP_015634277.1:0.1143900475,(ASB_XP_002447413.1:0.0275321897,AZM_NP_001135416.3:0.0305174649)97.6/100:0.0409495337)99.9/100:0.0657687737)70/93:0.0234720589,((((((AAT_NP_200411.1:0.0326017878,AAT_NP_200412.1:0.0044184691)74.5/100:0.0093753470,AAT_NP_200414.1:0.0000023183)100/1…
486	+		(AAT_NP_194041.1:0.1664269031,(((AAC_XP_020086069.1:0.1223521787,(AMA_XP_009380693.1:0.1548930875,AMA_XP_009402382.1:0.1218968384)87.1/100:0.0514025842)97/100:0.0591129780,((AOS_XP_015640662.1:0.0050847884,AOS_XP_015647910.1:0.0027060212)100/100:0.0797747862,((ASB_XP_002439220.1:0.0433352940,AZM_XP_008655177.1:0.0353050454)86.3/100:0.0101975574,AZM_XP_008648285.1:0.0197568193)88.7/100:0.022978358…
487	+		(APP_XP_001757585.1:0.2717227392,((AAC_XP_020092895.1:0.1638694692,AMA_XP_009416811.1:0.1878478425)100/100:0.3064711613,((((GCF_000958465.1_WP_045529535.1:0.0977025242,GCF_000063485.1_WP_012039225.1:0.0554155772)8.8/52:0.0192727316,GCF_000069225.1_WP_012298035.1:0.0521621160)99.9/100:0.1409028586,(GCF_000355695.1_WP_015491131.1:0.1119084295,(GCF_000063485.1_WP_011931289.1:0.1430831383,GCF_0012802…
488		+	(((((GCF_000092925.1_WP_013167321.1:1.12531,(GCF_001456115.1_WP_035284888.1:0.55571,(GCF_001605015.1_WP_067959555.1:0.39749,GCF_000697965.2_WP_034786819.1:0.35216)0.524:0.08424)0.849:0.07648)0.957:0.20135,(GCF_000730245.1_WP_038539201.1:0.81027,(((GCF_000632985.1_WP_038560213.1:0.22242,(GCF_000022525.1_WP_015816738.1:0.03419,GCF_000013165.1_WP_011452299.1:0.04248)1.000:0.39444)1.000:0.89067,((GCF…
489	+		(OBI_XP_019812018.1:0.0199192713,((((((OAC_XP_003214952.1:0.4674046374,(((((OCC_XP_018933298.1:0.1256729205,OCC_XP_018966047.1:0.0822721290)100/100:0.2915851418,(OIP_XP_017324999.1:0.0000021295,OIP_XP_017325001.1:0.0000025028)100/100:0.4482607953)97.9/100:0.1845956569,(((((OCS_XP_008326560.1:0.3374357897,ONF_XP_015821399.1:0.3346627596)84.1/85:0.0274143496,OON_XP_003454925.1:0.2253380670)81.2/84:…
490	+		(APPU_00703:0.9338056185,(APP_XP_001773160.1:0.6251759039,ASM_XP_002987219.1:0.5256813449)75.8/95:0.2481348376,(((((((GCF_000317125.1_WP_041462676.1:0.9631592015,((((((GCF_000009705.1_WP_010995079.1:0.0363208094,GCF_001548375.1_WP_067768995.1:0.2163057989)36.1/84:0.0464003187,GCF_000316645.1_WP_015140319.1:0.1913022361)81.2/87:0.1331300225,GCF_000316625.1_WP_015115781.1:0.1931976152)84.8/80:0.139…
491		+	(OUR_00697:0.15149,(OBC_14874:0.28409,OLC_CDH48767.1:0.34006)0.998:0.14316,(OBC_16325:0.21260,((OHV_05253:0.19448,OSV_06240:0.15045)0.793:0.03692,((((ORB_06061:0.32364,(OLP_06096:0.02353,(OCR_PIA17450.1:0.14221,OMP_00728:0.03925)0.779:0.03543)1.000:0.51591)0.973:0.12502,OPCY_00171:0.34358)0.835:0.04938,((OCCN_KXN70289.1:0.32171,(OSP_NP_593601.1:1.02073,(OSC_NP_012380.1:0.51026,(OAF_XP_748930.1:0.…
492	+		(AAT_NP_189622.1:0.2353396713,((((AAC_XP_020103897.1:0.0878744549,((AOS_XP_015645017.1:0.0745364646,(ASB_XP_002460975.1:0.0138416475,(AZM_NP_001147094.1:0.0317504419,AZM_XP_008653330.1:0.0496386406)75/80:0.0034651033)99.1/83:0.0909539845)45.4/68:0.2195591470,(((GCF_000015005.1_YP_891041.1:0.0000024674,(((GCF_000283295.1_WP_014878777.1:0.0000000000,GCF_000767705.1_WP_014878777.1:0.0000000000):0.00…
493		+	(((GCF_000020925.1_WP_000857873.1:0.00054,((GCF_000009525.1_WP_000857874.1:0.0,GCF_000280315.2_WP_000857874.1:0.0,GCF_000335875.2_WP_000857874.1:0.0,GCF_000612325.1_WP_000857874.1:0.0,GCF_000623055.1_WP_000857874.1:0.0,GCF_000623095.1_WP_000857874.1:0.0,GCF_000623115.2_WP_000857874.1:0.0,GCF_000623135.1_WP_000857874.1:0.0,GCF_000623295.1_WP_000857874.1:0.0,GCF_000623315.1_WP_000857874.1:0.0,GCF_0…
494	+		(SVB_CEM34473.1:0.3634923372,SCV_22210:0.5758724367,((((((((((((((GCF_000493735.1_WP_023179117.1:0.0506922346,GCF_000195575.1_WP_013711658.1:0.0877549128)100/100:0.2076408829,GCF_000023905.1_WP_012806459.1:0.2706466269)42.1/96:0.0438029800,((GCF_001518795.1_WP_059348877.1:0.0034758207,GCF_001543205.1_WP_026466061.1:0.0000020466)73.9/100:0.0439963868,GCF_001543285.1_WP_003142648.1:0.0000021465)100…
495	+		(SPS_XP_009536868.1:1.0710880387,OPC_XP_018142673.1:0.7206878243,(((((((((((GCF_000757825.1_WP_038480052.1:0.0873976143,GCF_000758305.1_WP_039296076.1:0.0000024061)43.1/84:0.0190834963,GCF_000963575.1_WP_045783518.1:0.0519839286)88.6/83:0.0198626010,GCF_000758325.1_WP_039305639.1:0.0000027706)100/100:0.4361985085,(((((GCF_000758345.1_WP_038667589.1:0.0369633643,(GCF_000147055.1_WP_033111955.1:0.0…
496	+		(STPS_XP_002292245.1:0.8414054526,SPT_XP_002181876.1:0.6282711157,(((((((((((((((GCF_000819565.1_WP_043868561.1:0.2948976209,GCF_001687105.1_WP_066103151.1:0.2593889626)95.7/100:0.0478333647,((GCF_000018145.1_WP_012179562.1:0.3069091385,(((GCF_000590925.1_WP_025311883.1:0.1499710099,GCF_001187845.1_WP_049835282.1:0.1746752137)100/100:0.2836339124,((GCF_000011465.1_WP_011132342.1:0.0535111250,GCF_…
497	+		(AAT_NP_188767.2:0.2370027488,(((AAC_XP_020097479.1:0.1583006790,(AOS_XP_015625614.1:0.1063259002,(ASB_XP_002455016.1:0.0292923204,AZM_XP_008672568.1:0.0519603524)98.7/100:0.0899095936)100/100:0.4055378386)73.8/100:0.0498463887,AMA_XP_009389908.1:0.1616959151)94.8/100:0.0906890172,((APP_XP_001766898.1:0.4147706375,((((((((((((((((GCF_000007785.1_NP_816340.1:0.0000022185,GCF_001689055.1_WP_0023797…
498	+		(OAG_XP_317988.3:0.3988488865,OAA_XP_001653847.2:0.3777303264,((((OAM_XP_624933.3:0.1645778475,OBT_XP_020723216.1:0.0831795174)99.9/100:0.3170971863,ONV_XP_008208969.1:0.5458914685)99.9/100:0.5299830894,(((((OAQ_XP_019851369.1:1.0688762834,((((OAC_XP_003220093.1:0.1384807028,(((OCJAP_XP_015725650.1:0.0029918024,OGG_XP_422311.1:0.0209345992)95.9/100:0.0353423642,OTG_XP_002188432.1:0.0344791747)98.…
499	+		(OCV_XP_022337557.1:0.7113912620,(OAQ_XP_011406512.2:0.8202460007,(((((((((((((((((((GCF_000981545.1_WP_046475603.1:0.0000024272,GCF_000981565.1_WP_046475603.1:0.0000024272)100/100:0.5188365175,(((GCF_000230975.2_WP_015598863.1:0.0673802667,GCF_000143145.1_WP_049775386.1:0.1450668152)98.3/100:0.1593767314,GCF_000253295.1_WP_013946626.1:0.2110861474)100/100:0.3804441071,GCF_000503895.1_WP_04131822…
500	+		(SSP_XP_012208250.1:0.6434736410,SPS_XP_009519450.1:0.4629866635,(((((((((GCF_000725385.1_WP_019464480.1:0.2492224760,(((((GCF_000007145.1_NP_639514.2:0.0033281054,(GCF_001186415.1_WP_050911842.1:0.0038719523,GCF_000012105.1_WP_019238144.1:0.0000032127)0/94:0.0038068458)0/84:0.0000697779,GCF_000221965.1_WP_014509618.1:0.0077654891)86.2/97:0.0038661708,GCF_000070605.1_WP_012439696.1:0.0058661247)1…
501		+	(GCF_000270045.1_WP_001051254.1:0.00715,(GCF_000317875.1_WP_015087282.1:0.00716,((((GCF_000817025.1_WP_039704272.1:0.02135,(GCF_000392535.3_WP_015643093.1:0.01438,GCF_001549875.1_WP_060871091.1:0.01405)0.258:0.00355)0.856:0.00054,(GCF_000023805.1_WP_001040352.1:0.00055,(GCF_000277385.1_WP_001040434.1:0.00585,(GCF_000277365.1_WP_001040365.1:0.00358,GCF_000148875.1_WP_001040421.1:0.00716)0.798:0.00…
502	+		(OAF_XP_751311.1:0.6473418246,OZT_XP_003854106.1:0.4849485212,((OCNG_XP_012049480.1:0.0000023370,(OCNNB_XP_776129.1:0.0000027306,OCNNJ_XP_570609.1:0.0000025808)66.1/100:0.0784149426)100/100:0.7462077911,(((((((((((((((GCF_000178835.2_WP_013658016.1:0.7547229148,GCF_000144625.1_WP_013271623.1:1.1631664301)37.5/91:0.2201831585,((((((((GCF_000005825.2_WP_049779882.1:0.4052589603,GCF_001642935.1_WP_0…
503	+		(SPT_XP_002185272.1:0.4449437154,(HGT_XP_005833048.1:0.3529445730,((((((GCF_000014005.1_WP_011525095.1:0.4533025479,((GCF_000179915.2_WP_013570551.1:0.3246027388,GCF_000022565.1_WP_015897560.1:0.2828332155)99.4/100:0.1838582357,GCF_001017655.1_WP_052882565.1:0.6370091945)16.7/87:0.0611605891)98.9/100:0.1442689893,(GCF_000025905.1_WP_041746265.1:0.8927602461,((GCF_000972765.1_WP_046297271.1:0.3297…
504	+		(AAT_NP_196474.1:0.0591555112,(((((((AAC_XP_020079672.1:0.0861321957,AAC_XP_020113148.1:0.1067162696)54.8/100:0.0210612532,(AOS_XP_015635772.1:0.0402990527,((ASB_XP_002448775.1:0.0030612245,AZM_NP_001150269.2:0.0031795255)76.3/100:0.0031398417,AZM_NP_001149825.1:0.0092630688)93/100:0.0213783708)100/100:0.1033571422)86/100:0.0151487567,(AMA_XP_009385981.1:0.0387883453,AMA_XP_009383736.1:0.04016211…
505	+		(SVB_CEL91683.1:0.3789467923,SCV_00521:0.5603826455,((((((((((GCF_000018005.1_WP_020461155.1:0.3939403570,GCF_001654495.1_WP_064537677.1:0.3523010978)100/100:0.3615525210,GCF_000177195.2_WP_014045648.1:0.4646164458)99.5/100:0.1796403980,GCF_000359525.1_WP_003951750.1:0.6865213942)24/14:0.0494185780,(((((((((((((((((((((((((((((((((((((((((GCF_000006765.1_NP_252903.1:0.0000000000,GCF_000524595.1_W…
506	+		(OBM_07100:0.4061448024,((((((((OBC_09986:0.2932852007,(OHV_06501:0.4230801794,OSV_07752:0.3269539968)63/96:0.0628899553)96.8/98:0.1188761955,OLC_CDH48834.1:0.3402747229)100/100:0.4442809590,ORB_05464:0.8247469387)45.4/43:0.0700182911,OMV_KFH65312.1:0.6947002147)42.6/42:0.1040259029,(OLP_08826:0.2628973026,OMP_00780:0.1769318105)100/100:0.4650557853)96.2/92:0.1558118985,OSPU_XP_016609858.1:1.2936…
507		+	((((GCF_000262325.2_WP_014719940.1:0.01757,GCF_001186335.1_WP_049711510.1:0.00917)0.408:0.00362,(GCF_001647715.1_WP_064454160.1:0.01760,GCF_000968415.1_WP_046069538.1:0.01525)0.883:0.00727)0.494:0.00054,((GCF_001708445.1_WP_024077418.1:0.0,GCF_001708465.1_WP_024077418.1:0.0,GCF_000508205.1_WP_024077418.1:0.0):0.03216,GCF_000336465.1_WP_003235001.1:0.01755)0.870:0.01166)0.790:0.00338,(GCF_00157980…
508	+		(APP_XP_001781807.1:0.5663805597,(AAC_XP_020083827.1:0.4730902263,AMA_XP_009396145.1:0.3966918533)100/100:0.6555268094,(ASM_XP_002962341.1:0.9172853432,(((((((((((((((((GCF_000024165.1_WP_015766948.1:0.5079434741,GCF_000012425.1_WP_011287941.1:0.8708153565)94.1/99:0.2379745209,GCF_000236665.1_WP_014237689.1:0.5690772475)91.2/96:0.1756073248,((GCF_000224745.1_WP_014067174.1:0.1087020228,GCF_000024…
509	+		(OPC_XP_018139862.1:0.2621348065,OFG_XP_011318362.1:0.3237150292,(OZT_XP_003852409.1:0.3297700177,(GCF_001577365.1_WP_066276098.1:0.5403351940,(GCF_001513675.1_WP_067194895.1:0.6598727227,(GCF_000203835.1_NP_625356.1:0.0007460996,(GCF_000739105.1_WP_003977768.1:0.0031533929,GCF_000772045.1_WP_061446142.1:0.0588572226)75.4/64:0.0023837610)100/98:0.3134594360)65.2/63:0.1722942183)100/100:1.89451538…
510	+		(SSM_41747:0.8787261982,OCO_XP_004343826.2:0.6511664999,((GCF_000024865.1_WP_012889420.1:0.3134868391,GCF_000024385.1_WP_012852408.1:0.4488382537)98.1/99:0.2727054392,(((((GCF_000177195.2_WP_014045294.1:0.0299568988,GCF_001278095.1_WP_053558250.1:0.0575298126)60.3/63:0.0148288053,GCF_000176115.2_WP_014156872.1:0.0722737425)98.7/99:0.0588860873,GCF_000010605.1_WP_003964735.1:0.0375112894)94.4/92:0…
511	+		(OPE2_13066:0.4505051083,OOC1A_08414:0.4252944782,((((GCF_000021905.1_WP_015947336.1:0.4228485875,((GCF_000020365.1_WP_041273368.1:0.3928348624,GCF_000307105.1_WP_014956572.1:0.3710841625)98.1/100:0.1605362570,GCF_000018405.1_WP_052294247.1:0.5288334915)90.1/99:0.1672021155)100/100:0.7188362423,((GCF_000723165.1_WP_038491287.1:1.6357452253,GCF_000013405.1_WP_011417973.1:1.3536167797)81.1/96:0.334…
512	+		(OFG_XP_011328648.1:0.4443920425,(OAF_XP_752490.1:0.5537306760,(OPC_XP_018139739.1:0.4605509371,(OAF_XP_750849.1:0.4895624972,((GCF_000010305.1_WP_015894924.1:0.8945524011,GCF_001304715.1_WP_022497923.1:1.4769787837)94.2/94:0.3043240804,(GCF_001685605.1_WP_065489530.1:0.3063916914,(((GCF_000975175.1_WP_046377716.1:0.0074585499,(GCF_001682295.1_WP_030535849.1:0.0380214412,GCF_000454045.1_WP_020968…
513	+		(AVC_13672:0.2248771386,ACR_XP_001693080.1:0.2049342159,(OCO_XP_004347261.1:0.9314424910,((((((((((GCF_001078055.1_WP_048919810.1:0.3295142711,GCF_001577755.1_WP_066509680.1:0.3058999630)63.3/85:0.0679786724,GCF_001310085.1_WP_062544509.1:0.3621253222)72/89:0.1809166778,(GCF_001611675.1_WP_068837166.1:0.4057104746,GCF_000973725.1_WP_046310247.1:0.6742529813)25.3/62:0.1076040415)83.9/94:0.22564558…
514	+		(ELI_XP_001470198.1:0.0000026067,ELD_XP_003862269.1:0.0057858910,(ELP_XP_010700508.1:0.1618467521,(((((((((((GCF_000325725.1_WP_003257190.1:0.0847275750,((((((((((((((((((((GCF_000816985.1_WP_003144183.1:0.0000000000,GCF_001721825.1_WP_003144183.1:0.0000000000):0.0000000000,GCF_001721765.1_WP_003144183.1:0.0000000000):0.0000000000,GCF_001722025.1_WP_003144183.1:0.0000000000):0.0000000000,GCF_0017…
515	+		(SES_04223:0.6143764182,(SBN_17855:1.0529323541,SPT_XP_002181508.1:1.1482622897)64.2/99:0.1089662007,(((((((((((GCF_000508225.1_WP_024071838.1:0.0613477248,GCF_000632845.1_WP_044195288.1:0.0165203864)85.5/100:0.0592344697,((((GCF_000632865.1_WP_044147695.1:0.0000000000,GCF_000013145.1_WP_044147695.1:0.0000000000):0.0000027833,GCF_000632905.1_WP_044147695.1:0.0000027833)0/75:0.0000030875,GCF_00063…
516	+		(OPC_XP_018143413.1:0.3900341056,(OMO_XP_003720896.1:0.3848970534,OZT_XP_003855085.1:0.3886798909)93.1/99:0.1700890030,(((GCF_000010305.1_WP_015894877.1:0.3635182180,((GCF_001027285.1_WP_047861172.1:0.1589242972,(((((GCF_000219105.1_WP_013937128.1:0.0183760602,GCF_000012685.1_WP_011557139.1:0.0295821192)85.4/100:0.0348344473,GCF_000280925.3_WP_044890018.1:0.0673711537)99.9/100:0.0806400156,(GCF_0…
517		+	(((((GCF_000019385.1_WP_001120800.1:0.0,GCF_001029125.1_WP_001120800.1:0.0,GCF_000017765.1_WP_001120800.1:0.0,GCF_000597845.1_WP_001120800.1:0.0,GCF_000599625.1_WP_001120800.1:0.0,GCF_000599645.1_WP_001120800.1:0.0):0.00204,(GCF_000013585.1_WP_001120815.1:0.00202,((GCF_001021855.1_WP_001120816.1:0.0,GCF_001579965.1_WP_001120816.1:0.0,GCF_001578125.1_WP_001120816.1:0.0,GCF_001580175.1_WP_001120816…
518	+		(SPT_XP_002178986.1:0.2401378481,(HEH_XP_005760815.1:0.8559602142,(OMB_XP_001751023.1:0.7753268085,((GCF_000021945.1_WP_015941386.1:0.6865698317,((((((((((((((((((((((((((((((((GCF_000018445.1_WP_000098357.1:0.0000000000,GCF_001573105.1_WP_000098357.1:0.0000000000):0.0000000000,GCF_000226275.1_WP_000098357.1:0.0000000000):0.0000000000,GCF_001543995.1_WP_000098357.1:0.0000000000):0.0000000000,GCF_…
519	+		(OCNG_XP_012053832.1:0.0332910358,(OCG_XP_003197026.1:0.0565940465,(((((((((((((GCF_000203895.1_WP_011748421.1:0.1846930218,GCF_000444995.1_WP_020949509.1:0.1707805265)100/100:0.1236683028,GCF_000021865.1_WP_013068062.1:0.1937259268)42.3/89:0.0407987814,(GCF_001548075.1_WP_060835260.1:0.0051336601,(GCF_001633145.1_WP_042460760.1:0.0000020252,GCF_001633165.1_WP_042460760.1:0.0000020252)91.2/100:0.…
520		+	(GCF_000020925.1_WP_001058721.1:0.00231,(GCF_000993725.1_WP_017441058.1:0.00232,GCF_000487775.1_WP_001058710.1:0.00230)0.000:0.00055,((((((GCF_001409135.1_WP_001058718.1:0.0,GCF_001409155.1_WP_001058718.1:0.0,GCF_001409175.1_WP_001058718.1:0.0,GCF_001409195.1_WP_001058718.1:0.0,GCF_001612515.1_WP_001058718.1:0.0,GCF_000486445.2_WP_001058718.1:0.0):0.00054,((GCF_000008105.1_WP_001540921.1:0.0,GCF_…
521	+		(OAC_XP_003218855.2:0.1649111843,(((OCJAP_XP_015704070.1:0.0287610339,OGG_NP_990674.1:0.0174819900)98.8/100:0.0678734680,OTG_XP_002195313.1:0.0999808733)100/100:0.1319540058,OCP_XP_005283314.1:0.0573270314)70.6/85:0.0449042849,((((OCJ_XP_003735731.1:0.1442799876,((((OGGG_XP_018874414.1:0.1893033540,OHS_NP_004034.2:0.0022570069)0/56:0.0000026254,OPP_XP_008965283.1:0.0819412615)79.6/87:0.0132820136…
522		+	(((GCF_001577305.1_WP_066497984.1:0.78537,(GCF_000307105.1_WP_014958561.1:0.81877,GCF_000225325.1_WP_049777623.1:0.92993)0.570:0.02758)0.812:0.13089,(OAM_XP_006572722.1:0.22856,ETV_XP_001315475.1:0.82608)0.000:0.00078)0.991:0.31846,(GCF_001047225.1_WP_010356022.1:0.0,GCF_001047255.1_WP_010356022.1:0.0,GCF_001047275.1_WP_010356022.1:0.0):0.00055,(GCF_000006845.1_YP_209063.1:0.00054,((GCF_000020105…
523		+	((GCF_000027125.1_WP_001315094.1:0.00212,GCF_000468515.1_WP_021036484.1:0.00212)0.000:0.00055,((((((GCF_001518835.1_WP_032615529.1:0.04203,(GCF_000981805.1_WP_046492430.1:0.01023,(GCF_001559075.1_WP_061075821.1:0.00214,GCF_001558935.1_WP_054177155.1:0.00835)0.648:0.00465)0.977:0.02139)0.884:0.01834,((GCF_001011055.1_WP_005289460.1:0.01185,((GCF_000020865.1_WP_012847708.1:0.0,GCF_000146305.1_WP_01…
524	+		(OSS_XP_014041479.1:0.5042924420,OMB_XP_001748179.1:0.5075743956,((GCF_000188715.1_WP_001870923.1:0.0109018494,((GCF_000246835.1_WP_014334278.1:0.0069204304,(GCF_001477575.1_WP_058621913.1:0.0069005793,GCF_000283635.1_WP_044562953.1:0.0000027850)75.4/81:0.0068403166)88.8/88:0.0160186312,GCF_001190885.1_WP_000648850.1:0.0127030817)83.9/81:0.0153251673)99.4/100:0.2775148566,((GCF_000517405.1_WP_051…
525	+		(ACS_XP_005649399.1:0.4622502481,(ACR_XP_001691864.1:0.2582566822,AVC_11493:0.2715743532)86.2/100:0.2610799848,(((((GCF_000166135.1_WP_013428091.1:0.9916326927,GCF_000328705.1_WP_063641893.1:1.2325204489)92.2/98:0.4211309573,(((((((GCF_000688775.1_WP_044021571.1:0.0184066971,(((GCF_000027165.1_YP_003447138.1:0.0134460369,GCF_000221985.1_WP_000132691.1:0.0191297130)26.2/100:0.0044617439,GCF_001553…
526		+	(((((GCF_001676725.1_WP_066659542.1:0.11167,((GCF_001676705.1_WP_066344632.1:0.0,GCF_001676745.1_WP_066344632.1:0.0):0.04807,GCF_001704295.1_WP_066640630.1:0.06641)0.967:0.04592)0.921:0.02863,((GCF_001648175.1_WP_064122150.1:0.10003,GCF_001577465.1_WP_062002340.1:0.06812)0.873:0.02511,((GCF_000013645.1_WP_011488726.1:0.0,GCF_000756045.1_WP_011488726.1:0.0):0.06977,GCF_000612685.1_WP_043681873.1:0…
527	+		(AMA_XP_009410995.1:0.0839958365,AMA_XP_009407849.1:0.0848293208,(((((APP_XP_001778292.1:0.0663722510,APP_XP_001755816.1:0.1239984532)94.6/100:0.0720521823,APP_XP_001778768.1:0.1105820315)99.6/100:0.2140776551,(ASM_XP_002993299.1:0.5934123976,(((((((OAA_XP_001662150.1:0.0953471606,OAG_XP_314306.2:0.0906658778)99.5/100:0.1431074793,(ODB_XP_017840959.1:0.0637272644,((ODME_NP_476581.1:0.0035813972,(…
528	+		(AVC_00818:0.3725468624,ACR_XP_001692459.1:0.1724532741,((((((((((((((GCF_000013185.1_WP_011520288.1:0.3582509733,GCF_000754265.1_WP_038497870.1:0.1097936889)98.3/100:0.2404206351,((((GCF_000331065.1_WP_015344756.1:0.0000022425,GCF_000011745.1_WP_011283051.1:0.0236006120)98.6/100:0.2543733201,(GCF_000185985.2_WP_013516821.1:0.4264228340,GCF_000043285.1_WP_011126776.1:0.4943908692)95.4/100:0.25818…
529		+	((OPA_XP_009234636.1:0.00054,OPA_XP_009234650.1:0.00055)0.996:0.05275,(OHS_NP_660200.1:0.00533,(OPP_XP_014199381.1:0.00521,(OGGG_XP_004031528.1:0.00055,OGGG_XP_018876416.1:0.00054)0.944:0.01481)0.927:0.00054)0.781:0.00488,(OMM_XP_001103668.1:0.01075,(OCJ_XP_008978375.1:0.04995,((OOC_XP_002710032.1:0.08406,(OMMU_XP_006496241.1:0.18251,(OMD_XP_007501179.1:0.15888,((OXL_XP_018100653.1:0.38216,(OLO_X…
530		+	(((((((GCF_000444995.1_WP_020949209.1:0.26386,GCF_000203895.1_WP_041529765.1:0.14442)1.000:0.15992,((GCF_000011965.2_WP_044028636.1:0.13928,(((GCF_001678945.1_WP_065270883.1:0.11062,GCF_000511355.1_WP_024089378.1:0.13394)0.810:0.02094,(GCF_000511385.1_WP_024096468.1:0.05840,(GCF_000154765.2_WP_014880673.1:0.01559,GCF_000154745.2_WP_014875300.1:0.02554)0.939:0.02943)1.000:0.09395)0.390:0.02670,(GC…
531		+	(((((GCF_001484065.1_WP_058898673.1:0.41511,(GCF_000016405.1_WP_011908914.1:0.09155,(GCF_000015985.1_WP_011840758.1:0.01102,(GCF_000021005.1_WP_012643887.1:0.00613,(GCF_001576595.1_WP_011337441.1:0.0,GCF_001685625.1_WP_011337441.1:0.0):0.01266)0.873:0.00780)0.998:0.07348)1.000:0.17748)0.435:0.04417,((GCF_001547955.1_WP_060853561.1:0.25951,(GCF_000025705.1_WP_013030391.1:0.40231,GCF_001714725.1_WP…
532		+	(((((GCF_000015245.1_WP_011758201.1:1.21184,GCF_000014745.1_WP_049755777.1:0.95053)0.884:0.19848,((GCF_000006905.1_NP_422517.1:0.0,GCF_000022005.1_YP_002519212.1:0.0):0.87801,GCF_000023025.1_WP_015820131.1:1.43364)0.051:0.12340)0.980:0.24300,((GCF_001483865.1_WP_058936905.1:0.79732,((GCF_001584165.1_WP_061532924.1:0.0,GCF_001584205.1_WP_061532924.1:0.0):0.41247,GCF_001580455.1_WP_061495255.1:0.46…
533	+		(OFG_XP_011324452.1:0.3996918102,(((OAF_XP_750222.1:0.2849009822,((SPS_XP_009520956.1:0.1411910715,((((((((((((((((((((((((((((((((((((((((GCF_000008585.1_WP_003900273.1:0.0000000000,GCF_000023625.1_WP_003900273.1:0.0000000000):0.0000000000,GCF_000738445.1_WP_003900273.1:0.0000000000):0.0000000000,GCF_000756545.1_WP_003900273.1:0.0000000000):0.0000000000,GCF_000154605.2_WP_003900273.1:0.000000000…
534	+		(SAA_XP_009036842.1:0.2063243770,HEH_XP_005760192.1:0.4274945463,(((((((GCF_000737535.1_WP_038547888.1:0.0543755337,(((GCF_000161795.2_WP_006850824.1:0.0160024655,GCF_000012625.1_WP_011364514.1:0.0495083612)88.1/91:0.0243947707,GCF_000012625.1_WP_011363554.1:0.0326775243)57.4/68:0.0049650903,GCF_000012505.1_WP_011360250.1:0.0807550236)67.3/48:0.0181051262)77.1/56:0.0189462975,GCF_000014585.1_WP_0…
535		+	(GCF_000701165.1_WP_059239318.1:0.00469,(((GCF_000009485.1_WP_006484705.1:0.0,GCF_000236215.2_WP_006484705.1:0.0,GCF_001484665.1_WP_006484705.1:0.0,GCF_001718895.1_WP_006484705.1:0.0,GCF_001606135.1_WP_006484705.1:0.0,GCF_000755805.1_WP_006484705.1:0.0):0.00055,GCF_001606115.1_WP_062884925.1:0.00233)0.961:0.00934,(GCF_001718515.1_WP_069231522.1:0.00227,((GCF_000014085.1_WP_011547134.1:0.0,GCF_000…
536	+		(OCNG_XP_012048853.1:0.0074653995,(OCG_XP_003196283.1:0.0293887984,(OPC_XP_018138470.1:1.0788329922,((GCF_001281385.1_WP_053819593.1:0.9582808877,GCF_000801275.2_WP_022551060.1:0.8217253198)70.3/83:0.1134160647,((((((((((((((GCF_000006965.1_NP_385949.1:0.0000000000,GCF_000747295.1_WP_010969510.1:0.0000000000):0.0000000000,GCF_000346065.1_WP_010969510.1:0.0000000000):0.0000000000,GCF_000147775.2_W…
537	+		(OEL_XP_019898641.1:0.1401173356,(((OCS_XP_008315398.1:0.0003601872,OCS_XP_016890061.1:0.0150350293)100/100:0.1090933888,(((ONF_XP_015801772.1:0.0000019621,ONF_XP_015801773.1:0.0000019621)100/100:0.0933232878,OOL_XP_004079787.2:0.1015070367)81.1/94:0.0190086053,OON_XP_005465859.1:0.0454005750)90.8/99:0.0235000852)100/100:0.1106054413,(OIP_XP_017327940.1:0.1772434672,(OLO_XP_015199304.1:0.30230390…
538	+		(ACR_XP_001691425.1:0.0189436964,(((((((AAC_XP_020080219.1:0.1836753024,(AOS_XP_015634921.1:0.0770610960,(ASB_XP_002448607.2:0.0118728327,AZM_XP_008668807.1:0.0554859591)96.7/100:0.0676447978)100/100:0.2390513267)93.4/38:0.0661199036,AMA_XP_018675479.1:0.1591802987)45.2/38:0.0601639115,APV_XP_007133135.1:0.2497258967)100/100:0.2662877663,(ASM_XP_002971838.1:0.0000024019,ASM_XP_002972365.1:0.02543…
539		+	((GCF_001409135.1_WP_000790040.1:0.0,GCF_001409155.1_WP_000790040.1:0.0,GCF_001409175.1_WP_000790040.1:0.0,GCF_001612515.1_WP_000790040.1:0.0,GCF_001409195.1_WP_000790040.1:0.0):0.00331,(GCF_000027025.1_WP_000790037.1:0.0,GCF_000252875.1_WP_000790037.1:0.0,GCF_000258365.1_WP_000790037.1:0.0,GCF_000430165.1_WP_000790037.1:0.0,GCF_000715155.1_WP_000790037.1:0.0,GCF_000743055.1_WP_000790037.1:0.0,GC…
540	+		(ONC_XP_958450.2:0.2123424834,((OFG_XP_011316958.1:0.3539490720,OPC_XP_018148949.1:0.3513288180)99.8/100:0.2074876411,(OSP_NP_588288.2:0.7372809597,(((((GCF_000025265.1_WP_012932112.1:1.1143993871,(((GCF_000739085.1_WP_017982788.1:0.7450989780,((GCF_000022025.1_WP_043794298.1:0.0414796370,GCF_001542565.1_WP_062099171.1:0.0405149828)89.7/100:0.0804135830,GCF_000294695.2_WP_014921497.1:0.0663673168…
541	+		(OBM_04110:0.7145012632,(((OBC_06252:0.3111569797,ORD_EIE92151.1:0.5245968649)89.1/100:0.1404989634,((OHV_08372:0.4113344082,OSV_04330:0.3706597167)39.7/95:0.0562130657,OLC_CDH60332.1:0.2689437683)82.7/96:0.0815568794)84.5/98:0.2234612007,(((((((((GCF_000092825.1_WP_013137414.1:0.5252993778,GCF_000214175.1_WP_013804824.1:0.4084998497)89.7/100:0.1445582920,((GCF_000982715.1_WP_006940160.1:0.000002…
542	+		(ODME_NP_608848.1:0.0000028800,(((ODB_XP_017855169.1:0.0506498398,((((((((((GCF_001469735.1_WP_025768593.1:0.0000028800,GCF_001679745.1_WP_025768593.1:0.0000028800)70.9/97:0.0021829566,GCF_000354175.2_WP_017820532.1:0.0066747025)99.8/100:0.0630486190,GCF_000024825.1_WP_012842423.1:0.0485282647)99.5/100:0.0933717111,((((((GCF_000196095.1_NP_801041.1:0.0143782268,(GCF_000430425.1_WP_051142886.1:0.0…
543	+		(OBM_01261:0.0569140431,(((((OBC_00048:0.2006952884,(((OHV_04827:0.1987662434,OSV_08215:0.0975846634)86.7/67:0.0191938831,(ORD_EIE78286.1:0.0713372695,ORD_EIE86498.1:0.0604789953)100/100:0.0941436897)98.1/70:0.0211482670,OLC_CDH54714.1:0.1673140548)99.6/100:0.0496871630)100/100:0.1297014040,OUR_05349:0.2319644461)98.1/100:0.1193633350,(((((((((((((((((GCF_001267885.1_WP_053126961.1:0.0000028831,G…
544	+		(MDD_XP_629907.1:0.3348817070,(((MAC_XP_004336352.1:0.7591631107,((HEH_XP_005786559.1:1.4569607449,OTA_XP_002113073.1:0.7184126329)11.9/69:0.0634472057,(SPB_00963:0.7642436234,SAA_XP_009039286.1:1.2581977162)99.7/100:0.4162658446)95.6/86:0.1472555726)68.9/81:0.0803507624,((((((((OAF_XP_754321.1:0.2848913250,OZT_XP_003855786.1:0.7391600517)73.9/98:0.1266701016,(((OFG_XP_011318736.1:0.1512929519,OP…
545	+		(AMC_XP_002500141.1:0.3297455921,((ABP_XP_007509566.1:0.6200398880,((((((GCF_000963575.1_WP_045784320.1:0.1107351039,((((((((((((GCF_000294365.1_WP_014907591.1:0.0022243932,(GCF_001022175.1_WP_047719001.1:0.0000021029,GCF_001456135.1_WP_047719001.1:0.0000021029)96/100:0.0066747161)0/7:0.0000021030,((((GCF_000474015.1_WP_004213052.1:0.0000021029,(GCF_000813205.1_WP_004213052.1:0.0000021029,GCF_001…
546	+		(OBI_XP_019819220.1:0.0440267501,(((((((((OAC_XP_003215251.1:0.1659412118,OCP_XP_008173419.1:0.1944664927)94.9/95:0.0359478638,((OCJAP_XP_015723178.1:0.0099119734,OGG_NP_990679.1:0.0033326977)100/100:0.0490952490,OTG_XP_012430219.1:0.0645758867)100/100:0.0967220817)90.6/93:0.0550818603,(OXL_XP_018094398.1:0.1447468608,(((((((((((GCF_000520055.1_WP_025380416.1:0.0000026811,GCF_000662395.1_WP_02538…
547	+		(AAT_NP_568389.1:0.0093330893,(((AAC_XP_020097187.1:0.0777065987,(((AAC_XP_020088152.1:0.0265447762,(AMA_XP_009381131.1:0.0191456502,AMA_XP_009408962.1:0.0310809736)98.4/100:0.0585731362)90/99:0.0245403088,(APP_XP_001778777.1:0.0801490612,(ASM_XP_002978590.1:0.0371309706,ASM_XP_002978587.1:0.0418361315)95.7/100:0.0823815740)97.2/99:0.0869159332)32.1/94:0.0101894035,(AOS_XP_015626915.1:0.018592160…
548	+		(ACC_XP_005719016.1:0.7239894024,((((((((ABP_XP_007515129.1:0.3600852230,(AOL_XP_001422543.1:0.1605362836,AOT_XP_003082979.2:0.2226519349)100/100:0.2584489393)100/100:0.4412390504,(ACS_XP_005647543.1:0.3547778660,AVC_07611:0.3779061416)97.8/100:0.1759334145)97.5/98:0.1658657947,(OBM_10470:0.5880404312,(OGP_KXS21287.1:0.9469928890,OMV_KFH68668.1:0.6663893223)29/18:0.1057947861)80.7/26:0.1044458260…
549	+		(OAG_XP_319713.4:0.3251133979,OAA_XP_021701419.1:0.2309361430,(ODP_XP_015036344.1:0.4161229916,((((((((((((GCF_000789335.1_WP_004083169.1:0.0000000000,GCF_000978575.1_WP_004083169.1:0.0000000000):0.0000000000,GCF_000230655.2_WP_004083169.1:0.0000000000):0.0000000000,GCF_000978555.1_WP_004083169.1:0.0000000000):0.0000000000,GCF_000390265.1_WP_004083169.1:0.0000000000):0.0000000000,GCF_000978535.1_…
550	+		(OAM_XP_006560539.1:0.0262030272,((((((((OAC_XP_003230094.2:0.1131477661,(((OCJAP_XP_015736106.1:0.0055142705,OGG_XP_415876.2:0.0046707851)80.5/95:0.0289634610,OTG_XP_002196433.1:0.0783348757)97.6/100:0.0433944314,OCP_XP_005298825.1:0.0532864667)72.2/97:0.0096261050)95.1/99:0.0388518743,((((((OBI_XP_019837859.1:0.0199708354,OOA_XP_004012456.1:0.0000020712)93.6/98:0.0133233329,OECA_XP_005597583.1:…
551	+		(OFG_XP_011323898.1:0.1151665016,(((OAF_XP_747216.1:0.0965195046,OZT_XP_003854599.1:0.2665792380)76.2/93:0.0423587288,OMO_XP_016846079.1:0.2429778493)82.8/96:0.0463108821,(OUM_XP_011386298.1:0.6284099926,(((((((((GCF_000184435.1_WP_013471501.1:0.0064596780,GCF_000016365.1_WP_011893962.1:0.0218668426)99.8/100:0.0574705583,GCF_001655245.1_WP_003933524.1:0.0822364898)74.4/73:0.0212277540,(((GCF_0000…
552		+	((GCF_001577325.1_WP_000988709.1:0.0,GCF_000007445.1_WP_000988709.1:0.0,GCF_000233875.1_WP_000988709.1:0.0,GCF_000233895.1_WP_000988709.1:0.0,GCF_000714595.1_WP_000988709.1:0.0,GCF_001660585.1_WP_000988709.1:0.0,GCF_001693315.1_WP_000988709.1:0.0,GCF_000013305.1_WP_000988709.1:0.0):0.00055,(GCF_001566615.1_WP_061186098.1:0.00699,GCF_000148365.1_WP_000988714.1:0.00708)0.750:0.00055,(GCF_001675145.…
553	+		(OPE2_01783:0.1044902899,OOC1A_07848:0.0687930271,((((((((((((((((((((((GCF_000006885.1_WP_000822867.1:0.0000000000,GCF_000299015.1_WP_000822867.1:0.0000000000):0.0000000000,GCF_000019265.1_WP_000822867.1:0.0000000000):0.0000000000,GCF_000147095.1_WP_000822867.1:0.0000000000):0.0000000000,GCF_001457635.1_WP_000822867.1:0.0000000000):0.0000021285,GCF_000019005.1_WP_000822867.1:0.0000029579)91.8/99…
554	+		(OLP_03947:0.2018735240,(((OBM_02419:0.5237973643,OUR_09483:0.7141895658)38.5/79:0.1641575011,(OMV_KFH65455.1:0.4314612305,OMV_KFH71727.1:0.5361215651)95.6/100:0.3135273058)64.4/87:0.1346313099,(((((((((((((GCF_000218545.1_WP_013884406.1:0.0726535315,(GCF_000212695.1_WP_013771855.1:0.1976362995,GCF_000092865.1_WP_013116393.1:0.2193842907)25.7/74:0.0515274544)96.4/100:0.1364076031,(GCF_001636295.1…
555	+		(OMB_XP_001744184.1:0.5868748688,((ACC_XP_005710665.1:0.3631139795,SPT_XP_002184357.1:0.4653040741)100/100:0.2778764548,APPU_08221:1.0197837945)31.6/93:0.1185138556,((((SAA_XP_009036942.1:0.4378689091,HEH_XP_005757722.1:0.7577803545)100/100:0.4607866207,((((((((((((((((((((GCF_000981545.1_WP_046479957.1:0.0000026515,GCF_000981565.1_WP_046479957.1:0.0000026515)100/100:0.3641499537,(GCF_000503895.1…
556	+		(OCC_XP_018955102.1:0.0661077524,((((((OAC_XP_003215976.1:0.2747166623,((((OCJAP_XP_015713054.1:0.0419703455,OGG_NP_001026230.2:0.0175976805)99.9/100:0.1152154037,OTG_XP_002194424.1:0.0627744462)97.8/100:0.0799114323,OCP_XP_005296322.1:0.1001420782)94.2/100:0.0782974529,((((OCJ_XP_002747573.2:0.0591637497,((OGGG_XP_004061981.1:0.0000020703,((OMM_NP_001253086.1:0.0094966281,OPA_XP_002830094.2:0.01…
557	+		(OTT_XP_003667005.1:0.5542727732,OAF_XP_747528.1:0.5357001572,(((((((((GCF_000024005.1_WP_012789249.1:0.5141607761,(GCF_001507645.1_WP_068192290.1:0.4454060420,GCF_000243115.2_WP_008584766.1:0.3075950800)76.1/91:0.0876669168)54.6/81:0.0593698027,(GCF_000246855.1_WP_014217039.1:0.3924370426,GCF_001659705.1_WP_066207530.1:0.5044873820)99.4/100:0.1339406662)74.5/70:0.0575011841,(((GCF_001648155.1_WP…
558	+		(OFG_XP_011323442.1:0.2010991693,(OAF_XP_746869.1:0.3638496540,((OPC_XP_018141804.1:0.6061916355,((GCF_001011155.1_WP_047030079.1:0.3126325297,GCF_001579845.1_WP_068021098.1:0.3144604312)99.9/100:0.8203879750,(GCF_001713415.1_WP_069064665.1:0.3427800733,(GCF_000214215.1_WP_013796887.1:0.0054505578,GCF_000192865.1_WP_013661354.1:0.0250247272)99.2/100:0.4186697621)85.8/82:0.1937761507)98.8/100:0.51…
559		+	(ETV_XP_001581030.1:0.77252,(ACV_XP_005845676.1:0.56764,((MEH_XP_653317.1:0.46949,ENG_XP_002682731.1:0.99631)0.951:0.18456,(STT_XP_001023703.3:0.64666,(MDD_XP_637773.1:0.18476,MPP_XP_020436986.1:0.23186)1.000:0.34523)0.455:0.08004)0.972:0.10515)0.121:0.03836,((((((GCF_001430825.1_WP_062054959.1:0.14488,(GCF_000468615.2_WP_029446205.1:0.00295,GCF_000477035.2_WP_025614883.1:0.00142)1.000:0.14702)0.…
560	+		(OCG_XP_003192587.1:0.0088414657,(((OAF_XP_750211.1:0.1692994083,(OMO_XP_003717820.1:0.1784914015,OPC_XP_018149015.1:0.1099405142)62.8/91:0.0543519752)99.9/99:0.2667697784,((((((GCF_000504085.1_WP_012003836.1:0.0000021670,GCF_000017865.1_WP_012003836.1:0.0000021670)100/100:1.6649248930,(GCF_000151105.2_WP_052296222.1:0.0000025718,GCF_001433455.1_WP_056934912.1:0.0053120280)100/100:0.8699930100)0/…
561		+	(GCF_001442495.1_WP_057916039.1:0.00279,GCF_001644725.1_WP_064056037.1:0.00557,((((GCF_001677475.1_WP_065228254.1:0.00279,((GCF_000967155.2_WP_001386983.1:0.0,GCF_000026245.1_WP_001386983.1:0.0,GCF_000299255.1_WP_001386983.1:0.0,GCF_000299455.1_YP_006778046.1:0.0,GCF_000299475.1_WP_001386983.1:0.0,GCF_000986765.1_WP_001386983.1:0.0):0.00279,(GCF_000012025.1_WP_001345756.1:0.0,GCF_000971615.1_WP_0…
562	+		(ELI_XP_001464036.1:0.0000029387,ELD_XP_003859221.1:0.0040458981,(ELP_XP_010697092.1:0.1569504603,((((GCF_001469735.1_WP_064368228.1:0.0000022091,(((GCF_000217675.1_WP_013856830.1:0.0000000000,GCF_000786425.1_WP_013856830.1:0.0000000000):0.0000029387,GCF_000462975.1_WP_013856830.1:0.0000029387)100/100:0.2683615040,((GCF_001685465.1_WP_065430278.1:0.1532480409,GCF_001680065.1_WP_065299781.1:0.0709…
563	+		(ELI_XP_001468633.1:0.0087880478,ELD_XP_003864430.1:0.0000025882,(ELP_XP_010698460.1:0.3189741106,(((((((((((((((((((((((((((((GCF_000186265.1_WP_041557850.1:0.0455671900,GCF_000468615.2_WP_029445207.1:0.0060144413)69.3/100:0.0062027526,GCF_000477035.2_WP_025615499.1:0.0000021408)99.9/100:0.1875536735,GCF_000973105.1_WP_013995465.1:0.2537824576)21.4/100:0.0444438545,GCF_001430825.1_WP_062054210.1…
564	+		(AAT_NP_683531.2:0.3185591782,((AAC_XP_020114129.1:0.1469493903,(((((((ACR_XP_001690846.1:0.1315273776,AVC_13984:0.4021338570)97.8/100:0.1919534602,ACV_XP_005848497.1:0.2330336147)87.1/97:0.1301965332,ACS_XP_005647051.1:0.6685082327)23.5/52:0.1015338570,(((AMC_XP_002507450.1:0.7104288044,(AOL_XP_001417052.1:0.4078838986,AOT_XP_003078370.2:0.3788248317)100/100:0.6044021733)84.4/45:0.1599301244,(((…
565	+		(AAT_NP_177275.1:0.2623017855,((AAC_XP_020110068.1:0.0796046457,(AMA_XP_009406110.1:0.1647170847,(AOS_XP_015622374.1:0.1037539991,(ASB_XP_002456981.1:0.0267602443,AZM_NP_001148401.1:0.0536548978)99.7/100:0.0948031616)99.9/100:0.1397486290)26.4/68:0.0599191154)95.5/97:0.1156214113,(APP_XP_001765199.1:0.3644292852,((ASM_XP_002987349.1:0.0074080883,ASM_XP_002989152.1:0.0079256073)97.9/100:0.33287366…
566	+		(SBBO_XP_001610485.1:0.3829016706,SBBI_XP_012767949.1:0.2183759044,((STE_XP_004829894.1:0.3715614651,STP_XP_765890.1:0.4605729497)33.7/100:0.0719072896,((((GCF_000477435.1_WP_022775929.1:0.2970234021,(((((((((((GCF_000739375.1_WP_003058185.1:0.0030542935,GCF_000093145.3_WP_012837214.1:0.0000023457)75.8/100:0.0030014900,GCF_001406795.1_WP_003067812.1:0.0031238808)100/100:0.0858421497,(GCF_00002230…
567	+		(AOS_XP_015631053.1:0.3524231363,AZM_XP_020393428.1:0.0642126250,(((((GCF_001702195.1_WP_054708796.1:0.0000000000,GCF_001702175.1_WP_054708796.1:0.0000000000):0.0000020681,GCF_001702155.1_WP_054708796.1:0.0000020681)98.9/100:0.5634193999,((((GCF_001676805.1_WP_065201585.1:0.0000020681,GCF_000014465.1_WP_011668514.1:0.0113046861)79.3/93:0.0056314273,GCF_000359625.1_WP_015474041.1:0.0000020681)98.3…
568	+		(OFG_XP_011325311.1:0.3295429643,((OAF_XP_750440.1:0.3143685660,(OZT_XP_003847796.1:0.4337007569,(((((GCF_000507205.3_WP_023988744.1:0.2547712572,GCF_000758525.1_WP_063848041.1:0.0678950886)99.4/64:0.0991709549,GCF_000758625.1_WP_052421279.1:0.2764644597)86.1/59:0.0696746784,GCF_000758565.1_WP_063779801.1:0.2008833986)99.4/91:0.2324104150,GCF_000145275.1_WP_010075925.1:0.9265355001)100/100:0.6291…
569	+		(STPS_XP_002291468.1:0.4720842975,SPT_XP_002181124.1:0.3581290489,(GCF_001460635.1_WP_011115554.1:0.6691231265,(((GCF_000785705.2_WP_036273067.1:0.0595162292,GCF_000214665.1_WP_013817051.1:0.1791887103)18.1/43:0.0550558662,GCF_001644685.1_WP_064022803.1:0.1185461840)98.5/96:0.2619002672,((GCF_000012425.1_WP_011287215.1:0.1861153539,(GCF_001682385.1_WP_011763751.1:0.0000024666,GCF_000061505.1_WP_0…
570	+		(ACS_XP_005647194.1:0.5025150403,ACR_XP_001698766.1:0.5609862556,(ACV_XP_005846832.1:0.5156031659,(((((((((((((((((GCF_000026225.1_WP_000805581.1:0.0508682889,GCF_000330845.1_WP_015963574.1:0.0130304361)100/100:0.2170826882,GCF_000224675.1_WP_014070612.1:0.2955366123)58/100:0.0885014119,GCF_001518835.1_WP_059307669.1:0.1751716101)97.6/100:0.1893153855,(GCF_000215745.1_YP_004590676.1:0.0065790865,…
571	+		(AAT_NP_195251.1:0.0978199192,((((AAC_XP_020091528.1:0.0353083028,AAC_XP_020091527.1:0.0155149105)98.9/100:0.0651703317,AMA_XP_009420824.1:0.0964639110)89.1/100:0.0420059235,(AOS_XP_015650692.1:0.0565128115,(ASB_XP_002444606.1:0.0075735805,AZM_NP_001130931.1:0.0230045017)98.9/100:0.0544363852)99.3/100:0.0896095470)50.6/96:0.0519372080,((((ABP_XP_007511296.1:0.1940747165,(AMC_XP_002501159.1:0.1248…
572	+		(MPP_XP_020427324.1:0.3785590653,MDD_XP_638516.1:0.5009298710,(((((GCF_000240165.1_WP_014151010.1:0.0000010000,GCF_000237305.1_WP_014151010.1:0.0000010000)99.2/100:0.3073691915,GCF_001693675.1_WP_003962648.1:0.5288095269)86.4/67:0.1618956328,GCF_000023245.1_WP_015801689.1:0.3439339227)44.3/45:0.0443326918,(((GCF_000196835.1_YP_003765945.1:0.0000000000,GCF_000220945.1_WP_013225615.1:0.0000000000):…
573	+		(ASM_XP_002989862.1:0.5352301311,APP_XP_001764243.1:0.2017323364,((((GCF_000024425.1_WP_013013826.1:1.1094682184,GCF_000020685.1_WP_012693164.1:0.9236837443)100/100:1.0447266040,(GCF_001534765.1_WP_068453242.1:1.1245846652,GCF_000024945.1_WP_012863776.1:1.2795880499)75.9/85:0.3626496157)76.9/48:0.1535676842,((GCF_001632825.1_WP_063458529.1:1.8578283669,(GCF_000504085.1_WP_012002582.1:0.0000021433…
574	+		(OAG_XP_319076.3:0.3134322901,OAA_XP_001660494.2:0.3010913718,(((((OAM_XP_623497.1:0.1112767750,OBT_XP_012169519.1:0.1176603385)100/100:0.3286023944,ONV_XP_001607561.1:0.4574584421)98.4/100:0.2245065776,OTC_XP_972524.1:0.5387344962)84.9/100:0.1128623988,(((((((((OAC_XP_003226238.1:0.4264876959,(OGG_XP_015128553.1:0.0264659831,OCJAP_XP_015742574.1:0.2086715633)100/100:0.6928743314)96.2/100:0.11815…
575	+		(SPT_XP_002182118.1:0.4986071491,SBN_21318:0.6393531508,(((((((GCF_000725385.1_WP_019464578.1:0.2443808235,GCF_000230695.2_WP_015448311.1:0.1905843037)43.7/75:0.0592565299,(GCF_000746525.1_WP_038612721.1:0.3418623059,GCF_001676765.1_WP_027047839.1:0.2500315502)89.6/93:0.1077625454)97.6/98:0.2641486968,GCF_000226565.1_WP_014110020.1:0.7072435741)67/78:0.0753757767,(((((((((((((((((((((((((((((((((…
576	+		(APP_XP_001767360.1:0.2637521932,(ACS_XP_005646150.1:1.1041096930,(((GCF_000048665.1_WP_011216264.1:0.0051240034,((GCF_001590695.1_WP_027222486.1:0.0000000000,GCF_001590615.1_WP_027222486.1:0.0000000000):0.0000010000,GCF_001590645.1_WP_027222486.1:0.0000010000)96.9/96:0.0207299067)0/57:0.0000027129,((GCF_000048645.1_WP_015961539.1:0.0000010000,GCF_001677075.1_WP_015961539.1:0.0000010000)86/89:0.0…
577	+		(OFG_XP_011320229.1:0.1825993001,((OAF_XP_754951.1:0.4767318472,(GCF_000221985.1_WP_000084487.1:0.0761359425,((((GCF_000006885.1_WP_001808482.1:0.0000023267,GCF_000817005.1_WP_001808482.1:0.0000023267)0/72:0.0000023051,(GCF_000211075.1_WP_001818852.1:0.0000000000,GCF_000211095.1_WP_001818852.1:0.0000000000):0.0000023267)0/28:0.0000021262,GCF_000210975.1_WP_001818852.1:0.0000023267)0/57:0.01190130…
578	+		(AAT_NP_001331291.1:0.1544737097,((AAC_XP_020087917.1:0.2923272766,(AMA_XP_009404532.1:0.0449439877,AMA_XP_009410075.1:0.1736675389)94.5/100:0.0670693197)66.3/46:0.0455277465,((((((((((ACC_XP_005716088.1:1.2591739794,(SPT_XP_002176977.1:0.5348991552,STPS_XP_002286165.1:0.6377346896)99.6/100:0.4430343737)11.1/94:0.0686611406,OMB_XP_001743004.1:1.1567558866)52.7/90:0.0910268931,OCO_XP_004363288.1:0…
579	+		(AGS_XP_005704404.1:0.5021317361,(ACM_XP_005539097.1:0.5224340920,((((GCF_000024085.1_WP_012799999.1:1.0841224865,GCF_000211855.2_WP_013870769.1:0.6707231647)82.3/87:0.3371206139,GCF_001027285.1_WP_053067265.1:2.4618911094)96/97:0.5076392089,(((((((((((GCF_000317935.1_YP_006894492.1:0.0056628914,GCF_000195675.1_WP_010925806.1:0.0056744635)0/20:0.0000023840,(GCF_000318015.1_YP_006969029.1:0.000002…
580	+		(MPP_XP_020438328.1:0.2463376982,MDD_XP_629915.1:0.3725183690,((((((((((OBC_09797:0.1040502603,ORD_EIE79056.1:0.1357913005)98.2/100:0.1059365678,OSV_03372:0.1936855591)34.4/56:0.0613170977,(OHV_00490:0.2684113968,OLC_CDH49520.1:0.2117946891)7.8/53:0.0409051364)99.6/100:0.1548562842,OUR_01103:0.2714797956)99.9/100:0.2225918283,((((((OAF_XP_753824.1:0.2833556619,(((OFG_XP_011324718.1:0.1081094254,O…
581		+	(((GCF_000286275.1_WP_014885623.1:0.0,GCF_000784865.1_WP_014885623.1:0.0,GCF_001623605.1_WP_014885623.1:0.0):0.00055,(GCF_000224675.1_WP_014072253.1:0.00055,((GCF_000724505.1_WP_003860790.1:0.0,GCF_001022055.1_WP_003860790.1:0.0,GCF_001022255.1_WP_003860790.1:0.0,GCF_000807405.2_WP_003860790.1:0.0,GCF_000807425.2_WP_003860790.1:0.0,GCF_000814225.1_WP_003860790.1:0.0,GCF_000814125.3_WP_003860790.1…
582	+		(SES_14918:0.6622729006,SAA_XP_009040124.1:0.9707001482,((SPT_XP_002178261.1:0.4906188034,STPS_XP_002292331.1:0.4408164461)87.4/99:0.2371352485,((GCF_000317085.1_WP_041430014.1:0.4497034964,GCF_000317065.1_WP_015165673.1:0.9530067003)98.5/100:0.5092232925,((((((((((((GCF_000317675.1_WP_015219366.1:0.5723445018,(GCF_001548095.1_WP_066343004.1:0.1937790937,GCF_001548115.1_WP_066116693.1:0.099964377…
583	+		(AMA_XP_009414382.1:0.4704696776,(AAC_XP_020114144.1:0.0000023593,AAC_XP_020114143.1:0.0000023593)99.9/100:0.2460758983,((AOS_XP_015639918.1:0.0679743537,(ASB_XP_002440643.1:0.0689854316,AZM_NP_001136908.1:0.1059993099)99.8/100:0.1278943004)99.9/100:0.2192067339,((APP_XP_001770517.1:0.2693772487,((((((GCF_000317675.1_WP_015219902.1:0.4695450736,(GCF_001548095.1_WP_066348330.1:0.2378528631,GCF_001…
584	+		(AOL_XP_001420208.1:0.1214252693,(((ACS_XP_005649465.1:0.8637670413,(APP_XP_001778390.1:0.7755875542,(((((((GCF_000271325.1_WP_014822701.1:0.0109750165,GCF_001586195.1_WP_008405706.1:0.0000021355)100/100:0.3002664151,(GCF_000724775.3_WP_036120545.1:0.0170523119,((GCF_001581875.1_WP_012292092.1:0.0000000000,GCF_001629735.1_WP_012292092.1:0.0000000000):0.0000025113,GCF_001598075.1_WP_012292092.1:0.…
585		+	(GCF_000348865.1_WP_015427879.1:0.00334,GCF_001549875.1_WP_060870835.1:0.00335,((((((GCF_000009305.1_WP_011577578.1:0.02293,((GCF_000259275.1_WP_014659856.1:0.04155,(GCF_000259255.1_WP_014661104.1:0.09550,(GCF_000200595.1_WP_013469280.1:0.51309,((((GCF_000024665.1_WP_015732470.1:0.0,GCF_000146505.1_WP_015732470.1:0.0):0.74461,GCF_000212395.1_WP_013756287.1:0.45741)0.992:0.23816,((GCF_000284115.1_…
586	+		(MAC_XP_004348737.1:0.5174365367,ENG_XP_002670811.1:0.6535428351,(((MDD_XP_644277.1:0.2799052478,MPP_XP_020432378.1:0.2646674573)100/100:0.4294881391,((((OCP_XP_005311401.1:0.0000022687,OCP_XP_005311404.1:0.0000024943)100/100:0.2482453924,(OXL_XP_018081583.1:0.0383003798,OXL_XP_018083414.1:0.0578382218)100/100:0.2160652054)99.8/100:0.2295052646,(((OCC_XP_018953471.1:0.3070574828,(OIP_XP_017343267…
587	+		(AGS_XP_005706223.1:0.2784494116,(ACM_XP_005535671.1:0.3528260203,(((GCF_000960975.1_WP_045680302.1:0.0000022913,GCF_001578105.1_WP_024708634.1:0.0254055458)100/100:0.2731765352,GCF_000143985.1_WP_013253391.1:0.4760374351)98.2/99:0.2327763889,(((GCF_000828655.1_WP_052463616.1:0.1262436572,(GCF_000504105.1_WP_031505503.1:0.0000022862,GCF_000816145.1_WP_031505503.1:0.0000022862)98.6/100:0.146021909…
588		+	((((ENG_XP_002670960.1:0.41471,OSM_XP_018645263.1:0.80043)0.972:0.18063,((((((MAC_XP_004336877.1:0.23133,(MPP_XP_020433402.1:0.11830,(MDD_XP_001134561.1:0.00054,MDD_XP_641207.1:0.00055)1.000:0.12343)1.000:0.15244)0.689:0.04927,(OSPU_XP_016606114.1:0.31999,((((ORB_06885:0.12836,(OCCN_KXN71080.1:0.12868,OPCY_01738:0.15355)0.862:0.03845)0.948:0.03029,(OSPU_XP_016610406.1:0.12000,(OBD_XP_006681456.1:…
589		+	((GCF_000517605.1_WP_025395348.1:0.00797,(GCF_000023185.1_WP_012758321.1:0.00562,(GCF_001679785.1_WP_065280713.1:0.00780,GCF_000009265.1_WP_011652834.1:0.00195)0.876:0.00055)0.261:0.00193)0.909:0.00857,((GCF_001664485.1_WP_064841395.1:0.01398,(GCF_001664105.1_WP_064818655.1:0.0,GCF_001664225.1_WP_064818655.1:0.0):0.00971)0.878:0.00604,(GCF_000021345.1_WP_012558397.1:0.00522,(GCF_000520875.1_WP_02…
590	+		(AAT_NP_565221.1:0.5305712156,(((AAC_XP_020107640.1:0.2429633186,AMA_XP_009403248.1:0.3486831693)79.2/81:0.0657281990,(AOS_XP_015615408.1:0.1118791495,(ASB_XP_002439549.2:0.0869855552,(AZM_NP_001150117.1:0.0000024665,AZM_XP_008677306.1:0.0000021568)95/100:0.0792255388)99.5/96:0.1605795506)99.7/96:0.2254427843)97.2/90:0.1874189378,((APP_XP_001765255.1:0.6590829358,(ASM_XP_002963115.1:0.0000023758,…
592	+		(OMO_XP_003715522.1:0.1372188365,((OFG_XP_011325796.1:0.4374724121,ONC_XP_957063.1:0.4804559560)99.5/100:0.2947520891,(((((GCF_001701025.1_WP_065913196.1:0.1516650692,(GCF_000389965.1_WP_015621249.1:0.2215843605,(GCF_000145235.1_WP_041799044.1:0.0046111279,GCF_000177655.2_WP_041784254.1:0.0000029860)100/100:0.1166424632)46.2/58:0.0385011012)93.9/90:0.0602428347,(((GCF_000196835.1_YP_003766230.1:0…
593	+		(AVC_01532:0.8348132045,ACV_XP_005850044.1:0.5436081885,(((((((GCF_001318295.1_WP_062100165.1:1.4826567774,GCF_000014145.1_WP_011583542.1:0.9293850356)32.1/85:0.1871400207,(GCF_000972765.1_WP_052724197.1:1.2678337612,(GCF_000953475.1_WP_009061631.1:0.3855328119,GCF_000019665.1_WP_012464554.1:0.4330932267)99.8/100:1.1726319950)30.1/61:0.1501987486)67.5/92:0.2166942878,GCF_000092105.1_WP_013111492.…
594		+	(((GCF_001021855.1_WP_001293030.1:0.0,GCF_001579965.1_WP_001293030.1:0.0,GCF_001578125.1_WP_001293030.1:0.0,GCF_001580175.1_WP_001293030.1:0.0,GCF_000006925.2_NP_706237.1:0.0,GCF_000022245.1_WP_001293030.1:0.0,GCF_000743995.1_WP_001293030.1:0.0,GCF_000953035.1_WP_001293030.1:0.0,GCF_000743955.1_WP_001293030.1:0.0,GCF_000007405.1_WP_001293030.1:0.0):0.00055,GCF_000013585.1_WP_001293029.1:0.00177)0…
595	+		(SSP_XP_012200999.1:0.3315768132,SPS_XP_009529438.1:0.5240807353,(((GCF_000016265.1_WP_012653201.1:0.2040291081,GCF_000016285.1_WP_012650622.1:0.2555871905)98.1/98:0.1830719649,GCF_000284275.1_WP_015687858.1:0.4521660820)100/100:0.5585654864,((((GCF_000008125.1_WP_041443602.1:0.0247990781,(GCF_000258245.1_WP_014630397.1:0.0276417663,GCF_000214845.1_WP_014510975.1:0.0026777522)73/81:0.0233617948)1…
596	+		(ACS_XP_005650146.1:0.5968154137,((ACR_XP_001689512.1:0.0951658783,AVC_04243:0.3612233007)100/100:0.5736810240,ACV_XP_005850110.1:0.5304771864)72.5/99:0.1260878309,(((((((((((((((((((((((((((((((((GCF_000304375.1_WP_002890843.1:0.0000000000,GCF_001587035.1_WP_002890843.1:0.0000000000):0.0000000000,GCF_000830865.1_WP_002890843.1:0.0000000000):0.0000000000,GCF_000830775.1_WP_002890843.1:0.000000000…
597	+		(MAC_XP_004344191.1:0.4242289943,((ACC_XP_005710457.1:0.6123949031,SCV_16924:0.5939288182)89.2/53:0.1197096802,SVB_CEM06785.1:0.4983505779)17.9/35:0.0487849588,((((((((GCF_000014005.1_WP_041855647.1:0.4918289770,GCF_000014905.1_WP_011682156.1:0.3571627839)95.2/96:0.1084265096,GCF_001046955.1_WP_048531873.1:0.7297114298)21/28:0.0496885467,(GCF_001302585.1_WP_054291753.1:0.5499524033,GCF_000021685.…
598	+		(AOL_XP_001419378.1:0.1201548942,(ABP_XP_007515483.1:0.3662127284,(GCF_000024945.1_WP_012864615.1:1.1606606260,(((((GCF_000021745.1_WP_012590283.1:0.5557618644,GCF_000284415.1_WP_041795746.1:0.4491924214)23.1/56:0.0990472036,GCF_000166055.1_WP_013417889.1:0.3605693223)91.6/81:0.1173567005,(((GCF_000013365.1_WP_011442107.1:0.1094281168,GCF_000013685.1_WP_011502650.1:0.1073295574)92.9/93:0.07608830…
599	+		(SVB_CEM29934.1:0.8609288489,SNG_XP_005853742.1:0.4773509366,(((((GCF_000222485.1_WP_014018429.1:0.0211431915,GCF_001050135.1_WP_048640244.1:0.0357269106)100/100:0.1357270741,(GCF_001593605.1_WP_067544773.1:0.1364330395,GCF_000325705.1_WP_015267646.1:0.1006508867)53.4/66:0.0413749870)99.9/100:0.1635168830,GCF_000626635.1_WP_038557061.1:0.4071170372)100/100:0.4673487723,(GCF_000258405.1_WP_0145601…
600	+		(AAT_NP_195463.1:0.1495216501,(((AAC_XP_020106514.1:0.1138672208,(AOS_XP_015631879.1:0.0172141381,(ASB_XP_002465088.1:0.0137047583,AZM_NP_001132725.1:0.0120014514)84.5/100:0.0128046439)99.7/100:0.0937712488)60.3/98:0.0389664467,AMA_XP_009421091.1:0.0707444245)90.6/100:0.0541307512,((((APP_XP_001766839.1:0.0426478972,APP_XP_001769317.1:0.0904239215)99.9/100:0.1781147246,(ASM_XP_002972818.1:0.00850…
601	+		(ACS_XP_005646805.1:0.2416951538,((ACR_XP_001690034.1:0.1792400946,AVC_02278:0.1452680214)100/85:0.2140798049,ACV_XP_005846330.1:0.2178408329)94.1/74:0.1116927223,(APP_XP_001774942.1:0.3037811987,(SBN_17664:0.5164536666,((GCF_001563265.1_WP_066562567.1:0.3942008104,((GCF_000013985.1_WP_049754721.1:0.1186904945,GCF_000803645.1_WP_039573164.1:0.0645880273)95.4/96:0.0967406622,(((GCF_001314325.1_WP_…
602	+		(APPU_07736:0.4793840296,ACC_XP_005715419.1:0.8781711970,(((((((GCF_000471025.2_WP_021828584.1:0.0312947593,GCF_000583875.1_WP_020356498.1:0.0299792942)99.8/100:0.0787152205,(((((((((((((((GCF_000204255.1_WP_006343472.1:0.0000000000,GCF_000298515.2_WP_006343472.1:0.0000000000):0.0000000000,GCF_000270425.1_WP_006343472.1:0.0000000000):0.0000000000,GCF_000270385.1_WP_006343472.1:0.0000000000):0.000…
603	+		(OPCY_03345:0.5711814016,(OGP_KXS22220.1:0.8127494791,ORB_01703:0.5737197357)76.7/81:0.0979063887,((((GCF_000009145.1_WP_011112109.1:0.0976935175,GCF_000014765.1_WP_011633807.1:0.1769467836)99.4/100:0.1913853027,(GCF_000196355.1_WP_011381684.1:0.1865972004,GCF_000619905.2_WP_025041706.1:0.1042822588)96.6/99:0.1178541306)100/99:0.4189975603,((GCF_000012805.1_WP_002813432.1:0.0469789120,GCF_0001430…
604	+		(AAT_NP_001031804.1:0.3886653596,((((AAC_XP_020085211.1:0.0048128647,AAC_XP_020085554.1:0.0000021006)98.5/100:0.1364463964,AMA_XP_009411497.1:0.1984073193)86.1/99:0.1057223893,(AOS_XP_015637290.1:0.1620540415,(ASB_XP_002446864.1:0.0976991600,AZM_NP_001144688.1:0.0511681572)99.3/100:0.1501084027)99.6/98:0.2266837524)98.1/95:0.2985022554,APV_XP_007137481.1:0.3568992071)37.3/84:0.1539834007,((APP_XP…
605	+		(APPU_08046:0.8800348329,AGS_XP_005706843.1:0.8267808147,((((((((((((((((((((GCF_000024165.1_WP_041568609.1:0.6657492042,(GCF_000012425.1_WP_011288779.1:0.7173598711,GCF_000236665.1_WP_014238510.1:0.5563965095)90/100:0.1111420911)90.7/100:0.1317528255,GCF_001713355.1_WP_069039600.1:0.6048077075)91.2/88:0.0787550466,(((GCF_000007705.1_WP_011137367.1:0.3944414053,GCF_000283535.1_WP_014088344.1:0.21…
606		+	((GCF_000276705.2_WP_004107530.1:0.0,GCF_000632415.1_WP_004107530.1:0.0,GCF_001022115.1_WP_004107530.1:0.0,GCF_001022195.1_WP_004107530.1:0.0,GCF_001022295.1_WP_004107530.1:0.0,GCF_000240325.1_WP_004107530.1:0.0,GCF_000724525.1_WP_004107530.1:0.0,GCF_000714655.1_WP_004107530.1:0.0):0.00054,(GCF_001548355.1_WP_004127251.1:0.01107,(GCF_000829965.1_WP_041143435.1:0.01155,(GCF_001022135.1_WP_03907729…
607	+		(AAT_NP_176647.1:0.3314154964,(((AAC_XP_020093817.1:0.1228376225,(AOS_XP_015614439.1:0.0763155883,((ASB_XP_002464368.1:0.0507776220,AZM_NP_001152224.1:0.0294699719)83.7/100:0.0221456436,AZM_XP_008646566.2:0.1274337737)98.1/100:0.0863258604)100/100:0.2064013120)98.8/100:0.1413328176,AMA_XP_009411481.1:0.1503724081)99.7/100:0.2056868931,((((ACS_XP_005651025.1:0.6600693701,(ACV_XP_005848305.1:0.5242…
608	+		(OFG_XP_011320771.1:0.9842108851,((((OAF_XP_753359.1:0.1531217568,OPC_XP_018142072.1:0.2643656264)99.1/100:0.1640600758,OPC_XP_018142098.1:0.3904594054)100/100:0.3012377599,((((OGP_KXS16822.1:0.5060313371,OUM_XP_011388150.1:0.4307589709)94.9/100:0.1351113846,OMO_XP_003720523.1:0.7468642664)31.7/95:0.0671445769,OSP_NP_595046.1:0.7573098424)93.8/100:0.1017865363,((((((((((GCF_000739375.1_WP_0433761…
609	+		(AAT_NP_178517.2:0.4297487094,((AAC_XP_020110050.1:0.2691302693,AMA_XP_009391920.1:0.3888888856)85.2/77:0.0867933643,(AOS_XP_015650906.1:0.1809838751,(ASB_XP_002445357.1:0.0814111032,AZM_NP_001144871.1:0.0242277669)98.8/98:0.1375748010)100/89:0.3161063889)76.3/64:0.2365605217,((((GCF_000021825.1_WP_015957009.1:0.4516872837,GCF_000147335.1_WP_013323294.1:0.3744062980)89.9/87:0.2285747051,GCF_00031…
610		+	((((((GCF_000025745.1_WP_001312164.1:0.0,GCF_001280345.1_WP_001312164.1:0.0,GCF_001280405.1_WP_001312164.1:0.0,GCF_001280325.1_WP_001312164.1:0.0,GCF_001660585.1_WP_001312164.1:0.0,GCF_000013265.1_WP_001312164.1:0.0,GCF_000148605.1_WP_001312164.1:0.0,GCF_000014845.1_WP_001312164.1:0.0,GCF_000026545.1_WP_001312164.1:0.0,GCF_000813165.1_WP_001312164.1:0.0,GCF_001280385.1_WP_001312164.1:0.0):0.00055…
611	+		(OCI_XP_002123287.1:0.8248454677,((((((((OBI_XP_019843821.1:0.0123285956,OOA_XP_004020829.1:0.0475100328)99.9/100:0.0743605775,(OCL_XP_536969.2:0.0345662272,OFC_XP_011288879.1:0.0493632554)99.8/100:0.0646255285)80.1/79:0.0129621509,OECA_XP_005598963.1:0.0613340917)79.5/76:0.0134151457,OOC_XP_017197952.1:0.1380313408)41.6/77:0.0193251686,OMMU_NP_666179.2:0.1419598270)75.1/84:0.0348627634,((OCJ_XP_…
612	+		(AAT_NP_186797.1:0.2320897327,(((((AAC_XP_020100250.1:0.0256075630,(AAC_XP_020100256.1:0.0000023473,AAC_XP_020100233.1:0.0000028920)87.9/100:0.0197919790)98.3/100:0.0458543942,AAC_XP_020100240.1:0.0262363425)99.4/100:0.0897229897,AMA_XP_009402493.1:0.1456121754)38.5/77:0.0526904574,(AOS_XP_015648644.1:0.0659052150,(ASB_XP_002444271.1:0.0209605480,(AZM_NP_001151852.1:0.0000024955,AZM_XP_008680115.…
613	+		(OAC_XP_008106594.1:0.2327398976,(((((((((OAA_XP_001661833.2:0.1733006489,OAG_XP_321888.3:0.2139674644)99.8/100:0.2325444207,OAA_XP_001661834.1:0.3925852346)100/100:0.4507910666,((OAM_XP_393631.3:0.1684854111,OBT_XP_020722482.1:0.1984219476)100/100:0.4061872182,OTC_XP_971371.1:0.4995951990)90.6/100:0.1569068165)72.4/99:0.1589940399,((ENG_XP_002672775.1:1.1701646712,STT_XP_001011716.1:1.1571812409…
614	+		(OPE2_12996:0.0951271036,OOC1A_12137:0.2407676613,(((((((((GCF_000006865.1_NP_267662.2:0.0045854511,(((GCF_000344575.1_WP_042230753.1:0.0115198527,GCF_000761115.1_WP_038600155.1:0.0045726030)0/52:0.0000020740,GCF_000478255.1_WP_038603887.1:0.0000021169)0/40:0.0000020458,GCF_000025045.1_WP_041168070.1:0.0023023567)84.9/94:0.0022830418)0/33:0.0000020475,GCF_000479375.2_WP_031560267.1:0.0000025603)0…
615	+		(AAT_NP_001330595.1:0.0000023491,((((AAC_XP_020090165.1:0.2705794268,(AOS_XP_015647695.1:0.1564636705,(ASB_XP_021310444.1:0.0416473555,AZM_XP_008653333.1:0.0631596712)100/100:0.1422131767)100/100:0.3245323487)85.8/99:0.1045526224,((AMA_XP_018685898.1:0.0000021295,AMA_XP_018685897.1:0.0000021295)0/94:0.0000024162,AMA_XP_018685899.1:0.0009768788)100/100:0.3812648222)99.8/100:0.1999984758,((APP_XP_0…
616	+		(OPE2_06489:0.1558584863,OOC1A_18502:0.1170308841,(((GCF_001314245.2_WP_060472169.1:0.0085144671,(((((GCF_000015385.1_WP_003628753.1:0.0000000000,GCF_000961015.1_WP_003628753.1:0.0000000000):0.0000000000,GCF_000422165.1_WP_003628753.1:0.0000000000):0.0000000000,GCF_001006025.1_WP_003628753.1:0.0000000000):0.0000000000,GCF_001308285.1_WP_003628753.1:0.0000000000):0.0000018288,GCF_000165775.1_WP_00…
617	+		(AAT_NP_194787.2:0.6170341910,((((AAC_XP_020084710.1:0.0032881491,AAC_XP_020084708.1:0.0000029365)99.8/90:0.2281317475,(AOS_XP_015612967.1:0.1628045853,(ASB_XP_021306731.1:0.0286746096,AZM_XP_008681149.1:0.0402239376)99.2/100:0.1314632782)99.9/100:0.1821724884)55/65:0.1328441242,((ACV_XP_005843851.1:0.6749318643,APP_XP_001773658.1:0.4215292379)89.5/95:0.1953732142,(((((GCF_000307105.1_WP_01495917…
618	+		(OBI_XP_019843905.1:0.0146854039,((((((((((OAC_XP_003230310.2:0.1720157588,((OCJAP_XP_015732959.1:0.0825434865,OGG_XP_424610.2:0.0360615581)100/100:0.1682069550,OTG_XP_002192687.2:0.1079020028)92.4/100:0.0507303457)82.4/92:0.0277278695,((((OCI_XP_002123996.1:0.8525562495,((OAQ_XP_003384560.2:0.7878207816,(((((((((((((GCF_001676705.1_WP_066345785.1:0.0000029367,GCF_001676745.1_WP_066345785.1:0.000…
619	+		(OMO_XP_003711654.1:0.2826722991,(OFG_XP_011321387.1:0.3248136190,(OPC_XP_022284519.1:0.5143790924,(((GCF_000967305.2_WP_045930793.1:0.8733403346,((((GCF_001676705.1_WP_066358655.1:0.0000028031,GCF_001676745.1_WP_066672681.1:0.0077011321)99.9/100:0.2078186302,GCF_001704295.1_WP_066634781.1:0.2247157414)94.8/95:0.1394316420,GCF_001676725.1_WP_066653504.1:0.4202971591)90.5/82:0.1695522313,GCF_90007…
620	+		(OGG_XP_015149963.1:0.0180713351,OCJAP_XP_015732220.1:0.0000021202,((((((GCF_001705175.1_WP_066033126.1:0.0360417922,GCF_000016645.1_WP_012023197.1:0.0406610545)100/99:0.1221838505,(GCF_001590605.1_WP_068396234.1:0.0158944323,(GCF_000023825.1_WP_015808544.1:0.0611644876,GCF_001721645.1_WP_069381087.1:0.0122085889)92.2/93:0.0203405631)98.4/99:0.0646592437)99.6/86:0.1187024299,(GCF_000246855.1_WP_0…
621	+		(AGS_XP_005702938.1:0.4808473986,ACM_XP_005536267.1:0.5046729129,(APPU_00527:0.4826515176,(((((GCF_000576085.1_WP_051496901.1:0.0000020501,(GCF_000014285.1_WP_011632185.1:0.0039428298,GCF_000576185.1_WP_051459556.1:0.0000020501)93.1/100:0.0119716729)62.7/99:0.0027196673,GCF_000576145.1_WP_051498421.1:0.0052479224)100/100:1.3295141400,GCF_000011965.2_WP_011048079.1:1.3500716258)91.9/95:0.524489082…
622		+	((((OLC_CDH60836.1:0.62616,(OHV_02485:0.45482,(OBC_15221:0.19188,ORD_EIE91805.1:0.21640)0.675:0.11127)0.826:0.07431)1.000:0.31053,(SBN_10987:0.51679,SPB_04948:0.71075)0.050:0.09513)0.460:0.06518,(((OCNNB_XP_774924.1:0.0,OCNNJ_XP_571356.1:0.0):0.00915,(OCNG_XP_012050739.1:0.01860,OCG_XP_003194621.1:0.03110)0.539:0.01124)0.999:0.23566,((OFG_XP_011318717.1:0.09859,(OPC_XP_018141421.1:0.08395,((OMO_X…
623	+		(OTA_XP_002117432.1:0.6113851293,OMB_XP_001742327.1:0.5369749288,((((GCF_000013285.1_WP_011590415.1:0.0000024946,GCF_001579765.1_WP_011590415.1:0.0000024946)86.8/79:0.0015517974,GCF_001579785.1_WP_061426907.1:0.0115993786)98.3/70:0.0054956918,GCF_000009685.1_WP_011010095.1:0.0031056998)22.6/28:0.0069815206,GCF_001304735.1_WP_060669933.1:0.0000026898)100/100:1.9684507160);
624		+	(((((GCF_000767465.1_WP_007014383.1:1.19237,(GCF_001563265.1_WP_066562341.1:0.65557,(GCF_000599545.1_WP_005245351.1:0.17809,GCF_001542565.1_WP_062096550.1:0.16259)0.999:0.50194)0.954:0.33966)0.953:0.31725,GCF_001187785.1_WP_049725486.1:0.63396)0.632:0.05146,GCF_000152825.2_WP_013300425.1:0.92229)0.828:0.08922,(((((GCF_001655615.1_WP_064617147.1:0.02446,((GCF_001594225.1_WP_064382041.1:0.00827,(GC…
625	+		(ACR_XP_001689978.1:0.3005498896,(((((ABP_XP_007511015.1:0.2771318821,(AOL_XP_001420876.1:0.0708918360,AOT_XP_003082468.2:0.1025032865)99.9/100:0.1610750335)99/100:0.1325409861,AMC_XP_002504562.1:0.3163109614)100/100:0.2628367878,(((((((((GCF_000740965.1_WP_011094306.1:0.0000000000,GCF_000696465.1_WP_011094306.1:0.0000000000):0.0000026743,GCF_000011605.1_WP_011094306.1:0.0000026743)99.3/100:0.020…
626	+		(OMO_XP_003711772.1:0.4392452213,((OFG_XP_011323284.1:0.7076673085,(OSP_NP_594998.1:0.7751389467,((((((((GCF_001579905.1_WP_062486380.1:0.3134169864,GCF_000264455.2_WP_041604889.1:0.2167671350)97.7/100:0.1565864388,(((GCF_001652565.1_WP_064333567.1:0.0950643409,GCF_000017145.1_YP_001313800.1:0.0643261748)99.6/100:0.0961738860,GCF_001605015.1_WP_067964482.1:0.0987631115)71.2/99:0.0391751214,GCF_00…
627	+		(ACS_XP_005647631.1:0.2954597425,(((ACR_XP_001696473.1:0.0128800145,ACR_XP_001696738.1:0.0323433456)98.7/100:0.0521646004,(AVC_07411:0.0080256343,AVC_10096:0.0163538150)98.6/100:0.0520241095)98.5/100:0.0741757666,(((((ELD_XP_003860034.1:0.0000023046,ELI_XP_001464837.1:0.0000023046)94.1/100:0.0670868860,ELP_XP_010697853.1:0.0989368978)100/100:0.7966279509,(SCV_20358:0.4039316924,SVB_CEM02549.1:0.4…
628		+	(((GCF_001709315.1_WP_069026738.1:0.01785,(GCF_001558735.1_WP_033785086.1:0.00497,GCF_000148935.1_WP_013196260.1:0.00490)0.913:0.02435)0.978:0.04413,((((((GCF_000696465.1_WP_039292267.1:0.0,GCF_000740965.1_WP_039292267.1:0.0):0.00987,(GCF_000011605.1_WP_011093484.1:0.00984,GCF_000260925.1_WP_014700309.1:0.02439)0.399:0.00476)0.907:0.01341,GCF_000294535.1_WP_014915748.1:0.01843)0.791:0.00571,GCF_0…
629		+	(((((GCF_000764555.1_WP_040010353.1:0.09884,((GCF_000195555.1_WP_014548805.1:0.01673,(((GCF_000833165.1_WP_032729619.1:0.0,GCF_000834965.1_WP_032729619.1:0.0):0.00225,(GCF_000833355.1_WP_003037417.1:0.00448,((GCF_000009245.1_WP_003014927.1:0.0,GCF_000011405.1_WP_003014927.1:0.0,GCF_000014605.1_WP_003014927.1:0.0,GCF_000017785.1_WP_003014927.1:0.0,GCF_000168775.2_WP_003014927.1:0.0,GCF_000313385.1…
630		+	(GCF_000585495.1_WP_042690948.1:0.00865,GCF_000816105.1_WP_062371545.1:0.01509,(((GCF_001647085.1_WP_068664705.1:0.01117,(((GCF_000246985.2_WP_004067418.1:0.00830,GCF_001484685.1_WP_058946488.1:0.01620)0.931:0.01387,((GCF_000022545.1_WP_048160376.1:0.03699,((GCF_000018365.1_WP_012572394.1:0.01128,GCF_000265525.1_WP_014789131.1:0.00380)0.849:0.01444,GCF_000221185.1_WP_014013261.1:0.02335)0.934:0.0…
631	+		(AMC_XP_002509218.1:0.9369553400,(((((((ACC_XP_005713288.1:0.9952382989,SBN_14084:2.1797612432)87.9/98:0.4362742343,(OBD_XP_006675060.1:2.6055193848,OCR_PIA14102.1:1.4333155814)93.8/92:1.0388411600)59.2/74:0.1447942782,(SPT_XP_002178144.1:0.7216255330,STPS_XP_002286768.1:0.3858155922)97.2/100:0.6635386571)82.4/80:0.2316476237,(((((((((((((((((((((((((((((((((((((((((((((((((((((((((((((((((((((((…
632	+		(OBM_04428:0.4057097951,((((OBC_09056:0.2235613861,ORD_EIE76005.1:0.4311600637)98.8/100:0.1216773293,(OLC_CDH50182.1:0.1709787686,OSV_07976:0.2299596285)82.8/98:0.0719847296)84.3/99:0.0692493340,(OHV_03881:0.6158216268,OUR_00492:0.3377914484)38.9/94:0.0882129526)99.8/100:0.2044610310,((OCCN_KXN70239.1:1.3544188894,(OPCY_04156:1.0425943611,(((((((GCF_000967915.1_WP_030004284.1:0.7757362286,GCF_000…
633	+		(AAT_NP_199915.1:0.2284022575,(((AAC_XP_020107017.1:0.0500188760,((AOS_XP_015615353.1:0.0504803072,((ASB_XP_002449580.1:0.0000023117,ASB_XP_002453930.1:0.0161555866)78.2/94:0.0039418163,AZM_NP_001168901.1:0.0040432534)98.8/99:0.0500249461)98.7/99:0.0912111648,(APP_XP_001763882.1:0.1882814276,ASM_XP_002969150.1:0.2169142755)100/96:0.2905405361)29/42:0.0441500441)92.9/50:0.0615818741,(AMA_XP_009403…
634	+		(AAT_NP_563659.1:0.2207210898,(((AAC_XP_020113565.1:0.2498995653,AMA_XP_009383731.1:0.1779846616)64.2/76:0.0549400196,(AOS_XP_015617205.1:0.1018069747,(ASB_XP_021316958.1:0.0684155522,AZM_NP_001145980.1:0.0639302555)99.8/100:0.0828153497)100/100:0.1725339617)94.6/89:0.0792758887,((ASM_XP_002975008.1:0.0089993115,ASM_XP_002977427.1:0.0047948793)100/100:0.5434557510,(((((OAQ_XP_003383636.2:0.207698…
635	+		(AAT_NP_001324830.1:0.0000024313,(((AAC_XP_020109261.1:0.1771723190,AMA_XP_009414516.2:0.2156801695)89.5/97:0.0531581493,((((ACS_XP_005645430.1:0.5521376107,ACV_XP_005844611.1:0.5416526285)56.8/81:0.2127117235,(GCF_001458475.1_WP_019389807.1:0.3055617329,(((((((GCF_000006845.1_YP_209021.1:0.0054568392,(GCF_001661115.1_WP_010355808.1:0.0000024313,GCF_001047255.1_WP_010355808.1:0.0000024313)90.9/94…
636		+	((STT_XP_001020274.1:0.46054,STT_XP_001020972.1:0.37555)0.991:0.24260,((OCB_XP_002634965.1:0.03990,(OCE_NP_001294643.1:0.00055,OCE_NP_499900.1:0.00055)0.864:0.04083)1.000:0.79343,(((((OCI_XP_002129656.1:0.55874,(OCV_XP_022286047.1:0.00575,OCV_XP_022346247.1:0.00054)1.000:0.42980)0.718:0.05541,((OTA_XP_002111469.1:0.40180,((OEH_XP_003886722.1:0.13081,OER_XP_009263951.1:0.08261)1.000:0.62689,((OTC_…
637	+		(OMO_XP_003718214.1:0.3263775532,(OFG_XP_011325361.1:0.2726951406,(ONC_XP_959386.1:0.4094588273,OPC_XP_018136477.1:0.2364020521)97.6/74:0.0977913758)27.9/49:0.0616540899,(OZT_XP_003853300.1:0.6268613665,(((((GCF_001007935.1_WP_046851823.1:0.0994331541,GCF_000009145.1_WP_011111823.1:0.0981258809)99.9/100:0.2170031105,GCF_000196355.1_WP_011379887.1:0.3037761453)100/100:0.3327242037,((GCF_000327045.…
638		+	((GCF_001542675.2_WP_060773717.1:0.00277,((GCF_000219515.2_WP_000566363.1:0.00554,((GCF_000026225.1_WP_000566407.1:0.01114,((((GCF_000005845.2_NP_415391.1:0.0,GCF_000010245.2_WP_000566376.1:0.0,GCF_000019425.1_WP_000566376.1:0.0,GCF_000022345.1_WP_000566376.1:0.0,GCF_000023365.1_WP_000566376.1:0.0,GCF_000257275.1_WP_000566376.1:0.0,GCF_000270105.1_WP_000566376.1:0.0,GCF_000350185.1_WP_000566376.1…
639	+		(OZT_XP_003857780.1:0.2362897779,ONC_XP_011395310.1:0.2334060695,(((((((((((((((GCF_000020685.1_WP_012694822.1:0.0565206376,(GCF_000186385.1_WP_013555537.1:0.1047721040,GCF_000317835.1_WP_015231546.1:0.3330184785)59.7/91:0.0642713704)100/100:0.5831880457,(GCF_000010305.1_WP_015894366.1:0.3310112276,(((((GCF_000011385.1_NP_927203.1:0.2336944614,GCF_000484535.1_WP_041245184.1:0.1638748542)99.3/100:…
640		+	((GCF_000317045.1_WP_015173835.1:0.12140,(GCF_001548435.1_WP_068378706.1:0.08921,((GCF_000317615.1_WP_015229485.1:0.04413,GCF_000317635.1_WP_015224392.1:0.02402)1.000:0.09961,(GCF_000012525.1_WP_011244566.1:0.0,GCF_000010065.1_WP_011244566.1:0.0,GCF_000817325.1_WP_011244566.1:0.0):0.18151)0.562:0.02873)0.678:0.02751)0.906:0.01958,GCF_001548395.1_WP_068508697.1:0.09063,((GCF_001548455.1_WP_0622497…
641	+		(OCC_XP_018923483.1:0.2686649896,((((OCS_XP_008312038.1:0.2064110321,ONF_XP_015818563.1:0.2920346670)93.2/49:0.0447595961,(OOL_XP_004080284.2:0.1474445092,OON_XP_003441969.2:0.0996894020)12.5/72:0.0229957123)99/50:0.0893345585,(OEL_XP_010898097.1:0.1002302537,(OSS_NP_001167226.1:0.0000021889,OSS_XP_014014017.1:0.0000025520)99.6/100:0.0548187608)99.8/99:0.0789170314)84.2/49:0.0772705733,(((OCV_XP_…
642	+		(ACM_XP_005537597.1:0.7942693385,((ACC_XP_005716514.1:0.5028102945,APPU_00619:0.7251965606)83.3/100:0.1129904691,AGS_XP_005708443.1:0.7464741189)59.8/100:0.0812668929,((HGT_XP_005840287.1:1.0750888984,((SAA_XP_009037984.1:0.7375194356,(SPT_XP_002182282.1:0.4692131754,STPS_XP_002291821.1:0.4900303340)99.1/100:0.2834150063)100/100:0.3853159634,SES_16219:0.6907330727)93.9/100:0.1688796838)96.6/100:0…
643		+	((GCF_000019925.1_WP_012367003.1:0.00661,(GCF_000959545.1_WP_011659737.1:0.0,GCF_000203915.1_WP_011659737.1:0.0):0.00055)0.903:0.00662,(((GCF_001718835.1_WP_059523261.1:0.00055,((((GCF_000746525.1_WP_028944847.1:0.04320,(GCF_000759535.1_WP_038414803.1:0.05226,((GCF_000026105.1_WP_011534088.1:0.00328,(GCF_001515585.1_WP_028692239.1:0.00055,(GCF_000498975.2_WP_023630973.1:0.00054,GCF_001007005.1_WP…
644	+		(OFG_XP_011316527.1:0.5534346068,OAF_XP_752990.1:0.7079009809,(OZT_XP_003856398.1:0.6156446153,(((((((((((GCF_000015325.1_WP_011797280.1:0.0278739079,GCF_000176855.2_WP_013596531.1:0.0127823163)99.8/100:0.1421704887,GCF_000204645.1_WP_013721316.1:0.1383983556)14.2/44:0.0507450814,GCF_000015565.1_WP_011810157.1:0.1899312887)96.2/98:0.1053709539,GCF_000203875.1_WP_011295713.1:0.1899385514)99.9/100:…
645	+		(AAC_XP_020105291.1:0.0873689893,AMA_XP_009392919.1:0.1500812422,((AOS_XP_015621533.1:0.0926845910,(ASB_XP_002455869.1:0.0259012834,AZM_NP_001105047.1:0.0168286169)98.7/99:0.0500839849)83.9/89:0.0692688081,((((((((((GCF_000293885.2_WP_017338194.1:0.0169998691,GCF_001661075.1_WP_064678169.1:0.0192243275)82.7/68:0.0050141152,GCF_000257545.3_WP_010455432.1:0.0140855012)40.6/58:0.0055325668,GCF_00151…
646		+	((GCF_001721205.1_WP_069357374.1:0.0,GCF_001721225.1_WP_069357374.1:0.0):0.00191,(GCF_000007445.1_WP_000967712.1:0.0,GCF_000148365.1_WP_000967712.1:0.0,GCF_000183345.1_YP_006122090.1:0.0,GCF_000233875.1_WP_000967712.1:0.0,GCF_000233895.1_WP_000967712.1:0.0,GCF_000284495.1_WP_000967712.1:0.0,GCF_000743255.1_WP_000967712.1:0.0,GCF_001693315.1_WP_000967712.1:0.0,GCF_000714595.1_WP_000967712.1:0.0):0…
647	+		(ACS_XP_005645090.1:0.4446223332,(ACR_XP_001702307.1:0.1419036241,AVC_06065:0.1731792080)100/100:0.3908339525,(ACV_XP_005847568.1:0.4219234187,(((GCF_900011245.1_WP_063996902.1:0.0696892343,((GCF_000284375.1_WP_014494026.1:0.0000026434,GCF_000807315.1_WP_014494026.1:0.0000026434)96.7/96:0.0234682711,(GCF_000011365.1_NP_772446.1:0.0000026434,GCF_001642675.1_WP_011088550.1:0.0000026434)93.5/96:0.01…
648	+		(OPE2_00557:0.0427528026,OOC1A_18668:0.1866593691,((((GCF_000184925.1_WP_003517278.1:0.0000000000,GCF_001692755.1_WP_003517278.1:0.0000000000):0.0000000000,GCF_000255615.2_WP_003517278.1:0.0000000000):0.0000013447,GCF_000015865.1_WP_003517278.1:0.0000013447)80.4/80:0.0591690495,GCF_000179635.2_WP_013498134.1:0.7463325097)100/100:0.7101781297);
649	+		(ACV_XP_005846597.1:0.9524348782,(ABP_XP_007509868.1:1.2900801370,AMC_XP_002505669.1:1.0102570198)87.7/100:0.5082173486,((((((((((((((((((((((((((((((((((GCF_000143705.1_WP_013240908.1:0.0000000000,GCF_001653315.1_WP_013240908.1:0.0000000000):0.0000000000,GCF_000730405.1_WP_013240908.1:0.0000000000):0.0000000000,GCF_001026945.1_WP_013240908.1:0.0000000000):0.0000000000,GCF_000972805.1_WP_01324090…
650	+		(SSM_21979:0.7753186313,(OTA_XP_002111915.1:0.5011086551,((GCF_000148645.1_WP_013344062.1:0.1075796701,(((GCF_000016585.1_WP_011787840.1:0.0000010000,GCF_000015185.1_WP_011787840.1:0.0000010000)71/75:0.0072099522,GCF_000146165.2_NP_719821.1:0.0072350515)100/100:0.1240073716,(GCF_001685465.1_WP_005595245.1:0.0000010000,GCF_001687805.1_WP_005595245.1:0.0000010000)99.9/100:0.0968357288)84.5/77:0.036…
651	+		(OPE2_14337:0.1561493762,OOC1A_01260:0.2169554935,(((((((((((((((GCF_000145275.1_WP_010075794.1:0.2903092036,GCF_000178835.2_WP_041713320.1:0.4532201510)79.7/87:0.0545114104,(GCF_000227705.2_WP_052835831.1:0.3768363821,(((((GCF_001421015.1_WP_060536621.1:0.2437159061,GCF_001685395.1_WP_068698680.1:0.2361302823)76.5/75:0.0435845574,(GCF_000758645.1_WP_042172073.1:0.0500304618,GCF_000758625.1_WP_03…
652	+		(AAT_NP_195371.1:0.0000024765,(((AAC_XP_020097994.1:0.1867418147,((AOS_XP_015623491.1:0.0000029474,AOS_XP_015623490.1:0.0000029474)99.4/100:0.1210336169,(ASB_XP_021314947.1:0.0163877860,AZM_NP_001140734.1:0.0389003351)99.4/100:0.1182356241)100/100:0.2385642102)69.7/96:0.0661351344,AMA_XP_009388121.1:0.2310872910)97.2/100:0.1655394472,((((ACS_XP_005646882.1:1.4410860289,(STPS_XP_002295943.1:1.3706…
653	+		(ACS_XP_005645728.1:0.5106416487,(ACR_XP_001691596.1:0.3753370034,AVC_05506:0.2292895076)99.1/100:0.4455515244,(((((((((((((GCF_000317675.1_WP_015221064.1:0.2086760895,(GCF_001548095.1_WP_066346281.1:0.1000127959,GCF_001548115.1_WP_066121737.1:0.1622375768)95/100:0.1360377051)100/100:0.3259482048,(GCF_000317575.1_WP_015192832.1:0.2750924476,GCF_000317515.1_WP_015181004.1:0.2227273263)17.2/28:0.02…
654	+		(AOL_XP_001421412.1:0.2392318968,((AMC_XP_002501947.1:0.3910811837,ABP_XP_007514983.1:0.5538368051)87.6/99:0.1350353230,((((((((((((((((GCF_000008545.1_NP_228827.1:0.0000000000,GCF_000789335.1_WP_004080510.1:0.0000000000):0.0000000000,GCF_000978535.1_WP_004080510.1:0.0000000000):0.0000000000,GCF_000978575.1_WP_004080510.1:0.0000000000):0.0000000000,GCF_000390265.1_WP_004080510.1:0.0000000000):0.0…
655		+	(((ETV_XP_001328534.1:0.99315,MAC_XP_004342330.1:0.29901)0.726:0.07269,((SAA_XP_009037357.1:0.48982,ACP_04547:0.32308)0.460:0.09854,((HEH_XP_005793874.1:0.37935,(SPT_XP_002177719.1:0.35740,STPS_XP_002291219.1:0.26613)0.935:0.20429)0.817:0.12497,SES_03519:0.40621)0.649:0.05022)0.858:0.05225)0.485:0.05421,((((((ONV_XP_001606683.2:0.20808,(OAM_XP_006569572.1:0.06138,(OBT_XP_020721593.1:0.00054,OBT_X…
656	+		(OCE_NP_494848.3:0.0480687830,OCB_XP_002631472.1:0.0381950589,((((((((((((GCF_000758285.1_WP_049770288.1:0.0000000000,GCF_000014985.1_WP_049770288.1:0.0000000000):0.0000000000,GCF_000831285.1_WP_049770288.1:0.0000000000):0.0000010005,GCF_000770235.1_WP_049770288.1:0.0000010005)100/100:0.0920445483,GCF_000276825.1_WP_051019780.1:0.1106425741)78.9/52:0.0238234680,(GCF_000014985.1_WP_047322098.1:0.0…
657		+	(((((GCF_001618345.2_WP_001546146.1:0.0,GCF_001566655.1_WP_001546146.1:0.0,GCF_001618365.1_WP_001546146.1:0.0,GCF_001618325.1_WP_001546146.1:0.0,GCF_001663475.1_WP_001546146.1:0.0):0.00413,((GCF_000010485.1_WP_000719791.1:0.0,GCF_000285655.3_WP_000719791.1:0.0,GCF_000743255.1_WP_000719791.1:0.0,GCF_000931565.1_WP_000719791.1:0.0,GCF_001577325.1_WP_000719791.1:0.0,GCF_001617565.1_WP_000719791.1:0.…
658	+		(OAF_XP_746528.1:0.4385378460,((OCG_XP_003192569.1:0.0563022412,(OCNG_XP_012052541.1:0.0185473904,(OCNNB_XP_776936.1:0.0000028506,OCNNJ_XP_569844.1:0.0000028506)94.3/99:0.0147800408)78.9/86:0.0379368205)100/100:0.5203631949,((MPP_XP_020437359.1:0.7660325228,((((((((((((((((((((((((((((((((((((((((GCF_000021145.1_WP_000188888.1:0.0000000000,GCF_000226275.1_WP_000188888.1:0.0000000000):0.0000000000…
659	+		(OMP_00702:0.5545157469,OLP_05699:0.1823332617,(((GCF_001590695.1_WP_027222858.1:0.0000000000,GCF_001590645.1_WP_027222858.1:0.0000000000):0.0000027502,GCF_001590615.1_WP_027222858.1:0.0000027229)0/80:0.0000025816,(((((GCF_000092625.1_WP_027223981.1:0.0000022554,GCF_000092545.1_WP_027223981.1:0.0000023624)78.5/78:0.0103313222,GCF_000306865.1_WP_027220322.1:0.0102880744)88.2/62:0.0207194846,((((((…
660	+		(ACM_XP_005535863.1:0.5795308576,(ACC_XP_005713675.1:0.4520122505,APPU_05496:0.2955614793)97/97:0.1507114497,(AGS_XP_005702826.1:0.2829468838,(((((((((GCF_001051075.1_WP_004917399.1:0.0000000000,GCF_001077795.1_WP_004917399.1:0.0000000000):0.0000000000,GCF_001051115.1_WP_004917399.1:0.0000000000):0.0000000000,GCF_000331695.1_WP_004917399.1:0.0000000000):0.0000010005,GCF_000191565.1_WP_004917399.1…
661	+		(AGS_XP_005707930.1:0.9851636881,MAC_XP_004338537.1:0.9805075253,(((((((GCF_001402915.1_WP_055046075.1:0.5935894018,((((((GCF_000007805.1_NP_794515.1:0.0318868091,GCF_000452705.1_WP_025390742.1:0.0346691650)98.3/96:0.0519558342,(GCF_000012245.1_YP_237397.1:0.0000021542,GCF_000988485.1_WP_032654215.1:0.0062573013)0/84:0.0000021542)76.2/54:0.0059023898,(GCF_000988395.1_WP_046718973.1:0.0126752393,G…
662	+		(OMO_XP_003719086.1:0.1805416080,OFG_XP_011323070.1:0.1416998556,((OPC_XP_018140391.1:0.2818450909,(((GCF_000943805.1_WP_025551463.1:0.0126950874,GCF_000147835.2_WP_013849466.1:0.0907812030)100/100:0.7267687462,((GCF_000196675.1_WP_013675807.1:0.5247922921,((GCF_000284375.1_WP_014497118.1:0.0000010000,GCF_000807315.1_WP_014497118.1:0.0000010000)83.2/93:0.0241102336,GCF_000284275.1_WP_015687750.1:…
663	+		(OLC_CDH52274.1:0.5429112153,OBC_07142:0.5299685773,(GCF_000021825.1_WP_012598978.1:0.2293085619,((GCF_000010625.1_WP_041804434.1:0.0028300121,(GCF_000981785.1_WP_046662631.1:0.0000027463,GCF_001704955.1_WP_046662631.1:0.0000027463)100/100:0.0464840050)75.7/79:0.0107698244,GCF_001264245.1_WP_052278272.1:0.0182513962)100/100:0.5321934370)100/100:0.9435237093);
664		+	(((((GCF_000186245.1_WP_013553217.1:0.20530,(GCF_000987835.1_WP_046550355.1:0.07796,GCF_000010345.1_WP_012083866.1:0.04157)0.994:0.15105)0.966:0.09456,(GCF_000010325.1_WP_012081751.1:0.31104,(GCF_000021725.1_WP_015902803.1:0.37300,(GCF_001548055.1_WP_039672190.1:0.14225,(((GCF_001723605.1_WP_025343744.1:0.0,GCF_000568815.1_WP_025343744.1:0.0):0.06071,GCF_001548035.1_WP_067173916.1:0.06363)0.654:0…
665		+	(((((GCF_001186335.1_WP_049709292.1:0.00246,(GCF_001579805.1_WP_016975387.1:0.00248,(GCF_000934565.1_WP_010211845.1:0.0,GCF_000963495.1_WP_010211845.1:0.0):0.00248)0.795:0.00248)0.808:0.00249,(GCF_000262325.2_WP_014717674.1:0.00986,((GCF_001612705.1_WP_017477382.1:0.00498,((GCF_001708445.1_WP_069075561.1:0.0,GCF_001708465.1_WP_069075561.1:0.0):0.00246,GCF_000508205.1_WP_041160874.1:0.00055)0.889:…
666	+		(OAC_XP_003219314.2:0.1642110749,((((((((((OAA_XP_001658792.2:0.0835975803,OAG_XP_003435742.1:0.1353349232)99.2/100:0.1297654060,(ODB_XP_017853282.1:0.1520272346,(((ODME_NP_573114.2:0.0091348608,ODS_XP_016039619.1:0.0046331671)88.9/99:0.0095994785,ODY_XP_002086859.1:0.0034594243)99.3/99:0.0661417043,(ODMI_XP_017148080.1:0.0065077646,ODP_XP_002134396.1:0.0031454018)93.2/100:0.0290516029)60.5/63:0.…
667	+		(OUR_00584:0.3618704764,OPC_XP_018142775.1:0.4539932304,((GCF_001558875.1_WP_005235498.1:0.0125140882,GCF_000157355.2_WP_015509541.1:0.0195950392)100/100:0.8160474225,((((GCF_000210835.1_WP_005811467.1:0.0000000000,GCF_000025985.1_WP_005811467.1:0.0000000000):0.0000000000,GCF_000965785.1_WP_005811467.1:0.0000000000):0.0000010000,GCF_000009925.1_YP_101528.1:0.0000010000)75.7/85:0.0032797885,GCF_00…
668	+		(AAT_NP_201220.1:0.3332605979,(((AAC_XP_020095214.1:0.2487110492,(AOS_XP_015618534.1:0.1904716030,ASB_XP_021321865.1:0.1769929311)100/100:0.4695269894)59.5/71:0.1060107146,AMA_XP_018681390.1:0.2191687255)98.9/95:0.2319586078,(((APP_XP_001763219.1:0.3527726379,(ASM_XP_002973698.1:0.0000020948,ASM_XP_002975749.1:0.0221463120)100/100:0.4743730320)94.4/92:0.1628179955,ACS_XP_005649582.1:0.9361636212)…
669	+		(ELI_XP_001464543.1:0.0000024510,ELD_XP_003859743.1:0.0000024510,(ELP_XP_010697582.1:0.0470286482,((ETBB_XP_845051.1:0.0000024510,ETBG_XP_011773677.1:0.0000024510)99.6/100:0.2748972545,(((((((GCF_000317125.1_WP_015154267.1:0.2737199124,GCF_000317555.1_WP_015189581.1:0.2859175495)6.2/37:0.0361398983,((((GCF_000009705.1_WP_044523080.1:0.1398019725,GCF_000316645.1_WP_015138896.1:0.1124793527)98.3/10…
670	+		(SNG_XP_005856301.1:0.4536280351,SES_01255:0.4525683046,(SOT_09962:0.8112349667,((((((((((GCF_000247605.1_WP_014357165.1:0.2346309621,(GCF_000152245.2_WP_013379067.1:0.1021342418,GCF_001481725.1_WP_058695795.1:0.0439963836)100/100:0.1567514093)100/100:0.3153590614,(((((GCF_001689125.1_WP_065541248.1:0.4739162878,(GCF_000270305.1_WP_013978114.1:0.3322729106,GCF_000225345.1_WP_014079413.1:0.3863751…
671		+	((((GCF_001577265.1_WP_068631840.1:0.12008,(GCF_000184745.1_WP_013543595.1:0.09168,(GCF_000023345.1_WP_015867396.1:0.00641,GCF_000463015.1_WP_021012496.1:0.02768)0.995:0.07969)0.690:0.04034)0.994:0.11180,(GCF_001483865.1_WP_058936573.1:0.06531,GCF_001653795.1_WP_067275203.1:0.09423)0.995:0.12945)0.935:0.05811,(GCF_000723165.1_WP_038488092.1:0.14121,(GCF_001191005.1_WP_050411129.1:0.12525,GCF_0014…
672		+	((GCF_001187785.1_WP_049724421.1:0.33041,(((GCF_001641285.1_WP_063671360.1:0.19473,GCF_001632775.1_WP_067649624.1:0.10189)0.633:0.07144,(GCF_000230695.2_WP_015448253.1:0.15232,(GCF_000725385.1_WP_019465672.1:0.09671,GCF_000632805.1_WP_038616310.1:0.08801)0.895:0.09871)0.981:0.14906)0.778:0.04389,(((((GCF_000960995.1_WP_026051341.1:0.06094,(GCF_000835205.1_WP_042624675.1:0.00879,GCF_001411805.1_WP…
673	+		(OBI_XP_019815958.1:0.0208043568,((((((OAC_XP_008101834.1:0.2989839688,OCP_XP_005307762.1:0.2014972129)90.3/98:0.0805275778,OXL_XP_018100415.1:0.5216031431)35.3/89:0.1017602868,(((OCC_XP_018962616.1:0.3889949473,OIP_XP_017306325.1:0.4052462394)57.4/94:0.1180667188,(OCS_XP_016891947.1:0.1763002032,(ONF_XP_015815136.1:0.1516021688,(OOL_XP_011473768.1:0.3114554814,OON_XP_003441381.1:0.1763845218)54/…
674	+		(ODME_NP_728008.1:0.0239352299,((ODB_XP_017850117.1:0.4238266637,((ODMI_XP_017156184.1:0.0040593576,ODP_XP_001355599.2:0.0274119006)18.5/59:0.0499468593,((((GCF_000220945.1_WP_013224645.1:0.0000000000,GCF_000454025.1_WP_013224645.1:0.0000000000):0.0000000000,GCF_000282715.1_WP_013224645.1:0.0000000000):0.0000010000,GCF_000196835.1_YP_003764974.1:0.0000010000)65.9/69:0.0550214334,((GCF_000732925.1…
675	+		(AGS_XP_005704979.1:0.0298926174,ACC_YP_007627476.1:0.2473894779,((((((((((GCF_000317675.1_WP_015220925.1:0.0413754956,GCF_001548095.1_WP_066344686.1:0.0000020586)28.6/90:0.0074729964,GCF_001548115.1_WP_066120281.1:0.0156744192)100/99:0.0900395412,(((GCF_000317435.1_WP_015199561.1:0.0215526436,GCF_000317435.1_WP_015200609.1:0.0424003067)83.9/100:0.0286390930,GCF_000020025.1_WP_012411561.1:0.26328…
676	+		(SCV_25045:0.3551935921,SVB_CEM15625.1:0.2301554298,(GCF_000833025.1_WP_041892237.1:0.1875941133,(GCF_000495935.2_WP_024565690.1:0.0000021604,(((GCF_001596175.2_WP_061889673.1:0.0000000000,GCF_001618545.2_WP_061889673.1:0.0000000000):0.0000000000,GCF_001618505.2_WP_061889673.1:0.0000000000):0.0000010000,GCF_001618465.2_WP_061889673.1:0.0000010000)99.8/100:0.0941886238)98.9/100:0.2287638004)100/10…
677	+		(AAT_NP_196608.2:0.2587262439,((AAC_XP_020095369.1:0.1518248025,(AMA_XP_009393510.1:0.1331829270,(AOS_XP_015648561.1:0.0657605839,(ASB_XP_021320602.1:0.0318358525,(AZM_NP_001150664.1:0.0000021338,AZM_XP_008678475.1:0.0000021338)99.5/100:0.0465295472)96.7/100:0.0507941487)100/100:0.2217723141)95.5/99:0.0704643771)98.6/100:0.0902261004,APV_XP_007153723.1:0.1440836728)80.4/98:0.0356074576,(((ACV_XP_…
678	+		(AVC_00999:0.4572634823,ACR_XP_001689768.1:0.4670404470,(((((((((((((((((((((GCF_000017065.1_WP_012100495.1:0.0000028360,GCF_000092345.1_WP_012100495.1:0.0000023482)0/44:0.0000023807,(GCF_000253195.1_WP_003359135.1:0.0000023030,GCF_000022765.1_WP_003359135.1:0.0000021919)90.9/78:0.0056054863)0/16:0.0000022840,(GCF_000019305.1_WP_003405101.1:0.0000023579,(((GCF_000017025.1_WP_011986926.1:0.0000000…
679	+		(AMC_XP_002505427.1:0.1645336672,(ABP_XP_007509711.1:0.3843796711,((((GCF_000010725.1_WP_012975646.1:0.0000020716,GCF_001305595.1_WP_045584641.1:0.0256742491)44.7/40:0.0260530511,GCF_000283655.1_WP_044551675.1:0.0000026235)97/99:0.4743284055,((GCF_000755985.1_WP_010109218.1:0.0000022278,GCF_000959365.1_WP_010119096.1:0.0101616651)98.8/100:0.4690990769,GCF_001718955.1_WP_059558879.1:0.2783250109)8…
680	+		(SVB_CEM39354.1:0.5480903386,SCV_28704:0.4831202218,(((((((GCF_000022045.1_WP_012627601.1:0.5325169439,(((GCF_000006965.1_NP_437174.1:0.1058073274,(GCF_000320385.2_WP_014527313.1:0.0000032735,GCF_000147775.2_WP_014527313.1:0.0000032735)0/95:0.0000024691)57.7/83:0.0042860967,GCF_000346065.1_WP_017276633.1:0.0000034532)98.3/100:0.2363515443,GCF_000176035.2_WP_013894115.1:0.3747092635)96.8/99:0.3096…
681		+	((((GCF_000827125.1_WP_052464692.1:0.36917,(GCF_000012885.1_WP_011341036.1:0.26220,(GCF_001278055.1_WP_053550607.1:0.15095,GCF_001611275.1_WP_066727578.1:0.31925)0.642:0.07717)0.657:0.05275)0.978:0.16510,((GCF_000020385.1_WP_041242940.1:0.28482,(GCF_000016745.1_WP_011940263.1:0.15937,GCF_000015045.1_WP_011737024.1:0.20904)0.949:0.14662)0.940:0.09312,((GCF_000012925.1_WP_004513257.1:0.08953,(GCF_0…
682		+	((GCF_001511755.1_WP_059180974.1:0.04279,GCF_001307155.1_WP_054597035.1:0.04951)0.852:0.01224,((GCF_001612705.1_WP_063029600.1:0.07069,(GCF_000968415.1_WP_046068376.1:0.05379,((((GCF_001708445.1_WP_069076299.1:0.0,GCF_001708465.1_WP_069076299.1:0.0):0.00055,GCF_000508205.1_WP_024075883.1:0.00562)0.870:0.01142,((GCF_001579805.1_WP_061437239.1:0.21793,GCF_001708485.1_WP_034104842.1:0.02403)0.767:0.…
683	+		(SES_14036:0.4594275490,(HEH_XP_005786117.1:0.8697464741,(GCF_000165485.1_WP_002614330.1:0.8116994080,((GCF_000203915.1_WP_011660815.1:0.0000010000,GCF_000959545.1_WP_011660815.1:0.0000010000)71.8/85:0.0485262022,(GCF_000959245.1_WP_042585431.1:0.0086408282,GCF_001718355.1_WP_059632164.1:0.0049949230)0/51:0.0102100800)100/100:1.3832546870)100/100:1.0670803270)62.6/63:0.1780710610,(SPS_XP_00953272…
684	+		(OMO_XP_003709137.1:0.2320456812,OFG_XP_011328699.1:0.4056267162,((((GCF_000021845.1_WP_049832732.1:0.0052915666,(GCF_000022685.1_WP_012752274.1:0.0067627128,(GCF_000083545.1_WP_015821839.1:0.0040326477,GCF_000018845.1_WP_042509145.1:0.0026925256)89.1/79:0.0026722215)0/59:0.0001031844)100/100:0.4170192622,(GCF_000019365.1_WP_012330464.1:0.2585239090,GCF_001548015.1_WP_060848093.1:0.5828112448)100…
685		+	((((GCF_001447155.2_WP_058091642.1:0.12197,(GCF_000015365.1_WP_049756946.1:0.02974,GCF_000284615.1_WP_050999053.1:0.02884)0.605:0.04073)0.909:0.11855,(GCF_000831005.1_WP_041336398.1:0.24021,((GCF_001043175.1_WP_048389193.1:0.03561,GCF_000283275.1_WP_050996752.1:0.00054)1.000:0.42414,((GCF_000166295.1_WP_014578476.1:0.00822,GCF_001266795.1_WP_008173363.1:0.00052)0.970:0.15157,GCF_000830985.1_WP_04…
686	+		(HGT_XP_005823341.1:0.2384670016,((HEH_XP_005757743.1:0.3616156483,((((((((((((((((((((((((((((((((((((GCF_000013185.1_WP_011520539.1:0.1875875448,GCF_001269425.1_WP_053096861.1:0.1343737300)75.9/99:0.0326806939,GCF_000754265.1_WP_038498648.1:0.0462863703)100/99:0.0979081615,GCF_900048035.1_WP_067497777.1:0.0508351737)75.4/73:0.0189240640,(((((((GCF_000331065.1_WP_015344744.1:0.0058907480,GCF_000…
687	+		(OMO_XP_003714303.1:0.4976753542,(OFG_XP_011321757.1:0.1720286767,OPC_XP_018143663.1:0.5122223915)55.7/76:0.0501199798,((ONC_XP_960883.1:0.6258252298,(((((((GCF_000020685.1_WP_012694829.1:0.2513836662,((GCF_000800395.1_WP_039685449.1:0.1920685074,GCF_001644565.1_WP_064015178.1:0.1819463150)87.9/69:0.0749498962,GCF_000252445.1_WP_014684721.1:0.2405070142)84.5/49:0.0709705877)14.9/25:0.0338216309,(…
688	+		(OZT_XP_003852016.1:0.8120068506,OBD_XP_006683502.1:0.4499728655,((GCF_900016155.1_WP_013162023.1:0.0000010011,GCF_000091725.1_WP_013162023.1:0.0000010011)100/100:1.4826208010,((((((((GCF_000017145.1_YP_001314839.1:0.0159296368,((GCF_000006965.1_NP_435459.1:0.0000022152,GCF_000346065.1_WP_010967211.1:0.0000010011)0/50:0.0000020026,GCF_000320385.2_WP_015241886.1:0.0030672721)93/96:0.0119806066)99.…
689	+		(OCS_XP_008315255.1:0.2948214910,(((OCC_XP_018950803.1:0.4015078059,(OIP_XP_017313440.1:0.0000021337,OIP_XP_017313442.1:0.0000021337)100/100:0.2941595998)99.6/92:0.2036534341,(OEL_XP_010862201.1:0.1592857058,OSS_XP_013986145.1:0.0657041298)97.2/100:0.0918130716)99.6/64:0.1219479961,((ONF_XP_015809916.1:0.1089226425,((((((GCF_000504105.1_WP_031505013.1:0.0000021337,GCF_000816145.1_WP_031505013.1:0…
690	+		(SSP_XP_012207142.1:0.2909585077,SPS_XP_009535726.1:0.3200206171,(((((((((((((((GCF_001506165.1_WP_039333616.1:0.0064243915,GCF_000759475.1_WP_038647630.1:0.0330470050)94.9/100:0.0376767945,GCF_000175935.2_WP_013508632.1:0.0686891165)86.9/99:0.0291929375,GCF_000784875.1_WP_039383774.1:0.0542510142)96.5/100:0.0601836083,((GCF_001558735.1_WP_061062154.1:0.0046247681,GCF_000148935.1_WP_013357431.1:0…
691		+	((GCF_000025745.1_WP_000806174.1:0.0,GCF_001280345.1_WP_000806174.1:0.0,GCF_001280405.1_WP_000806174.1:0.0,GCF_000800845.1_WP_000806174.1:0.0,GCF_001280325.1_WP_000806174.1:0.0,GCF_000013265.1_WP_000806174.1:0.0,GCF_000148605.1_WP_000806174.1:0.0,GCF_000014845.1_WP_000806174.1:0.0,GCF_000813165.1_WP_000806174.1:0.0,GCF_001280385.1_WP_000806174.1:0.0):0.00463,GCF_001677475.1_WP_065227904.1:0.00464…
692	+		(OBI_XP_019818723.1:0.0000024764,((((((OAC_XP_003223398.2:0.2854848235,((OCJAP_XP_015705055.1:0.0340715185,OGG_NP_001026604.1:0.0214389114)99.8/100:0.0666837564,OTG_XP_002188791.1:0.1071817924)100/100:0.1412922518)86.5/92:0.0434689512,(((((OCC_XP_018958191.1:0.1483818011,OIP_XP_017307219.1:0.3806502996)99.9/100:0.1392111369,((OCS_XP_008334815.1:0.2441200474,(ONF_XP_015827497.1:0.1582493624,(OOL_X…
693	+		(OFG_XP_011323445.1:0.1698546261,(OAF_XP_746870.1:0.1931790429,((ONC_XP_011394454.1:0.4032482598,OPC_XP_018141928.1:0.5871495993)84.1/71:0.1037595605,((OUM_XP_011389880.1:0.8053090945,((((((GCF_000767605.1_WP_011727588.1:0.0000000000,GCF_000767705.1_WP_011727588.1:0.0000000000):0.0000000000,GCF_000015005.1_YP_885698.1:0.0000000000):0.0000000000,GCF_000283295.1_WP_011727588.1:0.0000000000):0.00000…
694		+	((AMC_XP_002502683.1:0.33833,SES_13407:0.64358)0.907:0.07110,(AVC_12279:0.49653,ACR_XP_001702301.1:0.58380)0.910:0.09624,((GCF_000024805.1_WP_012826302.1:0.62886,GCF_000255295.1_WP_014400731.1:0.58755)1.000:0.65104,(GCF_001189295.1_WP_050432322.1:0.58607,(GCF_000331735.1_WP_052350929.1:0.30242,GCF_000988565.1_WP_046712053.1:0.23956)0.997:0.18612)0.837:0.04296)0.000:0.00054);
695	+		(AAT_NP_174601.2:0.4868374778,(AAC_XP_020086063.1:0.1489920672,(AMA_XP_009420152.1:0.2020501985,(AOS_XP_015627980.1:0.1729451441,(ASB_XP_002458885.1:0.0158735774,(AZM_XP_008644976.1:0.0548574733,AZM_XP_008674723.1:0.0039771124)88.6/96:0.0182962662)99.6/100:0.1423562960)99.9/99:0.1948578188)93.4/69:0.0804145834)34.4/25:0.0218386147,(APV_XP_007152449.1:0.3810022330,(ASM_XP_002977574.1:0.5387188678,…
696	+		(ACS_XP_005652077.1:0.2278320200,((((ABP_XP_007511363.1:0.6374965320,(AMC_XP_002503730.1:0.2422482533,(AOL_XP_001417569.1:0.0600225398,AOT_XP_003078933.1:0.2012248302)96.5/98:0.1983264016)68.1/96:0.0954815885)88/98:0.1555387040,(GCF_000737325.1_WP_053239011.1:0.8445590666,(((((GCF_000316575.1_WP_042341578.1:0.1896464957,GCF_000020025.1_WP_012408211.1:0.1299210498)99.8/100:0.6371184410,(GCF_000175…
697		+	(((((GCF_001294645.1_WP_060710972.1:0.34699,GCF_000993785.2_WP_046723893.1:0.11393)1.000:0.55350,(GCF_000014185.1_WP_011565350.1:0.21285,(GCF_001655245.1_WP_003928147.1:0.35391,(GCF_000230895.2_WP_014212152.1:0.22582,GCF_001695755.1_WP_068917096.1:0.41064)0.657:0.04724)0.910:0.12203)0.992:0.24727)0.890:0.08666,(((((((GCF_000010805.1_WP_012690466.1:0.02900,(GCF_000014565.1_WP_011596101.1:0.01210,(…
698	+		(SPT_XP_002183131.1:0.4616317138,((SES_00473:0.3753823585,SSP_XP_012206879.1:0.5733027190)90.9/97:0.1372544321,((((((((GCF_000005825.2_WP_012958584.1:0.5701627981,GCF_000011145.1_WP_010897898.1:0.4035507037)95.2/96:0.1725978567,(((GCF_000015745.1_WP_008879748.1:0.1365040587,(((((GCF_001687565.1_WP_006830288.1:0.0777431769,(GCF_001687665.1_WP_065527019.1:0.0376808763,GCF_001687585.1_WP_008496729.1…
699		+	((((((((GCF_000025025.1_WP_049765561.1:0.00546,(GCF_000499365.1_WP_048894026.1:0.00055,(GCF_000830925.1_WP_046961566.1:0.0,GCF_001010485.1_WP_046961566.1:0.0):0.00276)0.787:0.00276)0.830:0.01750,((GCF_000011905.1_WP_010937101.1:0.00301,GCF_000830905.1_WP_052470962.1:0.00055)0.892:0.01076,(GCF_000341655.1_WP_041228889.1:0.00560,(((GCF_000009025.1_WP_011309774.1:0.0,GCF_000025585.1_WP_011309774.1:0…
700	+		(OCV_XP_022291534.1:0.6966755698,OAQ_XP_019854943.1:0.6838546520,((((GCF_001281385.1_WP_053820107.1:0.6858295162,GCF_000737325.1_WP_053237726.1:0.5502984193)99.4/100:0.6816095769,((((GCF_000576555.1_WP_044001169.1:0.9262905520,((GCF_000092105.1_WP_013111621.1:0.3267875102,(((((GCF_001302585.1_WP_054296323.1:0.4354125661,(((((GCF_000732925.1_WP_038507403.1:0.0122993251,GCF_000400635.2_WP_016330628…
701	+		(AAT_NP_187703.1:0.0000023771,((AAC_XP_020087572.1:0.2700294126,((((AMA_XP_009387724.1:0.1519257380,AMA_XP_009414261.1:0.1454520324)0/59:0.0000023061,AMA_XP_009391683.1:0.1836985783)33.2/62:0.0446695362,AMA_XP_009392732.1:0.3842583546)95.3/98:0.1173423252,(AOS_XP_015640127.1:0.1163164237,((ASB_XP_002439542.1:0.0307034718,AZM_NP_001105742.1:0.0921887067)76/100:0.0099010324,AZM_NP_001131995.1:0.028…
702	+		(OXL_XP_018080513.1:0.0605759269,OSS_XP_013992033.1:0.1821574874,(((((((((((((((((((((GCF_001272875.1_WP_010874373.1:0.0000000000,GCF_000319655.2_WP_010874373.1:0.0000000000):0.0000000000,GCF_001272735.1_WP_010874373.1:0.0000000000):0.0000000000,GCF_001272855.1_WP_010874373.1:0.0000000000):0.0000000000,GCF_000143945.1_WP_010874373.1:0.0000000000):0.0000000000,GCF_001272915.1_WP_010874373.1:0.0000…
703		+	(GCF_001593785.1_WP_029973099.1:0.00054,((GCF_000262385.1_WP_014417494.1:0.0,GCF_000827045.1_WP_014417494.1:0.0,GCF_000284395.1_WP_014417494.1:0.0):0.00409,((GCF_000769555.1_WP_021494054.1:0.0,GCF_000493375.1_WP_021494054.1:0.0):0.00465,(((GCF_001723585.1_WP_069473345.1:0.00055,((GCF_000508265.1_WP_024085175.1:0.0,GCF_000833005.1_WP_024085175.1:0.0,GCF_000973485.1_WP_024085175.1:0.0,GCF_001483885…
704	+		(OBM_15278:0.1762771311,((((OBC_08065:0.2934685436,ORD_EIE78649.1:0.4488234229)23/55:0.0517155372,(OHV_06071:0.3374552376,OSV_00388:0.2597558836)92.9/62:0.1183241680)86.4/64:0.0657764250,OUR_04410:0.2942208942)79.3/88:0.0976003101,(((((GCF_000010045.1_WP_041272775.1:0.0143028870,GCF_000021925.1_WP_015945423.1:0.0000021441)100/100:0.7614698533,((GCF_000191905.1_WP_010966299.1:0.0000000000,GCF_0000…
705	+		(OLP_06100:0.2032285058,(OCR_PIA19100.1:0.5051894289,OMP_01835:0.1446286999)55.2/58:0.0650258089,(OCCN_KXN72402.1:0.6713957258,((((GCF_000196175.1_WP_011164502.1:0.0000027275,GCF_000691605.1_WP_011164502.1:0.0000027275)79.2/85:0.0279369613,GCF_000317895.1_WP_015091147.1:0.0103205818)98.7/100:0.4016576982,GCF_000525675.1_WP_025308175.1:0.5417286757)98.1/98:0.4769725770,GCF_000210915.2_WP_044557216…
706	+		(AAT_NP_193087.1:0.2025297010,((AAC_XP_020082635.1:0.1287531160,(AMA_XP_009384059.1:0.0358895951,AMA_XP_009411384.1:0.0623169639)97.5/97:0.0536373254)48.6/70:0.0630132759,(AOS_XP_015636241.1:0.0516950130,((ASB_XP_021319115.1:0.0269590661,ASB_XP_021319116.1:0.0057070485)93.9/99:0.0224351819,AZM_NP_001140828.1:0.0327443419)97/99:0.0466328044)99.6/100:0.1324430144)99.6/98:0.1144010646,((AAT_NP_17665…
707	+		(OGP_KXS09243.1:0.6248452344,OPC_XP_018136961.1:0.7222577735,(((((((((((GCF_000742955.1_WP_012091469.1:0.0000024575,GCF_000017405.1_WP_012091469.1:0.0000024575)95.3/96:0.1002665261,GCF_001652485.1_WP_007876312.1:0.3040246766)84.6/63:0.0743279232,GCF_900000005.1_WP_059244613.1:0.0070571175)83.8/58:0.0164189727,(GCF_000740355.1_WP_004684808.1:0.0000024575,GCF_001715485.1_WP_004684808.1:0.0000024575…
708	+		(HEH_XP_005770774.1:0.6995354035,AMC_XP_002503480.1:1.0641341539,((((((GCF_000819565.1_WP_043870325.1:0.8486525827,GCF_000010525.1_WP_012171727.1:0.3323245911)99.9/100:0.3602151823,((GCF_001402915.1_WP_055045661.1:2.1359813521,(((((((((((((GCF_000010105.1_WP_003946033.1:0.0000000000,GCF_000975175.1_WP_003946033.1:0.0000000000):0.0000020425,GCF_000696675.2_WP_003946033.1:0.0000020425)0/53:0.000002…
709	+		(ELI_XP_001468179.1:0.0000026218,ELD_XP_003863925.1:0.0000026218,(ELP_XP_010702194.1:0.1054104455,((ETBB_XP_823366.1:0.0041596737,ETBG_XP_011778563.1:0.0044752052)100/100:0.6350071555,(((((((((((((((((GCF_000340825.1_WP_015238400.1:0.0000026218,GCF_000319225.1_WP_015238400.1:0.0000026218)100/100:0.2045977304,(((GCF_000340925.1_WP_015238148.1:0.0000026218,GCF_000319245.1_WP_015238148.1:0.000002621…
710	+		(MPP_XP_020429788.1:0.2339888002,MDD_XP_002649114.1:0.2686385131,((((((((OBC_03353:0.2567571573,(ORD_EIE81401.1:0.4248538772,ORD_EIE90394.1:0.1427491998)89.5/100:0.0619182086)97.4/100:0.0978928571,OSV_06744:0.1518079286)83.6/99:0.0759226283,OHV_01139:0.3041528419)96.5/100:0.0869296686,OLC_CDH58101.1:0.4738722544)99.2/100:0.1551014890,OUR_05595:0.2998426065)100/100:0.2961543225,(((((OAF_XP_747724.…
711	+		(OHP_03322:0.4737348875,OBD_XP_006675027.1:0.3136683450,(SPB_06843:0.5426064280,((GCF_000253335.1_WP_013991151.1:0.0051322469,(((GCF_000253315.1_WP_002891779.1:0.0000000000,GCF_000448685.2_WP_002891779.1:0.0000000000):0.0000000000,GCF_001543085.1_WP_002891779.1:0.0000000000):0.0000010000,GCF_000785515.1_WP_002891779.1:0.0000010000)58.1/59:0.0038213888)86.9/92:0.1780939882,GCF_001598035.1_WP_06271…
712	+		(SSP_XP_012196610.1:0.5408763368,SPS_XP_009535939.1:0.3659681651,((((((((((((((GCF_000981545.1_WP_046477332.1:0.0000021306,GCF_000981565.1_WP_046477332.1:0.0000021306)100/100:0.2762766371,GCF_001281465.1_WP_053823810.1:0.2353975296)85.9/99:0.0568086306,(GCF_000255295.1_WP_014397020.1:0.1559619377,GCF_000463015.1_WP_021008756.1:0.2310434263)94/99:0.0646500649)87.5/98:0.0267951851,(GCF_001189295.1_…
713	+		(OBM_15077:0.6953308432,((((OBC_12573:0.4019440231,(OBC_16094:0.1000998363,ORD_EIE90531.1:0.1031617033)96/100:0.0589511225)79.3/35:0.0454527191,(OHV_03754:0.1633545961,(OLC_CDH51437.1:0.1565467007,OSV_04073:0.2273146271)78.5/90:0.0626650804)28.2/38:0.0147100025)97.1/41:0.1267854676,OUR_06247:0.3626375720)99.9/100:0.3885957580,OMV_KFH65640.1:0.6815573337)28/92:0.1990941039,((((((((((((((GCF_000755…
714	+		(OGP_KXS09480.1:0.7178907122,(OBM_13284:0.7189494415,((((((((((GCF_000236215.2_WP_006494926.1:0.0000024925,GCF_001718895.1_WP_060265986.1:0.0048866741)44/67:0.0024545838,((GCF_001484665.1_WP_058903083.1:0.0024533836,(GCF_001606135.1_WP_062885506.1:0.0000028524,GCF_001606115.1_WP_062885506.1:0.0000028524)0/58:0.0000021999)71.8/97:0.0024570643,GCF_000755805.1_WP_034202384.1:0.0073696339)0/61:0.0000…
715	+		(OBI_XP_019838102.1:0.0235963821,((((OCJ_XP_003732943.1:0.1278920530,(((OGGG_XP_004058580.1:0.0121397358,(OHS_NP_001132.2:0.0060743305,OPP_XP_003818095.1:0.0084281557)3.8/58:0.0020762970)97.1/99:0.0114981197,OPA_XP_002827038.1:0.0111325803)91.2/100:0.0094667418,OMM_XP_001111890.1:0.0378628469)99.1/100:0.0341219518)99.6/100:0.0528184671,((OCL_XP_546603.1:0.0947778110,OFC_XP_023099687.1:0.134878132…
716		+	(((((GCF_001021385.1_WP_047332881.1:0.04476,(((GCF_001632805.1_WP_046255368.1:0.00055,GCF_001611855.1_WP_064410069.1:0.00605)0.965:0.02025,((GCF_001605725.1_WP_043078188.1:0.0,GCF_001677135.1_WP_043078188.1:0.0):0.01349,((GCF_001610675.1_WP_032670369.1:0.0,GCF_001677215.1_WP_032670369.1:0.0,GCF_000497265.2_WP_032670369.1:0.0,GCF_001677095.1_WP_032670369.1:0.0,GCF_001606235.1_WP_032670369.1:0.0):0…
717		+	(((GCF_000010385.1_WP_001358360.1:0.00625,((GCF_000512125.1_WP_001340699.1:0.0,GCF_001549955.1_WP_001340699.1:0.0):0.00053,(GCF_000648515.1_WP_006686300.1:0.00667,((GCF_001022155.1_WP_003839477.1:0.0,GCF_001718055.1_WP_003839477.1:0.0,GCF_001022275.1_WP_003839477.1:0.0,GCF_001702455.1_WP_003839477.1:0.0,GCF_001559235.1_WP_003839477.1:0.0):0.00055,GCF_001281005.1_WP_020996267.1:0.00667)0.763:0.006…
718		+	(GCF_001013905.1_WP_029384693.1:0.73582,(GCF_001682195.1_WP_066208568.1:0.30964,((((GCF_001644565.1_WP_064013865.1:0.27882,(GCF_000196275.1_WP_011529541.1:0.18775,((GCF_000020685.1_WP_012692244.1:0.17762,((GCF_001507665.1_WP_062157279.1:0.02064,GCF_001007995.1_WP_046844114.1:0.01001)0.977:0.07984,((GCF_000008565.1_NP_293890.1:0.0,GCF_001638825.1_WP_010886812.1:0.0):0.07129,GCF_000252445.1_WP_0438…
719	+		(ONC_XP_964407.3:0.2198121691,OMO_XP_003718526.1:0.2265802665,((OPC_XP_018148527.1:0.3683693800,(OZT_XP_003855141.1:0.6938270027,((((((GCF_001660485.1_WP_067879276.1:0.2082349796,GCF_001542775.1_WP_067231595.1:0.2631775013)100/100:0.2983149273,(((((GCF_000695235.1_WP_051661552.1:0.0092919458,GCF_000963515.1_WP_020930419.1:0.0015255960)99.5/100:0.0480721058,(GCF_001704275.1_WP_067355568.1:0.032040…
720	+		(HEH_XP_005783236.1:0.0000023338,(((((((((((OAC_XP_008118896.1:0.5421629896,((OCJAP_XP_015708115.1:0.0678005101,OGG_XP_015136505.1:0.0304712257)96.3/100:0.3041478384,OTG_XP_002187818.1:0.2494675611)91.4/100:0.3079651785)90.6/97:0.2098928315,(((OBI_XP_019831373.1:0.0094857366,OOA_XP_004016761.2:0.1459801217)96.8/100:0.1190380922,((((OCJ_XP_002754867.2:0.1440974205,((((OGGG_XP_004051886.2:0.0118367…
721		+	((GCF_001549695.1_WP_060911106.1:0.00241,(GCF_000011365.1_NP_769587.1:0.00240,GCF_001642675.1_WP_038965763.1:0.00055)0.794:0.00242)0.790:0.00238,(GCF_900011245.1_WP_063993151.1:0.00477,GCF_000284275.1_WP_015687536.1:0.00962)0.938:0.00725,((GCF_001693385.1_WP_065730682.1:0.03753,((((((GCF_000013325.1_WP_011443944.1:0.09580,(GCF_001559015.1_WP_067187146.1:0.02797,(GCF_001610975.1_WP_062901004.1:0.0…
722	+		(OFG_XP_011317534.1:0.2215426274,(OAF_XP_746467.1:0.1846616012,(OTT_XP_003659729.1:0.4000818510,(OZT_XP_003849241.1:0.2718339999,((GCF_001191005.1_WP_050408196.1:0.4940759154,((((((GCF_001294605.1_WP_062398325.1:0.0446447570,GCF_001294645.1_WP_060714244.1:0.0342886480)96.2/100:0.0896436875,((GCF_001420995.1_WP_060574656.1:0.0000000000,GCF_001420975.1_WP_060574656.1:0.0000000000):0.0000026194,GCF_…
723	+		(OCNNB_XP_778018.1:0.0566026746,OCNG_XP_012046476.1:0.0326242686,((OFG_XP_011320809.1:0.1097846259,OMO_XP_003715617.1:0.2524206511)99.8/100:0.3567313186,((((((GCF_000006725.1_WP_038200661.1:0.2350332741,(GCF_001307275.1_WP_060743256.1:0.0066929683,GCF_000194805.1_WP_049798058.1:0.0036988999)100/100:0.3366220992)88.7/95:0.1168874227,(((((((((((((((((((((((((((((((((GCF_000281435.2_WP_004152916.1:0…
724	+		(AAT_NP_173321.4:0.3318138573,(((AAC_XP_020087620.1:0.2263564267,(AOS_XP_015611860.1:0.1166701534,(ASB_XP_021308739.1:0.0216150734,(AZM_NP_001143210.2:0.0000021420,AZM_XP_020395979.1:0.0383792986)99.6/100:0.0423762868)99.1/100:0.0689406815)100/100:0.2466213369)93.8/100:0.1153198118,AMA_XP_009394097.1:0.2506346507)99.9/100:0.2941215835,APV_XP_007134011.1:0.4055425833)87/100:0.1400312050,((((((((((…
725	+		(AAT_NP_849984.1:0.3034595258,((AAC_XP_020108983.1:0.1467780996,(AMA_XP_009394579.1:0.1373995761,AMA_XP_009396234.1:0.1228970810)100/100:0.1987101301)93/98:0.0769942016,((((ACS_XP_005644040.1:0.8697847391,((GCF_000021945.1_WP_012615698.1:0.2828405086,(GCF_000018865.1_YP_001637001.1:0.0000029428,GCF_000022185.1_WP_012259265.1:0.0000029555)92.1/100:0.2740181738)100/100:2.0934798170,((((((((((((((((…
726	+		(OFG_XP_011316416.1:0.2676340536,((OAF_XP_754762.1:0.6900442597,(OZT_XP_003853150.1:0.3681415267,(((((GCF_000498675.1_WP_023599339.1:0.0220448593,GCF_000091405.1_WP_012845783.1:0.0097869617)76.3/79:0.0023148436,(GCF_000008065.1_WP_011161647.1:0.0194856657,GCF_001714745.1_WP_069168963.1:0.0073257849)75.9/70:0.0022883349)0/45:0.0000022649,GCF_000204985.1_WP_014567208.1:0.0096286520)85.6/88:0.024924…
727	+		(AAT_NP_849493.1:0.4503553846,((AAC_XP_020110091.1:0.2960257912,(AOS_XP_015633717.1:0.1503654760,(ASB_XP_002447605.1:0.0235006913,AZM_NP_001146996.2:0.1083897738)99/100:0.1548112782)99.9/100:0.2741840962)48.2/95:0.0627497598,AMA_XP_009415847.1:0.3329971306)88.7/98:0.1165794583,(((APP_XP_001756478.1:0.9340525803,ASM_XP_002987184.1:0.8789502006)31/96:0.1128526101,(((((((((GCF_000024005.1_WP_0127914…
728		+	(((GCF_000812185.1_WP_048106269.1:0.27721,(GCF_000956175.1_WP_048116823.1:0.02795,GCF_000299395.1_WP_014966042.1:0.02996)0.922:0.08004)1.000:0.88121,(((GCF_000955905.1_WP_048188791.1:0.72303,((((((GCF_000830925.1_WP_041331104.1:0.0,GCF_001010485.1_WP_041331104.1:0.0):0.00315,(((GCF_000011905.1_WP_010936818.1:0.0,GCF_000830905.1_WP_010936818.1:0.0):0.00052,((GCF_001547795.1_WP_015407111.1:0.0,GCF_…
729	+		(OSP_NP_595412.1:0.7101854266,OPC_XP_018144564.1:1.2239878039,((GCF_000237205.1_WP_013942553.1:1.4261217912,(((((((GCF_001579805.1_WP_061436315.1:0.0181772974,((GCF_000009225.2_WP_012723685.1:0.0213892021,GCF_001708485.1_WP_069023132.1:0.0440292193)29.1/89:0.0125730450,((GCF_000963495.1_WP_010211104.1:0.0000023555,GCF_000934565.1_WP_044287004.1:0.0035460354)100/100:0.0678154740,GCF_001186335.1_WP…
730	+		(OCC_XP_018951776.1:0.2539070069,(((((((((((OBI_XP_019828044.1:0.0799596206,OOA_XP_004014656.1:0.0592337815)99.7/100:0.1332634924,(OCL_XP_534440.1:0.0756337529,(OFC_XP_003983471.1:0.0000024752,OFC_XP_019681995.1:0.0000029621)99.1/100:0.0827683687)46/82:0.0218638182)61.9/75:0.0181309809,((OCJ_XP_002747645.1:0.0928042860,(((OGGG_XP_004062329.1:0.0000029621,((OMM_NP_001253017.1:0.0000027797,OMM_XP_0…
731		+	(GCF_001187785.1_WP_049725003.1:0.60540,((GCF_000012525.1_WP_011243836.1:0.0,GCF_000010065.1_WP_011243836.1:0.0,GCF_000817325.1_WP_011243836.1:0.0):0.42123,((GCF_000015585.1_WP_011813719.1:0.39202,(((((((AAT_NP_193808.2:0.16881,((AAC_XP_020092796.1:0.10027,(AOS_XP_015618874.1:0.07757,(ASB_XP_002443521.1:0.01803,AZM_NP_001150084.1:0.04137)0.983:0.06130)1.000:0.11970)0.588:0.06330,((AMA_XP_00941901…
732	+		(AOL_XP_001415457.1:0.1418681000,(AMC_XP_002500985.1:0.6878225329,AOT_XP_022838186.1:0.3146999130)79/38:0.1072810262,((((GCF_001682335.1_WP_014613467.1:0.0000027291,GCF_000189495.1_WP_014613467.1:0.0000027291)0/39:0.0000021644,GCF_001682435.2_WP_037542636.1:0.0317978298)90.7/90:0.2766172596,GCF_000819525.1_WP_052437184.1:1.2487661967)84.1/83:0.2629188360,GCF_001263175.1_WP_050725219.1:1.072521314…
733	+		(ACV_XP_005847403.1:0.2525093424,(ACS_XP_005646623.1:0.3311444862,AVC_10442:0.3287413152)18.5/50:0.0763295858,((AMC_XP_002508768.1:0.4341339806,APP_XP_001775937.1:0.3435455175)89.7/80:0.1047293220,(SVB_CEM08579.1:0.5797985777,((((GCF_001267885.1_WP_053129644.1:0.0030564625,GCF_001632865.1_WP_063481859.1:0.0030517185)99.5/99:0.0834946218,(GCF_000203835.1_NP_626424.1:0.0528173476,GCF_000772045.1_WP…
734	+		(SPS_XP_009538858.1:0.2375859496,(SPB_07316:0.6368023721,(((GCF_000018285.1_WP_012153657.1:0.1559709960,GCF_000019525.1_WP_012325603.1:0.1226407776)98.7/98:0.2442297304,GCF_000026085.1_WP_011328164.1:0.4091048322)100/100:0.5092038120,(GCF_000226315.1_WP_014101756.1:0.0454039418,GCF_000348745.1_WP_015466582.1:0.0160431995)100/100:0.6143891098)100/100:0.6322202111)99.3/99:0.2835712080,SSP_XP_012201…
735	+		(STG_XP_018635016.1:0.1612276856,SNC_XP_003886090.1:0.0476201770,(GCF_000009905.1_WP_011195165.1:1.1665419097,(((GCF_000196175.1_WP_011163923.1:0.0000010000,GCF_000691605.1_WP_011163923.1:0.0000010000)73.4/73:0.0126870986,GCF_000317895.1_WP_015090573.1:0.0284201798)86.4/92:0.1727484946,GCF_000525675.1_WP_025307719.1:0.5016006677)99.4/100:0.4865943716)100/100:0.7518767458);
736	+		(OBI_XP_019843430.1:0.0134094819,(((((((((OAC_XP_008120060.1:0.6958709704,((OCJAP_XP_015732374.1:0.0937382344,OGG_XP_414883.3:0.0207835275)94.9/100:0.0854509123,OTG_XP_002198077.2:0.1996060566)99.7/100:0.2380377212)6.8/57:0.0577839455,OXL_XP_018091841.1:0.5325607786)39.1/64:0.1041404142,((((OAQ_XP_019853293.1:0.7958253544,OTA_XP_002109881.1:0.7567177749)69/87:0.1791934361,OCV_XP_022338439.1:0.913…
737	+		(ACM_XP_005537926.1:0.9358202913,(ACC_XP_005714384.1:0.7727285973,(((AMA_XP_009384620.1:0.2631662753,((AAC_XP_020084665.1:0.0076228834,AAC_XP_020084666.1:0.0005528125)100/100:0.1983629904,(AOS_XP_015635975.1:0.0954739295,((ASB_XP_021318963.1:0.0000020307,ASB_XP_021318964.1:0.0000023716)97.1/100:0.0319503557,AZM_NP_001143193.1:0.0652663760)100/100:0.1604237102)100/100:0.3467170765)71.7/90:0.087843…
738	+		(SSP_XP_012197154.1:0.2199248249,SPS_XP_009537304.1:0.7410282646,((((((((((GCF_000277065.1_WP_010948596.1:0.0000000000,GCF_900092465.1_WP_010948596.1:0.0000000000):0.0000000000,GCF_000239175.1_WP_010948596.1:0.0000000000):0.0000000000,GCF_000277025.1_WP_010948596.1:0.0000000000):0.0000010000,GCF_000008485.1_YP_096904.1:0.0000010000)54.5/62:0.0014084395,(((GCF_001652645.1_WP_027224503.1:0.00000000…
739	+		(OBM_13014:0.0437814887,(((((MAC_XP_004338812.1:0.9749587368,((SPB_04199:1.0882371179,SSP_XP_012200529.1:0.8006330220)35.8/97:0.1351901171,(((((((((((GCF_000280925.3_WP_044889088.1:0.1170352769,(GCF_000219105.1_WP_050989241.1:0.1008946854,GCF_000012685.1_WP_011554347.1:0.0679079366)52.2/99:0.0236153817)97.8/99:0.1382445656,(GCF_000988565.1_WP_046714511.1:0.0867762946,GCF_000331735.1_WP_015350400.…
740	+		(AAT_NP_192237.1:0.2628697699,((AAC_XP_020095555.1:0.1318806690,(AOS_XP_015647138.1:0.0506122077,(ASB_XP_002441121.1:0.0214158984,AZM_NP_001141265.1:0.0278081714)99.1/100:0.0877072559)93.9/99:0.0625726805)96.7/100:0.0873526349,(((((((((ABP_XP_007508960.1:0.2855282947,(AOL_XP_001416036.1:0.1504934414,AOT_XP_022838387.1:0.0423851633)60.5/97:0.0838898070)91/99:0.0948110034,AMC_XP_002506920.1:0.14723…
741	+		(AAT_NP_051084.1:0.0219072031,(AAC_YP_009116368.1:0.0060381850,(AOS_NP_039411.1:0.0183833645,(ASB_YP_899433.1:0.0000024416,AZM_NP_043049.1:0.0000027283)77.2/100:0.0024790805)91.1/100:0.0121608760)89.3/100:0.0126258983,(((((ABP_YP_009056904.1:0.0388595379,AOT_YP_717207.1:0.0117825335)83.4/100:0.0154102015,AMC_YP_002808602.2:0.0174922263)99.3/100:0.0698038602,ACR_NP_958388.1:0.1467213712)87.2/99:0.…
742	+		(AGS_XP_005705552.1:0.7991620665,(ACV_XP_005850495.1:1.0255885847,(((((ELD_XP_003857819.1:0.0022830816,ELI_XP_001462618.1:0.0026232009)93.3/100:0.0794873737,ELP_XP_010696648.1:0.0461846421)100/100:1.1137224870,(SBH_XP_012896338.1:0.0048259558,SBH_XP_012899300.1:0.0000023827)100/100:1.0106609440)90.9/84:0.1614254219,((((ENG_XP_002681355.1:1.0380895996,SOT_20596:1.2075499162)45.4/89:0.0721128877,SB…
743	+		(AVC_12283:0.0275298436,ACR_XP_001700111.1:0.2538583323,((HGT_XP_005825254.1:0.3756229181,((GCF_000023105.1_WP_012725371.1:1.9316861574,GCF_000196275.1_WP_011526076.1:1.7148467410)97.8/99:0.9404895776,((((GCF_000250655.1_WP_014371523.1:0.0094353764,GCF_000218915.1_WP_013917666.1:0.0159922492)88.4/100:0.0063459123,GCF_000258535.2_WP_014652246.1:0.0000020685)100/100:1.1903049230,GCF_001644605.1_WP_…
744	+		(OECA_XP_014585715.1:0.1647548813,(((OAC_XP_016851675.1:1.2517387020,(OIP_XP_017345323.1:0.5717870673,(((((((((((((GCF_001664345.1_WP_064808243.1:0.0000000000,GCF_001664465.1_WP_064808243.1:0.0000000000):0.0000000000,GCF_001664325.1_WP_064808243.1:0.0000000000):0.0000000000,GCF_001664085.1_WP_064808243.1:0.0000000000):0.0000000000,GCF_001664145.1_WP_064808243.1:0.0000000000):0.0000000000,GCF_0016…
745	+		(OCNG_XP_012052821.1:0.0213889986,(OCG_XP_003196625.1:0.0209261676,((OUM_XP_011389779.1:0.6613484030,((((((((GCF_001618845.1_WP_063172689.1:0.0027837331,GCF_000185905.1_YP_004141871.1:0.0000022356)92.2/96:0.0082827034,GCF_001618825.1_WP_063170299.1:0.0029518172)81.4/88:0.0194615025,((GCF_000176035.2_WP_013894189.1:0.0166291110,GCF_001676765.1_WP_027047130.1:0.0425005962)99.2/95:0.0435608643,GCF_0…
746		+	(GCF_000015045.1_WP_011734133.1:0.39695,(((GCF_000020385.1_WP_041243197.1:0.43334,((GCF_000626635.1_WP_038562860.1:0.83039,(GCF_000147075.1_WP_013314185.1:0.12473,GCF_000184345.1_WP_014625135.1:0.00681)0.982:0.41352)0.874:0.18351,(((GCF_000020485.1_WP_012636057.1:0.44188,((((GCF_000789335.1_WP_008195658.1:0.03379,(GCF_000789375.1_WP_012311288.1:0.0,GCF_000019625.1_WP_012311288.1:0.0):0.00055)0.87…
747		+	((GCF_000226565.1_WP_014109817.1:0.25996,(GCF_000153405.2_WP_015465663.1:0.36789,GCF_000015285.1_WP_011769156.1:0.18265)0.983:0.28986)0.969:0.20999,((GCF_000015245.1_WP_011760654.1:0.22746,(((GCF_000018025.1_WP_012143767.1:0.07847,(GCF_000019525.1_WP_012326219.1:0.09286,GCF_000016065.1_WP_011866680.1:0.31158)0.822:0.04511)0.732:0.01490,(GCF_000091325.1_WP_013052608.1:0.08258,(GCF_000014885.1_WP_0…
748	+		(OFG_XP_011323630.1:0.1006277367,(((OAF_XP_753809.1:0.2994820529,(OSPU_XP_016605756.1:0.3742503572,(OZT_XP_003853833.1:0.6439420746,((((((((((GCF_000390085.1_WP_003872851.1:0.0000000000,GCF_000835225.1_WP_003872851.1:0.0000000000):0.0000000000,GCF_001653355.1_WP_003872851.1:0.0000000000):0.0000000000,GCF_000007865.1_WP_003872851.1:0.0000000000):0.0000023199,GCF_000835265.1_WP_003872851.1:0.000002…
749	+		(MPP_XP_020428329.1:0.3246222588,MDD_XP_642437.1:0.1000871546,((((((((GCF_000007685.1_WP_000013893.1:0.0000000000,GCF_000231175.1_WP_000013893.1:0.0000000000):0.0000000000,GCF_000941035.1_WP_000013893.1:0.0000000000):0.0000010000,GCF_000092565.1_NP_713745.1:0.0000010000)0/46:0.0000020487,(GCF_001047635.1_WP_000013897.1:0.0000010000,GCF_001047655.1_WP_000013897.1:0.0000010000)92.1/92:0.0040025029)…
750	+		(APP_XP_001773964.1:1.3057109590,(SES_16297:1.0146663237,(SPT_XP_002181027.1:0.5280851541,STPS_XP_002289012.1:0.6724802039)100/100:0.7295753053)99.6/100:0.3450565784,((((((((((((((((((((GCF_000024165.1_WP_015766053.1:0.4364745711,GCF_000828635.1_WP_041102416.1:0.5489027397)85.8/98:0.0653598687,(((((((((GCF_001664445.1_WP_064825298.1:0.0000000000,GCF_001664405.1_WP_064825298.1:0.0000000000):0.0000…
751	+		(AMA_XP_009389154.1:0.0000026849,(AAC_XP_020100435.1:0.2571852430,((ASB_XP_021313615.1:0.0072311196,AZM_XP_008675310.1:0.1233070738)97/100:0.4076004548,((((((((((((GCF_001267925.1_WP_053196617.1:0.1800800602,(GCF_001483945.1_WP_017452971.1:0.0000025420,((GCF_001040945.1_WP_013235248.1:0.0000000000,GCF_000143225.1_WP_013235248.1:0.0000000000):0.0000029828,GCF_001721865.1_WP_013235248.1:0.000002982…
752	+		(AAT_NP_974675.1:0.0000022526,(((((AAC_XP_020090348.1:0.0000029738,AAC_XP_020090350.1:0.0000027022)100/100:0.2173253432,(AOS_XP_015650064.1:0.0889835058,(ASB_XP_021319958.1:0.0259381778,AZM_XP_008677499.1:0.0472984681)100/100:0.1245076476)100/100:0.2773008764)94.4/98:0.1069751578,AMA_XP_009409273.1:0.2378580234)97.1/100:0.1103930460,(((((ABP_XP_007509526.1:0.7292631156,(AOL_XP_001420345.1:0.09033…
753	+		(AAT_NP_200824.1:0.2368692864,(((AAC_XP_020107465.1:0.1197709983,(AMA_XP_009379936.1:0.0959758206,AMA_XP_009404266.1:0.0622855283)99.8/100:0.1110521480)91.7/100:0.0485769039,(AOS_XP_015618089.1:0.0655716495,((ASB_XP_002458215.1:0.0000022387,ASB_XP_021312467.1:0.0000023703)98.3/100:0.0292632277,AZM_XP_008673044.1:0.0313185087)89.7/100:0.0331084723)100/100:0.1155608991)96.3/100:0.0885487319,((((ABP…
754	+		(OLP_07852:0.0967714950,(OCR_PIA14236.1:0.3282140826,(((((GCF_001442815.1_WP_060550717.1:0.1590325626,GCF_001028645.1_WP_047796057.1:0.0308633390)93.1/96:0.4841356601,GCF_000253295.1_WP_013947647.1:1.4988813475)31.2/75:0.2050267361,GCF_001274875.1_WP_053391425.1:1.3364654245)79.2/67:0.3041222617,((((((GCF_000931625.1_WP_042599565.1:0.0068148402,GCF_000200475.1_WP_005668705.1:0.0000022265)85.2/87:…
755	+		(OCI_XP_002131674.1:0.3814585492,(OAQ_XP_003385392.2:0.4297150000,OCV_XP_022326631.1:0.3304188799)95.9/97:0.1604618108,((((((((GCF_000310105.2_WP_007378079.1:0.1436651483,(GCF_000212335.1_WP_013753893.1:0.0340056348,GCF_000014225.1_WP_011574774.1:0.0271474324)99.6/100:0.1082823482)92.2/91:0.0820185696,GCF_000013665.1_WP_011467741.1:0.1650260436)55/73:0.0913455824,(((((GCF_001562125.1_WP_057794032…
756	+		(AAT_NP_564570.1:0.2422520896,((AAC_XP_020100254.1:0.1818881871,((((((((ACR_XP_001701437.1:0.0497873109,(AVC_07945:0.0000025308,AVC_12552:0.0075234044)100/100:0.2553480468)100/100:0.4856988394,ACS_XP_005652135.1:0.3794930709)84.7/95:0.1224690328,ACV_XP_005851414.1:0.3905990900)96.8/98:0.1667325816,((AMC_XP_002506023.1:0.5249435969,(AOL_XP_001419501.1:0.1256808765,AOT_XP_003081093.1:0.1733007318)1…
757	+		(OMP_01029:0.3542631295,OLP_04815:0.2593222962,((GCF_000007705.1_WP_011136453.1:0.2259897533,(GCF_001653935.1_WP_021195076.1:0.0125200821,GCF_001663855.1_WP_064802329.1:0.0054913572)99.9/100:0.2049026976)100/100:0.3303906317,(GCF_000786695.1_WP_038489134.1:0.0943351514,(GCF_001584185.1_WP_061940592.1:0.0023702563,GCF_001584225.1_WP_062115629.1:0.0000018308)83.3/85:0.0326360834)100/100:0.345771354…
758	+		(APV_XP_007147004.1:0.2922215897,AAT_NP_187211.1:0.3488240163,(GCF_000731315.1_WP_041364901.1:0.0538179484,(((GCF_000220945.1_WP_013225380.1:0.0000000000,GCF_000282715.1_WP_013225380.1:0.0000000000):0.0000000000,GCF_000454025.1_WP_013225380.1:0.0000000000):0.0000010000,GCF_000196835.1_YP_003765710.1:0.0000010000)97.8/99:0.3744800821)100/100:1.7099603210);
759	+		(APPU_05725:0.5517312076,ACC_XP_005711068.1:0.7654269101,(((((GCF_000221045.1_WP_014005997.1:0.0067277495,GCF_001584145.1_WP_061540026.1:0.0101776277)95.8/100:0.0375055018,((GCF_001584185.1_WP_061940457.1:0.0073618075,GCF_001584225.1_WP_062115773.1:0.0063859302)99.9/100:0.0679529025,GCF_000786695.1_WP_038496110.1:0.0439088144)98.1/100:0.0637871903)99.9/100:0.1442392018,(((GCF_000013625.1_WP_01207…
760	+		(SSP_XP_012200879.1:0.2502607022,((HEH_XP_005783817.1:0.3575637408,(STPS_XP_002287991.1:0.3017619368,SPT_XP_002180709.1:0.1946836085)100/100:0.4096477269)86.8/76:0.1464920236,(GCF_000507245.1_WP_053335708.1:0.8273541396,(((GCF_000013385.1_WP_011420213.1:0.0148545243,GCF_000020805.1_WP_012525273.1:0.0098781107)96.1/98:0.0199763368,GCF_000022145.1_WP_012632604.1:0.0000019655)97.9/99:0.1031520474,GC…
761	+		(OBI_XP_019826560.1:0.0369240288,(((((OAC_XP_003230564.1:0.3125766562,(((((OCC_XP_018960038.1:0.1783442712,OIP_XP_017315210.1:0.1368502110)92.7/93:0.0845861352,((OCS_XP_008324024.1:0.1190277320,((ONF_XP_015798530.1:0.0941483055,OON_XP_003449650.1:0.0921041947)81.7/79:0.0295683656,OOL_XP_020563212.1:0.0795936302)39.2/77:0.0504068939)97.6/100:0.1384073336,(OEL_NP_001291184.1:0.0817272369,OSS_XP_013…
762	+		(OFG_XP_011316737.1:0.3503950157,OAF_XP_746565.1:0.2458006669,((ONC_XP_960560.3:0.1453270736,OTT_XP_003664441.1:0.1071154055)100/100:0.1340321949,((((((GCF_000087965.2_WP_045756748.1:0.2026024060,GCF_000815185.1_WP_043095536.1:0.2409662312)76.9/80:0.0588225716,(GCF_001021935.1_WP_003465299.1:0.0244263494,GCF_900094325.1_WP_051020255.1:0.0108794822)100/100:0.1283207299)96.4/92:0.0735124676,(((GCF_…
763	+		(AMA_XP_009382334.1:0.3650133459,AAC_XP_020085414.1:0.1873655048,((AOS_XP_015625034.1:0.4052526956,(AOS_XP_015634450.1:0.2610013139,(ASB_XP_002448241.1:0.0487754087,AZM_NP_001169225.1:0.0159519496)97.9/99:0.2170147109)93.4/94:0.1795643516)92/81:0.1593767070,((APP_XP_001771442.1:0.7782998900,(GCF_000024065.1_WP_015770627.1:0.6913936473,(((((GCF_000008925.1_YP_536765.1:0.0230651845,GCF_001011095.1_…
764	+		(OUR_06938:0.3776975451,OHV_03478:0.3670165931,(GCF_000024025.1_WP_015792472.1:0.3391387240,(((GCF_000196835.1_YP_003767415.1:0.0000000000,GCF_000454025.1_WP_013227074.1:0.0000000000):0.0000010000,GCF_000282715.1_WP_013227074.1:0.0000010000)77.6/73:0.0010413828,GCF_000220945.1_WP_014467227.1:0.0000025399)99.9/100:0.2618198553)100/100:0.5658467684);
765	+		(ELI_XP_001470295.1:0.0016316646,ELD_XP_003862368.1:0.0000024755,(ELP_XP_010700605.1:0.0606754449,((ETBB_XP_829240.1:0.0033311364,ETBG_XP_011780469.1:0.0000027678)100/100:1.2478176940,(OMB_XP_001746745.1:0.4965459509,(((((((((((((((GCF_000006765.1_NP_249975.1:0.0000000000,GCF_000284555.1_WP_003086792.1:0.0000000000):0.0000000000,GCF_000829275.1_WP_003086792.1:0.0000000000):0.0000024755,GCF_000829…
766	+		(AGS_XP_005705046.1:0.5467248171,ACC_YP_007627296.1:0.2714100987,(((((((GCF_000317125.1_WP_015152396.1:0.0632439582,((((((((GCF_000009705.1_WP_010997797.1:0.0250778849,GCF_001548375.1_WP_067772036.1:0.0124127778)73/53:0.0066830217,GCF_000316645.1_WP_015139163.1:0.0257292674)89.2/95:0.0188060460,((GCF_000317695.1_WP_015217485.1:0.0348057121,(GCF_000312705.1_WP_015083049.1:0.0127428758,GCF_00127729…
767	+		(OZT_XP_003854079.1:0.4216786701,OAF_XP_756084.1:0.4534126782,(((((((GCF_000022905.1_WP_010189240.1:0.0250149130,GCF_000833575.1_WP_042529727.1:0.0410877570)100/99:0.1634214314,GCF_000980815.1_WP_035106781.1:0.1656641679)99.9/94:0.1956526836,(GCF_001518935.2_WP_059288523.1:0.2427744806,GCF_000341345.1_WP_015399528.1:0.2133850716)99.4/98:0.1452014972)100/79:0.3064038218,(GCF_900078695.1_WP_0634915…
768	+		(MPP_XP_020426956.1:0.1763660660,MDD_XP_637737.1:0.2303002496,(GCF_000012985.1_WP_011400280.1:1.9562700653,(((((((((GCF_000359525.1_WP_015506721.1:0.0059744124,(GCF_001577385.1_WP_061403828.1:0.0059779288,GCF_001704195.1_WP_067417273.1:0.0243201091)0/44:0.0000020398)100/100:0.3435513775,((GCF_000827005.1_WP_052482917.1:0.2655779047,GCF_001685415.1_WP_066642741.1:1.8778515359)91/63:0.2437171894,((…
769		+	(GCF_000018105.1_WP_012160951.1:0.27187,((((GCF_001548435.1_WP_068386976.1:0.34173,(((GCF_000317575.1_WP_015194110.1:0.23243,(((GCF_000317615.1_WP_015228674.1:0.18051,GCF_000317635.1_WP_015226659.1:0.21572)0.997:0.25765,GCF_000017845.1_WP_009545331.1:0.15157)0.909:0.07615,(((GCF_000981785.1_WP_046661183.1:0.0,GCF_001704955.1_WP_046661183.1:0.0):0.00642,(GCF_000010625.1_WP_012266794.1:0.01689,GCF_…
770	+		(HGT_XP_005832788.1:0.3496289896,(HEH_XP_005761716.1:0.6664174556,((((((((((((((((((((GCF_001611035.1_WP_046871158.1:0.0000000000,GCF_001611155.1_WP_046871158.1:0.0000000000):0.0000000000,GCF_001611135.1_WP_046871158.1:0.0000000000):0.0000000000,GCF_001611075.1_WP_046871158.1:0.0000000000):0.0000023455,GCF_001611115.1_WP_046871158.1:0.0000023455)100/100:0.3451240496,(((GCF_001702195.1_WP_05471017…
771	+		(APP_XP_001775283.1:1.0017826205,ETV_XP_001301097.1:1.5251568875,(((((GCF_001590605.1_WP_068402013.1:0.5266322956,((((((GCF_000831065.1_WP_025967130.1:0.0000025673,GCF_000635895.2_WP_025967130.1:0.0000026957)79.4/98:0.0036686224,GCF_001183785.1_WP_001007706.1:0.0036635636)77/75:0.0036697200,((((GCF_000688795.1_WP_001007708.1:0.0000000000,GCF_001017635.1_WP_001007708.1:0.0000000000):0.0000000000,G…
772	+		(AVC_03174:0.1518447838,ACR_XP_001693877.1:0.2521963816,(GCF_000186385.1_WP_013557135.1:0.6861430447,((GCF_000020685.1_WP_012694149.1:0.3232132595,(GCF_001507665.1_WP_062159022.1:0.0465426126,GCF_001007995.1_WP_046844291.1:0.1161360161)100/100:0.2967001894)11/34:0.0767475483,GCF_000800395.1_WP_039683362.1:0.1288013493)97.7/90:0.3863672699)100/100:1.0984388630);
773	+		(AAT_NP_849431.1:0.5207034754,(((AAC_XP_020113176.1:0.2237878508,AMA_XP_009401152.1:0.3464031204)21/100:0.1336259725,((AOS_XP_015648591.1:0.1415362452,AOS_XP_015649595.1:0.3729830154)99.6/100:0.2385839581,(ASB_XP_021313941.1:0.0659662815,AZM_NP_001148558.1:0.1184236393)99.4/100:0.1810178744)95.8/100:0.1410414453)98.3/100:0.2830243627,APV_XP_007140051.1:0.4216582698)58/100:0.1084532827,(((((ACR_XP…
774	+		(OFG_XP_011328726.1:0.5462066815,OAF_XP_749274.1:0.3777889324,(((((((((((((((((GCF_000767605.1_WP_014877376.1:0.0000000000,GCF_000283295.1_WP_014877376.1:0.0000000000):0.0000000000,GCF_000767705.1_WP_014877376.1:0.0000000000):0.0000030578,GCF_000767665.1_WP_014877376.1:0.0000030578)0/98:0.0000030578,GCF_000015005.1_YP_886745.1:0.0064833993)38.6/63:0.0066175833,GCF_001457595.1_WP_058125896.1:0.005…
775	+		(OCJAP_XP_015713093.1:0.0000021656,(((((((OCJ_XP_002750067.1:0.0000021130,OCJ_XP_008998130.1:0.0396880285)99.7/98:0.0163043955,(((OGGG_XP_018890364.1:0.0028025107,(OHS_NP_835363.1:0.0059277875,OPP_XP_008951363.1:0.0009786797)75.7/99:0.0011339558)85.8/92:0.0049846217,OPA_XP_009243382.1:0.0180088992)84.7/95:0.0021922427,(OMM_XP_015001891.1:0.0000024759,OMM_XP_015001889.1:0.0009869619)98.2/100:0.006…
776	+		(AAT_NP_180071.1:0.0303765198,((((AAC_XP_020089434.1:0.1215992035,(AOS_XP_015647675.1:0.1309130761,(ASB_XP_002444699.1:0.0253966044,(AZM_NP_001150394.1:0.0054594585,AZM_XP_008670334.1:0.0054002485)98.8/100:0.0447577456)100/100:0.1124718967)100/100:0.1657225363)92.1/100:0.0775217222,AMA_XP_009412756.1:0.2662668011)100/100:0.2735241642,(((((ACV_XP_005851432.1:0.5980565177,ACS_XP_005650992.1:0.70155…
777	+		(OBD_XP_006676155.1:0.2808093968,(((APP_XP_001756829.1:0.7343337063,(OUR_07807:0.4396954478,((((GCF_000014005.1_WP_011522421.1:0.4229722276,GCF_000014005.1_WP_011525198.1:0.6496672654)46.5/89:0.1496749005,GCF_000014005.1_WP_011522619.1:0.8027163658)99.7/100:0.3877824524,(((((((((((((GCF_000007865.1_WP_003874489.1:0.0000000000,GCF_001653355.1_WP_003874489.1:0.0000000000):0.0000000000,GCF_000835225…
778	+		(AAT_NP_974511.1:0.0000025272,((((AAC_XP_020114670.1:0.1790225981,((AMA_XP_009387493.1:0.0000023028,AMA_XP_018677362.1:0.0000023028)0/92:0.0000024945,AMA_XP_018677363.1:0.0041696907)100/100:0.3716924424)23.1/87:0.0849649262,(AOS_XP_015651152.1:0.1390893564,((ASB_XP_002462338.1:0.0000023028,ASB_XP_021308150.1:0.0000023028)98.1/100:0.0283273069,AZM_XP_008670161.1:0.0364579552)99.1/100:0.1029656485)…
779	+		(OFG_XP_011316523.1:0.2608655272,((((OAF_XP_750898.1:0.2802714251,((((GCF_001406795.1_WP_057092697.1:0.4111066607,GCF_000521505.1_WP_025371848.1:0.3927650665)90.6/72:0.1418799005,(GCF_001676725.1_WP_066664819.1:0.0903802171,((GCF_001676705.1_WP_066357983.1:0.0000021381,GCF_001676745.1_WP_066357983.1:0.0000021381)100/100:0.1343319909,GCF_001704295.1_WP_066640517.1:0.1243743218)90.5/92:0.0709932813…
780	+		(OHP_00975:0.3360384052,OBD_XP_006681028.1:0.4798359467,((((((((((((((((((((((((((((((((((((((((((((((((((((((((((((((((((((((((((((((((((((((((((((((((((((((((((GCF_000466065.2_WP_002851887.1:0.0000000000,GCF_001506965.1_WP_002851887.1:0.0000000000):0.0000000000,GCF_000830825.1_WP_002851887.1:0.0000000000):0.0000000000,GCF_001506985.1_WP_002851887.1:0.0000000000):0.0000000000,GCF_000015525.1_WP_…
781	+		(AAT_NP_565895.1:0.3234788056,((((((ACR_XP_001691668.1:0.1702774516,AVC_00350:0.2929903294)97.7/98:0.3047507577,((ACS_XP_005644618.1:0.8189095836,APPU_00666:1.1485455355)74.5/70:0.0565580473,((((AMC_XP_002508364.1:0.5010609090,(ABP_XP_007508985.1:0.8982337633,(AOL_XP_001416030.1:0.2770100804,AOT_XP_003074696.2:0.4444367791)99.9/100:0.5231496063)56.5/79:0.0958077457)99.3/97:0.3501620183,HEH_XP_005…
782	+		(AAT_NP_568381.1:0.3080243909,(((AAC_XP_020096271.1:0.3158211970,AMA_XP_018685514.1:0.2847743707)49.8/99:0.0805417937,APV_XP_007163843.1:0.3868517575)88.8/100:0.0772977960,(AOS_XP_015646903.1:0.1514944968,(ASB_XP_021310054.1:0.0385704527,AZM_XP_008653276.1:0.0635656857)99.7/100:0.1620205951)99.4/100:0.1764808746)65.1/97:0.0987749867,((((((ABP_XP_007512593.1:1.0739733603,(AOL_XP_001422038.1:0.2164…
783	+		(AAT_NP_051048.1:0.1945405477,(AAC_YP_009116331.1:0.1925339205,(AOS_NP_039376.1:0.0712928544,(ASB_YP_899400.1:0.0000024542,AZM_NP_043018.1:0.0138148591)82.6/100:0.0272421887)100/100:0.4541478545)98.2/100:0.2511372755,(((((ACC_YP_007627428.1:0.7177314272,AGS_XP_005705035.1:1.8443515360)75.4/69:0.1604231500,(SAA_XP_009043461.1:1.6203952014,STPS_XP_002297516.1:0.6851186689)94.8/100:0.4715363553)19.6…
784	+		(OBM_08492:0.7257590097,(((((OBC_04301:0.3966990733,ORD_EIE82620.1:0.3977333677)89.1/98:0.0985179131,OHV_07305:0.5615495733)98.9/100:0.1783621824,OUR_06007:0.4037761052)94.8/97:0.2344953422,((((((GCF_000471025.2_WP_021828438.1:0.1293829762,GCF_000583875.1_WP_038500552.1:0.1050883295)99.4/100:0.1989729662,((((((((((((((GCF_000204255.1_WP_006343314.1:0.0000000000,GCF_000298475.2_WP_006343314.1:0.00…
785		+	(((GCF_001693635.1_WP_029402125.1:0.00325,GCF_000020185.1_WP_000789761.1:0.00324)0.000:0.00055,((GCF_001455385.1_WP_032169985.1:0.0,GCF_001723505.1_WP_032169985.1:0.0):0.00325,(GCF_001558295.1_WP_000789752.1:0.0,GCF_000092525.1_WP_000789752.1:0.0,GCF_000283715.1_WP_000789752.1:0.0,GCF_001518855.1_WP_000789752.1:0.0):0.00321)0.000:0.00055)0.000:0.00055,(GCF_000017985.1_WP_000789751.1:0.0,GCF_00001…
786		+	(AGS_XP_005705162.1:0.94247,(SSP_XP_012206844.1:0.48193,SPS_XP_009521147.1:0.53927)0.999:0.24496,((GCF_001027285.1_WP_063796897.1:0.38812,(((((GCF_001548375.1_WP_067775238.1:0.07672,GCF_000009705.1_WP_044523156.1:0.09030)1.000:0.12386,((GCF_000317695.1_WP_042466074.1:0.07591,GCF_000020025.1_WP_012410078.1:0.07374)1.000:0.12722,(GCF_000196515.1_WP_013189914.1:0.15757,GCF_000317435.1_WP_015196672.1…
787	+		(OSP_NP_596842.1:0.6904444806,(OHV_05175:0.3924605241,OSV_08232:0.2113161869)98.2/100:0.1324403927,(OUM_XP_011388155.1:0.5170094978,(OZT_XP_003854209.1:0.5457002560,((GCF_001433955.1_WP_051429482.1:1.2387019214,(GCF_000018265.1_WP_012183083.1:0.7104704053,((((((((((((((((((((((((((((((((((((((((((GCF_000006765.1_NP_252206.1:0.0000000000,GCF_001482325.1_WP_003092055.1:0.0000000000):0.0000000000,GC…
788	+		(AAT_NP_849990.1:0.1798591474,((AAC_XP_020088696.1:0.1912664708,(AOS_XP_015640882.1:0.1112739590,ASB_XP_002437157.1:0.0761424347)100/96:0.2366023301)99.8/96:0.1324178195,APV_XP_007160236.1:0.1481180738)64.5/96:0.0829645719,(APP_XP_001766016.1:0.3294984908,((((((((GCF_000725385.1_WP_019465920.1:0.0491561469,GCF_000632805.1_WP_038618909.1:0.0495161667)100/100:0.2907434185,GCF_000242255.2_WP_0144038…
789	+		(SSP_XP_012195252.1:0.6395594692,SPS_XP_009529757.1:0.4726016863,(((GCF_001542775.1_WP_067225321.1:0.6768156733,GCF_000772085.1_WP_066652193.1:0.5065859431)96.2/96:0.5499951577,GCF_000202635.1_WP_013584354.1:1.7399457315)94.7/94:0.4623956994,(((GCF_001693385.1_WP_065728842.1:0.2462912565,(GCF_000344805.1_WP_015666157.1:0.0496822531,(GCF_000015165.1_WP_012045019.1:0.0333485525,GCF_000026145.1_WP_0…
790		+	(GCF_000017745.1_WP_001260701.1:0.00164,(GCF_000819645.1_WP_001260708.1:0.00055,((GCF_000026245.1_WP_001260716.1:0.0,GCF_000299255.1_WP_001260716.1:0.0,GCF_000299475.1_WP_001260716.1:0.0,GCF_000332755.1_WP_001260716.1:0.0,GCF_000831565.1_WP_001260716.1:0.0,GCF_000967155.2_WP_001260716.1:0.0,GCF_001051135.1_WP_001260716.1:0.0,GCF_001442495.1_WP_001260716.1:0.0,GCF_001515725.1_WP_001260716.1:0.0,GC…
791	+		(ELP_XP_010696839.1:0.2447014832,ELI_XP_001463778.1:0.1934447960,(((((((((((((((((((((((((GCF_000183425.1_WP_013454695.1:0.7068078378,GCF_000147355.1_WP_013327136.1:0.6618471298)85.2/100:0.1629004446,(((GCF_001431805.1_WP_057669779.1:0.0000020632,GCF_001708385.1_WP_069014836.1:0.0068309049)100/100:0.6779326877,GCF_000092245.1_WP_013134798.1:0.6844196716)93.8/100:0.1962559756,(((GCF_001534645.1_WP…
792	+		(OHV_10696:0.3572669292,((((OBC_16299:0.3889546363,ORD_EIE76508.1:0.4346730397)21.2/66:0.0488460604,OUR_03033:0.8020052707)67.8/66:0.0625501897,OSV_01072:0.3806599439)36.4/42:0.0574289012,OLC_CDH52790.1:0.3029364694)0/37:0.0209407270,((GCF_000024285.1_WP_012812029.1:0.0313335572,GCF_000219875.1_WP_014465847.1:0.1743626573)100/100:3.3747244720,((((((((GCF_000008125.1_WP_011174499.1:0.0000010007,GC…
793		+	((GCF_000233715.2_WP_006521933.1:0.33597,(GCF_000024205.1_WP_015756851.1:0.18311,(GCF_000215085.1_WP_013841656.1:0.14231,(GCF_000214435.1_WP_003541134.1:0.09761,GCF_000016165.1_WP_011878479.1:0.13178)0.954:0.05723)0.986:0.09682)0.833:0.07489)0.956:0.07700,(GCF_000018425.1_WP_041571225.1:0.34484,GCF_000024605.1_WP_015739244.1:0.31067)0.938:0.11286,((((GCF_000012865.1_WP_011344129.1:0.24633,((GCF_0…
794		+	(OCCN_KXN71905.1:0.64682,(OBM_02902:0.25246,ORB_08828:0.75272)0.932:0.15338,((OUR_01499:0.30756,((OBC_01294:0.18946,OSV_01899:0.22910)0.442:0.04790,(OLC_CDH59106.1:0.23169,OHV_07885:0.38561)0.828:0.07654)0.973:0.13896)0.995:0.18623,(((OSPU_XP_016612086.1:0.49490,(OBD_XP_006679824.1:0.35960,OHP_04750:0.36166)0.979:0.22109)0.920:0.19813,(((OXL_NP_001084717.1:0.01247,OXL_XP_018099491.1:0.00326)0.995…
795	+		(OMO_XP_003712918.1:0.3939975420,((OAF_XP_001481519.1:0.3343450936,((OOC1A_05527:0.1074676045,OPE2_04422:0.0970302791)100/100:0.3082757552,((GCF_000024005.1_WP_012791757.1:0.1529129146,(((GCF_000192845.1_WP_013664101.1:0.3883604133,GCF_001721645.1_WP_069381097.1:0.6440902373)82.7/81:0.1468426228,GCF_000246855.1_WP_014219461.1:0.7859730606)67.1/49:0.0879719746,GCF_001721645.1_WP_069381171.1:0.5307…
796	+		(ASM_XP_002979034.1:0.4348251806,ACV_XP_005850997.1:0.6120126279,(((GCF_000067165.1_WP_012232808.1:0.4794704390,GCF_000830985.1_WP_041338963.1:0.4942576847)51.8/46:0.1366096665,((GCF_000061505.1_WP_011766326.1:0.0222120087,GCF_001682385.1_WP_065340836.1:0.0037101190)96.7/99:0.5537752953,GCF_000237205.1_WP_013944595.1:1.3142324985)84.7/76:0.2722113502)65.6/51:0.1980019926,GCF_000021685.1_WP_012643…
797		+	(((GCF_000196675.1_WP_013675336.1:0.35683,GCF_000196675.1_WP_013673542.1:0.41080)1.000:0.19384,((GCF_001314225.1_WP_054679668.1:0.37184,GCF_000166135.1_WP_013424377.1:0.56129)1.000:0.25416,((GCF_000024805.1_WP_045118757.1:0.18406,(GCF_001027285.1_WP_047861685.1:0.19238,(GCF_001189295.1_WP_050435855.1:0.18296,(GCF_000280925.3_WP_044890156.1:0.07282,GCF_000012685.1_WP_020478806.1:0.08991)1.000:0.08…
798	+		(ELI_XP_001464985.2:0.0000021596,ELD_XP_003860200.1:0.0026397872,(ELP_XP_010698014.1:0.0889092394,(SSM_45465:0.3782240137,((GCF_000092985.1_WP_013155913.1:0.9528930786,(GCF_000147815.2_WP_014057891.1:0.1034917029,GCF_001650215.1_WP_063736931.1:0.1612985640)100/100:0.8068219711)100/100:0.7323171631,(GCF_000737325.1_WP_053233089.1:0.5279299491,GCF_000734895.2_WP_035149878.1:0.4826983693)99.2/100:0.…
799	+		(ELI_XP_001463654.1:0.0000022535,ELD_XP_003858845.1:0.0000022535,(ELP_XP_010696725.1:0.1269090615,((ETBB_XP_847222.1:0.0119142330,ETBG_XP_011775692.1:0.0000025101)95.4/100:0.5916803132,((((((((((((GCF_000484505.1_WP_013236829.1:0.0000000000,GCF_000143685.1_WP_013236829.1:0.0000000000):0.0000020222,GCF_001484725.1_WP_013236829.1:0.0000022443)99.4/100:0.1626653178,(GCF_000010265.1_WP_012104114.1:0.…
800	+		(OCNG_XP_012049312.1:0.0000026508,(OCG_XP_003193584.1:0.0421526171,(OCNNB_XP_775684.1:0.0000024047,OCNNJ_XP_570430.1:0.0000024047)78.1/92:0.0053210614)92.1/99:0.0164781269,(((GCF_000286275.1_WP_014883714.1:0.7037946327,(GCF_000311765.1_WP_016738520.1:0.4004430880,((GCF_000816845.1_WP_040113988.1:0.0507376261,((((((GCF_001664485.1_WP_064842431.1:0.0036995571,(GCF_000092045.1_WP_009991591.1:0.00000…
801		+	((((APP_XP_001778805.1:0.06874,((((ASM_XP_002969739.1:0.00381,ASM_XP_002981348.1:0.00337)1.000:0.08568,(((APV_XP_007149133.1:0.10331,AMA_XP_009409414.1:0.05525)0.367:0.01512,(AAC_XP_020097419.1:0.00055,AAC_XP_020097418.1:0.00055)1.000:0.09707)0.312:0.01495,((AAT_NP_175836.1:0.13740,(AAT_NP_176768.1:0.05813,(APV_XP_007141952.1:0.00055,APV_XP_007141953.1:0.00055)1.000:0.06996)0.947:0.02795)0.924:0.…
802	+		(OFG_XP_011317647.1:0.4623384121,((OAF_XP_752901.1:0.5062854243,(((((((((((((GCF_000317555.1_WP_015191140.1:0.1410197434,GCF_000317125.1_WP_041462576.1:0.1964331369)99.2/100:0.0987615006,((GCF_000316685.1_WP_015125142.1:0.4185195737,GCF_000022045.1_WP_012628157.1:0.1513893999)36.8/80:0.0672940502,GCF_000317085.1_WP_015169909.1:0.3977198401)82.5/88:0.0562587323)35.2/10:0.0350308152,((((((((GCF_000…
803	+		(ACM_XP_005536400.1:0.6465091890,((((ACC_XP_005713750.1:0.4362009696,HGT_XP_005839317.1:0.4845750985)2/54:0.0566708875,APPU_03319:0.6114912133)72.6/86:0.1207481956,AGS_XP_005706436.1:0.6770679983)85/85:0.1095564541,(SCV_03073:0.6841633250,((SVB_CEM11926.1:0.3839742376,(((((((GCF_000317125.1_WP_015155501.1:0.3946855801,GCF_000317555.1_WP_015190191.1:0.1522180901)89.2/56:0.0730409298,((((((GCF_0000…
804	+		(ACR_XP_001697563.1:0.2621651262,((((ABP_XP_007510436.1:0.4811192730,(AOL_XP_001419533.1:0.1063084874,AOT_XP_003081161.1:0.2189353545)97.8/100:0.1465793548)45.7/93:0.0577432834,AMC_XP_002506267.1:0.3041831429)99.7/100:0.2904302431,((HGT_XP_005823494.1:0.7096348988,SES_06300:0.5379770165)15.9/74:0.0469106450,(((((GCF_000316605.1_WP_015133325.1:0.2517811866,((((GCF_000019485.1_WP_012306494.1:0.0000…
805	+		(AAT_NP_850291.1:0.3171107397,((AAC_XP_020082027.1:0.0056084011,AAC_XP_020079656.1:0.0000022221)100/100:0.1678856182,AMA_XP_009396133.1:0.2810261223)100/100:0.5213256798,(APV_XP_007140403.1:0.1321259945,(((GCF_001611035.1_WP_062903838.1:0.0000022221,GCF_001611115.1_WP_062903838.1:0.0000010000)0/61:0.0000020500,(GCF_001611155.1_WP_062913192.1:0.0056917467,(GCF_001611135.1_WP_046872011.1:0.00000222…
806	+		(AAT_NP_193558.3:0.2482435542,((AAC_XP_020098544.1:0.1773137531,(AOS_XP_015639005.1:0.1410452737,((ASB_XP_002440128.1:0.0000027856,ASB_XP_021303377.1:0.0000027856)97.2/100:0.0189344186,AZM_NP_001123590.1:0.0529264724)100/100:0.1610088071)100/100:0.2969032270)97/100:0.0747613276,AMA_XP_009392527.1:0.2420496156)100/100:0.2007255498,((APP_XP_001751723.1:0.6409749765,(((((GCF_000968135.1_WP_046021380…
807	+		(OBD_XP_006683540.1:0.6030508248,(AMA_XP_018674037.1:0.0738798012,(AOS_XP_015620845.1:0.0672461438,AZM_XP_020403214.1:0.0825403303)99.7/100:0.1518610759)99.8/100:0.3868244399,((GCF_000017305.1_WP_012084829.1:0.1814019989,((((((((((((GCF_001654495.1_WP_064535411.1:0.0137684740,GCF_001484705.1_WP_037641758.1:0.0950653755)96.1/84:0.0262862034,(GCF_000931445.1_WP_044384230.1:0.0063170524,GCF_00101390…
808	+		(MDD_XP_646237.1:0.1147323962,(ACP_21845:0.5842845190,(((GCF_001027285.1_WP_047855230.1:0.6662056137,GCF_000067165.1_WP_012236108.1:1.1857509398)97.2/95:0.3516518968,(GCF_000210915.2_WP_014243621.1:0.4109994079,GCF_000317025.1_WP_015142697.1:2.7635533229)69.9/48:0.3187932823)68.4/36:0.1315387863,(((GCF_000024005.1_WP_012793453.1:0.3575926816,(((GCF_000192845.1_WP_013666944.1:0.2454483254,GCF_0016…
809	+		(OTA_XP_002113742.1:0.7754261522,OGG_XP_015141099.1:1.1318196659,(((((((((((GCF_000967915.1_WP_030005096.1:0.7555199243,GCF_000953195.1_WP_045748879.1:0.6974335991)94/99:0.1631907481,GCF_000755705.1_WP_038468883.1:0.5392215320)85.3/98:0.0968797380,((((((((GCF_001518795.1_WP_059348502.1:0.0032127973,GCF_001543205.1_WP_026466556.1:0.0032207317)92.8/100:0.0834171190,GCF_001543285.1_WP_003141716.1:0.…
810	+		(OBI_XP_019838167.1:0.0248899672,((((((((OAC_XP_008123119.2:0.1844557235,((OCJAP_XP_015738030.1:0.0203783852,OGG_XP_015152480.1:0.0232998521)100/100:0.2645047403,OCP_XP_008168103.1:0.1004927034)95.6/100:0.0640788860)88.8/96:0.0500052929,(((((OCC_XP_018960886.1:0.3084163114,(OIP_XP_017335163.1:0.0149472146,OIP_XP_017335164.1:0.0188269410)100/100:0.2550315567)73.4/82:0.0561148600,((((OCS_XP_0083191…
811	+		(OPC_XP_018136659.1:0.4702039838,OFG_XP_011322528.1:0.5866610536,(OTT_XP_003664567.1:0.5348433446,((((GCF_001559135.1_WP_048759529.1:1.2609976045,(GCF_001294605.1_WP_062396588.1:0.4355484094,GCF_001695755.1_WP_068915337.1:0.2699270241)100/100:1.3155620880)86.6/98:0.3011093668,((((((((((((((((GCF_000767605.1_WP_011729840.1:0.0000000000,GCF_000767705.1_WP_011729840.1:0.0000000000):0.0000000000,GCF_…
812	+		(STPS_XP_002286514.1:0.4043586680,SAA_XP_009032293.1:0.6690576650,(((GCF_000008785.1_WP_001255906.1:0.0000026773,GCF_000982695.1_WP_001255906.1:0.0000026773)90/96:0.0361362918,GCF_000185205.1_WP_001255910.1:0.0398925783)0/42:0.0000028707,(((((((((GCF_000009305.1_WP_050711593.1:0.0789638846,GCF_001653455.1_WP_021436271.1:0.0254246264)90.1/68:0.0795281425,GCF_000392515.3_WP_015644241.1:0.0251874604…
813		+	((GCF_000486405.2_WP_000193773.1:0.0,GCF_001535315.2_WP_000193773.1:0.0):0.00099,GCF_000430125.1_WP_020898643.1:0.00195,(((((GCF_001629755.1_WP_023247044.1:0.0,GCF_001629775.1_WP_023247044.1:0.0,GCF_001628755.1_WP_023247044.1:0.0):0.00598,((((((GCF_001559235.1_WP_061067628.1:0.00424,((GCF_001702455.1_WP_048233402.1:0.00055,((GCF_001022155.1_WP_044701568.1:0.0,GCF_001022275.1_WP_044701568.1:0.0):0…
814	+		(ELI_XP_001467400.1:0.0124928516,ELD_XP_003863199.1:0.0129888242,(ELP_XP_010701487.1:0.0813303770,((ETBB_XP_829070.1:0.0000022360,ETBG_XP_011780275.1:0.0045744025)91.5/97:0.5154431413,(((((((GCF_001553625.1_WP_066605537.1:0.5848712072,GCF_000023225.1_WP_015773090.1:0.3527229263)99.5/100:0.5621955926,GCF_000307105.1_WP_051012239.1:2.1334856556)73.7/34:0.1753080172,GCF_000024325.1_WP_052293266.1:1.…
815	+		(AAT_NP_191908.1:0.3353405940,((AAC_XP_020108150.1:0.1914689619,(AMA_XP_009382597.1:0.1083249394,AMA_XP_009411758.1:0.1297795999)98.5/100:0.1033798980)9.6/96:0.0641059880,(AOS_XP_015640664.1:0.0945174156,(ASB_XP_002439732.1:0.0356825155,AZM_NP_001150277.2:0.0122749751)73.3/100:0.0300447268)100/100:0.4226489166)13.6/76:0.0912796034,(((((((ABP_XP_007515667.1:0.3066176840,(AOL_XP_001419341.1:0.13613…
816	+		(OCE_NP_001041033.1:0.2227580815,OCB_XP_002647198.1:0.0921918747,(((GCF_000255295.1_WP_014393092.1:0.3599812556,((GCF_000012685.1_WP_011557090.1:0.0698057812,(GCF_000219105.1_WP_013937175.1:0.1040882463,GCF_000280925.3_WP_044889954.1:0.1913240566)55/70:0.0435765623)100/100:0.1745353064,(GCF_000988565.1_WP_046716957.1:0.1205995109,GCF_000331735.1_WP_044900962.1:0.1599594466)99.2/99:0.1092435189)99…
817	+		(HGT_XP_005840687.1:0.3002289307,(HEH_XP_005768676.1:0.4996007899,(SPT_XP_002179208.1:0.3069140470,STPS_XP_002288055.1:0.3099515087)97.9/100:0.2720199944)95.8/99:0.2065412219,((SAA_XP_009032758.1:0.6786592656,SCV_01512:0.4741574242)93.3/100:0.1384023953,(((((((((GCF_000294695.2_WP_014920599.1:0.0050437112,GCF_000014925.1_WP_011773261.1:0.0000024831)100/100:0.6021827236,GCF_000270245.1_WP_01386102…
818	+		(SES_01737:0.6335942949,(HEH_XP_005782770.1:0.5630286302,SPT_XP_002182820.1:0.4882478834)93.6/100:0.2354865464,(((((((GCF_000018745.1_WP_012220582.1:0.0042654225,((((GCF_000019865.1_WP_010958120.1:0.0000000000,GCF_001572745.1_WP_010958120.1:0.0000000000):0.0000000000,GCF_000367725.2_WP_010958120.1:0.0000000000):0.0000023429,GCF_000007765.1_NP_820269.2:0.0000023429)0/57:0.0000020628,GCF_000017105.…
819	+		(OAA_XP_021701071.1:0.2007054256,(ODB_XP_017835064.1:0.1274368674,((ODME_NP_001260195.1:0.0123815229,ODS_XP_002078507.1:0.0048068903)100/100:0.1130455827,(ODMI_XP_017153812.1:0.0058446694,ODP_XP_015035524.1:0.0051758117)100/100:0.1156859892)76.6/84:0.0510049358)99.6/99:0.3866133992,((((((GCF_000013645.1_WP_011493984.1:0.0000022530,GCF_000756045.1_WP_011493984.1:0.0000020082)100/100:0.4953398456,G…
820	+		(AOT_XP_003083479.2:0.1515873827,AOL_XP_001421684.1:0.3207894066,((((((((GCF_000317125.1_WP_041463216.1:0.1943520409,(((((GCF_000009705.1_WP_010995734.1:0.0465031436,GCF_001548375.1_WP_067766431.1:0.0333483129)98.8/98:0.0614219770,GCF_000316575.1_WP_015129195.1:0.0889837561)83.4/90:0.0212275218,GCF_000316645.1_WP_015137285.1:0.0644969970)87.4/86:0.0312576249,(GCF_000020025.1_WP_012409226.1:0.0274…
821	+		(AAT_NP_850156.1:0.0000022354,(((((AAC_XP_020112978.1:0.0524220982,(AOS_XP_015643053.1:0.0352797696,((ASB_XP_021304746.1:0.0085732274,AZM_NP_001120721.1:0.0122241763)52.5/99:0.0038163834,(AZM_NP_001120720.1:0.0020501706,AZM_XP_008657983.1:0.0000022354)95.9/100:0.0141259179)95/100:0.0234651592)100/100:0.0864684265)83.6/98:0.0398235587,(AMA_XP_009385744.1:0.0412917874,AMA_XP_009408119.1:0.026096476…
822		+	(OAQ_XP_003391172.1:0.52079,(((SCV_02793:0.39219,((AOL_XP_001417365.1:0.08627,AOT_XP_022838859.1:0.06105)0.970:0.07446,(AMC_XP_002504841.1:0.08817,ABP_XP_007511405.1:0.24076)0.590:0.02807)0.990:0.16602)0.903:0.06794,((AZM_NP_001307480.1:0.18323,(AAT_NP_189421.1:0.23693,APP_XP_001763369.1:0.31703)0.048:0.14411)0.999:0.39755,(SBN_21269:0.40730,(ACR_XP_001693577.1:0.04155,AVC_02337:0.03446)1.000:0.3…
823	+		(OMB_XP_001742862.1:1.0554633019,(HGT_XP_005838329.1:0.7293312589,((((((((((((GCF_000024165.1_WP_049778668.1:0.5172072269,GCF_000021485.1_WP_049759498.1:0.5436413274)98.2/100:0.1366975483,(((GCF_000219215.1_WP_041227755.1:0.0475528693,GCF_000009285.1_WP_041687152.1:0.0396197754)100/100:0.1861290671,GCF_000196015.1_WP_011515364.1:0.3843541300)98.1/100:0.1062332869,GCF_000832305.1_WP_052494743.1:0.…
824		+	(((((((GCF_000600225.1_WP_025277114.1:0.00327,GCF_000600125.1_WP_025288468.1:0.00327)0.000:0.00055,(GCF_000600045.1_WP_000534783.1:0.0,GCF_000600085.1_WP_000534783.1:0.0,GCF_000600165.1_WP_000534783.1:0.0):0.00055)0.000:0.00055,((((((GCF_000498315.1_WP_000534786.1:0.0,GCF_000685705.1_WP_000534786.1:0.0,GCF_000498335.1_WP_000534786.1:0.0):0.00654,(GCF_000185225.1_WP_000534790.1:0.00654,GCF_0000117…
825	+		(ACM_XP_005535862.1:0.4678122554,((ACC_XP_005714660.1:0.4565362612,APPU_08303:0.5524602818)97/97:0.1232324959,AGS_XP_005704206.1:0.3953655301)5.8/52:0.0620398366,(((((((((((((GCF_001698165.1_WP_065825157.1:0.0089352601,(GCF_000014505.1_WP_011673111.1:0.0015323274,GCF_001411765.2_WP_055126658.1:0.0015401768)87.7/83:0.0034050429)97.2/84:0.0122534296,(GCF_000023085.1_WP_015825047.1:0.0000020668,GCF_…
826		+	((((((((GCF_001676725.1_WP_066659523.1:0.15362,(GCF_001704295.1_WP_066634990.1:0.13764,(GCF_001676705.1_WP_066348338.1:0.00054,GCF_001676745.1_WP_066669299.1:0.00948)0.950:0.08812)0.990:0.08994)0.997:0.13259,(GCF_001267925.1_WP_053200514.1:0.19715,(GCF_001483945.1_WP_058893972.1:0.10557,((GCF_001040945.1_WP_013232348.1:0.0,GCF_000143225.1_WP_013232348.1:0.0):0.00747,GCF_001721865.1_WP_069372817.1…
827	+		(ACR_XP_001700446.1:0.1384901157,((((ABP_XP_007512917.1:0.3956368157,(AMC_XP_002499751.1:0.2972048173,(AOL_XP_001418269.1:0.1179157482,AOT_XP_003079964.2:0.1201223752)100/100:0.3786874838)85/100:0.1583305730)99/100:0.2963179361,(ASM_XP_002971735.1:0.0114036759,ASM_XP_002991558.1:0.0011433544)100/100:0.8630981703)89.3/99:0.1533935547,(SBN_05948:0.7967109234,(((((((((((((((((((GCF_000005825.2_WP_01…
828	+		(OPE2_01989:0.0675052643,OOC1A_05040:0.0879141999,((((((((((((((((((((((((((((GCF_000814825.1_WP_039690124.1:0.2460080283,(GCF_000270285.1_WP_013980651.1:0.1227640710,GCF_000024265.1_WP_009608033.1:0.1202699082)86.6/100:0.0364089318)81.5/97:0.0651384629,GCF_000478885.1_WP_022740810.1:0.2232170333)98.7/100:0.0978541194,(((GCF_001643775.1_WP_066660154.1:0.1845762680,GCF_000023845.1_WP_012802600.1:0…
829	+		(OMB_XP_001744147.1:0.5854771949,(HEH_XP_005780975.1:0.7789463201,SAA_XP_009034606.1:0.6608572737)67.1/78:0.0935762460,(((GCF_000195295.1_WP_013705916.1:1.3350480930,(GCF_000264455.2_WP_014753283.1:0.7482922883,GCF_001579845.1_WP_068025581.1:1.5094814126)93.8/95:0.4513348301)99.4/100:0.9072224920,((GCF_000525635.1_WP_035968376.1:0.5251464598,GCF_000952035.1_WP_052687440.1:0.7003070787)95.7/95:0.3…
830	+		(AAT_NP_051072.1:0.0719253479,((AAC_YP_009116355.1:0.0114778798,(AOS_NP_039399.1:0.0114438989,(ASB_YP_899420.1:0.0000025297,AZM_XP_020401855.1:0.0000020690)92.2/100:0.0119108776)98.2/100:0.0255045100)84.8/99:0.0203319471,APV_XP_007154141.1:0.1349528348)29.7/94:0.0196442980,(((((ACC_YP_007627413.1:0.5689948388,STPS_XP_002297535.1:0.8968419296)96.6/99:0.2199791710,((((((((((((((GCF_000317675.1_WP_0…
831	+		(AAT_NP_196445.1:0.2730024913,((AAC_XP_020109652.1:0.1390969252,AMA_XP_009414508.1:0.1480546908)56/93:0.0542536133,(((((((ABP_XP_007509251.1:0.3187861835,(AOL_XP_001417948.1:0.0276796290,AOT_XP_003079219.2:0.0447029200)100/100:0.2390587912)87.3/97:0.0824618577,AMC_XP_002507564.1:0.2521018091)99.7/100:0.2198697746,(((ACM_XP_005535635.1:0.5848621706,(AGS_XP_005704560.1:0.4332373032,(((((((GCF_00172…
832		+	((GCF_000009565.1_WP_001341279.1:0.0,GCF_000017985.1_WP_001341279.1:0.0,GCF_000019385.1_WP_001341279.1:0.0,GCF_000022665.1_WP_001341279.1:0.0,GCF_000023665.1_WP_001341279.1:0.0,GCF_000027125.1_WP_001341279.1:0.0,GCF_000210475.1_WP_001341279.1:0.0,GCF_000212715.2_WP_001341279.1:0.0,GCF_000520035.1_WP_001341279.1:0.0,GCF_000520055.1_WP_001341279.1:0.0,GCF_000597845.1_WP_001341279.1:0.0,GCF_00059964…
833	+		(AAT_NP_174479.1:0.3774631384,(((AAC_XP_020084184.1:0.1955223693,AMA_XP_009382606.1:0.2629241879)2.8/74:0.0400853249,(AOS_XP_015647459.1:0.1254007460,(ASB_XP_002459736.1:0.0147267652,AZM_NP_001169296.1:0.0382336615)99.7/100:0.1062288849)99.8/100:0.1498321599)98.8/99:0.1583282563,(((((ABP_XP_007510213.1:0.2802854781,(AMC_XP_002504662.1:0.2239186748,(AOL_XP_001419882.1:0.0727772404,AOT_XP_003081450…
834		+	(((GCF_000349945.1_WP_041656148.1:0.24573,(GCF_000013605.1_WP_011463169.1:0.14656,GCF_001412575.1_WP_055360673.1:0.21540)0.995:0.18285)0.910:0.07723,(GCF_001579845.1_WP_068029027.1:0.56983,((GCF_001677435.1_WP_068615389.1:0.41703,(GCF_001017775.2_WP_047215268.1:0.20965,((GCF_000522545.2_WP_036001254.1:0.00054,((GCF_001449005.1_WP_054932479.1:0.0,GCF_001611015.1_WP_054932479.1:0.0):0.01862,GCF_000…
835	+		(SAA_XP_009033748.1:0.6717395446,OAQ_XP_019850348.1:0.4878337512,((((GCF_000222485.1_WP_014020268.1:0.0102552005,GCF_001050135.1_WP_048641909.1:0.0298275734)100/100:0.6103759134,(GCF_000025185.1_WP_052303688.1:0.5128265345,GCF_000092105.1_WP_013111360.1:0.7697313372)99.6/95:0.2139188191)91.6/66:0.1117235473,GCF_000724625.1_WP_052547601.1:0.7102659699)60.3/57:0.1059865124,(GCF_000012845.1_WP_00878…
836	+		(OPE2_06287:0.2201611623,OOC1A_03012:0.2468223146,((GCF_001693675.1_WP_003962378.1:0.2017130870,GCF_001278075.1_WP_005309403.1:0.1631602404)65.8/59:0.0318764630,(((((GCF_000010605.1_WP_042498202.1:0.0578911203,GCF_000261345.2_WP_010058294.1:0.0373114095)99.6/99:0.0979127642,GCF_000385945.1_WP_015612545.1:0.0007773127)13.7/45:0.0309818698,GCF_001278095.1_WP_053558499.1:0.0322842297)99/99:0.1600102…
837	+		(AMA_XP_009392613.1:0.2336794636,(AAT_NP_564215.1:0.1905632344,(APV_XP_007163732.1:0.0000024776,(((((GCF_000023585.1_WP_041613832.1:0.2425710767,(GCF_000010165.1_WP_015893904.1:0.2585294832,GCF_000219535.2_WP_003336753.1:0.3410573906)79.6/79:0.1602329940)88.1/79:0.2288592819,GCF_001644605.1_WP_068607180.1:0.6752630295)84.8/74:0.1322896494,(GCF_000725345.1_WP_038668709.1:0.1848625172,GCF_000271665…
838	+		(AAT_NP_565656.1:0.2830972572,(AAC_XP_020088776.1:0.1051583029,(((AOS_XP_015611767.1:0.0851948802,(ASB_XP_002459830.1:0.0000025961,AZM_NP_001140952.1:0.1221467876)93/100:0.0374459939)90.5/99:0.0401379469,ASB_XP_021307874.1:0.1095875044)37.5/81:0.0536134966,((APP_XP_001753345.1:0.1999387967,(ASM_XP_002993306.1:0.0000027650,ASM_XP_002970014.1:0.0060034680)100/100:0.2719586981)87.6/97:0.1025695785,(…
839	+		(OCNG_XP_012051311.1:0.0329815854,OCG_XP_003195392.1:0.1368272586,((OFG_XP_011320897.1:0.5194831895,(OSC_NP_010827.3:0.7806678953,(((((((((((((((((((((((((((((((((((((((((((((((GCF_000466065.2_WP_002852466.1:0.0000000000,GCF_000807355.1_WP_002852466.1:0.0000000000):0.0000000000,GCF_000304375.1_WP_002852466.1:0.0000000000):0.0000000000,GCF_000184205.1_WP_002852466.1:0.0000000000):0.0000000000,GCF_…
840		+	((((GCF_000316685.1_WP_015124564.1:0.09296,(GCF_000022045.1_WP_012628896.1:0.17243,GCF_000011345.1_NP_682176.1:0.00055)0.547:0.02344)0.836:0.08040,(GCF_000011385.1_NP_925948.1:0.03019,GCF_000484535.1_WP_023172377.1:0.12667)1.000:0.53492)0.446:0.05881,(((GCF_000013225.1_WP_011432996.1:0.00054,GCF_000013205.1_WP_011430181.1:0.06347)0.996:0.23151,(GCF_000734895.2_WP_035156721.1:0.08794,(((GCF_000009…
841		+	((GCF_001708485.1_WP_034108386.1:0.00238,(GCF_000262325.2_WP_003193565.1:0.00239,((GCF_000730425.1_WP_038442518.1:0.00652,((GCF_000009225.2_WP_015885452.1:0.00055,((GCF_001186335.1_WP_049711909.1:0.00160,GCF_000336465.1_WP_003233496.1:0.00318)0.885:0.00158,GCF_001647715.1_WP_064453771.1:0.00476)0.000:0.00055)0.843:0.00074,GCF_001612705.1_WP_063027882.1:0.00089)0.903:0.00309)0.919:0.00318,(GCF_000…
842	+		(SES_16175:0.8749507585,(((OCO_XP_004365617.1:1.1134529583,(((((GCF_000577895.1_WP_044040074.1:2.2271324074,(((((GCF_001644685.1_WP_064021827.1:0.3830187227,(GCF_000785705.2_WP_036277833.1:0.3439684469,GCF_000214665.1_WP_013818708.1:0.4473090086)82.6/100:0.1632571965)100/100:0.8873086596,(((GCF_000092105.1_WP_013111363.1:0.8186998176,GCF_000165715.2_WP_013631067.1:1.1867876264)99/100:0.7905023813…
843	+		(AAT_NP_001321069.1:0.0000029373,(((((AAC_XP_020079767.1:0.1169289076,AMA_XP_009418692.1:0.1982628916)90.6/100:0.0967710880,AMA_XP_009401380.1:0.2310877917)74.4/99:0.0834449329,((((((ACR_XP_001702952.1:0.0965105647,AVC_14762:0.0841349193)93.3/100:0.1958140640,ACS_XP_005642864.1:0.5554108495)91.3/97:0.2290246326,((((ABP_XP_007510659.1:0.2844043935,AMC_XP_002504072.1:0.2276740859)43.6/94:0.06160212…
844	+		(AVC_04277:0.1258950349,ACR_XP_001703032.1:0.2983143789,((GCF_000166415.1_WP_041595848.1:1.7989474861,(GCF_001017655.1_WP_052882368.1:0.5968539785,(GCF_000242935.2_WP_009509895.1:0.5326043456,(GCF_000972765.1_WP_046299313.1:0.1717780734,GCF_000019965.1_WP_012374609.1:0.1167251856)100/100:0.3866492478)91.1/87:0.2075638852)100/100:0.7969187695)21/55:0.1545508740,((GCF_000016665.1_WP_011959245.1:0.0…
845	+		(MAC_XP_004334482.1:0.3124300987,(ASM_XP_002977209.1:1.0330326575,OUR_06086:0.3871947447)45.3/93:0.1776098897,(OCCN_KXN66549.1:0.7478993612,(((((((((((((GCF_000009625.1_WP_010910801.1:0.0271067525,GCF_001676765.1_WP_019859690.1:0.0299883517)89.5/100:0.0391298855,GCF_000176035.2_WP_013894217.1:0.1253272479)27/60:0.0512985521,GCF_000230995.2_WP_015316750.1:0.0745042297)97.8/100:0.2019909706,((GCF_0…
846	+		(SSP_XP_012194899.1:0.1955307646,SPS_XP_009522144.1:0.9911453258,((((GCF_000975245.1_WP_046375097.1:0.0000020545,GCF_001559135.1_WP_046375097.1:0.0000020545)0/59:0.0000020545,GCF_000422085.1_WP_041415763.1:0.0072952916)98.8/99:0.1494738947,((((GCF_000214235.1_WP_041415828.1:0.0000000000,GCF_000214195.1_WP_041415828.1:0.0000000000):0.0000020545,GCF_000214805.1_WP_041415828.1:0.0000020545)99.9/97:0…
847	+		(AAT_NP_191432.1:0.1983602192,((AAC_XP_020110673.1:0.1230335628,((AOS_XP_015636169.1:0.0101434443,(ASB_XP_002448626.1:0.0000023462,(AZM_NP_001131707.1:0.0154843329,AZM_NP_001149703.1:0.0147093810)77.5/100:0.0045692547)98/100:0.0662245946)60.3/99:0.0522291308,AZM_XP_008662802.1:0.5910389307)51.8/99:0.0499806883)98.6/100:0.1260777402,(AMA_XP_009386201.1:0.0235171558,AMA_XP_009398695.1:0.0422529295)…
848		+	(OBD_XP_006683433.1:0.04408,(OBM_02397:0.62042,ENG_XP_002675461.1:0.44024)0.959:0.45398,((GCF_000800825.1_WP_039178985.1:0.10562,(GCF_001578205.1_WP_061408004.1:0.01840,GCF_000017885.4_WP_012010133.1:0.00863)0.766:0.02092)0.998:0.16276,(GCF_001645685.2_WP_064465093.1:0.11754,(GCF_001590685.1_WP_067213698.1:0.10992,((GCF_001005905.1_WP_046789055.1:0.35770,(GCF_001685435.1_WP_008590791.1:0.40883,(G…
849	+		(OLP_04262:0.1368845155,(OCR_PIA18358.1:0.3725584363,OMP_04736:0.0788560396)84.9/75:0.1139162945,(ORB_01417:1.1629304286,(((GCF_000145235.1_WP_013284044.1:0.0031413242,GCF_000177655.2_WP_013474006.1:0.0000029687)99.9/100:0.2779505999,(GCF_000016425.1_WP_011904763.1:0.0755948048,GCF_000018265.1_WP_012181027.1:0.1461773925)99.9/96:0.2464366160)90.4/94:0.5647897940,GCF_000284295.1_WP_014447021.1:0.7…
850	+		(AOT_XP_022839387.1:0.0870313115,ABP_XP_007515285.1:0.0301975431,(((GCF_001414055.1_WP_062146634.1:1.2333573655,(GCF_000016285.1_WP_012654106.1:0.8194426693,GCF_001511835.1_WP_068429674.1:0.8672177409)91.5/82:0.2140839041)78.5/71:0.1998414738,(((GCF_001548095.1_WP_066345178.1:0.7206909902,GCF_000317105.1_WP_044194501.1:0.7599667483)77.6/58:0.1776749463,GCF_000478825.2_WP_028946312.1:0.8301136174)…
851		+	(GCF_001718555.1_WP_069257435.1:0.01886,(GCF_001718575.1_WP_069248710.1:0.00202,(GCF_001029145.1_WP_047852147.1:0.00624,GCF_000012945.1_WP_011353019.1:0.00209)0.997:0.00054)0.267:0.00215,((GCF_000701165.1_WP_059233349.1:0.01074,(((GCF_000009485.1_WP_006482474.1:0.0,GCF_000236215.2_WP_006482474.1:0.0,GCF_001606135.1_WP_006482474.1:0.0,GCF_001718895.1_WP_006482474.1:0.0,GCF_000755805.1_WP_006482474…
852	+		(STPS_XP_002294444.1:0.3200819508,SPT_XP_002177233.1:0.6540258533,(((((((((GCF_000063605.1_WP_041308785.1:0.0084615270,GCF_000089865.1_WP_042509411.1:0.0249784597)92.1/99:0.0916352255,(GCF_000183385.1_WP_013456471.1:0.0196378133,((((((GCF_000219375.1_WP_013955034.1:0.0000000000,GCF_001611935.1_WP_013955034.1:0.0000000000):0.0000000000,GCF_001611865.1_WP_013955034.1:0.0000000000):0.0000000000,GCF_…
853	+		(AVC_10814:0.6002539577,ACR_XP_001700636.1:0.0315951261,((((((((((((((GCF_000317125.1_WP_041463030.1:0.1942693350,GCF_000317475.1_WP_015176829.1:0.2896633144)88.6/48:0.0754917403,((GCF_000734895.2_WP_035158017.1:0.4445140835,(GCF_001548435.1_WP_068384056.1:0.3864037888,GCF_000317085.1_WP_015166951.1:0.5259923204)86.4/85:0.0979666264)58.2/59:0.0477193443,(GCF_000317105.1_WP_015148185.1:0.460930994…
854	+		(ACM_XP_005538877.1:0.7651515905,(ACC_XP_005717177.1:0.4930459110,(APPU_08004:0.6389192394,((GCF_000016765.1_WP_011950481.1:0.5365469437,GCF_000512205.2_WP_053000812.1:0.9382261253)98.9/100:0.6593047176,((((GCF_000818015.1_WP_043222783.1:0.1019160775,GCF_000494915.1_WP_016241867.1:0.0465182334)99.2/66:0.0521943593,GCF_000981825.1_WP_034000769.1:0.0024187525)98.9/95:0.1724234872,((((GCF_000257275.…
855		+	((GCF_000152945.2_WP_015479941.1:0.14120,GCF_001483385.1_WP_058884963.1:0.16137)1.000:0.25821,(GCF_000265385.1_WP_014783424.1:0.48913,((GCF_000828715.1_WP_045474118.1:0.13398,GCF_000211855.2_WP_013871164.1:0.12313)0.977:0.07059,(GCF_000941055.1_WP_044639622.1:0.10027,GCF_001310225.1_WP_054724837.1:0.38172)0.837:0.05130)0.972:0.08222)0.911:0.06148,((((GCF_000024125.1_WP_015754896.1:0.58673,(GCF_00…
856	+		(OPE2_12977:0.0314843228,OOC1A_02840:0.0441770384,((((((GCF_000024005.1_WP_012791081.1:0.2900784165,GCF_001659705.1_WP_066205980.1:0.5164668216)81/86:0.1160869552,GCF_001596135.1_WP_067197321.1:0.2358724509)100/100:1.3210198700,(GCF_000972765.1_WP_046299693.1:0.7388089453,((GCF_001611795.1_WP_062930613.1:0.3410243086,GCF_000023245.1_WP_015801526.1:0.7359131769)89.1/87:0.0875999629,(GCF_000993785.…
857		+	(GCF_000014265.1_WP_011612937.1:0.06276,((GCF_001548395.1_WP_068507271.1:0.01889,((((GCF_000316575.1_WP_015127971.1:0.01768,(GCF_000316625.1_WP_015115279.1:0.00055,(GCF_000020025.1_WP_012411801.1:0.01797,GCF_000734895.2_WP_035155719.1:0.01800)0.559:0.00055)0.347:0.00054)0.708:0.01758,(GCF_000316645.1_WP_015139785.1:0.00054,GCF_001548375.1_WP_011318656.1:0.01780)0.000:0.00054)0.957:0.00054,(GCF_00…
858	+		(ABP_YP_008994793.1:0.2498895705,(((((AAT_NP_178810.1:0.2482686295,AAT_NP_085569.1:0.1564995999)91/100:0.1258037946,((AMA_XP_009386525.1:0.5201726335,(ASB_YP_762350.1:0.1628730763,AZM_YP_588426.1:0.2030824351)96.9/100:0.1750175457)99.6/100:0.2389060515,AOS_YP_002000575.1:0.3637896549)92/100:0.1526065202)98.4/100:0.2574558133,APP_YP_539022.1:0.1578668639)97.3/100:0.3436391102,((MDD_NP_050086.1:2.2…
859	+		(OFG_XP_011317636.1:0.4727963563,(((((OAF_XP_750119.1:0.4788837809,OZT_XP_003857242.1:0.7264295321)93.8/75:0.1726093123,(OAF_XP_751042.1:0.6165122213,(OZT_XP_003850745.1:0.6982456238,((((GCF_001658005.1_WP_066532035.1:1.2177392949,(((GCF_000016345.1_WP_011902331.1:0.1418430367,GCF_000973625.1_WP_046330623.1:0.0144638036)45.4/89:0.0163435134,GCF_000342265.1_WP_015421665.1:0.0187875637)100/100:0.64…
860	+		(ONC_XP_961559.3:0.2334000447,(OMO_XP_003715025.1:0.2982197167,(OPC_XP_018142736.1:0.5938134614,((GCF_000019225.1_WP_012486217.1:0.5634353438,((GCF_000007705.1_WP_011135766.1:0.1158617448,(((GCF_000009125.1_WP_011004454.1:0.0000021497,(GCF_001663415.1_WP_020830313.1:0.0059305764,GCF_001708525.1_WP_020371778.1:0.0025138364)59.1/97:0.0017568384)100/100:0.0519593645,GCF_000283475.1_WP_013210236.1:0.…
861	+		(SVB_CEM21656.1:0.9845920744,SCV_17615:0.6971487092,(((((((((((((((GCF_000226295.1_WP_049787538.1:1.1010375480,(((((((((((((GCF_000317675.1_WP_015219460.1:0.0823614678,(GCF_001548095.1_WP_066343196.1:0.0746985662,GCF_001548115.1_WP_066116778.1:0.0556249963)92.1/100:0.0573055655)100/100:0.1757070381,GCF_000317575.1_WP_015193037.1:0.1385212324)41.8/73:0.0238079839,(((((GCF_000019485.1_WP_012308184.…
862	+		(AAT_NP_200487.1:0.1937907994,((AAC_XP_020105344.1:0.1297509629,(AOS_XP_015639006.1:0.1064064193,(AOS_XP_015648299.1:0.0744403669,(ASB_XP_002456261.1:0.0228436808,AZM_NP_001105082.1:0.0864469758)99.6/100:0.1177224294)98.8/100:0.1026047659)99.7/100:0.1401979304)96.6/100:0.0990562910,(AMA_XP_009389378.1:0.0705201917,(AMA_XP_009415201.1:0.0899673928,AMA_XP_009392525.1:0.0322557034)59.8/97:0.03777215…
863	+		(ACV_XP_005851860.1:0.2969096509,ACR_XP_001691530.1:0.4109832498,(((GCF_000012805.1_WP_002809581.1:0.0827802973,GCF_000024725.1_WP_013032474.1:0.0825439316)99.4/100:0.3918953539,GCF_000242455.2_WP_015245977.1:0.3986949934)100/100:1.2207202180,((GCF_000010305.1_WP_015895089.1:1.1954888024,GCF_000091305.1_WP_012999395.1:0.7145579663)100/100:0.7883148912,((((GCF_001281485.1_WP_061923910.1:0.12124145…
864		+	(((GCF_001028665.1_WP_047902381.1:0.01111,GCF_001718575.1_WP_069252524.1:0.01099)0.000:0.00055,((GCF_000701165.1_WP_059238889.1:0.00568,GCF_001718535.1_WP_059558904.1:0.05184)0.926:0.02168,(GCF_001411495.1_WP_027790519.1:0.01647,GCF_001718395.1_WP_048020829.1:0.01166)0.477:0.00971)0.727:0.00208)0.000:0.00054,(GCF_000012945.1_WP_011353968.1:0.00551,(GCF_001029145.1_WP_047851199.1:0.01097,GCF_00171…
865	+		(AAT_NP_568130.1:0.4060314373,(((AAC_XP_020109236.1:0.1792345976,(AMA_XP_009399198.1:0.0672001948,AMA_XP_018675889.1:0.1329920362)99.2/100:0.2202823733)85.3/97:0.1029266182,(AOS_XP_015648372.1:0.0937288642,((ASB_XP_002445380.2:0.0136060644,AZM_NP_001151226.1:0.0845394038)85/100:0.0323376082,AZM_NP_001148399.1:0.0457910794)96.8/99:0.1167190524)96.5/100:0.1501041110)19.9/76:0.0628265038,((AMC_XP_00…
866		+	(((SCV_21378:0.60834,((ORB_03732:0.43856,(((((OFG_XP_011327061.1:0.06912,OPC_XP_018146807.1:0.13251)0.006:0.03290,(OTT_XP_003662979.1:0.11969,(ONC_XP_011393769.1:0.12387,OMO_XP_003712501.1:0.13532)0.331:0.03802)0.839:0.04003)0.988:0.15970,(OAF_XP_754016.1:0.17697,OZT_XP_003850159.1:0.26936)0.810:0.04460)1.000:0.20273,((((OCNNB_XP_777195.1:0.0,OCNNJ_XP_568820.1:0.0):0.01766,(OCG_XP_003192328.1:0.0…
867	+		(AAT_NP_201530.1:0.2680461031,(((AAC_XP_020095951.1:0.3200627343,(AOS_XP_015647386.1:0.0757605054,(ASB_XP_002459359.1:0.0413308871,AZM_XP_020395849.1:0.0394578844)96.6/99:0.0727896151)100/100:0.2362511592)96/98:0.1215633726,AMA_XP_009406703.2:0.1939485108)98.2/100:0.1474534329,((((((ACR_XP_001692123.1:0.2107420631,AVC_00026:0.4029119561)99.9/100:0.3436734803,ACS_XP_005643193.1:0.6538237272)93.9/8…
868	+		(AAT_NP_850651.1:0.0463868931,((((AAC_XP_020101315.1:0.1264490839,(AOS_XP_015620179.1:0.0645321931,(ASB_XP_002443293.1:0.0130391185,(AZM_XP_008662622.1:0.0473984120,AZM_XP_008674376.1:0.0236721107)85.8/100:0.0126694075)95.9/100:0.0373374153)100/100:0.1098750921)33.8/100:0.0398975066,((((ACR_XP_001696986.1:0.1909118455,AVC_13465:0.2002287507)100/100:0.3008834406,ACS_XP_005645181.1:0.4387364686)87.…
869	+		(AAT_NP_191966.2:0.1697320709,((AAC_XP_020094144.1:0.0874092128,(((((ABP_XP_007512234.1:0.5412849513,(AOL_XP_001420849.1:0.1140762140,AOT_XP_003082416.2:0.1278610119)100/100:0.2795059447)69.5/96:0.1133081854,AMC_XP_002507584.1:0.4745998518)100/100:0.5031125913,((ACR_XP_001696240.1:0.5560143611,ACV_XP_005845764.1:0.4432531631)71.3/93:0.0758678265,ACS_XP_005644767.1:0.4710823580)100/100:0.411786513…
870		+	(((GCF_000943515.2_WP_052675161.1:0.01331,(GCF_000732925.1_WP_038518682.1:0.02374,GCF_000400635.2_WP_016331686.1:0.01232)0.970:0.03779)1.000:0.24241,((GCF_000024025.1_WP_015792216.1:0.26304,GCF_000024025.1_WP_049871795.1:0.27523)1.000:0.38931,(GCF_000024365.1_WP_052307747.1:0.49188,(((GCF_001650215.1_WP_009712236.1:0.13656,(GCF_000025265.1_WP_012934036.1:0.33781,GCF_000092385.1_WP_014181598.1:0.1…
871	+		(OSPU_XP_016612312.1:0.6020210153,OBM_07924:0.6019890755,((((GCF_000261345.2_WP_010058246.1:0.3678602811,GCF_000010605.1_WP_012379779.1:0.2990839939)99.3/99:0.1051930630,((GCF_001650215.1_WP_063727705.1:0.0882817800,GCF_000147815.2_WP_014054851.1:0.1191069078)99.9/100:0.0734440170,GCF_000092385.1_WP_043486807.1:0.1090005194)99.8/100:0.1154575450)99.5/96:0.1120595728,(GCF_000943515.2_WP_044851046.…
872	+		(OPC_XP_018137573.1:0.5014282962,OFG_XP_011323988.1:0.4724710354,(((((((((((((((((((((((GCF_000466065.2_WP_002863358.1:0.0000000000,GCF_000835305.1_WP_002863358.1:0.0000000000):0.0000000000,GCF_000807355.1_WP_002863358.1:0.0000000000):0.0000000000,GCF_000468915.2_WP_002863358.1:0.0000000000):0.0000000000,GCF_000466105.2_WP_002863358.1:0.0000000000):0.0000020475,GCF_000466075.2_WP_002863358.1:0.00…
873	+		(AAT_NP_565065.1:0.3297578157,((AAC_XP_020083266.1:0.1601759110,((AOS_XP_015610643.1:0.1553985456,AZM_NP_001168903.1:0.2335294094)100/100:0.2758284718,(ASM_XP_002971874.1:0.5472150552,((((((((GCF_000317125.1_WP_015155516.1:0.1981447767,GCF_000014265.1_WP_044137940.1:0.4324128029)75.6/73:0.0437205848,GCF_000317475.1_WP_015175989.1:0.2065793232)73/72:0.0325468200,GCF_000317105.1_WP_015148843.1:0.33…
874	+		(ACV_XP_005847345.1:0.9362179411,((((ACP_21904:0.7144977486,((((((((((((((((((((((GCF_000758325.1_WP_039302881.1:0.0139959507,((GCF_000963575.1_WP_008459149.1:0.0000028140,GCF_000758305.1_WP_008459149.1:0.0000022026)61.6/100:0.0060861834,GCF_000757825.1_WP_038472600.1:0.0213095804)60.6/98:0.0113954486)89.6/98:0.0597165487,(((((((((((((((((((((((((((((((((((((((((((((((((((((((((((((((((((((((((((…
875	+		(OPC_XP_018137428.1:0.5654367363,OAF_XP_748647.1:0.4461771113,((GCF_000019365.1_WP_012335322.1:0.8215164236,((GCF_001406115.1_WP_055644834.1:0.0000010000,GCF_001443625.1_WP_055644834.1:0.0000010000)100/100:0.3981530813,GCF_000525635.1_WP_025359117.1:0.4708565555)91.6/82:0.3627531949)100/100:1.0540279880,((GCF_000016005.1_WP_011562669.1:0.0000000000,GCF_000014165.1_WP_011562669.1:0.0000000000):0.0…
876	+		(OBI_XP_019817921.1:0.0196558137,(((((((OAQ_XP_003384090.1:0.7244648694,((((((((GCF_001308265.1_WP_062219978.1:0.1634542244,GCF_001687105.1_WP_066105095.1:0.1697705067)99.6/100:0.1624507895,(((GCF_000092025.1_NP_356191.2:0.0051743295,((GCF_001551895.1_WP_004445231.1:0.0000021076,GCF_001691455.1_WP_037092311.1:0.0051453707)0/54:0.0000028011,GCF_000499645.1_WP_022562758.1:0.0051453083)94.3/100:0.01…
877	+		(OFG_XP_011328590.1:0.4520075187,(OAF_XP_747025.2:0.5223394952,(((((((((GCF_000341345.1_WP_015399569.1:0.4363923333,GCF_000739085.1_WP_017983262.1:0.3734950012)79.3/95:0.1338347143,(((((GCF_000959725.1_WP_042287236.1:0.2243235555,GCF_000330865.1_WP_015671544.1:0.2276345956)98.3/100:0.1170257467,((GCF_000148685.1_WP_049789957.1:0.0490894615,GCF_000961515.1_WP_046572380.1:0.1137974607)90.7/99:0.063…
878	+		(ACS_XP_005644780.1:0.4784225468,(ACR_XP_001690122.1:0.1229978922,AVC_00992:0.2340167347)100/100:0.2785576295,((AMC_XP_002501253.1:0.4719784280,(AOL_XP_001416993.1:0.1153165053,AOT_XP_022838544.1:0.1108509527)100/100:0.3166293880)99.8/100:0.2306201085,(APP_XP_001774589.1:0.5159713606,(((((GCF_000024025.1_WP_049872032.1:0.7995575815,GCF_000023245.1_WP_049796955.1:1.0020356430)69.9/86:0.1211242917,…
879	+		(AOL_XP_001421029.1:0.3012698809,((ABP_XP_007509786.1:0.6817193548,(HGT_XP_005818914.1:0.6136441877,(((((((((OAC_XP_003230797.2:0.4137323080,((OCJAP_XP_015737793.1:0.0226977429,OGG_XP_417628.2:0.0440076322)95.9/100:0.0604019124,OTG_NP_001232354.1:0.0745605176)98.1/100:0.1339481381)69.6/61:0.0631773956,OCP_XP_008165540.1:0.1789953363)96.4/66:0.0825227810,((((((OBI_XP_019840237.1:0.0409247490,(OOA_…
880	+		(AOT_XP_003080818.1:0.3571584264,AMC_XP_002502003.1:0.4003824352,(((((GCF_001618845.1_WP_013528308.1:0.0000000000,GCF_001618825.1_WP_013528308.1:0.0000000000):0.0000022176,GCF_000185905.1_YP_004139660.1:0.0000022176)98.6/93:0.0621492077,(GCF_000176035.2_WP_013891667.1:0.0875891665,GCF_001686985.1_WP_006201245.1:0.1137115648)79.3/40:0.0180129305)0/17:0.0056932677,(GCF_000009625.1_WP_010912912.1:0.…
881		+	((GCF_001509405.1_WP_067857939.1:0.11381,(((GCF_000270245.1_WP_013863551.1:0.03786,(GCF_000196835.1_YP_003767478.1:0.0,GCF_000282715.1_WP_013227136.1:0.0,GCF_000454025.1_WP_013227136.1:0.0,GCF_000220945.1_WP_013227136.1:0.0):0.05625)0.786:0.01022,GCF_001701025.1_WP_065917546.1:0.04795)0.942:0.02986,((GCF_000943515.2_WP_034307818.1:0.00297,(GCF_000732925.1_WP_038512481.1:0.00312,GCF_000400635.2_WP…
882	+		(AAT_NP_192705.1:0.2701764693,(((AAC_XP_020104679.1:0.1483801285,AMA_XP_009398166.1:0.2389714671)92/89:0.0715259656,(AOS_XP_015612889.1:0.1328154333,(ASB_XP_002467278.1:0.0804663898,AZM_NP_001147645.1:0.0557216815)87.1/86:0.0463759541)100/100:0.2217185819)97.6/92:0.1042318511,APV_XP_007151922.1:0.2362469170)68.6/70:0.1152749789,(((ACV_XP_005843357.1:0.4734044191,ACS_XP_005650633.1:0.5092039349)99…
883	+		(AMC_XP_002503565.1:0.3676114406,(ABP_XP_007511939.1:0.3668584595,(AOL_XP_001417910.1:0.1510523989,AOT_XP_022838910.1:0.1398279911)99.7/100:0.1976763746)92.4/87:0.1201487279,((HGT_XP_005835793.1:0.6242374403,(((GCF_000196695.1_WP_013416333.1:0.3873774513,((((GCF_000010105.1_WP_020905829.1:0.0000000000,GCF_000975175.1_WP_020905829.1:0.0000000000):0.0000024599,GCF_001682295.1_WP_042447671.1:0.00366…
884	+		(AAT_NP_001328216.1:0.0000028750,((((AAC_XP_020096386.1:0.1474862433,AMA_XP_009388048.1:0.2237935716)88.1/100:0.0847130791,(AOS_XP_015644847.1:0.0695074801,((ASB_XP_002460704.2:0.0143432580,AZM_XP_020396327.1:0.0237408123)79.5/100:0.0091175810,AZM_XP_008667385.1:0.0230611286)90.9/100:0.0424377418)100/100:0.1674763872)91.6/98:0.0819774438,((((((((ACC_XP_005713545.1:0.6197344120,(ACM_XP_005538480.1…
885	+		(AAT_NP_563729.1:0.1141217763,((((AAC_XP_020093062.1:0.4839175533,(AOS_XP_015628510.1:0.0834357757,(ASB_XP_002464308.1:0.0188044299,AZM_NP_001145251.1:0.0408963960)99.8/100:0.1164026360)100/100:0.2413592803)97.1/100:0.1404526825,AMA_XP_018678061.1:0.1967364787)92.8/97:0.2082168958,(((ACS_XP_005643548.1:0.6339773000,(ACR_XP_001695644.1:0.2431362423,AVC_09631:0.2667921238)100/100:0.5238119638)82.4/…
886	+		(ACS_XP_005652236.1:0.5720437544,(ACR_XP_001698218.1:0.2784819498,AVC_09946:0.5268339217)97.7/98:0.3895263533,(((GCF_001308105.1_WP_060688631.1:0.3996840791,GCF_001682195.1_WP_066213028.1:0.4473055394)75.9/80:0.1359466304,((GCF_000190535.1_WP_041557163.1:0.2987179503,(GCF_000265365.1_WP_014774470.1:0.2298108898,GCF_000512915.1_WP_025277998.1:0.3213694312)100/98:0.3721496132)92.5/53:0.1230864792,G…
887		+	((((GCF_001675145.1_WP_000372166.1:0.0,GCF_001683435.1_WP_000372166.1:0.0,GCF_000013305.1_WP_000372166.1:0.0):0.00211,(GCF_000210475.1_WP_000372266.1:0.0,GCF_000987875.1_WP_000372266.1:0.0):0.00209)0.000:0.00055,(GCF_000026345.1_YP_002409911.1:0.0,GCF_000227625.1_WP_000372247.1:0.0):0.00210)0.000:0.00055,(((GCF_000021125.1_WP_000372242.1:0.0,GCF_000662395.1_WP_000372242.1:0.0,GCF_000732965.1_WP_0…
888	+		(OMO_XP_003717446.1:0.4659028005,OFG_XP_011318167.1:0.3704121824,(OPC_XP_018142434.1:0.3024237286,((((((((((((((GCF_000147055.1_WP_033111867.1:0.0118625162,GCF_001644705.1_WP_022633652.1:0.0109810353)47.3/79:0.0031395525,((GCF_000025065.1_WP_012884670.1:0.0049750355,GCF_000816045.1_WP_016941422.1:0.0125944100)99.8/100:0.0294601659,GCF_000758345.1_WP_038658440.1:0.0064830282)59/73:0.0075224386)87.…
889	+		(OAA_XP_001654840.2:0.3804354369,((OAM_XP_006561439.2:0.1109406006,OBT_XP_003402136.1:0.0511676248)99.9/100:0.3433136776,OTC_XP_008192173.1:0.3060615908)96.1/95:0.2237911635,((ODB_XP_017849337.1:0.2767685403,(((ODME_NP_511106.1:0.0035302215,ODS_XP_002077352.2:0.0038623960)22.3/67:0.0121289767,ODY_XP_002101821.1:0.0066606361)99.4/100:0.1448283504,(ODMI_XP_017156032.1:0.0072022194,ODP_XP_001355617.…
890	+		(AAT_NP_001189500.1:0.0186387619,(((AAC_XP_020090816.1:0.1042645433,AMA_XP_009393505.1:0.1535373436)91.3/100:0.1025545674,((AOS_XP_015629701.1:0.0758555027,(ASB_XP_002466118.1:0.0039856213,AZM_NP_001136948.1:0.0113050941)95.3/100:0.0774313338)100/100:0.3962007984,(((APP_XP_001756774.1:0.1064570457,APP_XP_001766229.1:0.1076652260)99.1/100:0.2259944840,ASM_XP_002963422.1:0.5562871944)78.5/100:0.177…
891	+		(SOT_21954:0.5615522872,MAC_XP_004337691.1:0.7598216838,((GCF_000953135.1_WP_045094926.1:0.4209252524,((((((((GCF_000008485.1_YP_095358.1:0.0000010000,(GCF_000277065.1_WP_025862369.1:0.0000010000,GCF_000277025.1_WP_025862369.1:0.0000010000)0/29:0.0000010000)75.9/93:0.0012616667,((GCF_000239175.1_WP_016356898.1:0.0000000000,GCF_900092465.1_WP_016356898.1:0.0000000000):0.0000010000,GCF_000347615.1_…
892	+		(ONC_XP_957496.3:0.3209808693,OMO_XP_016846020.1:0.1798053631,(OPC_XP_018140447.1:0.2980810367,((((((GCF_000331735.1_WP_015351455.1:0.1045524414,GCF_000988565.1_WP_046715344.1:0.1272623076)100/100:0.1948543552,((((GCF_000009125.1_WP_011004776.1:0.0059653303,GCF_001708525.1_WP_016723605.1:0.0029895881)68/70:0.0024037635,GCF_001663415.1_WP_020830521.1:0.0065895113)94.8/95:0.0350910879,((((GCF_00021…
893	+		(APPU_01055:0.6385559752,ACC_XP_005717612.1:0.6037462376,(((((((((((((((((((GCF_000317045.1_WP_015172303.1:0.2730365505,GCF_001548395.1_WP_068508510.1:0.1698277738)79.9/81:0.0424207707,GCF_001548435.1_WP_068388646.1:0.3286042551)83.6/81:0.0347652291,((GCF_000316685.1_WP_015123378.1:0.3342250261,GCF_000011345.1_NP_682489.1:0.2046804064)90.4/100:0.0910515825,GCF_000022045.1_WP_012627525.1:0.2554877…
894	+		(MPP_XP_020435033.1:0.2348650362,MDD_XP_642412.1:0.4340600354,(((OCB_XP_002646710.1:0.0680259533,OCE_NP_495494.1:0.0331314950)99.2/100:0.4744226035,(GCF_000612685.1_WP_043680967.1:0.5625282664,(GCF_000025265.1_WP_012933821.1:0.3672862632,((((GCF_000024385.1_WP_012853800.1:0.2348264411,GCF_001653335.1_WP_068106155.1:0.4883899989)92.1/75:0.0977881115,((((((GCF_000010105.1_WP_020909131.1:0.011624858…
895		+	((((((GCF_001277255.1_WP_004387089.1:0.0,GCF_001277215.2_WP_004387089.1:0.0,GCF_000017665.1_WP_004387089.1:0.0,GCF_000339015.1_WP_004387089.1:0.0,GCF_000504545.1_WP_004387089.1:0.0,GCF_001277275.1_WP_004387089.1:0.0,GCF_000263215.1_WP_004387089.1:0.0,GCF_000982825.1_WP_004387089.1:0.0,GCF_001277175.1_WP_004387089.1:0.0):0.00055,(GCF_001277235.1_WP_007748245.1:0.0,GCF_001277195.1_WP_007748245.1:0.…
896	+		(ACV_XP_005850370.1:0.5112588026,ACS_XP_005648537.1:0.4815034260,(GCF_000801275.2_WP_022549565.1:0.9124461280,(((GCF_000240165.1_WP_041823538.1:0.0000028203,GCF_000237305.1_WP_041823538.1:0.0000028203)100/100:0.6975320983,GCF_000827005.1_WP_040254438.1:0.6238331180)88.9/88:0.1543028509,(((((((((((((((((GCF_001610675.1_WP_005066931.1:0.0000000000,GCF_001677095.1_WP_005066931.1:0.0000000000):0.0000…
897		+	((((GCF_000305785.2_WP_015048759.1:0.83514,(((GCF_001704115.1_WP_067558455.1:0.53457,(GCF_000599985.1_WP_025314629.1:0.31669,GCF_000600005.1_WP_025330858.1:0.23403)1.000:0.41846)0.154:0.14188,((GCF_001704155.1_WP_068850778.1:0.29083,((GCF_000013605.1_WP_011463399.1:0.21879,(((GCF_000015505.1_WP_011802835.1:0.12751,GCF_000013865.1_WP_011484797.1:0.08197)0.988:0.11892,(GCF_001713375.1_WP_069047829.…
899	+		(OCC_XP_018961679.1:0.1341309033,((((((OBI_XP_019835687.1:0.0000020724,(((OCJ_XP_008986360.1:0.0106410999,(((OCL_XP_005616589.1:0.0054907898,OMMU_XP_017177516.1:0.0432320494)75.6/88:0.0048895334,OECA_XP_014595289.1:0.0000024815)78.2/85:0.0052344148,OOC_XP_008247907.1:0.0105297993)87.7/85:0.0105651668)0/38:0.0000022185,(((OGGG_XP_004060889.1:0.0052739795,OHS_NP_002564.1:0.0000023112)84/96:0.005305…
900	+		(AAT_NP_051039.1:0.0028605355,AAC_YP_009116322.1:0.0056747753,(((((((ABP_YP_009056901.1:0.0081735395,AMC_YP_002808637.1:0.0082409139)46.3/99:0.0027375779,AOT_YP_717264.1:0.0000025322)99.3/100:0.0454340714,ACR_NP_958413.1:0.0666440197)76.6/82:0.0106902460,((((ACC_YP_007627313.1:0.0406152073,APPU_06819:0.0252629771)78.7/99:0.0137175254,STPS_XP_002297555.1:0.1220769709)81.9/98:0.0151879300,AGS_XP_00…
901		+	(GCF_000292915.1_WP_014900361.1:0.00799,(((GCF_001718955.1_WP_060014279.1:0.01673,(GCF_000755725.1_WP_040130489.1:0.00054,GCF_001718415.1_WP_069244222.1:0.00645)0.995:0.03189)0.882:0.00751,((((GCF_001718695.1_WP_069239922.1:0.00451,(GCF_001718855.1_WP_059806547.1:0.00660,GCF_001718975.1_WP_069237474.1:0.00693)0.447:0.00246)0.917:0.00695,(GCF_000959245.1_WP_045564338.1:0.00258,(GCF_001718355.1_WP_…
902	+		(OMO_XP_003719762.1:0.3476666029,OFG_XP_011325812.1:0.3212499281,(((((((((GCF_000194745.1_WP_013698131.1:0.0076919572,GCF_000959725.1_WP_036051433.1:0.0050760824)97/100:0.1458513894,GCF_001634365.1_WP_063500377.1:0.1977630182)99.8/100:0.3235253692,GCF_000092225.1_WP_013126855.1:0.6940052517)54.9/86:0.0817118644,GCF_000175935.2_WP_049792257.1:0.7635804089)49.4/51:0.1241890586,GCF_001547995.1_WP_06…
903	+		(SPB_08280:0.7702494451,SCV_04085:0.9152944240,((((((((((GCF_000981565.1_WP_046477273.1:0.0000026872,GCF_000981545.1_WP_046477273.1:0.0000026872)100/100:0.5730672992,(((((GCF_000013365.1_WP_011439467.1:0.0628576166,GCF_000013685.1_WP_011500692.1:0.0659333010)95.2/100:0.0572335329,((GCF_000020445.1_WP_012494182.1:0.0000023863,GCF_000195775.1_WP_011156041.1:0.0058237059)99.1/100:0.0543691929,GCF_00…
904	+		(OPE2_11833:0.1906085660,OOC1A_10048:0.1977405170,(OSPU_XP_016611947.1:0.4187572479,((((((((((((((((((((((((((GCF_000018425.1_WP_012303285.1:0.5862567825,((GCF_000214435.1_WP_003544188.1:0.2281078401,GCF_000016165.1_WP_011879600.1:0.6461158769)98.4/100:0.3547287790,GCF_000024605.1_WP_015740095.1:0.6696597533)29.7/64:0.0583618353)85.8/100:0.1554793660,GCF_000265505.1_WP_014796079.1:1.6715376174)78…
905	+		(AAT_NP_187634.1:0.1029069175,(((AAC_XP_020109616.1:0.1317852418,AMA_XP_009418101.1:0.1247971016)99/100:0.0757751734,APV_XP_007162104.1:0.1221195051)64/98:0.0513633914,(AOS_XP_015627235.1:0.0916254312,(ASB_XP_002453448.1:0.0155006812,AZM_NP_001169155.1:0.0155536746)96.2/100:0.0490543416)100/100:0.2967507965)75.5/99:0.0562823689,((((ACS_XP_005648449.1:0.2173050344,AVC_05752:0.6260748590)98.3/100:0…
906		+	((HEH_XP_005780969.1:0.59918,SAA_XP_009034903.1:0.39178)0.981:0.34805,((HGT_XP_005829050.1:0.81701,SCV_01610:0.43765)0.359:0.09452,(AOL_XP_001420939.1:0.46300,ACR_XP_001689695.1:0.32763)0.977:0.32756)0.247:0.06860,((((((GCF_000178975.2_WP_049789426.1:0.26666,GCF_000179915.2_WP_013568124.1:0.22353)0.982:0.25909,(GCF_000025705.1_WP_013030892.1:0.47808,(GCF_001584145.1_WP_061540170.1:0.47319,GCF_000…
907	+		(OBI_XP_019813254.1:0.0000029806,((((((((((((OAQ_XP_003385304.1:0.8419315691,((((GCF_000017685.1_WP_012388435.1:0.0000029806,GCF_000017605.1_WP_012388435.1:0.0000029806)100/100:2.0259507330,(GCF_000737325.1_WP_053232508.1:0.6026420342,((GCF_000227745.2_WP_014780283.1:0.2667384868,GCF_000224005.2_WP_005224802.1:0.2055560349)25.9/53:0.1441502607,GCF_000327045.1_WP_015279557.1:0.3577112637)99.9/100:…
908		+	(((GCF_000757785.1_WP_043086132.1:0.01443,((GCF_000262305.1_WP_002444053.1:0.02565,(((GCF_001277255.1_WP_032984350.1:0.00853,(((GCF_001277215.2_WP_004386477.1:0.0,GCF_000339015.1_WP_004386477.1:0.0,GCF_000504545.1_WP_004386477.1:0.0,GCF_001277275.1_WP_004386477.1:0.0,GCF_000263215.1_WP_004386477.1:0.0,GCF_000982825.1_WP_004386477.1:0.0):0.00055,GCF_000017665.1_WP_012125842.1:0.00185)0.782:0.00211…
909		+	((GCF_000439415.1_WP_020839478.1:0.00180,((((GCF_000018045.1_WP_012133322.1:0.01693,(GCF_000757785.1_WP_043085226.1:0.03756,(((((GCF_000334515.1_WP_015367705.1:0.0,GCF_001559215.1_WP_015367705.1:0.0,GCF_001571545.2_WP_015367705.1:0.0,GCF_001593585.1_WP_015367705.1:0.0):0.00181,(GCF_000215745.1_YP_004592992.1:0.00055,GCF_001021995.1_WP_047053365.1:0.00182)0.000:0.00055)0.984:0.01535,((GCF_00082996…
910	+		(AAT_NP_177364.2:0.3828620258,(((AAC_XP_020102114.1:0.1263451719,AMA_XP_009393478.1:0.2802024688)49.6/71:0.0526300013,(AOS_XP_015644908.1:0.1357081570,(ASB_XP_002459676.1:0.0229486127,AZM_NP_001137068.1:0.0666651633)99.4/100:0.0799155080)99.9/100:0.1644603964)95.9/98:0.1555422041,(APP_XP_001767463.1:0.4815080331,(((((GCF_000024805.1_WP_012826850.1:0.9411004880,GCF_000155735.2_WP_015494690.1:0.933…
911	+		(OMP_02503:0.4569665352,OLP_08002:0.1829402206,((ORB_08362:0.5910010553,((((((GCF_000757825.1_WP_038472147.1:0.1052680403,((GCF_000758325.1_WP_039303016.1:0.0368293954,GCF_000758305.1_WP_039293294.1:0.0541682184)99.2/100:0.0745187069,GCF_000963575.1_WP_045782683.1:0.0699506624)80.5/99:0.0390185154)99.7/100:0.4985458453,(((GCF_000723165.1_WP_038489499.1:0.1703734554,(GCF_000723165.1_WP_051780342.1…
912		+	((((GCF_000311765.1_WP_015072252.1:0.0,GCF_001680825.1_WP_015072252.1:0.0):0.29671,(GCF_001547995.1_WP_062165637.1:0.18763,GCF_001547995.1_WP_062165636.1:0.29624)0.637:0.05632)1.000:0.41103,((GCF_000178955.2_WP_014265681.1:0.24070,(GCF_000179915.2_WP_013566803.1:0.34453,(GCF_000265425.1_WP_052313451.1:0.27114,(GCF_000179915.2_WP_013567382.1:0.15345,GCF_000178975.2_WP_013572763.1:0.27328)0.696:0.0…
913	+		(MPP_XP_020432488.1:0.5218708552,MDD_XP_637188.1:0.6939789177,(((((((((((OBC_03215:0.1486013649,ORD_EIE76516.1:0.3402906040)100/100:0.1310250948,(OLC_CDH57880.1:0.1723141731,OSV_05634:0.2359896668)41.5/100:0.0459251237)84.2/100:0.0589380229,OHV_10211:0.3171472290)99.3/100:0.0890145504,OUR_03714:0.2243023699)100/100:0.4243598209,OMV_KFH66388.1:0.7393293054)48.8/99:0.0762236182,OBM_07403:0.60983182…
914	+		(SVB_CEM11367.1:0.5206494286,SBN_17276:0.7161706401,((((((((((((((GCF_000310105.2_WP_007378176.1:0.7254327914,(GCF_001482385.1_WP_058798621.1:0.5504700222,(GCF_001444405.1_WP_058029455.1:0.4386537561,GCF_000012325.1_WP_011044466.1:0.8146935191)64.3/73:0.0466652558)87.2/77:0.1798047432)43.2/90:0.0518328533,(GCF_000203935.1_WP_011717262.1:0.0098080656,GCF_000016585.1_WP_011920236.1:0.0039812325)99.…
915	+		(AAT_NP_200593.2:0.4407987330,(((AAC_XP_020087682.1:0.1656487244,AMA_XP_009409061.1:0.2130298816)91.1/96:0.0863370686,(AOS_XP_015627198.1:0.1150933413,(ASB_XP_021314149.1:0.0262972477,(AZM_XP_008645516.1:0.0000020882,AZM_XP_008645517.1:0.0000020882)99.1/100:0.0445477337)99.3/100:0.1128461873)99.9/100:0.1252192973)99.2/100:0.1575293141,((APP_XP_001771271.1:0.6875753160,((((GCF_000143965.1_WP_04381…
916	+		(ACM_XP_005535041.1:0.7842247535,(((ACC_XP_005718727.1:0.5958887590,APPU_07687:0.3550444329)81.1/91:0.1057707334,((((((GCF_000024805.1_WP_012825617.1:1.1120007302,GCF_000348785.1_WP_015442028.1:0.8615478113)100/100:2.1343548140,((GCF_000018685.1_WP_012201340.1:0.5430373542,GCF_000723465.1_WP_038672073.1:0.8900783946)39.2/88:0.0800551933,((GCF_000225345.1_WP_014079973.1:0.3785118007,GCF_001688705.…
917	+		(AAT_NP_565491.1:0.2967994345,(((AAC_XP_020096666.1:0.1903977972,(AOS_XP_015646911.1:0.0498377961,((ASB_XP_002463017.1:0.0285028861,AZM_NP_001131923.1:0.0274038858)80/100:0.0072531891,AZM_NP_001168867.1:0.0442709056)95.2/100:0.0545940474)99.7/100:0.1720751657)21.4/79:0.0495839622,AMA_XP_009417272.1:0.1649417574)80.8/78:0.0814754892,((((ACR_XP_001693657.1:0.1903131879,AVC_11761:0.4297038450)100/10…
918	+		(OAC_XP_008112305.1:0.2664379821,(((((((((HGT_XP_005827439.1:0.5254713039,OMB_XP_001748785.1:0.4696343392)83.5/100:0.1303253671,(OCB_XP_002640651.1:0.1392354735,OCE_NP_493577.1:0.1838233870)100/100:0.8422719481)38.2/62:0.0787224323,(MAC_XP_004349577.1:0.7256476316,OCO_XP_004364330.1:0.5129355868)76.5/90:0.1495095806)16.9/55:0.0411440485,(((((((((((((((((GCF_000025265.1_WP_012933871.1:0.3741607358…
919	+		(OFG_XP_011325835.1:0.3857369079,OAF_XP_746412.1:0.1910361920,((OTT_XP_003666489.1:0.7353440331,OZT_XP_003853333.1:0.9714017741)76.6/95:0.1323231217,((((((((((GCF_000020505.1_WP_012501570.1:0.1360169525,GCF_000020545.1_WP_012473792.1:0.2575616662)100/100:0.7699772150,GCF_000020625.1_WP_012506343.1:0.5400290266)99.2/100:0.4532217937,GCF_001443605.1_WP_057954644.1:1.4394037817)73.9/89:0.1046660435,…
920	+		(OBD_XP_006676514.1:0.4372649141,(((((((OBC_02851:0.2907010182,ORD_EIE79781.1:0.3299367592)100/100:0.2160871259,((OHV_02140:0.4590434707,(OBC_03364:0.4790441038,OSV_03222:0.5916791269)95.6/80:0.1482079933)34.4/41:0.0368870452,OLC_CDH49227.1:0.4119411745)89.4/42:0.0725407928)83.9/61:0.0842407358,OUR_05704:0.4545193246)99.9/100:0.2298658531,OMV_KFH70986.1:0.6474736473)85.2/57:0.1212711278,(((OBM_12…
921	+		(OBC_00903:0.1386767463,((((((OAF_XP_748095.1:0.1389386062,((OFG_XP_011317498.1:0.0883077143,OTT_XP_003665101.1:0.0910947813)74.9/88:0.0390407315,(ONC_XP_011393633.1:0.0720288231,OPC_XP_018149637.1:0.0496840328)98.5/100:0.0789538762)99.1/100:0.0966242037)35.5/66:0.0600131330,(((OSC_NP_010037.1:0.0000021444,OSC_NP_012690.3:0.0035001371)0/83:0.0000021461,OSC_NP_014067.1:0.0070443166)100/100:0.39766…
922	+		(OHV_01749:0.4059394997,OBC_03413:0.2012953357,(OUR_03597:0.1848608132,(((GCF_000269985.1_WP_014137181.1:0.4881231567,(GCF_000389965.1_WP_041832851.1:0.2186514095,GCF_000494755.1_WP_041843274.1:0.1967995475)67.3/46:0.0992606474)97.1/61:0.1241287564,GCF_000237145.1_WP_043512948.1:0.2533330365)47.7/33:0.0537264803,GCF_000284295.1_WP_014447417.1:0.2343530355)100/100:1.9967552920)98/98:0.2605582928);
923	+		(OCCN_KXN73922.1:0.6957347451,((OBM_15090:0.4023865657,SPB_08885:0.5674927395)0/73:0.0000029239,(((((((OCG_XP_003195007.1:0.0502890538,OCNG_XP_012050770.1:0.0323351512)83.8/100:0.0511735447,OCNNB_XP_774966.1:0.0000022346)77.3/93:0.0640433466,OCNNJ_XP_571425.1:0.6182781713)94.2/99:0.2864823306,OUM_XP_011389504.1:0.7527990978)73.8/95:0.1626523036,(((OAF_XP_751836.1:0.2819820173,OZT_XP_003854180.1:0…
924	+		(AGS_XP_005707543.1:0.6835660690,STT_XP_001021732.1:0.9101698728,(((GCF_001021025.1_WP_047241124.1:1.0512400308,GCF_001685415.1_WP_066641411.1:1.1057789869)6/47:0.0927406074,(((((((((((GCF_000007865.1_WP_003875031.1:0.0000000000,GCF_000835225.1_WP_003875031.1:0.0000000000):0.0000000000,GCF_000835265.1_WP_003875031.1:0.0000000000):0.0000000000,GCF_001653355.1_WP_003875031.1:0.0000000000):0.0000020…
925	+		(AMA_XP_009391382.1:0.4224394552,(AAT_NP_176295.3:0.2936216669,APV_XP_007159583.1:0.1890586043)75.8/96:0.1282574125,((APP_XP_001781977.1:0.4402041593,ASM_XP_002975902.1:0.3686669005)58.7/76:0.0605469349,((((((((GCF_000021945.1_WP_012616526.1:0.2157695178,(GCF_000018865.1_YP_001636207.1:0.0000021987,GCF_000022185.1_WP_012258471.1:0.0000026474)99.2/100:0.2198284647)98.4/100:0.3148108890,(GCF_000017…
926	+		(MPP_XP_020432240.1:0.4651049273,MDD_XP_638144.1:1.0054767199,(((((((((((((((((GCF_000931445.1_WP_044378499.1:0.0048337831,GCF_001013905.1_WP_029387331.1:0.0152226378)99.9/100:0.1420353001,(GCF_001484705.1_WP_058915503.1:0.3562483624,GCF_001654495.1_WP_064531158.1:0.1440277390)98/78:0.1016035834)84.3/65:0.0423342560,(GCF_001685355.1_WP_067425948.1:0.0682627619,GCF_001611795.1_WP_062924873.1:0.130…
927		+	((GCF_000755705.1_WP_038467613.1:0.92330,(((((GCF_001663655.1_WP_068223475.1:0.0,GCF_001663675.1_WP_068223475.1:0.0,GCF_001663715.1_WP_068223475.1:0.0,GCF_001663735.1_WP_068223475.1:0.0,GCF_001663755.1_WP_068223475.1:0.0):0.51046,GCF_000092365.1_WP_013170349.1:0.55745)0.882:0.11954,(((((((GCF_001050435.1_WP_048734003.1:0.04525,((GCF_000359625.1_WP_011666939.1:0.0,GCF_000014465.1_WP_011666939.1:0.…
928	+		(OAC_XP_003215603.1:0.1777030782,((((((((OCC_XP_018941378.1:0.0000021634,OCC_XP_018941380.1:0.0000028498)97.7/100:0.0435417170,OCC_XP_018941387.1:0.0287225239)100/100:0.2988140898,OIP_XP_017331726.1:0.3475045115)90.2/94:0.0863966192,(((OCS_XP_008308228.1:0.2073132132,(ONF_XP_015825269.1:0.2131335082,OOL_XP_020569240.1:0.1634486660)39/94:0.0244830968)36.5/91:0.0128409017,OON_XP_005477247.1:0.07875…
929	+		(OCE_NP_493671.2:0.1000734848,OCB_XP_002632120.1:0.2304553323,(((((((((((((((GCF_000517405.1_WP_025246884.1:0.0385738761,GCF_000517425.1_WP_025423139.1:0.0000028177)100/100:0.5792854690,((((((((((((((((((((((((((((((((((((((((((((((((((((GCF_000006645.1_WP_002208631.1:0.0000000000,GCF_000834755.1_WP_002208631.1:0.0000000000):0.0000000000,GCF_000009065.1_YP_002348052.1:0.0000000000):0.0000000000,G…
930	+		(OCI_XP_002128052.1:0.2942210199,(((HGT_XP_005832416.1:0.8593822526,((((GCF_000724625.1_WP_038474887.1:0.6068365237,GCF_000024425.1_WP_013014484.1:0.3083321272)64.1/99:0.0683106506,GCF_000737325.1_WP_053233574.1:0.3572111339)83.9/97:0.0313051403,((((GCF_000178955.2_WP_014266580.1:0.3209329811,GCF_000022565.1_WP_015898511.1:0.3016729409)100/100:0.1794563568,(GCF_001011155.1_WP_047031692.1:0.425933…
931	+		(OPE2_02557:0.3574097647,OOC1A_04443:0.2571806522,(((GCF_000244875.1_WP_014314603.1:0.0412637453,GCF_000022065.1_WP_015924572.1:0.0914333047)98.5/97:0.3538170682,((GCF_000020165.1_WP_012425278.1:0.0000010000,GCF_000307125.1_WP_012425278.1:0.0000010000)76.9/78:0.0389664728,GCF_000577895.1_WP_044038427.1:0.1762668284)96.6/84:0.3484141321)76.7/69:0.3263277323,GCF_000145035.1_WP_013280985.1:1.9610837…
932	+		(HGT_XP_005827130.1:0.3648311541,((HEH_XP_005768696.1:0.1413832580,SSM_00830:0.1613013168)100/100:0.5769669052,(SCV_27182:0.4253655008,SVB_CEM27239.1:0.3803977062)86.7/95:0.1248217441)98.3/100:0.1420654300,(((((MAC_XP_004344892.1:0.5008300765,(((((((((OAF_XP_755657.1:0.1748459744,OZT_XP_003856411.1:0.3332758945)94.5/97:0.0919157994,(((OFG_XP_011325665.1:0.1051637031,OPC_XP_018149447.1:0.117341418…
933	+		(OCB_XP_002638992.1:0.1556307506,OCE_NP_491413.2:0.0310350999,((((((((GCF_000336425.1_WP_015378359.1:0.0085091659,GCF_000695995.1_WP_044030931.1:0.0082622061)92.5/80:0.0111915947,(GCF_001417865.1_WP_060559854.1:0.0196291473,(GCF_001642805.2_WP_063918606.1:0.0802963452,GCF_001022215.1_WP_047730358.1:0.0168971924)78.9/57:0.0147983884)0/28:0.0000021672)89.9/53:0.0057720802,GCF_001280365.1_WP_0336436…
934	+		(AAT_NP_190054.2:0.1610132153,(((AAC_XP_020106658.1:0.0819920865,AMA_XP_009404812.1:0.0543214295)85.4/100:0.0187002903,(AOS_XP_015635867.1:0.0387876239,((ASB_XP_002446401.1:0.0000020495,ASB_XP_021318572.1:0.0000020495)87.5/100:0.0071538347,AZM_NP_001105077.1:0.0224223835)88.8/100:0.0185699908)99.8/100:0.0827853764)54.8/100:0.0301964096,(((((ABP_XP_007509129.1:0.3616896305,(AOL_XP_001416403.1:0.09…
935		+	((((GCF_000023845.1_WP_015778717.1:0.14544,GCF_001643775.1_WP_066660587.1:0.09570)0.953:0.07408,(GCF_000023885.1_WP_012797221.1:0.15405,(GCF_000814825.1_WP_039689995.1:0.12323,(GCF_000478885.1_WP_022741161.1:0.11739,(GCF_000270285.1_WP_013978862.1:0.03863,GCF_000024265.1_WP_009305832.1:0.02902)0.514:0.02768)0.795:0.03874)0.938:0.05400)0.822:0.06978)0.998:0.19267,(GCF_000195315.1_WP_041738769.1:0.…
936	+		(OFG_XP_011324426.1:0.2948293578,((OAF_XP_749887.1:0.7275730844,((((((GCF_001442755.1_WP_061973084.1:0.6260847192,GCF_001713395.1_WP_069062454.1:2.8208182063)86/92:0.4313020911,GCF_001586255.1_WP_008246551.1:1.1868574344)68.6/25:0.1789857077,((GCF_000013745.1_WP_011474014.1:0.0048241428,GCF_000195775.1_WP_011159638.1:0.0047419325)99.9/99:0.4386745415,GCF_000512205.2_WP_025290635.1:0.6067223744)85…
937		+	(((GCF_000262325.2_WP_014717638.1:0.00719,GCF_000968415.1_WP_046071561.1:0.02579)0.776:0.00372,(GCF_001647715.1_WP_064451506.1:0.01863,((GCF_000009225.2_WP_012722954.1:0.00653,GCF_001186335.1_WP_049709335.1:0.00224)0.908:0.01428,(((GCF_001547895.1_WP_060840444.1:0.00347,GCF_001547915.1_WP_060844296.1:0.00054)0.970:0.02451,((GCF_000963835.1_WP_044464338.1:0.0,GCF_000931465.1_WP_044464338.1:0.0):0.…
938	+		(AAT_NP_001321543.1:0.1056453333,((((AAC_XP_020093719.1:0.2156199376,AMA_XP_018678025.1:0.1962076929)49/84:0.0840568419,(AOS_XP_015647733.1:0.1269240931,(ASB_XP_002452973.1:0.0955102913,AZM_NP_001144035.2:0.1013918176)95.5/99:0.0974608200)99.2/100:0.1680443803)89.5/97:0.0708947183,AMA_XP_009382825.2:0.2834928644)89/90:0.1454003820,((APP_XP_001760811.1:0.3345231076,ASM_XP_002968710.1:0.1810484205)…
939	+		(AAT_NP_172405.1:0.0000022321,(((AAC_XP_020100045.1:0.1157972891,((((((((((ACC_XP_005715070.1:0.6026931030,AGS_XP_005708577.1:0.9623089981)34.3/96:0.0818359943,APPU_00188:0.4115368306)64.7/96:0.0827176686,ACM_XP_005536032.1:0.7559277467)66.9/95:0.0690805878,(((((HGT_XP_005827760.1:0.4797095538,SPT_XP_002184306.1:0.6471051525)99.2/100:0.2939189779,SCV_24950:0.4623167639)26.3/40:0.0365185334,SNG_XP…
940	+		(OAC_XP_016849374.1:0.0029766758,(((((((((((OAA_XP_001653119.2:0.0795392405,OAG_XP_321609.4:0.1150668913)98.7/100:0.1031471143,(((ODME_NP_788894.1:0.0000021295,ODS_XP_016038666.1:0.0000010000)80.8/99:0.0017050333,ODY_XP_015046536.1:0.0000021574)91.3/98:0.0214051464,ODMI_XP_017156459.1:0.0156465633)100/100:0.2497944829)100/100:0.2402503417,OTC_XP_008190463.1:0.4157305844)99.5/94:0.1695548237,((OAM…
941	+		(AMC_XP_002504422.1:0.2767223276,(ACR_XP_001695868.1:0.8126531545,(ACS_XP_005652052.1:0.5129143276,(((GCF_000316515.1_WP_015108056.1:0.3594751496,((((GCF_000317125.1_WP_015153323.1:0.1859663600,(GCF_000021825.1_WP_015955539.1:0.3194470937,GCF_000317615.1_WP_015230482.1:0.3242239649)94.6/92:0.1059359153)86.8/73:0.0464273866,GCF_000317475.1_WP_015177302.1:0.2108326225)78.8/73:0.0244083250,GCF_00031…
942	+		(OUR_03801:0.4792057270,OLC_CDH58476.1:0.6803555592,(((((GCF_000024005.1_WP_012793327.1:0.3840350953,GCF_001590605.1_WP_068402104.1:0.5008959417)98.5/67:0.0952808799,(((GCF_001314995.1_WP_004299721.1:0.0277542303,GCF_001688725.1_WP_065537525.1:0.0394052412)100/100:0.1186590463,(GCF_000011065.1_NP_812568.1:0.0075936823,GCF_001314975.1_WP_062695790.1:0.0148927341)100/100:0.1392640032)100/100:0.2019…
943		+	((((GCF_000019445.1_WP_012313065.1:0.01762,GCF_000494915.1_WP_023379067.1:0.01491)0.890:0.00960,(((GCF_000007565.2_NP_743288.1:0.00316,((GCF_000271965.2_WP_004576208.1:0.0,GCF_001655295.1_WP_004576208.1:0.0,GCF_000016865.1_WP_004576208.1:0.0,GCF_000226035.2_WP_004576208.1:0.0,GCF_000264665.1_WP_004576208.1:0.0):0.00055,(GCF_000495455.2_WP_019438156.1:0.00055,GCF_000183645.1_WP_014589941.1:0.00507…
944	+		(AAT_NP_567988.1:0.4296817042,(((AAC_XP_020085247.1:0.1837548323,AMA_XP_009390943.1:0.2780313416)91.7/99:0.1001755043,(AOS_XP_015629752.1:0.1482291429,(ASB_XP_021310080.1:0.0249207106,AZM_NP_001132492.1:0.0695464006)99.4/100:0.0904426114)99.4/100:0.1830254580)99.1/100:0.2457964485,((ASM_XP_002975947.1:0.4946372269,APP_XP_001762495.1:0.6327632737)79.2/98:0.1237949282,(((((((((((((GCF_000317675.1_W…
945	+		(ACV_XP_005844848.1:0.5118539446,(ACR_XP_001700909.1:0.0795293211,AVC_11918:0.1293772548)98.5/100:0.3196830268,((((OAF_XP_751882.1:0.2106236899,((((((GCF_001718495.1_WP_069223492.1:0.4871503907,GCF_001557535.1_WP_062173466.1:0.3229230552)92.2/99:0.1454724287,(GCF_001557535.1_WP_062170976.1:0.0111858693,GCF_001577465.1_WP_062002996.1:0.0054502855)100/100:0.4067209744)93.7/97:0.1717272521,(GCF_0001…
946	+		(AAT_NP_178769.2:0.0298780299,((AAC_XP_020081455.1:0.0000024195,AMA_XP_009385757.1:0.1176717309)85.5/99:0.1129788992,(AOS_XP_015618889.1:0.1140643990,ASB_YP_762352.1:0.0049342299)73/61:0.0298822821)91.5/93:0.1072633773,(((((((ABP_YP_008994822.1:0.0000000000,AOT_YP_717267.1:0.0000000000):0.0000023017,AMC_YP_002860143.1:0.0000023017)92.1/100:0.1117809717,(ELP_XP_010698867.1:0.6746738180,((((((((OCC…
947	+		(ACS_XP_005644514.1:0.3328107952,(ACR_XP_001691327.1:0.7746344038,(((((((((GCF_000757825.1_WP_038475918.1:0.0546027006,GCF_000963575.1_WP_045781222.1:0.0385905520)97.4/100:0.2248988167,GCF_000196615.1_WP_013204166.1:0.1570993965)85.4/91:0.2025861251,GCF_001578105.1_WP_024706628.1:0.4048470794)86.8/89:0.1673627375,GCF_000015165.1_WP_012041552.1:0.3800586641)76.1/91:0.0742919780,GCF_000512205.2_WP_…
948	+		(AAT_NP_176927.1:0.3308484530,(AAC_XP_020088149.1:0.0872858388,(AMA_XP_009393774.1:0.4081343355,((ASB_XP_002443801.1:0.0286554803,AZM_NP_001150731.1:0.0130780644)90.7/98:0.0771118439,AOS_XP_015648759.1:0.1360997380)98/100:0.2447452344)44.6/55:0.1055674228)91/75:0.2111667668,(((AAT_NP_188798.2:0.2992025447,APV_XP_007149995.1:0.1642040038)72.5/90:0.0415329894,(AAC_XP_020099318.1:0.2418227617,(AMA_X…
949	+		(HGT_XP_005833027.1:0.3834743328,(ACV_XP_005850883.1:0.9296054369,(((GCF_000988565.1_WP_046715885.1:0.3049676525,GCF_000331735.1_WP_015352197.1:0.3350541519)99.9/100:0.4220991104,(GCF_001697225.1_WP_068802545.1:0.5065750471,GCF_000024805.1_WP_012827881.1:0.4142957760)30.4/49:0.0718069990)95.2/84:0.2317326025,((GCF_001663155.1_WP_067596534.1:0.2645718905,GCF_001720465.1_WP_069309196.1:0.2294930035…
950		+	((GCF_000007945.1_WP_010945722.1:0.0,GCF_001647655.1_WP_010945722.1:0.0,GCF_001647735.1_WP_010945722.1:0.0,GCF_001647765.1_WP_010945722.1:0.0,GCF_001647915.1_WP_010945722.1:0.0,GCF_001647795.1_WP_010945722.1:0.0,GCF_001647895.1_WP_010945722.1:0.0):0.00980,((GCF_000757825.1_WP_001181005.1:0.0,GCF_000758305.1_WP_001181005.1:0.0,GCF_000758325.1_WP_001181005.1:0.0,GCF_000758345.1_WP_001181005.1:0.0,G…
951	+		(AAT_NP_194688.1:0.3391832839,(((AAC_XP_020098690.1:0.1394042268,AMA_XP_009410779.1:0.1488340699)75.1/95:0.0849767089,(AOS_XP_015621795.1:0.0832301888,(ASB_XP_021311859.1:0.0371451353,AZM_XP_008654553.1:0.0332059977)98.9/100:0.0885907337)99.5/100:0.1531503553)94.9/100:0.1210169015,((((ABP_XP_007514645.1:0.7443559746,(AMC_XP_002505370.1:0.1794073373,(AOL_XP_001421318.1:0.1006686369,AOT_XP_02284118…
952	+		(APV_XP_007132475.1:0.3628513574,AMA_XP_009387285.1:0.2863989677,(((((((((((((((GCF_000233915.3_WP_014160694.1:0.0063725739,((GCF_000013645.1_WP_011494296.1:0.0000024152,GCF_000756045.1_WP_011494296.1:0.0000024152)80.8/100:0.0038965070,GCF_000226035.2_WP_019752920.1:0.0000024152)97.8/100:0.0337443974)99.8/100:0.1017447863,GCF_000015505.1_WP_011797813.1:0.0317056597)94.5/100:0.0864879834,(GCF_0007…
953		+	(OAF_XP_753554.1:0.15997,((ONC_XP_959843.1:0.40431,OTT_XP_003664718.1:0.39702)0.857:0.09964,(OMO_XP_003714765.1:0.62092,(OFG_XP_011325878.1:0.51403,OPC_XP_018145822.1:0.17141)0.988:0.19419)0.769:0.07921)0.967:0.10187,((GCF_001650215.1_WP_063730757.1:0.03727,(GCF_000092385.1_WP_043486530.1:0.06382,GCF_000147815.2_WP_014059015.1:0.57679)0.923:0.09023)1.000:1.70527,(GCF_000255295.1_WP_014396674.1:0.…
954		+	(((GCF_000013565.1_WP_011455061.1:0.31721,((GCF_000801275.2_WP_022552121.1:0.32943,(GCF_001651805.1_WP_067381943.1:0.20469,GCF_000214215.1_WP_013795424.1:0.19895)0.992:0.16720)0.986:0.16753,((((GCF_000764535.1_WP_038666558.1:0.40160,(GCF_000498655.1_WP_025420246.1:0.0,GCF_000576125.1_WP_025420246.1:0.0,GCF_000576165.1_WP_025420246.1:0.0):0.33978)1.000:0.33130,((GCF_001281385.1_WP_053820208.1:0.46…
955	+		(HGT_XP_005832153.1:0.4035963063,ETV_XP_001321643.1:0.7976988560,(GCF_000967915.1_WP_030005195.1:1.0153406304,((GCF_001534765.1_WP_068450218.1:0.7429360892,(((((GCF_000013065.1_WP_000709453.1:0.0000020119,(((((((GCF_000021225.1_WP_000709449.1:0.0000021597,GCF_000283675.1_WP_000709449.1:0.0000021597)91.2/98:0.0050561142,GCF_001721145.1_WP_000709446.1:0.0000021597)0/53:0.0000020364,GCF_001455345.1_…
956	+		(AAT_NP_001332175.1:0.0000025564,((((AAC_XP_020112895.1:0.0959866847,(AOS_XP_015642516.1:0.0991950483,(ASB_XP_002439075.1:0.0183142727,AZM_XP_008648857.1:0.0350354143)96.5/100:0.0519917254)99.9/100:0.1242155477)66/93:0.0387055247,((((ABP_XP_007508283.1:0.4170333326,(AOL_XP_001420924.1:0.0837491214,AOT_XP_022840184.1:0.2113916885)99.2/100:0.1953707922)29.5/71:0.0967236425,AMC_XP_002502066.1:0.2105…
957	+		(OFG_XP_011316424.1:0.3025115377,((OAF_XP_750112.1:0.4971855199,OZT_XP_003851388.1:0.5483438262)57.8/100:0.0811733866,(OUM_XP_011390487.1:0.9688879910,(((((((((((((GCF_000612685.1_WP_043682027.1:0.2354824088,(GCF_000015505.1_WP_011800433.1:0.0835373200,GCF_000015505.1_WP_011800029.1:0.3013118890)95.6/100:0.0571760663)86.4/90:0.0362037259,(GCF_000176935.3_WP_013590873.1:0.0053655678,GCF_000300095.…
958	+		(STPS_XP_002291646.1:0.2655628508,SCV_09303:0.5495963293,(((GCF_000025545.1_WP_012982498.1:0.0838857724,GCF_001020955.1_WP_018176861.1:0.0614390320)93/86:0.1058180385,GCF_000015585.1_WP_011813116.1:0.2470350529)64.9/67:0.0850346579,(GCF_000317615.1_WP_015229198.1:0.0784792026,GCF_000317635.1_WP_015224200.1:0.0939093798)99.9/100:0.2590501047)97.6/98:0.1902713489);
959	+		(OPE2_06766:0.1021072513,OOC1A_15685:0.2082981272,(((GCF_000317975.2_WP_015077807.1:1.2816916205,(((((GCF_000007585.1_WP_005874828.1:0.0000028320,GCF_001263815.1_WP_005874828.1:0.0000028320)73.9/98:0.0088890383,((GCF_000010505.1_WP_012458539.1:0.0000028320,GCF_001314265.1_WP_012458539.1:0.0000028320)75.9/97:0.0049767544,(GCF_000270225.1_WP_013815189.1:0.0000028320,(GCF_001274615.1_WP_053444481.1:…
960	+		(ACV_XP_005844865.1:0.6287337883,(ACS_XP_005649811.1:0.6049799548,((AMC_XP_002502600.1:0.4730240671,AOL_XP_001418794.1:0.5220345691)100/100:0.4806793593,(((((((((((((OAA_XP_001660206.1:0.0991611297,OAG_XP_320405.4:0.2119425681)100/100:0.2700248725,((ODB_XP_017840672.1:0.0695040563,(ODMI_XP_017138332.1:0.0051350573,ODP_XP_015043302.1:0.0000028204)97.3/100:0.0365518644)68.2/91:0.0168929585,((ODME_N…
961	+		(OUM_XP_011392723.1:0.5518724941,OPC_XP_018144489.1:0.2469986628,(((((GCF_000011845.1_WP_011227373.1:0.0000000000,GCF_001685375.1_WP_011227373.1:0.0000000000):0.0000010000,GCF_001514435.1_WP_011227373.1:0.0000010000)99.5/100:0.0779487762,GCF_000011825.1_WP_011226234.1:0.0271519500)73.5/71:0.0087431364,GCF_000014485.1_WP_041827743.1:0.0000027547)0/52:0.0000020946,((((((((GCF_000182875.1_WP_0146217…
962	+		(OCJAP_XP_015714440.1:0.0280280669,((OAC_XP_003215596.1:0.2403139058,((((((((OAQ_XP_019856040.1:0.9254245816,(OTA_XP_002108732.1:0.7480000153,OTA_XP_002111503.1:0.5870686545)97.2/100:0.3363099019)99.9/99:0.4520521342,OCV_XP_022292395.1:0.5668687992)88.3/93:0.1993257692,(OCV_XP_022291273.1:0.0048710021,OCV_XP_022293739.1:0.0124098026)100/100:0.7791919414)93.3/94:0.2065707639,(OSPU_XP_016605864.1:0…
963	+		(AOL_XP_001416922.1:0.3181921571,((SAA_XP_009037410.1:0.7015629789,SNG_XP_005854940.1:0.5174661245)87.6/100:0.3168364567,((((GCF_000015865.1_WP_003513356.1:0.0000000000,GCF_000255615.2_WP_003513356.1:0.0000000000):0.0000000000,GCF_001692755.1_WP_003513356.1:0.0000000000):0.0000010000,GCF_000184925.1_WP_003513356.1:0.0000022640)99.7/100:1.7105561040,(((((((((((((GCF_000312705.1_WP_015081064.1:0.04…
964		+	((GCF_001011055.1_WP_035601981.1:0.03493,(GCF_000022885.2_WP_015870085.1:0.03556,((GCF_000020865.1_WP_012847444.1:0.0,GCF_000348565.1_WP_012847444.1:0.0,GCF_000146305.1_WP_012847444.1:0.0):0.00945,(GCF_000264765.2_WP_034163068.1:0.0,GCF_000800725.1_WP_034163068.1:0.0):0.00266)0.862:0.01386)0.912:0.02296)0.987:0.05952,((GCF_000262305.1_WP_002464178.1:0.05549,(GCF_000255535.1_WP_013577071.1:0.0,GCF…
965	+		(ACR_XP_001695977.1:0.1372375264,((ACC_XP_005716254.1:0.7868192275,(OGP_KXS13602.1:0.4023024316,((((GCF_001314225.1_WP_054686593.1:0.2505479152,(GCF_000143885.2_WP_044507253.1:0.0878080344,GCF_001698225.1_WP_004019152.1:0.0410696111)100/100:0.4495235315)21.1/37:0.0627314103,(((GCF_000196835.1_YP_003764210.1:0.0000000000,GCF_000454025.1_WP_013223889.1:0.0000000000):0.0000000000,GCF_000220945.1_WP_…
966	+		(AAT_NP_001319597.1:0.2446212008,(((AAC_XP_020112821.1:0.2203469855,(AOS_XP_015625338.1:0.1475543678,(ASB_XP_002453086.1:0.0391316865,AZM_NP_001131675.1:0.0778750678)97.9/98:0.0892954878)100/100:0.1993028301)83.9/80:0.0464941661,(AMA_XP_009385983.1:0.2108318922,AMA_XP_009401090.1:0.2264459179)85.1/84:0.0451561136)92.8/96:0.0879940167,((APP_XP_001764400.1:0.7512010233,(ASM_XP_002969514.1:0.0000023…
967	+		(AMC_XP_002502573.1:0.2994840707,ABP_XP_007513740.1:0.4153042513,((AOL_XP_001418775.1:0.1136768511,AOT_XP_003080513.2:0.1305225582)99.3/100:0.2878759039,(((SBN_21458:0.8657442003,SPT_XP_002177059.1:1.0010402407)99/100:0.8572523498,STPS_XP_002297302.1:0.6483934283)92.8/100:0.3313226298,(SCV_31441:0.5310330608,(((((((GCF_001697225.1_WP_068802317.1:0.1223221419,GCF_000015505.1_WP_011801788.1:0.02607…
968	+		(AAT_NP_051089.1:0.0123087468,(AAC_YP_009116373.1:0.0727975110,((AOS_NP_039416.1:0.0122395274,ASB_YP_899438.1:0.0122387406)0/14:0.0000027107,AZM_NP_043054.1:0.0000023355)0/16:0.0000024243)63.9/44:0.0141495677,((((((((ABP_XP_007514937.1:0.1561535192,AOL_XP_001418831.1:0.2607782523)75.5/96:0.0214298617,AMC_XP_002499519.1:0.0653885611)76.1/95:0.0146128801,AOT_XP_003080162.2:0.0281792042)80.6/98:0.07…
969	+		(OAC_XP_003230662.2:0.2595379559,((((((OAA_XP_021705345.1:0.3835756209,OAG_XP_563692.3:0.4437319291)100/100:0.6875858865,((OAQ_XP_003388714.1:0.7697425944,(OCO_XP_004349525.1:0.7460681500,((((GCF_000143085.1_WP_013219321.1:0.0579151566,GCF_000012805.1_WP_002813090.1:0.0825609925)99.8/100:0.1940137794,GCF_000024725.1_WP_013031585.1:0.1391598049)100/100:0.3556413066,((((GCF_000321415.2_WP_015260197…
970		+	((((((((GCF_000196815.1_WP_013249282.1:0.15372,(GCF_001458695.1_WP_062485791.1:0.18918,GCF_001273775.1_WP_053379377.1:0.09310)0.995:0.14102)1.000:0.40908,((GCF_000195295.1_WP_013705148.1:0.29681,GCF_000014965.1_WP_011698524.1:0.40411)0.996:0.18053,((GCF_000092205.1_WP_013162591.1:0.33759,(GCF_000186885.1_WP_015723664.1:0.23448,(GCF_000341395.1_WP_015405751.1:0.17449,GCF_000025945.1_WP_011188566.1…
971	+		(ACV_XP_005851257.1:1.1756044691,ACS_XP_005645237.1:0.7531517546,((AOL_XP_001417993.1:0.2876293617,AOT_XP_022838993.1:0.2697787431)99.7/100:0.9643609115,(((((GCF_000178835.2_WP_013658246.1:0.8521298855,(GCF_000244875.1_WP_014313745.1:0.0587958252,GCF_000022065.1_WP_015925313.1:0.0445857035)100/100:0.7472787655)17.4/82:0.0995915897,GCF_000340885.1_WP_015394151.1:0.9659885276)94.1/99:0.2085167532,G…
972	+		(OBT_XP_020722814.1:0.1561057974,(OCV_XP_022321797.1:0.3690786389,((((GCF_001663655.1_WP_068225931.1:0.0000000000,GCF_001663735.1_WP_068225931.1:0.0000000000):0.0000010000,GCF_001663715.1_WP_068225931.1:0.0000010000)60.6/73:0.1322229694,(((GCF_000026485.1_WP_012491145.1:0.0000000000,GCF_000194785.1_WP_012491145.1:0.0000000000):0.0000000000,GCF_000318035.1_WP_012491145.1:0.0000000000):0.0000010000…
973	+		(OAC_XP_003224438.1:0.2282059978,((((((ACC_XP_005712149.1:1.1625667357,(MAC_XP_004340338.1:1.0847813061,((((((GCF_000018405.1_WP_012175610.1:0.9216912359,((GCF_001682195.1_WP_066214510.1:1.2661190233,(((GCF_001447155.2_WP_058090437.1:0.1442517034,(GCF_000015365.1_WP_011785379.1:0.0146346458,GCF_000284615.1_WP_014421099.1:0.0128810698)97/100:0.1863860775)100/100:0.8252852091,(GCF_001477625.1_WP_05…
974	+		(OPE2_05877:0.2687224043,OOC1A_00859:0.1002768612,(((((((((GCF_000005825.2_WP_012958208.1:0.9153110428,GCF_000177235.2_WP_049786631.1:1.0459239739)90/100:0.2977625893,(GCF_001629705.1_WP_066396163.1:0.5867126589,GCF_001642935.1_WP_066290927.1:0.5527571536)100/100:1.0112891150)89.5/100:0.3313059162,GCF_000010165.1_WP_012684670.1:1.5623402745)97.2/96:0.4446687290,(GCF_000227705.2_WP_015254402.1:1.0…
975	+		(MAC_XP_004351540.1:0.4828591541,ACP_15101:0.8193566065,(((((((GCF_000024165.1_WP_015767802.1:0.6444372390,(GCF_000016345.1_WP_011903489.1:0.1910176965,GCF_000981505.1_WP_052734620.1:1.5103545024)94.6/100:0.6075779487)54/80:0.1103453502,(((GCF_000725385.1_WP_019465305.1:0.1162188460,GCF_000632805.1_WP_038623632.1:0.1363699813)99.6/100:0.2222954386,GCF_000230695.2_WP_015447180.1:0.0556546795)72.5/…
976	+		(AAT_NP_171963.1:0.1100294140,((AAC_XP_020112833.1:0.0836103433,AMA_XP_009418622.1:0.0776344120)72.1/100:0.0367480223,((((((ACR_XP_001701257.1:0.6241500056,(((AGS_XP_005705345.1:0.3937689551,SPS_XP_009515798.1:0.6168584637)34.4/95:0.1055977792,OCO_XP_004343524.2:0.4347556561)99.3/100:0.2585512173,((MAC_XP_004345863.1:0.6458669373,((((((((((((((((((((((((GCF_000218545.1_WP_013883446.1:0.1155695354…
[truncated: 1,604 more rows]
