# Supplementary material for: A spectrum of verticality across genes
Source: PLoS Genet. 2020 Nov 2;16(11):e1009200. doi: 10.1371/journal.pgen.1009200 (PMC7660906; doi:10.1371/journal.pgen.1009200)
Supplement: S6 Table — (XLSX) [file pgen.1009200.s006.xlsx]

## Sheet: Tabelle1
S7 Table: Identity and Annotation of the 100 most vertical clusters.
Clusternumber	Verticality	taxgroup count	Number of genomes	Average sequence length	EPC	Plant or no plant	EPC cluster size	Sub rate	Kegg category of cluster	KEGG C	COG	GO Anno	GO descriptor	NCBI header Annotation	Reclinomoas gene sorted to this specific cluster	Reclinomonas gene ID	Grafic used gene names			Backup names	Coleman et al. 2020 pre-print	Internet Search, working name
7	14.1273	42	5501	422.194	0	-	0	0.0617103	Carbohydrate metabolism|Energy metabolism|Amino acid metabolism|Metabolism of other amino acids|Metabolism of cofactors and vitamins|Drug resistance	Glyoxylate and dicarboxylate metabolism PATHko00630|Methane metabolism PATHko00680|Glycine, serine and threonine metabolism PATHko00260|Cyanoamino acid metabolism PATHko00460|One carbon pool by folate PATHko00670|Antifolate resistance PATHko01523	Amino	GO0030170	pyridoxal phosphate binding	MULTISPECIES: serine hydroxymethyltransferase [Mycobacterium tuberculosis complex]	-	-	ShmT			ShmT		SHMT
10	14.068	42	5595	396.704	0	-	0	0.0366951	Translation	Mitochondrial biogenesis BRko03029|Translation factors BRko03012|Exosome BRko04147	Translation	GO0005525	GTP binding	MULTISPECIES: translation elongation factor Tu [Bacillus subtilis group]	-	-	tuf			tuf	K02358 tuf, TUFM Elongation factor Tu y
12	19.8188	42	5624	699.656	0	-	0	0.0447681	Translation	Mitochondrial biogenesis BRko03029|Translation factors BRko03012	Translation	GO0005525	GTP binding	MULTISPECIES: translation elongation factor G [Bacillus]	-	-	fusA			fusA	K02355 fusA, GFM, EFG Translation elongation factor G y
28	17.3197	35	5376	544.508	2427	NoPlant	209	0.0486814	Translation|Folding, sorting and degradation	Messenger RNA Biogenesis BRko03019|Mitochondrial biogenesis BRko03029|Chaperones and folding catalysts BRko03110|RNA degradation PATHko03018|Exosome BRko04147|Longevity regulating pathway worm PATHko04212|Type I diabetes mellitus PATHko04940|Legionellosis PATHko05134|Tuberculosis PATHko05152	Posttranslational	-	-	MULTISPECIES: molecular chaperone GroEL [Burkholderia cepacia complex]	-	-	GroEL			GroEL
32	15.9912	42	5622	571.113	0	-	0	0.0874591	Translation	Amino acid related enzymes BRko01007|Transfer RNA biogenesis BRko03016|AminoacyltRNA biosynthesis PATHko00970|Mitochondrial biogenesis BRko03029	Translation	GO0005524	ATP binding	MULTISPECIES: arginine--tRNA ligase [Bacillus cereus group]	-	-	aarR			aarR		R-tRNA-ligase
34	18.8015	42	5627	432.414	1691	NoPlant	5416	0.0862203	Translation	Amino acid related enzymes BRko01007|Transfer RNA biogenesis BRko03016|AminoacyltRNA biosynthesis PATHko00970	Translation	-	-	MULTISPECIES: histidine--tRNA ligase [Bacillus cereus group]	-	-	aarH			aarH		H-tRNA-ligase
36	13	42	5611	973.648	398	NoPlant	5442	0.0690059	Translation	Amino acid related enzymes BRko01007|Transfer RNA biogenesis BRko03016|AminoacyltRNA biosynthesis PATHko00970	Translation	GO0006418	tRNA aminoacylation for protein translation	MULTISPECIES: isoleucine--tRNA ligase 1 [Bacillus cereus group]	-	-	aarI			aarI		I-tRNA-ligase
37	18	42	5587	635.032	1822	NoPlant	1585	0.0805817	Translation	Amino acid related enzymes BRko01007|Selenocompound metabolism PATHko00450|Transfer RNA biogenesis BRko03016|AminoacyltRNA biosynthesis PATHko00970	Translation	GO0004825	methioninetRNA ligase activity	MULTISPECIES: methionine--tRNA ligase [Bacillus cereus group]	-	-	aarM			aarM		M-tRNA-ligase
40	12.9527	42	5580	429.744	0	-	0	0.0556526	Carbohydrate metabolism|Energy metabolism|Translation|Folding, sorting and degradation|Signal transduction|Transport and catabolism	Glycolysis / Gluconeogenesis PATHko00010|Methane metabolism PATHko00680|Messenger RNA Biogenesis BRko03019|RNA degradation PATHko03018|HIF1 signaling pathway PATHko04066|Exosome BRko04147	Carbohydrate	-	-	MULTISPECIES: phosphopyruvate hydratase [Bacillus cereus group]	-	-	eno			eno		eno
41	14.1857	41	5598	427.594	2365	NoPlant	212	0.0666648	Translation	Amino acid related enzymes BRko01007|Transfer RNA biogenesis BRko03016|AminoacyltRNA biosynthesis PATHko00970	Translation	GO0000166	nucleotide binding	MULTISPECIES: serine--tRNA ligase [Bacillus cereus group]	-	-	aarS			aarS		S-tRNA-ligase
42	15.3821	40	5471	262.77	1061	Plant	5422	0.110557	Translation	Transfer RNA biogenesis BRko03016	Translation	GO0003723	RNA binding	MULTISPECIES: tRNA pseudouridine(38,39,40) synthase TruA [Bacillus cereus group]	-	-	TruA			TruA
43	14.8182	37	5522	628.909	0	-	0	0.060551	Translation|Folding, sorting and degradation	Messenger RNA Biogenesis BRko03019|Mitochondrial biogenesis BRko03029|Chaperones and folding catalysts BRko03110|RNA degradation PATHko03018|Exosome BRko04147|Longevity regulating pathway worm PATHko04212|Tuberculosis PATHko05152	Posttranslational	-	-	MULTISPECIES: molecular chaperone DnaK [Lactobacillus casei group]	-	-	dnaK			Dank
44	15	42	5628	365.567	2134	NoPlant	108	0.0598742	Translation	Ribosome biogenesis BRko03009	Translation	GO0005525	GTP binding	MULTISPECIES: GTP-binding protein YchF [Mycobacterium tuberculosis complex]	-	-	YchF			YchF	K06942 ychF Redox Regulated ATPase YchF
45	16.8904	42	5612	911.619	227	NoPlant	5412	0.0741499	Translation	Amino acid related enzymes BRko01007|Transfer RNA biogenesis BRko03016|AminoacyltRNA biosynthesis PATHko00970	Translation	GO0000166	nucleotide binding	MULTISPECIES: valine--tRNA ligase [Bacillus cereus group]	-	-	valS			valS	K01873 VARS, valS Valine--tRNA ligase
46	16.875	42	5651	181.285	1429	Plant	0	0.0451208	Translation	Ribosome PATHko03010|Ribosome BRko03011	Translation	-	-	MULTISPECIES: 50S ribosomal protein L5 [Proteobacteria]	lcl|NC_001823.1_prot_NP_044764.1_20	rpl5	L5			L5	K02931 RP-L5, MRPL5, rplE 50S ribosomal protein L5 y
47	18	42	5655	122.685	2105	NoPlant	212	0.045954	Translation	Ribosome PATHko03010|Ribosome BRko03011	Translation	GO0003735	structural constituent of ribosome	MULTISPECIES: 50S ribosomal protein L14 [Gammaproteobacteria]	-	-	L14			L14
49	20.875	42	5653	177.323	2210	Plant	212	0.0462214	Translation	Ribosome PATHko03010|Ribosome BRko03011	Translation	GO0003735	structural constituent of ribosome	MULTISPECIES: 30S ribosomal protein S5 [Proteobacteria]	-	-	S5			S5	K02988 RP-S5, MRPS5, rpsE 30S ribosomal protein S5 y
50	17.875	42	5653	131.347	2477	NoPlant	212	0.0827333	Translation	Ribosome PATHko03010|Ribosome BRko03011	Translation	GO0005840	ribosome	MULTISPECIES: 30S ribosomal protein S8 [Proteobacteria]	lcl|NC_001823.1_prot_NP_044766.1_22	rps8	S8			S8
51	17	42	5652	136.797	2517	NoPlant	212	0.0712835	Translation	Ribosome PATHko03010|Ribosome BRko03011	Translation	-	-	MULTISPECIES: 30S ribosomal protein S9 [Proteobacteria]	-	-	S9			S9
52	22.998	42	5652	130.286	2584	NoPlant	212	0.0351678	Translation	Ribosome PATHko03010|Ribosome BRko03011	Translation	GO0006412	translation	MULTISPECIES: 30S ribosomal protein S11 [Enterobacteriaceae]	lcl|NC_001823.1_prot_NP_044771.1_27	rps11	S11			S11
53	16.875	42	5653	178.419	2330	NoPlant	212	0.0646503	Translation	Ribosome PATHko03010|Ribosome BRko03011	Translation	GO0003735	structural constituent of ribosome	MULTISPECIES: 50S ribosomal protein L6 [Streptococcus anginosus group]	lcl|NC_001823.1_prot_NP_044767.1_23	rpl6	L6			L6	K02933 RP-L6, MRPL6, rplF 50S ribosomal protein L6 y
54	21.9987	42	5650	231.433	2243	NoPlant	212	0.0584489	Translation	Ribosome PATHko03010|Ribosome BRko03011	Translation	-	-	MULTISPECIES: 50S ribosomal protein L1 [Streptococcus anginosus group]	lcl|NC_001823.1_prot_NP_044747.1_3	rpl1	L1			L1	K02863 RP-L1, MRPL1, rplA 50S ribosomal protein L1 y
55	12.425	42	5612	468.695	2409	NoPlant	212	0.0854855	Translation	Amino acid related enzymes BRko01007|Transfer RNA biogenesis BRko03016|AminoacyltRNA biosynthesis PATHko00970	Translation	GO0005524	ATP binding	MULTISPECIES: cysteine--tRNA ligase [Mycobacterium tuberculosis complex]	-	-	aarC			rpl1
56	24	42	5646	102.75	2390	Plant	192	0.0322848	Translation	Ribosome PATHko03010|Ribosome BRko03011	Translation	-	-	MULTISPECIES: 30S ribosomal protein S10 [Proteobacteria]	-	-	S10			S10
58	12.9167	42	5574	397.961	0	-	0	0.0560772	Carbohydrate metabolism	Glycolysis / Gluconeogenesis PATHko00010|Carbon fixation in photosynthetic organisms PATHko00710|Exosome BRko04147	Carbohydrate	GO0006096	glycolytic process	MULTISPECIES: phosphoglycerate kinase [Mycobacterium tuberculosis complex]	-	-	PGK			PGK	K00927 PGK, pgk Phosphoglycerate kinase
61	14.6537	42	5630	93.7849	0	-	0	0.0372891	Translation	Ribosome PATHko03010|Ribosome BRko03011	Translation	GO0006412	translation	MULTISPECIES: 30S ribosomal protein S19 [Enterobacteriaceae]	-	-	S19			S19
63	21.5702	42	5616	274.801	1552	NoPlant	5532	0.0581018	Translation	Ribosome PATHko03010|Ribosome BRko03011	Translation	GO0003735	structural constituent of ribosome	MULTISPECIES: 50S ribosomal protein L2 [Enterobacteriaceae]	-	-	L2			L2	K02886 RP-L2, MRPL2, rplB 50S ribosomal protein L2 y
65	16.7916	42	5607	346.513	0	-	0	0.0759019	Translation	Transfer RNA biogenesis BRko03016	Translation	-	-	MULTISPECIES: tRNA N6-adenosine(37)-threonylcarbamoyltransferase complex transferase subunit TsaD [Mycobacterium avium complex (MAC)]	-	-	TsaD			TsaD
66	13	42	5611	128.536	2395	NoPlant	211	0.0379096	Translation	Ribosome PATHko03010|Ribosome BRko03011	Translation	GO0003735	structural constituent of ribosome	MULTISPECIES: 30S ribosomal protein S12 [Bacteria]	lcl|NC_001823.1_prot_NP_044751.1_7	rps12	S12			S12
67	13.1754	41	5300	608.969	2305	NoPlant	211	0.0683484	Carbohydrate metabolism|Amino acid metabolism|Enzyme families	Amino sugar and nucleotide sugar metabolism PATHko00520|Alanine, aspartate and glutamate metabolism PATHko00250|Peptidases BRko01002|Insulin resistance PATHko04931	Cell	-	-	MULTISPECIES: glutamine--fructose-6-phosphate aminotransferase [Bacillus cereus group]	-	-	glmS			rps12
69	21.8856	42	5598	876.832	2544	NoPlant	113	0.0810807	Translation	Amino acid related enzymes BRko01007|Transfer RNA biogenesis BRko03016|AminoacyltRNA biosynthesis PATHko00970	Translation	GO0005524	ATP binding	MULTISPECIES: alanine--tRNA ligase [Bacillus subtilis group]	-	-	alaS			alaS	K01872 AARS, alaS Alanine tRNA ligase
71	20.928	42	5571	469.024	0	-	0	0.0542636	Membrane transport	Protein export PATHko03060|Bacterial secretion system PATHko03070|Secretion system BRko02044|Quorum sensing PATHko02024	Intracellular	GO0006614	SRPdependent cotranslational protein targeting to membrane	Sec family Type I general secretory pathway protein signal recognition particle protein [Enterococcus faecium DO]	-	-	ffh			ffh
72	14.675	41	5572	278.809	2378	NoPlant	212	0.0983878	Translation	Ribosome biogenesis BRko03009	Translation	-	-	MULTISPECIES: ribosomal RNA small subunit methyltransferase A [Mycobacterium tuberculosis complex]	-	-	rsmA			rsmA
73	15.3031	38	5161	477.995	2217	NoPlant	181	0.0659738	Carbohydrate metabolism	Pyruvate metabolism PATHko00620|Propanoate metabolism PATHko00640|Carbon fixation pathways in prokaryotes PATHko00720|Fatty acid biosynthesis PATHko00061	Lipid	-	-	MULTISPECIES: acetyl-CoA carboxylase biotin carboxylase subunit [Acinetobacter calcoaceticus/baumannii complex]	-	-	accC			accC
76	13.8733	28	5428	440.271	2121	NoPlant	210	0.0611524	Membrane transport	Protein export PATHko03060|Bacterial secretion system PATHko03070|Secretion system BRko02044|Quorum sensing PATHko02024	Intracellular	-	-	MULTISPECIES: preprotein translocase subunit SecY [Bacillus cereus group]	-	-	SecY			SecY	K03076 secY Protein translocase subunit SecY y
78	16.2876	38	5528	121.618	0	-	0	0.0417439	Translation	Ribosome PATHko03010|Ribosome BRko03011	Translation	GO0003735	structural constituent of ribosome	MULTISPECIES: 30S ribosomal protein S13 [Enterobacteriaceae]	lcl|NC_001823.1_prot_NP_044770.1_26	rps13	S13			S13
79	17.8494	36	5508	738.346	1980	Plant	5441	0.0642563	Replication and repair	DNA replication proteins BRko03032|DNA repair and recombination proteins BRko03400	Replication	-	-	DNA gyrase subunit B [Chryseobacterium sp. IHB B 10212]	-	-	gyrB			gyrB	K02470 gyrB DNA gyrase subunit B
80	18.9419	42	5525	405.183	2154	Plant	94	0.125879	Membrane transport	Protein export PATHko03060|Bacterial secretion system PATHko03070|Secretion system BRko02044|Quorum sensing PATHko02024	Intracellular	GO0006614	SRPdependent cotranslational protein targeting to membrane	MULTISPECIES: signal recognition particle-docking protein FtsY [Mycobacterium tuberculosis complex]	-	-	TtsY			TtsY
81	16.9655	42	5409	317.446	1172	Plant	5313	0.0596836	Carbohydrate metabolism|Nucleotide metabolism	Pentose phosphate pathway PATHko00030|Purine metabolism PATHko00230	Nucleotide	GO0004749	ribose phosphate diphosphokinase activity	MULTISPECIES: ribose-phosphate pyrophosphokinase [Enterobacteriaceae]	-	-	prsA			prsA
85	14.8221	42	5461	251.732	0	-	0	0.0877905	Metabolism of terpenoids and polyketides	Prenyltransferases BRko01006|Terpenoid backbone biosynthesis PATHko00900	Lipid	GO0016765	transferase activity, transferring alkyl or aryl other than methyl groups	MULTISPECIES: isoprenyl transferase [Bacillus cereus group]	-	-	uppS			uppS
89	17.9606	28	5431	329.41	0	-	0	0.0691661	Nucleotide metabolism|Transcription	Purine metabolism PATHko00230|Pyrimidine metabolism PATHko00240|RNA polymerase PATHko03020|Transcription machinery BRko03021|DNA repair and recombination proteins BRko03400	Transcription	GO0006351	transcription, DNAtemplated	MULTISPECIES: DNA-directed RNA polymerase subunit alpha [Proteobacteria]	-	-	rpoA			rpoA
93	14.8651	40	5481	241.127	0	-	0	0.0652148	Nucleotide metabolism	Pyrimidine metabolism PATHko00240	Nucleotide	GO0006221	pyrimidine nucleotide biosynthetic process	MULTISPECIES: UMP kinase [Enterobacteriaceae]	-	-	UMPK			UMPK
95	17.2024	34	5475	237.11	1118	Plant	5250	0.0505864	Translation	Ribosome PATHko03010|Ribosome BRko03011	Translation	GO0003735	structural constituent of ribosome	MULTISPECIES: 30S ribosomal protein S3 [Proteobacteria]	lcl|NC_001823.1_prot_NP_044761.1_17	rps3	S3			S3	K02982 RP-S3, rpsC 30S ribosomal protein S3
96	18.7598	36	5467	867.473	1405	NoPlant	5441	0.0775869	Replication and repair	DNA replication proteins BRko03032|DNA repair and recombination proteins BRko03400	Replication	GO0005524	ATP binding	DNA gyrase subunit A [Clostridium botulinum A str. ATCC 3502]	-	-	gyrA			gyrA	K02469 gyrA DNA gyrase subunit A
99	17.9213	37	5342	410.613	0	-	0	0.112868	Replication and repair|Transport and catabolism|Cell motility	Chromosome and associated proteins BRko03036|Prokaryotic Defense System BRko02048|Cell cycle Caulobacter PATHko04112|Cytoskeleton proteins BRko04812	Cell	-	-	MULTISPECIES: cell division protein FtsZ [Mycobacterium tuberculosis complex]	-	-	FtsZ			FtsZ
102	12.3729	41	5433	220.423	1174	Plant	0	0.104185	Replication and repair	DNA replication PATHko03030|DNA replication proteins BRko03032	Replication	-	-	MULTISPECIES: ribonuclease HII [Bacillus cereus group]	-	-	HII			HII	K03470 rnhB Ribonuclease HII
104	14.875	28	5440	139.153	0	-	0	0.0417189	Translation	Ribosome PATHko03010|Ribosome BRko03011	Translation	GO0003735	structural constituent of ribosome	MULTISPECIES: 50S ribosomal protein L16 [Proteobacteria]	lcl|NC_001823.1_prot_NP_044762.1_18	rpl16	L16			L16	K02878 RP-L16, MRPL16, rplP 50S ribosomal protein L16 y
105	15.0588	29	5437	156.468	1920	Plant	5440	0.0319742	Translation	Ribosome PATHko03010|Ribosome BRko03011	Translation	GO0006412	translation	MULTISPECIES: 30S ribosomal protein S7 [Proteobacteria]	-	-	S7			S7	K02992 RP-S7, MRPS7, rpsG 30S ribosomal protein S7 y
108	17.933	42	5433	544.241	0	-	0	0.0558921	Nucleotide metabolism	Pyrimidine metabolism PATHko00240	Nucleotide	-	-	MULTISPECIES: CTP synthetase [Streptococcus anginosus group]	-	-	pyrG			pyrG	K01937 pyrG, CTPS CTP synthase y
112	18.0326	42	5434	301.811	2202	NoPlant	20	0.210641	Translation	Transfer RNA biogenesis BRko03016	Translation	GO0003723	RNA binding	tRNA pseudouridine synthase B: tRNA pseudouridine(55) synthase and putative tmRNA pseudouridine(342) synthase [Escherichia coli str. K-12 substr. MG1655]	-	-	truB			truB
114	12.8569	29	5430	118.788	1713	Plant	5434	0.0480705	Translation	Ribosome PATHko03010|Ribosome BRko03011	Translation	GO0003735	structural constituent of ribosome	MULTISPECIES: 50S ribosomal protein L22 [Proteobacteria]	lcl|NC_001823.1_prot_NP_044768.1_24	rpl18	L22			L22
115	12.6035	28	5428	120.598	1029	Plant	5426	0.066711	Translation	Ribosome PATHko03010|Ribosome BRko03011	Translation	GO0003735	structural constituent of ribosome	MULTISPECIES: 50S ribosomal protein L19 [Proteobacteria]	lcl|NC_001823.1_prot_NP_044776.1_32	rpl19	L19			L19
116	12.9773	28	5428	358.84	0	-	0	0.0595222	Translation	Translation factors BRko03012	Translation	GO0006415	translational termination	peptide chain release factor 1 [uncultured Termite group 1 bacterium phylotype Rs-D17]	-	-	prfA			rpl19	K02835 prfA, MTRF1, MRF1 Peptide chain release factor 1
117	12.6489	37	5405	264.576	0	-	0	0.133192	Genetic information processing	Replication, recombination and repair proteins	Cell	GO0016788	hydrolase activity, acting on ester bonds	MULTISPECIES: hydrolase TatD family protein [Mycobacterium]	-	-	TatD			TatD
121	12.875	28	5425	208.487	0	-	0	0.10084	Translation	Ribosome PATHko03010|Ribosome BRko03011	Translation	GO0005840	ribosome	MULTISPECIES: 50S ribosomal protein L4 [Proteobacteria]	-	-	L4			L4
126	13	28	5423	120.107	1270	Plant	5399	0.040566	Translation	Ribosome PATHko03010|Ribosome BRko03011	Translation	GO0003735	structural constituent of ribosome	MULTISPECIES: 50S ribosomal protein L20 [Proteobacteria]	-	-	L20			L20
130	17.8542	28	5395	900.404	0	-	0	0.061505	Membrane transport	Protein export PATHko03060|Bacterial secretion system PATHko03070|Secretion system BRko02044|Quorum sensing PATHko02024	Intracellular	GO0016020	membrane	MULTISPECIES: preprotein translocase subunit SecA [Bacillus cereus group]	-	-	SecA			SecA	K03070 secA Protein translocase subunit SecA
132	17.9791	36	5411	685.434	0	-	0	0.0548738	Replication and repair	Nucleotide excision repair PATHko03420|DNA repair and recombination proteins BRko03400	Replication	-	-	excinuclease ABC subunit B [Chryseobacterium sp. IHB B 17019]	-	-	uvrB			uvrB	K03702 uvrB Excinuclease ABC subunit B
134	12.9493	28	5410	169.677	0	-	0	0.080569	Translation	Ribosome PATHko03010|Ribosome BRko03011	Translation	GO0005622	intracellular	MULTISPECIES: 50S ribosomal protein L10 [Enterobacteriaceae]	-	-	L10			L10
136	14.9401	28	5407	603.019	1041	NoPlant	5408	0.0496041		Legionellosis PATHko05134	Translation	-	-	MULTISPECIES: elongation factor 4 [Enterobacteriaceae]	-	-	lepA			lepA
140	12.7756	28	5293	542.822	0	-	0	0.0916737	Transcription	Transcription machinery BRko03021	Transcription	GO0006355	regulation of transcription, DNAtemplated	RNA polymerase sigma factor RpoD/sigma-70 family RNA polymerase sigma factor [Chloracidobacterium thermophilum]	-	-	RpoD			RpoD
146	17.8222	36	5378	621.844	0	-	0	0.147463	Replication and repair	Nucleotide excision repair PATHko03420|DNA repair and recombination proteins BRko03400	Replication	-	-	MULTISPECIES: excinuclease ABC subunit C [Bacillus cereus group]	-	-	uvrC			uvrC
149	18.8601	28	5379	867.884	0	-	0	0.082235	Translation	Mitochondrial biogenesis BRko03029|Translation factors BRko03012	Translation	-	-	MULTISPECIES: translation initiation factor IF-2 [Mycobacterium tuberculosis complex]	-	-	IF-2			IF-2
160	14.6071	42	5291	427.954	0	-	0	0.0523974	Nucleotide metabolism|Amino acid metabolism	Purine metabolism PATHko00230|Alanine, aspartate and glutamate metabolism PATHko00250	Nucleotide	GO0005525	GTP binding	MULTISPECIES: adenylosuccinate synthase [Bacillus cereus group]	-	-	purA			purA
162	16	41	5346	99.2719	0	-	0	0.081958	Translation	Ribosome PATHko03010|Ribosome BRko03011	Translation	GO0003735	structural constituent of ribosome	MULTISPECIES: 50S ribosomal protein L23 [Proteobacteria]	-	-	L23			L23
168	14.9037	27	5325	192.201	0	-	0	0.0907166	Transcription|Translation	Transcription machinery BRko03021|Ribosome biogenesis BRko03009	Transcription	-	-	MULTISPECIES: transcription termination/antitermination protein NusG [Enterobacteriaceae]	-	-	NusG			NusG	K02601 nusG Transcription termination antitermination protein NusG
169	14.8605	28	5286	359.59	0	-	0	0.0891739	Replication and repair	Homologous recombination PATHko03440|DNA repair and recombination proteins BRko03400	Replication	GO0005524	ATP binding	MULTISPECIES: DNA recombination/repair protein RecA [Lactobacillus casei group]	-	-	RecA			RecA
175	19.5523	28	5300	1342.52	0	-	0	0.0483843	Nucleotide metabolism|Transcription	Purine metabolism PATHko00230|Pyrimidine metabolism PATHko00240|RNA polymerase PATHko03020|Transcription machinery BRko03021|DNA repair and recombination proteins BRko03400	Transcription	GO0003899	DNAdirected 53 RNA polymerase activity	MULTISPECIES: DNA-directed RNA polymerase subunit beta' [Mycobacterium tuberculosis complex]	-	-	rpoB´			rpoB´
178	16.1451	28	5289	441.615	0	-	0	0.0741242	Transcription|Translation	Transcription machinery BRko03021|Ribosome biogenesis BRko03009	Transcription	-	-	MULTISPECIES: transcription termination/antitermination protein NusA [Lactobacillus casei group]	-	-	NusA			NusA
179	17.6327	28	5284	1285.42	0	-	0	0.0516087	Nucleotide metabolism|Transcription	Purine metabolism PATHko00230|Pyrimidine metabolism PATHko00240|RNA polymerase PATHko03020|Transcription machinery BRko03021|DNA repair and recombination proteins BRko03400	Transcription,Transcription	GO0003899	DNAdirected 53 RNA polymerase activity	MULTISPECIES: DNA-directed RNA polymerase subunit beta [Mycobacterium chelonae group]	-	-	rpoB			rpoB	K03043 rpoB DNA-directed RNA polymerase subunit beta
182	14.8955	36	4981	507.38	0	-	0	0.0609475	Translation	Amino acid related enzymes BRko01007|Transfer RNA biogenesis BRko03016|AminoacyltRNA biosynthesis PATHko00970	Translation	GO0005524	ATP binding	MULTISPECIES: lysine--tRNA ligase heat inducible [Enterobacteriaceae]	-	-	aarK			aarK		K-tRNA-ligase
186	13.4637	29	5234	354.779	0	-	0	0.0799997	Glycan biosynthesis and metabolism	Peptidoglycan biosynthesis PATHko00550|Peptidoglycan biosynthesis and degradation proteins BRko01011|Vancomycin resistance PATHko01502	Cell	GO0008963	phosphoNacetylmuramoylpentapeptidetransferase activity	MULTISPECIES: phospho-N-acetylmuramoyl-pentapeptide-transferase [Streptococcus anginosus group]	-	-	MraY			MraY		MraY transferase
193	13.3879	29	5231	911.21	2209	Plant	8	0.0853699	Replication and repair	Purine metabolism PATHko00230|Pyrimidine metabolism PATHko00240|DNA replication PATHko03030|DNA replication proteins BRko03032|Base excision repair PATHko03410|Nucleotide excision repair PATHko03420|Homologous recombination PATHko03440|DNA repair and recombination proteins BRko03400	Replication	GO0003677	DNA binding	DNA polymerase I 3'-5' exonuclease and polymerase domains [Prochlorococcus marinus subsp. marinus str. CCMP1375]	-	-	polA			polA	K02335 polA DNA polymerase I y
196	13.9597	42	5215	206.81	0	-	0	0.148696	Nucleotide metabolism	Purine metabolism PATHko00230	Nucleotide	GO0009143	nucleoside triphosphate catabolic process	MULTISPECIES: non-canonical purine NTP pyrophosphatase [Mycobacterium tuberculosis complex]	-	-	ham1			ham1
202	12.8021	41	5112	448.763	2306	Plant	174	0.0771897	Carbohydrate metabolism	Amino sugar and nucleotide sugar metabolism PATHko00520	Carbohydrate	GO0005975	carbohydrate metabolic process	MULTISPECIES: phosphoglucosamine mutase [Mycobacterium tuberculosis complex]	-	-	glmM			glmM
216	12.8005	28	5161	1151.54	0	-	0	0.0871786	Replication and repair	Nucleotide excision repair PATHko03420|DNA repair and recombination proteins BRko03400	Replication	-	-	MULTISPECIES: transcription-repair coupling factor [Bacillus cereus group]	-	-	trcf			trcf
220	12.3805	28	5122	514.84	0	-	0	0.0720648	Translation	Ribosome PATHko03010|Ribosome BRko03011	Translation	-	-	MULTISPECIES: 30S ribosomal protein S1 [Streptococcus anginosus group]	lcl|NC_001823.1_prot_NP_044773.1_29	rps1	S1			S1
221	12.8588	40	5108	377.713	421	Plant	64	0.0858068	Nucleotide metabolism|Amino acid metabolism	Pyrimidine metabolism PATHko00240|Alanine, aspartate and glutamate metabolism PATHko00250	Amino	-	-	MULTISPECIES: carbamoyl phosphate synthase small subunit [Bacillus cereus group]	-	-	CPS			rps1
227	14.4632	28	5111	719.83	2357	NoPlant	169	0.0530029	Nucleotide metabolism|Translation	Purine metabolism PATHko00230|Pyrimidine metabolism PATHko00240|Transfer RNA biogenesis BRko03016|Messenger RNA Biogenesis BRko03019|RNA degradation PATHko03018	Translation	-	-	MULTISPECIES: polyribonucleotide nucleotidyltransferase [Mycobacterium tuberculosis complex]	-	-	pnp			pnp	K00962 pnp, PNPT1 Polyribonucleotide nucleotidyltransferase y
243	12.6999	38	5047	487.091	1593	Plant	5052	0.049008	Nucleotide metabolism|Xenobiotics biodegradation and metabolism|Transport and catabolism	Purine metabolism PATHko00230|Drug metabolism other enzymes PATHko00983|Exosome BRko04147	Nucleotide	GO0055114	oxidationreduction process	MULTISPECIES: IMP dehydrogenase [Bacillus cereus group]	-	-	IMPDH			IMPDH
248	15.2206	39	5036	811.074	2426	Plant	15	0.0838337	Replication and repair	DNA replication proteins BRko03032|DNA repair and recombination proteins BRko03400	Replication	GO0006265	DNA topological change	MULTISPECIES: DNA topoisomerase I [Mycobacterium tuberculosis complex]	-	-	topA			topA
256	12.9736	37	4956	455.21	336	NoPlant	7	0.0794691	Carbohydrate metabolism	Amino sugar and nucleotide sugar metabolism PATHko00520	Cell	-	-	MULTISPECIES: bifunctional N-acetylglucosamine-1-phosphate uridyltransferase/glucosamine-1-phosphate acetyltransferase [Streptococcus anginosus group]	-	-	GlmU			GlmU
261	14.2781	24	4956	733.815	0	-	0	0.0907865	Nucleotide metabolism	Purine metabolism PATHko00230	Signal	-	-	MULTISPECIES: bifunctional (p)ppGpp synthetase II/ guanosine-3',5'-bis pyrophosphate 3'-pyrophosphohydrolase [Pseudomonas fluorescens group]	-	-	spoT			spoT
263	12.8219	41	4937	347.032	0	-	0	0.0788037	Nucleotide metabolism	Purine metabolism PATHko00230	Nucleotide	-	-	MULTISPECIES: phosphoribosylformylglycinamidine cyclo-ligase [Bacillus cereus group]	-	-	purM			purM
279	12.9283	40	4767	464.867	0	-	0	0.0912655	Amino acid metabolism	Alanine, aspartate and glutamate metabolism PATHko00250|Arginine biosynthesis PATHko00220|Exosome BRko04147	Amino	-	-	MULTISPECIES: argininosuccinate lyase [Bacillus cereus group]	-	-	argH			argH
282	13.6367	24	4798	467.619	664	Plant	4753	0.0803189	Transcription|Translation|Folding, sorting and degradation	Transcription machinery BRko03021|Messenger RNA Biogenesis BRko03019|RNA degradation PATHko03018	Transcription	GO0006353	DNAtemplated transcription, termination	MULTISPECIES: transcription termination factor Rho [Mycobacterium tuberculosis complex]	-	-	Rho			Rho
287	15.4388	39	4823	406.062	1577	NoPlant	3609	0.10111	Metabolism of cofactors and vitamins	Pantothenate and CoA biosynthesis PATHko00770	Coenzyme	GO0003824	catalytic activity	MULTISPECIES: phosphopantothenoylcysteine decarboxylase [Bacillus cereus group]	-	-	coaB			coaB
301	19.3169	42	4764	469.159	2506	NoPlant	199	0.103756	Translation	Transfer RNA biogenesis BRko03016	Translation	GO0051539	4 iron, 4 sulfur cluster binding	MULTISPECIES: tRNA (N6-isopentenyl adenosine(37)-C2)-methylthiotransferase MiaB [Mycobacterium tuberculosis complex]	-	-	MiaB			MiaB
351	13.9912	40	4549	245.262	0	-	0	0.0860122	Amino acid metabolism	Histidine metabolism PATHko00340	Amino	GO0000105	histidine biosynthetic process	MULTISPECIES: bifunctional 1-(5-phosphoribosyl)-5-((5-phosphoribosylamino)methylideneamino)imidazole-4-carboxamide isomerase/phosphoribosylanthranilate isomerase PriA [Mycobacterium chelonae group]	-	-	hisA			hisA
355	13.2061	40	4380	581.3	0	-	0	0.0758122	Carbohydrate metabolism	Butanoate metabolism PATHko00650|C5Branched dibasic acid metabolism PATHko00660|Valine, leucine and isoleucine biosynthesis PATHko00290|Pantothenate and CoA biosynthesis PATHko00770	Amino	GO0030976	thiamine pyrophosphate binding	MULTISPECIES: acetolactate synthase large subunit biosynthetic type [Bacillus cereus group]	-	-	ilvB			ilvB
357	17.1237	41	4513	484.622	0	-	0	0.0819791	Translation	AminoacyltRNA biosynthesis PATHko00970|Mitochondrial biogenesis BRko03029	Translation	-	-	aspartyl/glutamyl-tRNA amidotransferase subunit A [Clostridium botulinum A str. ATCC 3502]	-	-	gatA			gatA	K02433 gatA, QRSL1 aspartyl-tRNA(Asn)/glutamyl-tRNA(Gln) amidotransferase subunit A
371	13.2581	39	3679	442.888	0	-	0	0.0947123	Nucleotide metabolism|Amino acid metabolism	Purine metabolism PATHko00230|Alanine, aspartate and glutamate metabolism PATHko00250	Nucleotide	-	-	MULTISPECIES: adenylosuccinate lyase [Pseudomonas aeruginosa group]	-	-	purB			purB
384	16.4555	37	4260	388.687	0	-	0	0.0630916	Carbohydrate metabolism	Citrate cycle TCA cycle PATHko00020|Propanoate metabolism PATHko00640|C5Branched dibasic acid metabolism PATHko00660|Carbon fixation pathways in prokaryotes PATHko00720	Energy	-	-	MULTISPECIES: succinyl-CoA ligase subunit beta [Mycobacterium chelonae group]	-	-	sucC			sucC
389	12.3795	33	4400	629.056	0	-	0	0.181243	Replication and repair	Mismatch repair PATHko03430|DNA repair and recombination proteins BRko03400	Replication	-	-	MULTISPECIES: DNA mismatch repair protein MutL [Bacillus subtilis group]	-	-	MutL			MutL
403	13.5152	40	4313	429.523	0	-	0	0.0696365	Amino acid metabolism|Metabolism of cofactors and vitamins	Amino acid related enzymes BRko01007|Porphyrin and chlorophyll metabolism PATHko00860	Coenzyme	GO0008483	transaminase activity	MULTISPECIES: aspartate aminotransferase family protein [Burkholderia cepacia complex]	-	-	aspC			aspC
415	22.3032	40	4269	484.478	0	-	0	0.067871	Translation	AminoacyltRNA biosynthesis PATHko00970|Mitochondrial biogenesis BRko03029	Translation	GO0016884	carbonnitrogen ligase activity, with glutamine as amidoNdonor	MULTISPECIES: aspartyl/glutamyl-tRNA amidotransferase subunit B [Bacillus cereus group]	-	-	gatB			gatB
425	12.5244	35	4205	167.509	1357	NoPlant	4231	0.07134	Carbohydrate metabolism	Butanoate metabolism PATHko00650|C5Branched dibasic acid metabolism PATHko00660|Valine, leucine and isoleucine biosynthesis PATHko00290|Pantothenate and CoA biosynthesis PATHko00770	Amino	-	-	MULTISPECIES: acetolactate synthase small subunit [Enterobacteriaceae]	-	-	ilvM			ilvM
464	14.7549	38	4045	431.899	0	-	0	0.109008	Metabolism of cofactors and vitamins	Porphyrin and chlorophyll metabolism PATHko00860	Coenzyme	GO0008883	glutamyltRNA reductase activity	MULTISPECIES: glutamyl-tRNA reductase [Mycobacterium tuberculosis complex]	-	-	hemA			hemA
549	13.6918	38	3680	294.955	0	-	0	0.131262	Metabolism of cofactors and vitamins	Nicotinate and nicotinamide metabolism PATHko00760	Nucleotide	GO0003951	NAD+ kinase activity	MULTISPECIES: NAD(+) kinase [Mycobacterium tuberculosis complex]	-	-	nadK			nadK
553	14.0567	34	3670	97.8804	2463	Plant	10	0.152506	Translation	AminoacyltRNA biosynthesis PATHko00970|Mitochondrial biogenesis BRko03029	Translation	GO0006450	regulation of translational fidelity	MULTISPECIES: asparaginyl/glutamyl-tRNA amidotransferase subunit C [Streptococcus anginosus group]	-	-	gatC			gatC
559	17.326	37	3668	1170.12	1087	NoPlant	3662	0.224006	Replication and repair	Chromosome and associated proteins BRko03036	Cell	-	-	MULTISPECIES: chromosome segregation protein SMC [Bacillus cereus group]	-	-	SMC			SMC
575	12.3517	41	3472	256.358	2346	NoPlant	94	0.118033	Nucleotide metabolism	Purine metabolism PATHko00230|Pyrimidine metabolism PATHko00240|Nicotinate and nicotinamide metabolism PATHko00760	Replication	GO0016787	hydrolase activity	MULTISPECIES: 5'/3'-nucleotidase SurE [Burkholderia cepacia complex]	-	-	SurE			SurE
