# Supplementary material for: A spectrum of verticality across genes
Source: PLoS Genet. 2020 Nov 2;16(11):e1009200. doi: 10.1371/journal.pgen.1009200 (PMC7660906; doi:10.1371/journal.pgen.1009200)
Supplement: S7 Table — (TXT) [file pgen.1009200.s007.txt]

S8 Table: List of all eukaryotic organisms.
NCBI	# assembly_accession	RefSeq	Ku et al.	JGI	GenBank	Ensembl	species_taixid	short	file_conv	# proteins	# proteins with hit in other species	% proteins with best hit in other species	# proteins with more than one hit in same species	% proteins with more than one hit in same species	Supergroups	Sub-Supergroup	assembly lvl according to RefSeq	Source of nuclear-encoded protein sequences	Source of mitochondrial genome sequence/Accession number (downloaded in November 2014)	Source of plastid genome sequence/Accession number (downloaded in November 2014)	Superkingdom	Kingdom	Phylum	Class	Order	Family	Genus	Species
Acanthamoeba castellanii str. Neff	GCF_000313135.1	+					5755	MAC	file_1	14974	10700	71,46	9958	66,50	Mycetozoa	Discosea	Scaffold	http://www.ncbi.nlm.nih.gov/bioproject/193615	NC_001637	-
Homo sapiens	GCF_000001405.37	+					9606	OHS	file_10	109052	105574	96,81	104598	95,92	Opisthokonta	Animalia	Chromosome				Eukaryota	Metazoa	Chordata	Mammalia	Primates	Hominidae	Homo	Homo sapiens
Pochonia chlamydosporia 170	GCF_001653235.2	+					280754	OPC	file_100	14204	11400	80,26	7696	54,18	Opisthokonta	Fungi	Chromosome				Eukaryota	Fungi	Ascomycota	Sordariomycetes	Hypocreales	Clavicipitaceae	Pochonia	Pochonia chlamydosporia
Nothobranchius furzeri	GCF_001465895.1	+					105023	ONF	file_101	36873	36711	99,56	34287	92,99	Opisthokonta	Animalia	Chromosome				Eukaryota	Metazoa	Chordata	Actinopteri	Cyprinodontiformes	Nothobranchiidae	Nothobranchius	Nothobranchius furzeri
Schizosaccharomyces pombe	GCF_000002945.1	+					4896	OSP	file_102	5132	4436	86,44	2229	43,43	Opisthokonta	Fungi	Chromosome				Eukaryota	Fungi	Ascomycota	Schizosaccharomycetes	Schizosaccharomycetales	Schizosaccharomycetaceae	Schizosaccharomyces	Schizosaccharomyces pombe
Chrysemys picta bellii	GCF_000241765.3	+					8479	OCP	file_103	42558	42402	99,63	40221	94,51	Opisthokonta	Animalia	Chromosome				Eukaryota	Metazoa	Chordata	-	Testudines	Emydidae	Chrysemys	Chrysemys picta
Nannochloropsis gaditana CCMP526	GCF_000240725.1	+					72520	SNG	file_104	3554	2575	72,45	1369	38,52	SAR	Stramenopiles	Scaffold	http://www.nannochloropsis.org/	NC_022254	NC_020014
Bombus terrestris	GCF_000214255.1	+					30195	OBT	file_105	22091	21652	98,01	19292	87,33	Opisthokonta	Animalia	Chromosome				Eukaryota	Metazoa	Arthropoda	Insecta	Hymenoptera	Apidae	Bombus	Bombus terrestris
Encephalitozoon cuniculi GB-M1	GCF_000091225.1	+					6035	OEC	file_106	1996	1928	96,59	598	29,96	Opisthokonta	Fungi	Chromosome				Eukaryota	Fungi	Microsporidia	-	-	Unikaryonidae	Encephalitozoon	Encephalitozoon cuniculi
Canis lupus familiaris	GCF_000002285.3	+					9612	OCL	file_107	58774	57860	98,44	56504	96,14	Opisthokonta	Animalia	Chromosome				Eukaryota	Metazoa	Chordata	Mammalia	Carnivora	Canidae	Canis	Canis lupus
Schistosoma mansoni	GCF_000237925.1	+					6183	OSM	file_108	11713	8337	71,18	6318	53,94	Opisthokonta	Animalia	Chromosome				Eukaryota	Metazoa	Platyhelminthes	Trematoda	Strigeidida	Schistosomatidae	Schistosoma	Schistosoma mansoni
Saksenaea vasiformis B4078	Sakvas1_GeneCatalog_proteins_20160730.aa.fasta.gz			+			1274794	OSV	file_109	9387	9152	97,50	6771	72,13	Opisthokonta	Fungi	Contig	JNDT00000000.1			Eukaryota	Fungi	Mucoromycota		Mucorales	Saksenaeaceae	Saksenaea	Saksenaea vasiformis
Hesseltinella vesiculosa NRRL 3301	Hesve2finisherSC_GeneCatalog_proteins_20150707.aa.fasta.gz			+			101127	OHV	file_11	11141	9661	86,72	7162	64,29	Opisthokonta	Fungi		http://genome.jgi.doe.gov/Hesve2finisherSC			Eukaryota	Fungi	Mucoromycota		Mucorales	Cunninghamellaceae	Hesseltinella
Aedes aegypti	GCF_002204515.2	+					7159	OAA	file_110	28317	27312	96,45	25446	89,86	Opisthokonta	Animalia	Chromosome				Eukaryota	Metazoa	Arthropoda	Insecta	Diptera	Culicidae	Aedes	Aedes aegypti
Tribolium castaneum	GCF_000002335.3	+					7070	OTC	file_111	22610	20860	92,26	19458	86,06	Opisthokonta	Animalia	Chromosome				Eukaryota	Metazoa	Arthropoda	Insecta	Coleoptera	Tenebrionidae	Tribolium	Tribolium castaneum
Cyanophora paradoxa	Cyanophora_paradoxa.faa.gz (von Ku et al.)		+				2762	ACP	file_112	32167	12903	40,11	14160	44,02	Archaeplastida	Glaucophyta	NC_017836 (mitochondrial, complete genome)/NC_001675 (cyanelle, complete genome)	http://cyanophora.rutgers.edu/cyanophora/	NC_017836	NC_001675
Symbiodinium minutum	symbB.v1.2.augustus.prot.fa.gz						1202447	SSM	file_113	47014	25676	54,61	33711	71,70	SAR	Alveolata	not in refseq / Genbank Scaffold (GCA_000507305.1)	http://marinegenomics.oist.jp/genomes/	-	http://marinegenomics.oist.jp/genomes/
Linderina pennispora ATCC 12442	Linpe1_GeneCatalog_proteins_20150915.aa.fasta.gz			+			61395	OLP	file_114	9351	7672	82,04	4909	52,50	Opisthokonta	Fungi		http://genome.jgi.doe.gov/Linpe1			Eukaryota	Fungi	Zoopagomycota		Kickxellales	Kickxellaceae	Linderina
Mus musculus	GCF_000001635.26	+					10090	OMMU	file_115	76226	75287	98,77	74562	97,82	Opisthokonta	Animalia	Chromosome				Eukaryota	Metazoa	Chordata	Mammalia	Rodentia	Muridae	Mus	Mus musculus
Plasmodiophora brassicae	Plasmodiophora_brassicae.pbe3.h15.pep.all.fa.gz					+	37360	SPB	file_116	9727	7223	74,26	5178	53,23	SAR	Rhizaria	Scaffold	http://protists.ensembl.org/Plasmodiophora_brassicae/Info/Index
Lichtheimia corymbifera FSU 9682	GCA_000723665.1				+		1263082	OLC	file_117	13404	11114	82,92	9979	74,45	Opisthokonta	Fungi	Scaffold	CBTN000000000.1			Eukaryota	Fungi	Mucoromycota		Mucorales	Lichtheimiaceae	Lichtheimia	Lichtheimia corymbifera
Ovis aries	GCF_000298735.2	+					9940	OOA	file_118	43036	42830	99,52	40380	93,83	Opisthokonta	Animalia	Chromosome				Eukaryota	Metazoa	Chordata	Mammalia	-	Bovidae	Ovis	Ovis aries
Coturnix japonica	GCF_001577835.1	+					93934	OCJAP	file_119	39088	38902	99,52	36949	94,53	Opisthokonta	Animalia	Chromosome				Eukaryota	Metazoa	Chordata	Aves	Galliformes	Phasianidae	Coturnix	Coturnix japonica
Macaca mulatta	GCF_000772875.2	+					9544	OMM	file_12	55312	54991	99,42	53038	95,89	Opisthokonta	Animalia	Chromosome				Eukaryota	Metazoa	Chordata	Mammalia	Primates	Cercopithecidae	Macaca	Macaca mulatta
Batrachochytrium dendrobatidis JAM81	GCF_000203795.1	+					109871	OBD	file_120	8700	6846	78,69	4498	51,70	Opisthokonta	Fungi	Scaffold	ADAR00000000.1			Eukaryota	Fungi	Chytridiomycota	Chytridiomycetes	Rhizophydiales		Betrachochytrium	Batrachochytrium dendrobatidis
Ciona intestinalis	GCF_000224145.2	+					7719	OCI	file_121	18958	16672	87,94	15476	81,63	Opisthokonta	Animalia	Chromosome				Eukaryota	Metazoa	Chordata	Ascidiacea	Enterogona	Cionidae	Ciona	Ciona intestinalis
Neurospora crassa OR74A	GCF_000182925.2	+					5141	ONC	file_122	10812	8996	83,20	5358	49,56	Opisthokonta	Fungi	Chromosome				Eukaryota	Fungi	Ascomycota	Sordariomycetes	Sordariales	Sordariaceae	Neurospora	Neurospora crassa
Cynoglossus semilaevis	GCF_000523025.1	+					244447	OCS	file_123	36992	36901	99,75	34560	93,43	Opisthokonta	Animalia	Chromosome				Eukaryota	Metazoa	Chordata	Actinopteri	Pleuronectiformes	Cynoglossidae	Cynoglossus	Cynoglossus semilaevis
Esox lucius	GCF_000721915.3	+					8010	OEL	file_124	51357	51212	99,72	49274	95,94	Opisthokonta	Animalia	Chromosome				Eukaryota	Metazoa	Chordata	Actinopteri	Esociformes	Esocidae	Esox	Esox lucius
Plasmodium chabaudi chabaudi	GCF_900002335.2	+					5825	SPC	file_125	5158	4843	93,89	1656	32,11	SAR	Alveolata	Chromosome				Eukaryota	-	Apicomplexa	Aconoidasida	Haemosporida	Plasmodiidae	Plasmodium	Plasmodium chabaudi
Thalassiosira pseudonana CCMP1335	GCF_000149405.2	+					35128	STPS	file_126	11673	9425	80,74	6487	55,57	SAR	Stramenopiles	Chromosome				Eukaryota	-	Bacillariophyta	Coscinodiscophyceae	Thalassiosirales	Thalassiosiraceae	Thalassiosira	Thalassiosira pseudonana
Porphyridium purpureum	Porphyridium_purpureum.faa.gz (Ku et al.)		+				35688	APPU	file_127	8355	6568	78,61	4148	49,65	Archaeplastida	Rhodophyceae	NC_023133 (chloroplast, complete genome)/ Genbank Contig ( GCA_000397085.1 Porphyridium purpureum)	http://cyanophora.rutgers.edu/porphyridium/	-	NC_023133
Oreochromis niloticus	GCF_001858045.1	+					8128	OON	file_128	58087	57576	99,12	56071	96,53	Opisthokonta	Animalia	Chromosome				Eukaryota	Metazoa	Chordata	Actinopteri	Cichliformes	Cichlidae	Oreochromis	Oreochromis niloticus
Homoloaphlyctis polyrhiza JEL142 v1	Hompol1_GeneCatalog_proteins_20160803.aa.fasta.gz			+			166479	OHP	file_129	7123	6386	89,65	2918	40,97	Opisthokonta	Fungi	Scaffold	AFSM01000000.1 (Joneson et al. 2011)			Eukaryota	Fungi	Chytridiomycota	Chytridiomycetes	Rhizophydiales		Homolaphlyctis	Homolaphlyctis polyrhiza
Ectocarpus siliculosus	EctsiV2_prot_LATEST.tfa.gz						2880	SES	file_13	16361	10880	66,50	8402	51,35	SAR	Stramenopiles	not in refseq / Genbank Chromosome ( GCA_000310025.1 ASM31002v1)	https://bioinformatics.psb.ugent.be/gdb/ectocarpus/	-	NC_013498
Phaeodactylum tricornutum CCAP 1055/1	GCF_000150955.2	+					2850	SPT	file_130	10408	8874	85,26	5652	54,30	SAR	Stramenopiles	Chromosome				Eukaryota	-	Bacillariophyta	Bacillariophyceae	Naviculales	Phaeodactylaceae	Phaeodactylum	Phaeodactylum tricornutum
Anopheles gambiae str. PEST	GCF_000005575.2	+					7165	OAG	file_131	14099	13242	93,92	9714	68,90	Opisthokonta	Animalia	Chromosome				Eukaryota	Metazoa	Arthropoda	Insecta	Diptera	Culicidae	Anopheles	Anopheles gambiae
Vitrella brassicaformis	GCA_001179505.1				+		1169540	SVB	file_132	23034	13167	57,16	15868	68,89	SAR	Alveolata	Scaffold
Capsaspora owczarzaki ATCC 30864	GCF_000151315.2	+					192875	OCO	file_133	8792	7450	84,74	4850	55,16	Opisthokonta	Ichthyosporea	Scaffold	http://www.broadinstitute.org/annotation/genome/multicellularity_project/	http://www.broadinstitute.org/annotation/genome/multicellularity_project/	-
Trichoplax adhaerens	GCF_000150275.1	+					10228	OTA	file_134	11520	10062	87,34	7251	62,94	Opisthokonta	Animalia	Scaffold	ftp://ftp.jgi-psf.org/pub/JGI_data/Trichoplax_adhaerens_Grell-BS-1999/	NC_008151	-
Drosophila pseudoobscura pseudoobscura	GCF_000001765.3	+					7237	ODP	file_135	23456	22897	97,62	19348	82,49	Opisthokonta	Animalia	Chromosome				Eukaryota	Metazoa	Arthropoda	Insecta	Diptera	Drosophilidae	Drosophila	Drosophila pseudoobscura
Apis mellifera	GCF_000002195.4	+					7460	OAM	file_136	22451	21791	97,06	19438	86,58	Opisthokonta	Animalia	Chromosome				Eukaryota	Metazoa	Arthropoda	Insecta	Hymenoptera	Apidae	Apis	Apis mellifera
Rhizopus delemar RA 99-880	GCA_000149305.1				+		246409	ORD	file_137	17459	14496	83,03	13396	76,73	Opisthokonta	Fungi	Scaffold	AACW00000000.2 (Ma et al. 2009)			Eukaryota	Fungi	Mucoromycota		Mucorales	Rhizopodaceae	Rhizopus	Rhizopus delemar
Nasonia vitripennis	GCF_000002325.3	+					7425	ONV	file_138	24846	22831	91,89	21813	87,79	Opisthokonta	Animalia	Chromosome				Eukaryota	Metazoa	Arthropoda	Insecta	Hymenoptera	Pteromalidae	Nasonia	Nasonia vitripennis
Guillardia theta CCMP2712	GCF_000315625.1	+					55529	HGT	file_139	24822	14776	59,53	14716	59,29	Hacrobia	Cryptophyta	Scaffold	http://genome.jgi.doe.gov/Guith1/download/	-	NC_000926
Orpinomyces sp. C1A	Orpsp1_1_GeneCatalog_proteins_20140826.aa.fasta.gz			+			1987568	OOC1A	file_14	18936	16390	86,55	14898	78,68	Opisthokonta	Fungi	Contig	ASRE00000000.1 (Youssef et al. 2013)			Eukaryota	Fungi	Chytridiomycota	Neocallimastigomycetes	Neocallimastigales	Neocallimastigaceae	Pecoramyces
Trichomonas vaginalis G3	GCF_000002825.2	+					5722	ETV	file_140	59679	18250	30,58	54897	91,99	Excavata	Metamonoada	Scaffold	http://trichdb.org/common/downloads/	-	-
Xenopus laevis	GCF_001663975.1	+					8355	OXL	file_141	56667	55989	98,80	55419	97,80	Opisthokonta	Animalia	Chromosome				Eukaryota	Metazoa	Chordata	Amphibia	Anura	Pipidae	Xenopus	Xenopus laevis
Theileria equi strain WA	GCF_000342415.1	+					5872	STE	file_142	5329	3990	74,87	2639	49,52	SAR	Alveolata	Chromosome				Eukaryota	-	Apicomplexa	Aconoidasida	-	Theileriidae	Theileria	Theileria equi
Encephalitozoon romaleae SJ-2008	GCF_000280035.1	+					571949	OER	file_143	1831	1825	99,67	392	21,41	Opisthokonta	Fungi	Chromosome				Eukaryota	Fungi	Microsporidia	-	-	Unikaryonidae	Encephalitozoon	Encephalitozoon romaleae
Cyanidioschyzon merolae strain 10D	GCF_000091205.1	+					45157	ACM	file_144	4803	3994	83,16	1810	37,68	Archaeplastida	Rhodophyceae	Complete Genome				Eukaryota	-	-	Bangiophyceae	Cyanidiales	Cyanidiaceae	Cyanidioschyzon	Cyanidioschyzon merolae
Babesia bigemina	GCF_000981445.1	+					5866	SBBI	file_145	5079	4209	82,87	2290	45,09	SAR	Alveolata	Chromosome				Eukaryota	-	Apicomplexa	Aconoidasida	-	Babesiidae	Babesia	Babesia bigemina
Sorghum bicolor	GCF_000003195.3	+					4558	ASB	file_146	39248	37517	95,59	36315	92,53	Archaeplastida	Chloroplastida	Chromosome				Eukaryota	Viridiplantae	Streptophyta	Liliopsida	Poales	Poaceae	Sorghum	Sorghum bicolor
Musa acuminata subsp. malaccensis	GCF_000313855.2	+					4641	AMA	file_147	47707	47083	98,69	46081	96,59	Archaeplastida	Chloroplastida	Chromosome				Eukaryota	Viridiplantae	Streptophyta	Liliopsida	Zingiberales	Musaceae	Musa	Musa acuminata
Aspergillus fumigatus Af293	GCF_000002655.1	+					746128	OAF	file_148	9630	8617	89,48	4816	50,01	Opisthokonta	Fungi	Chromosome				Eukaryota	Fungi	Ascomycota	Eurotiomycetes	Eurotiales	Aspergillaceae	Aspergillus	Aspergillus fumigatus
Entamoeba histolytica HM-1:IMSS	GCF_000208925.1	+					5759	MEH	file_149	8163	5168	63,31	5874	71,96	Mycetozoa	Archamoeba	Scaffold	http://www.ncbi.nlm.nih.gov/bioproject/19739	-	-
Leishmania panamensis	GCF_000755165.1	+					5679	ELP	file_15	7748	7698	99,35	2571	33,18	Excavata	Discoba	Chromosome				Eukaryota	-	-	-	Kinetoplastida	Trypanosomatidae	Leishmania	Leishmania panamensis
Magnaporthe oryzae 70-15	GCF_000002495.2	+					318829	OMO	file_150	12989	9631	74,15	5843	44,98	Opisthokonta	Fungi	Chromosome				Eukaryota	Fungi	Ascomycota	Sordariomycetes	Magnaporthales	Magnaporthaceae	Magnaporthe	Magnaporthe oryzae
Coccomyxa subellipsoidea C-169	GCF_000258705.1	+					248742	ACS	file_151	9839	7950	80,80	5141	52,25	Archaeplastida	Chloroplastida	Contig	ftp://ftp.jgi-psf.org/pub/compgen/phytozome/v9.0/Csubellipsoidea_C-169/	ftp://ftp.jgi-psf.org/pub/compgen/phytozome/v9.0/Csubellipsoidea_C-169/	ftp://ftp.jgi-psf.org/pub/compgen/phytozome/v9.0/Csubellipsoidea_C-169/
Callithrix jacchus	GCF_000004665.1	+					9483	OCJ	file_16	45251	44887	99,20	42697	94,36	Opisthokonta	Animalia	Chromosome				Eukaryota	Metazoa	Chordata	Mammalia	Primates	Cebidae	Callithrix	Callithrix jacchus
Cryptococcus neoformans var. neoformans JEC21	GCF_000091045.1	+					5207	OCNNJ	file_17	6475	6417	99,10	2869	44,31	Opisthokonta	Fungi	Chromosome				Eukaryota	Fungi	Basidiomycota	Tremellomycetes	Tremellales	Cryptococcaceae	Cryptococcus	Cryptococcus neoformans
Encephalitozoon hellem ATCC 50504	GCF_000277815.2	+					27973	OEH	file_18	1847	1842	99,73	429	23,23	Opisthokonta	Fungi	Chromosome				Eukaryota	Fungi	Microsporidia	-	-	Unikaryonidae	Encephalitozoon	Encephalitozoon hellem
Ictalurus punctatus	GCF_001660625.1	+					7998	OIP	file_19	47974	47632	99,29	45961	95,80	Opisthokonta	Animalia	Chromosome				Eukaryota	Metazoa	Chordata	Actinopteri	Siluriformes	Ictaluridae	Ictalurus	Ictalurus punctatus
Ananas comosus	GCF_001540865.1	+					4615	AAC	file_2	35775	34961	97,72	33646	94,05	Archaeplastida	Chloroplastida	Chromosome				Eukaryota	Viridiplantae	Streptophyta	Liliopsida	Poales	Bromeliaceae	Ananas	Ananas comosus
Encephalitozoon intestinalis ATCC 50506	GCF_000146465.1	+					58839	OEI	file_20	1938	1841	94,99	405	20,90	Opisthokonta	Fungi	Chromosome				Eukaryota	Fungi	Microsporidia	-	-	Unikaryonidae	Encephalitozoon	Encephalitozoon intestinalis
Amphimedon queenslandica	GCF_000090795.1	+					400682	OAQ	file_21	24115	19061	79,04	20761	86,09	Opisthokonta	Animalia	Scaffold	ftp://ftp.ncbi.nih.gov/genomes/Amphimedon_queenslandica/	ftp://ftp.ncbi.nih.gov/genomes/Amphimedon_queenslandica/	-
Babesia bovis	GCF_000165395.1	+					5865	SBBO	file_22	3706	3444	92,93	1251	33,76	SAR	Alveolata	Chromosome				Eukaryota	-	Apicomplexa	Aconoidasida	-	Babesiidae	Babesia	Babesia bovis
Equus caballus	GCF_000002305.2	+					9796	OECA	file_23	36064	35932	99,63	33252	92,20	Opisthokonta	Animalia	Chromosome				Eukaryota	Metazoa	Chordata	Mammalia	Perissodactyla	Equidae	Equus	Equus caballus
Drosophila yakuba	GCF_000005975.2	+					7245	ODY	file_24	23317	23017	98,71	19168	82,21	Opisthokonta	Animalia	Chromosome				Eukaryota	Metazoa	Arthropoda	Insecta	Diptera	Drosophilidae	Drosophila	Drosophila yakuba
Plasmodium vivax	GCF_000002415.2	+					5855	SPV	file_25	5392	4823	89,45	1963	36,41	SAR	Alveolata	Chromosome				Eukaryota	-	Apicomplexa	Aconoidasida	Haemosporida	Plasmodiidae	Plasmodium	Plasmodium vivax
Trypanosoma brucei gambiense DAL972	GCF_000210295.1	+					5691	ETBG	file_26	9822	8018	81,63	3101	31,57	Excavata	Discoba	Chromosome				Eukaryota	-	-	-	Kinetoplastida	Trypanosomatidae	Trypanosoma	Trypanosoma brucei
Ostreococcus lucimarinus CCE9901	GCF_000092065.1	+					242159	AOL	file_28	7603	7363	96,84	3419	44,97	Archaeplastida	Chloroplastida	Complete Genome				Eukaryota	Viridiplantae	Chlorophyta	Mamiellophyceae	Mamiellales	Bathycoccaceae	Ostreococcus	Ostreococcus 'lucimarinus'
Emiliania huxleyi CCMP1516	GCF_000372725.1	+					2903	HEH	file_29	38554	24765	64,23	33655	87,29	Hacrobia	Haptophyta	Scaffold	http://genome.jgi.doe.gov/Emihu1/download/	NC_005332	NC_007288
Chlorella variabilis	GCF_000147415.1	+					554065	ACV	file_3	9780	8700	88,96	5451	55,74	Archaeplastida	Chloroplastida	Scaffold	ftp://ftp.jgi-psf.org/pub/JGI_data/Chlorella_NC64A/	-	NC_015359
Drosophila simulans	GCF_000754195.2	+					7240	ODS	file_30	24132	23793	98,60	19741	81,80	Opisthokonta	Animalia	Chromosome				Eukaryota	Metazoa	Arthropoda	Insecta	Diptera	Drosophilidae	Drosophila	Drosophila simulans
Piptocephalis cylindrospora RSA 2659	Pipcy3_1_GeneCatalog_proteins_20160615.aa.fasta.gz			+			1907219	OPCY	file_31	4301	3390	78,82	1476	34,32	Opisthokonta	Fungi		http://genome.jgi.doe.gov/Pipcy2/Pipcy2.home.html			Eukaryota	Fungi	Zoopagomycota		Zoopagales	Piptocephalidaceae	Piptocephalis
Piromyces sp. E2	PirE2_1_GeneCatalog_proteins_20110421.aa.fasta.gz			+			73868	OPE2	file_32	14648	12380	84,52	9054	61,81	Opisthokonta	Fungi		http://genome.jgi.doe.gov/PirE2_1			Eukaryota	Fungi	Chytridiomycota	Neocallimastigomycetes	Neocallimastigales	Neocallimastigaceae	Pecoramyces
Tetrahymena thermophila SB210	GCF_000189635.1	+					5911	STT	file_33	26996	15015	55,62	17854	66,14	SAR	Alveolata	Scaffold	http://www.ciliate.org/system/downloads/	NC_003029	-
Giardia lamblia ATCC 50803	GCF_000002435.1	+					5741	EGL	file_34	6502	2656	40,85	2385	36,68	Excavata	Metamonoada	Scaffold	http://giardiadb.org/common/downloads/release-3.1/GintestinalisAssemblageA/	-	-
Cryptococcus neoformans var. neoformans B-3501A	GCF_000149385.1	+					5207	OCNNB	file_35	6578	6570	99,88	2820	42,87	Opisthokonta	Fungi	Chromosome				Eukaryota	Fungi	Basidiomycota	Tremellomycetes	Tremellales	Cryptococcaceae	Cryptococcus	Cryptococcus neoformans
Pongo abelii	GCF_000001545.4	+					9601	OPA	file_36	37232	36915	99,15	33383	89,66	Opisthokonta	Animalia	Chromosome				Eukaryota	Metazoa	Chordata	Mammalia	Primates	Hominidae	Pongo	Pongo abelii
Volvox carteri	Volvox_carteri.fasta.gz		+				3067	AVC	file_37	15286	11192	73,22	7652	50,06	Archaeplastida
Micromonas commoda	GCF_000090985.2	+					296587	AMC	file_38	10137	8697	85,79	4553	44,91	Archaeplastida	Chloroplastida	Complete Genome				Eukaryota	Viridiplantae	Chlorophyta	Mamiellophyceae	Mamiellales	Mamiellaceae	Micromonas	Micromonas commoda
Theileria parva	GCF_000165365.1	+					5875	STP	file_39	4061	3513	86,51	1259	31,00	SAR	Alveolata	Chromosome				Eukaryota	-	Apicomplexa	Aconoidasida	-	Theileriidae	Theileria	Theileria parva
Pan paniscus	GCF_000258655.2	+					9597	OPP	file_4	47448	47180	99,44	44586	93,97	Opisthokonta	Animalia	Chromosome				Eukaryota	Metazoa	Chordata	Mammalia	Primates	Hominidae	Pan	Pan paniscus
Saccharomyces cerevisiae S288C	GCF_000146045.2	+					4932	OSC	file_40	6002	4633	77,19	2823	47,03	Opisthokonta	Fungi	Complete Genome				Eukaryota	Fungi	Ascomycota	Saccharomycetes	Saccharomycetales	Saccharomycetaceae	Saccharomyces	Saccharomyces cerevisiae
Zymoseptoria tritici IPO323	GCF_000219625.1	+					1047171	OZT	file_41	10963	8355	76,21	5241	47,81	Opisthokonta	Fungi	Chromosome				Eukaryota	Fungi	Ascomycota	Dothideomycetes	Capnodiales	Mycosphaerellaceae	Zymoseptoria	Zymoseptoria tritici
Neospora caninum Liverpool	GCF_000208865.1	+					29176	SNC	file_42	6936	6839	98,60	2368	34,14	SAR	Alveolata	Chromosome				Eukaryota	-	Apicomplexa	Coccidia	Eucoccidiorida	Sarcocystidae	Neospora	Neospora caninum
Saprolegnia parasitica	GCF_000151545.1	+					695850	SSP	file_43	20121	15118	75,14	15042	74,76	SAR	Stramenopiles	Scaffold	http://www.broadinstitute.org/annotation/genome/Saprolegnia_parasitica/	http://www.broadinstitute.org/annotation/genome/Saprolegnia_parasitica/	-
Oryzias latipes	GCF_000313675.1	+					8090	OOL	file_44	40114	39874	99,40	37652	93,86	Opisthokonta	Animalia	Chromosome				Eukaryota	Metazoa	Chordata	Actinopteri	Beloniformes	Adrianichthyidae	Oryzias	Oryzias latipes
Monosiga brevicollis MX1	GCF_000002865.3	+					81824	OMB	file_45	9203	7216	78,41	4626	50,27	Opisthokonta	Choanoflagellida	Scaffold	ftp://ftp.jgi-psf.org/pub/JGI_data/Monosiga_brevicollis/	NC_004309	-
Anolis carolinensis	GCF_000090745.1	+					28377	OAC	file_46	34826	33477	96,13	31252	89,74	Opisthokonta	Animalia	Chromosome				Eukaryota	Metazoa	Chordata	-	Squamata	Dactyloidae	Anolis	Anolis carolinensis
Spizellomyces punctatus DAOM BR117 v1	GCF_000182565.1	+					645134	OSPU	file_47	9422	7974	84,63	5052	53,62	Opisthokonta	Fungi	Scaffold	ACOE00000000.1			Eukaryota	Fungi	Chytridiomycota	Chytridiomycetes	Spizellomycetales	Spizellomycetaceae	Spizellomyces	Spizellomyces punctatus
Backusella circina FSU 941	Bacci1_GeneCatalog_proteins_20130730.aa.fasta.gz			+			1314798	OBC	file_48	17039	15147	88,90	13601	79,82	Opisthokonta	Fungi		http://genome.jgi.doe.gov/Bacci1			Eukaryota	Fungi	Mucoromycota		Mucorales	Backusellaceae	Backusella	Backusella circina
Aureococcus anophagefferens	GCF_000186865.1	+					44056	SAA	file_49	11520	9592	83,26	8143	70,69	SAR	Stramenopiles	Scaffold	ftp://ftp.jgi-psf.org/pub/JGI_data/Aureococcus_anophagefferens/	ftp://ftp.jgi-psf.org/pub/JGI_data/Aureococcus_anophagefferens/	ftp://ftp.jgi-psf.org/pub/JGI_data/Aureococcus_anophagefferens/
Cyprinus carpio	GCF_000951615.1	+					7962	OCC	file_5	63928	63487	99,31	62297	97,45	Opisthokonta	Animalia	Chromosome				Eukaryota	Metazoa	Chordata	Actinopteri	Cypriniformes	Cyprinidae	Cyprinus	Cyprinus carpio
Basidiobolus meristosporus CBS 931.73	Basme2finSC_GeneCatalog_proteins_20150701.aa.fasta.gz			+			1314790	OBM	file_50	16111	13422	83,31	13258	82,29	Opisthokonta	Fungi		http://genome.jgi.doe.gov/Basme2finSC			Eukaryota	Fungi	Zoopagomycota	Basidiobolomycetes	Basidiobolales	Basidiobolaceae	Basidiobolus	Basidiobolus meristosporus
Cryptococcus neoformans var. grubii H99	GCF_000149245.1	+					5207	OCNG	file_51	7826	7518	96,06	4140	52,90	Opisthokonta	Fungi	Chromosome				Eukaryota	Fungi	Basidiomycota	Tremellomycetes	Tremellales	Cryptococcaceae	Cryptococcus	Cryptococcus neoformans
Chondrus crispus	GCF_000350225.1	+					2769	ACC	file_52	9807	5495	56,03	4374	44,60	Archaeplastida	Rhodophyceae	Genebank Scaffold ( GCA_000350225.2 ASM35022v2 )	http://www.ncbi.nlm.nih.gov/bioproject/193762	NC_001677	NC_020795
Drosophila miranda	GCF_000269505.1	+					7229	ODMI	file_53	22644	22481	99,28	18864	83,31	Opisthokonta	Animalia	Chromosome				Eukaryota	Metazoa	Arthropoda	Insecta	Diptera	Drosophilidae	Drosophila	Drosophila miranda
Plasmodium falciparum 3D7	GCF_000002765.3	+					5833	SPF	file_54	5337	4890	91,62	2163	40,53	SAR	Alveolata	Chromosome				Eukaryota	-	Apicomplexa	Aconoidasida	Haemosporida	Plasmodiidae	Plasmodium	Plasmodium falciparum
Toxoplasma gondii ME49	GCF_000006565.2	+					5811	STG	file_55	8318	7190	86,44	2714	32,63	SAR	Alveolata	Chromosome				Eukaryota	-	Apicomplexa	Coccidia	Eucoccidiorida	Sarcocystidae	Toxoplasma	Toxoplasma gondii
Bathycoccus prasinos	GCF_002220235.1	+					41875	ABP	file_56	7900	7013	88,77	3236	40,96	Archaeplastida	Chloroplastida	Chromosome				Eukaryota	Viridiplantae	Chlorophyta	Mamiellophyceae	Mamiellales	Bathycoccaceae	Bathycoccus	Bathycoccus prasinos
Zea mays	GCF_000005005.2	+					4577	AZM	file_57	58286	54143	92,89	54838	94,08	Archaeplastida	Chloroplastida	Chromosome				Eukaryota	Viridiplantae	Streptophyta	Liliopsida	Poales	Poaceae	Zea	Zea mays
Leishmania infantum JPCM5	GCF_000002875.2	+					5671	ELI	file_58	8150	8137	99,84	2995	36,75	Excavata	Discoba	Chromosome				Eukaryota	-	-	-	Kinetoplastida	Trypanosomatidae	Leishmania	Leishmania infantum
Cryptosporidium parvum Iowa II	GCF_000165345.1	+					5807	SCP	file_59	3805	2669	70,14	1031	27,10	SAR	Alveolata	Chromosome				Eukaryota	-	Apicomplexa	Coccidia	Eucoccidiorida	Cryptosporidiidae	Cryptosporidium	Cryptosporidium parvum
Gonapodya prolifera JEL478	GCA_001574975.1				+		1344416	OGP	file_6	13831	9307	67,29	7683	55,55	Opisthokonta	Fungi	Scaffold	LSZK00000000 (Chang et al. 2015)			Eukaryota	Fungi	Chytridiomycota	Monoblepharidomycetes	Monoblepharidales	Gonapodyaceae	Gonapodya	Gonapodya prolifera
Arabidopsis thaliana	GCF_000001735.3	+					3702	AAT	file_60	48350	44184	91,38	45485	94,07	Archaeplastida	Chloroplastida	Chromosome
Oryza sativa Japonica Group	GCF_001433935.1	+					4530	AOS	file_61	41070	39245	95,56	38137	92,86	Archaeplastida	Chloroplastida	Chromosome				Eukaryota	Viridiplantae	Streptophyta	Liliopsida	Poales	Poaceae	Oryza	Oryza sativa
Trypanosoma brucei brucei TREU927	GCF_000002445.1	+					5691	ETBB	file_62	8712	8210	94,24	3312	38,02	Excavata	Discoba	Chromosome				Eukaryota	-	-	-	Kinetoplastida	Trypanosomatidae	Trypanosoma	Trypanosoma brucei
Conidiobolus coronatus NRRL 28638	GCA_001566745.1				+		796925	OCCN	file_63	10572	7013	66,34	6907	65,33	Opisthokonta	Fungi	Scaffold	JXYT00000000 (Chang et al. 2015)			Eukaryota	Fungi	Zoopagomycota	Entomophthoromycetes	Entomophthorales	Ancylistaceae	Conidiobolus	Conidiobolus coronatus
Coemansia reversa NRRL 1564	GCA_002705745.1				+		763665	OCR	file_64	7341	6448	87,84	3472	47,30	Opisthokonta	Fungi	Scaffold	JZJC00000000 (Chang et al. 2015)			Eukaryota	Fungi	Zoopagomycota		Kickxellales	Kickxellaceae	Coemansia	Coemansia reversa
Caenorhabditis elegans	GCF_000002985.6	+					6239	OCE	file_65	28167	25271	89,72	22739	80,73	Opisthokonta	Animalia	Complete Genome				Eukaryota	Metazoa	Nematoda	Chromadorea	Rhabditida	Rhabditidae	Caenorhabditis	Caenorhabditis elegans
Gallus gallus	GCF_000002315.4	+					9031	OGG	file_66	46346	45712	98,63	44237	95,45	Opisthokonta	Animalia	Chromosome				Eukaryota	Metazoa	Chordata	Aves	Galliformes	Phasianidae	Gallus	Gallus gallus
Mortierella verticillata NRRL 6337	GCA_000739165.1				+		1069443	OMV	file_67	12595	9768	77,55	8521	67,65	Opisthokonta	Fungi	Scaffold	AEVJ00000000.1			Eukaryota	Fungi	Mucoromycota		Mortierellales	Mortierellaceae	Mortierella	Mortierella verticillata
Lepisosteus oculatus	GCF_000242695.1	+					7918	OLO	file_68	41647	41283	99,13	39314	94,40	Opisthokonta	Animalia	Chromosome				Eukaryota	Metazoa	Chordata	Actinopteri	Semionotiformes	Lepisosteidae	Lepisosteus	Lepisosteus oculatus
Dictyostelium discoideum	GCF_000004695.1	+					44689	MDD	file_69	13315	9735	73,11	8391	63,02	Mycetozoa	Dictyosteliida	Chromosome				Eukaryota	-	-	-	Dictyosteliida	-	Dictyostelium	Dictyostelium discoideum
Caenorhabditis briggsae	GCF_000004555.1	+					6238	OCB	file_7	19404	17754	91,50	13563	69,90	Opisthokonta	Animalia	Chromosome				Eukaryota	Metazoa	Nematoda	Chromadorea	Rhabditida	Rhabditidae	Caenorhabditis	Caenorhabditis briggsae
Drosophila melanogaster	GCF_000001215.4	+					7227	ODME	file_70	30482	30347	99,56	27810	91,23	Opisthokonta	Animalia	Chromosome				Eukaryota	Metazoa	Arthropoda	Insecta	Diptera	Drosophilidae	Drosophila	Drosophila melanogaster
Chromera velia	CryptoDB-35_CveliaCCMP2878_AnnotatedProteins.fasta.gz				+		1169474	SCV	file_71	31799	16427	51,66	22096	69,49	SAR	Alveolata	Scaffold	http://cryptodb.org/common/downloads/Current_Release/CveliaCCMP2878/
Chlamydomonas reinhardtii	GCF_000002595.1	+					3055	ACR	file_72	14488	11730	80,96	7910	54,60	Archaeplastida	Chloroplastida	Scaffold	ftp://ftp.jgi-psf.org/pub/compgen/phytozome/v9.0/Creinhardtii/	NC_001638	NC_005353
Thermothelomyces thermophila ATCC 42464	GCF_000226095.1	+					78579	OTT	file_73	9097	8098	89,02	3732	41,02	Opisthokonta	Fungi	Complete Genome				Eukaryota	Fungi	Ascomycota	Sordariomycetes	Sordariales	Chaetomiaceae	Thermothelomyces	Thermothelomyces thermophila
Polysphondylium pallidum PN500	GCF_000004825.1	+					13642	MPP	file_74	12336	9332	75,65	7674	62,21	Mycetozoa	Dictyosteliida	Scaffold	http://genomes.dictybase.org/pallidum/	http://genomes.dictybase.org/pallidum/	-
Gorilla gorilla gorilla	GCF_000151905.2	+					9593	OGGG	file_75	46533	46324	99,55	43743	94,00	Opisthokonta	Animalia	Chromosome				Eukaryota	Metazoa	Chordata	Mammalia	Primates	Hominidae	Gorilla	Gorilla gorilla
Oryctolagus cuniculus	GCF_000003625.3	+					9986	OOC	file_76	38458	37972	98,74	35712	92,86	Opisthokonta	Animalia	Chromosome				Eukaryota	Metazoa	Chordata	Mammalia	Lagomorpha	Leporidae	Oryctolagus	Oryctolagus cuniculus
Ustilago maydis 521	GCF_000328475.2	+					5270	OUM	file_77	6783	5511	81,25	2592	38,21	Opisthokonta	Fungi	Chromosome				Eukaryota	Fungi	Basidiomycota	Ustilaginomycetes	Ustilaginales	Ustilaginaceae	Ustilago	Ustilago maydis
Galdieria sulphuraria	GCF_000341285.1	+					130081	AGS	file_78	7174	5594	77,98	4249	59,23	Archaeplastida	Rhodophyceae	Scaffold	http://www.ncbi.nlm.nih.gov/bioproject/221242	NC_024666	NC_024665
Monodelphis domestica	GCF_000002295.2	+					13616	OMD	file_79	49112	48478	98,71	46845	95,38	Opisthokonta	Animalia	Chromosome				Eukaryota	Metazoa	Chordata	Mammalia	Didelphimorphia	Didelphidae	Monodelphis	Monodelphis domestica
Crassostrea virginica	GCF_002022765.2	+					6565	OCV	file_8	60213	48810	81,06	57356	95,26	Opisthokonta	Animalia	Chromosome				Eukaryota	Metazoa	Mollusca	Bivalvia	Ostreoida	Ostreidae	Crassostrea	Crassostrea virginica
Salmo salar	GCF_000233375.1	+					8030	OSS	file_80	97555	96892	99,32	96291	98,70	Opisthokonta	Animalia	Chromosome				Eukaryota	Metazoa	Chordata	Actinopteri	Salmoniformes	Salmonidae	Salmo	Salmo salar
Physcomitrella patens subsp. patens	GCF_000002425.3	+					3218	APP	file_81	35934	20263	56,39	26858	74,74	Archaeplastida	Rhodophyceae	Genebank Scaffold ( GCA_000002425.1 V1.1 )	ftp://ftp.ncbi.nlm.nih.gov/genomes/Physcomitrella_patens/	NC_007945	NC_005087
Naegleria gruberi	GCF_000004985.1	+					5762	ENG	file_82	15711	9837	62,61	10390	66,13	Excavata	Discoba	Scaffold	http://genome.jgi.doe.gov/Naegr1/download/	http://genome.jgi.doe.gov/Naegr1/download/	-
Phaseolus vulgaris	GCF_000499845.1	+					3885	APV	file_83	32720	30408	92,93	29292	89,52	Archaeplastida	Chloroplastida	Chromosome				Eukaryota	Viridiplantae	Streptophyta	-	Fabales	Fabaceae	Phaseolus	Phaseolus vulgaris
Bos indicus	GCF_000247795.1	+					9915	OBI	file_84	35992	35822	99,53	33263	92,42	Opisthokonta	Animalia	Chromosome				Eukaryota	Metazoa	Chordata	Mammalia	-	Bovidae	Bos	Bos indicus
Taeniopygia guttata	GCF_000151805.1	+					59729	OTG	file_85	19443	19372	99,63	16695	85,87	Opisthokonta	Animalia	Chromosome				Eukaryota	Metazoa	Chordata	Aves	Passeriformes	Estrildidae	Taeniopygia	Taeniopygia guttata
Ostreococcus tauri	GCF_000214015.3	+					70448	AOT	file_86	7766	7422	95,57	3388	43,63	Archaeplastida	Chloroplastida	Chromosome				Eukaryota	Viridiplantae	Chlorophyta	Mamiellophyceae	Mamiellales	Bathycoccaceae	Ostreococcus	Ostreococcus tauri
Oxytricha trifallax (no assembly file)	Oxtri.aa.fasta.gz						1172189	SOT	file_87	24885	14515	58,33	19321	77,64	SAR	Alveolata	not in refseq	http://oxy.ciliate.org/system/downloads/	http://oxy.ciliate.org/system/downloads/	-
Selaginella moellendorffii	GCF_000143415.3	+					88036	ASM	file_88	34746	29994	86,32	33754	97,14	Archaeplastida	Chloroplastida	Scaffold	ftp://ftp.jgi-psf.org/pub/compgen/phytozome/v9.0/Smoellendorffii/	-	NC_013086
Leishmania donovani	GCF_000227135.1	+					5661	ELD	file_89	8032	7953	99,02	2750	34,24	Excavata	Discoba	Chromosome				Eukaryota	-	-	-	Kinetoplastida	Trypanosomatidae	Leishmania	Leishmania donovani
Bigelowiella natans CCMP2755	Bigna1_filtered_proteins.fasta.gz			+			753081	SBN	file_9	21708	13689	63,06	11189	51,54	SAR	Rhizaria	not in refseq/ Genbank Contig (GCA_000320545.1)	http://genome.jgi.doe.gov/Bigna1/download/	-	NC_008408
Blastocystis hominis	GCF_000151665.1	+					12968	SBH	file_90	6020	4713	78,29	3426	56,91	SAR	Stramenopiles	Scaffold	https://www.genoscope.cns.fr/externe/Download/Projets/Blastocystis/	-	-
Fusarium graminearum PH-1	GCF_000240135.3	+					5518	OFG	file_91	13313	10908	81,93	6647	49,93	Opisthokonta	Fungi	Chromosome				Eukaryota	Fungi	Ascomycota	Sordariomycetes	Hypocreales	Nectriaceae	Fusarium	Fusarium graminearum
Ramicandelaber brevisporus CBS 109374	Rambr1_GeneCatalog_proteins_20140929.aa.fasta.gz			+			304332	ORB	file_92	9281	6212	66,93	5539	59,68	Opisthokonta	Fungi		http://genome.jgi.doe.gov/Rambr1			Eukaryota	Fungi	Zoopagomycota		Kickxellales	Kickxellaceae	Ramicandelaber
Phytophthora sojae	GCF_000149755.1	+					67593	SPS	file_93	26489	16102	60,79	21088	79,61	SAR	Stramenopiles	Scaffold	http://genome.jgi.doe.gov/Physo3/download/	NC_009385	-
Umbelopsis ramanniana NRRL 5844	Umbra1_GeneCatalog_proteins_20121109.aa.fasta.gz			+			979654	OUR	file_94	9931	8649	87,09	5539	55,77	Opisthokonta	Fungi		http://genome.jgi.doe.gov/Umbra1			Eukaryota	Fungi	Mucoromycota		Umbelopsidales	Umbelopsidaceae	Umbelopsis
Drosophila busckii	GCF_001277935.1	+					30019	ODB	file_95	20692	20372	98,45	16961	81,97	Opisthokonta	Animalia	Chromosome				Eukaryota	Metazoa	Arthropoda	Insecta	Diptera	Drosophilidae	Drosophila	Drosophila busckii
Martensiomyces pterosporus CBS 209.56	Marpt1_GeneCatalog_proteins_20140919.aa.fasta.gz			+			61414	OMP	file_96	8435	7147	84,73	4218	50,01	Opisthokonta	Fungi		http://genome.jgi.doe.gov/Marpt1			Eukaryota	Fungi	Zoopagomycota		Kickxellales	Kickxellaceae	Martensiomyces
Felis catus	GCF_000181335.3	+					9685	OFC	file_97	54726	41083	75,07	39736	72,61	Opisthokonta	Animalia	Chromosome				Eukaryota	Metazoa	Chordata	Mammalia	Carnivora	Felidae	Felis	Felis catus
Cryptococcus gattii WM276	GCF_000185945.1	+					37769	OCG	file_98	6561	6325	96,40	2524	38,47	Opisthokonta	Fungi	Chromosome				Eukaryota	Fungi	Basidiomycota	Tremellomycetes	Tremellales	Cryptococcaceae	Cryptococcus	Cryptococcus gattii VGI
Reticulomyxa filosa	GCA_000512085.1				+		46433	SRF	file_99	39963	16185	40,50	29419	73,62	SAR	Rhizaria	Scaffold
