# Supplementary material for: A spectrum of verticality across genes
Source: PLoS Genet. 2020 Nov 2;16(11):e1009200. doi: 10.1371/journal.pgen.1009200 (PMC7660906; doi:10.1371/journal.pgen.1009200)
Supplement: S8 Table — (TXT) [file pgen.1009200.s008.txt]

S9 Table: List of all 5,655 organisms with their taxonomic groups with labels.
# assembly_accession	Taxonomic_group	Taxonomic_group_combined	organism_name_molevol	organism_safename_molevol
GCF_000022565.1	Acidobacteria	Acidobacteria	Acidobacterium capsulatum ATCC 51196	'Acidobacterium capsulatum ATCC 51196'
GCF_000014005.1	Acidobacteria	Acidobacteria	Candidatus Koribacter versatilis Ellin345	'Candidatus Koribacter versatilis Ellin345'
GCF_000014905.1	Acidobacteria	Acidobacteria	Candidatus Solibacter usitatus Ellin6076	'Candidatus Solibacter usitatus Ellin6076'
GCF_000226295.1	Acidobacteria	Acidobacteria	Chloracidobacterium thermophilum B	'Chloracidobacterium thermophilum B'
GCF_000178955.2	Acidobacteria	Acidobacteria	Granulicella mallensis MP5ACTX8	'Granulicella mallensis MP5ACTX8'
GCF_000178975.2	Acidobacteria	Acidobacteria	Granulicella tundricola MP5ACTX9	'Granulicella tundricola MP5ACTX9'
GCF_000265425.1	Acidobacteria	Acidobacteria	Terriglobus roseus DSM 18391	'Terriglobus roseus DSM 18391'
GCF_000179915.2	Acidobacteria	Acidobacteria	Terriglobus saanensis SP1PR4	'Terriglobus saanensis SP1PR4'
GCF_000008625.1	Aquificae	Aquificae	Aquifex aeolicus VF5	'Aquifex aeolicus VF5'
GCF_000191045.1	Aquificae	Aquificae	Desulfurobacterium thermolithotrophum DSM 11699	'Desulfurobacterium thermolithotrophum DSM 11699'
GCF_000010785.1	Aquificae	Aquificae	Hydrogenobacter thermophilus TK-6	'Hydrogenobacter thermophilus TK-6'
GCF_000164905.1	Aquificae	Aquificae	Hydrogenobacter thermophilus TK-6 [redundant no. 2]	'Hydrogenobacter thermophilus TK-6 [redundant no. 2]'
GCF_000213785.1	Aquificae	Aquificae	Hydrogenobaculum sp. 3684	'Hydrogenobaculum sp. 3684'
GCF_000341855.1	Aquificae	Aquificae	Hydrogenobaculum sp. HO	'Hydrogenobaculum sp. HO'
GCF_000215065.1	Aquificae	Aquificae	Hydrogenobaculum sp. SHO	'Hydrogenobaculum sp. SHO'
GCF_000348765.2	Aquificae	Aquificae	Hydrogenobaculum sp. SN	'Hydrogenobaculum sp. SN'
GCF_000020785.1	Aquificae	Aquificae	Hydrogenobaculum sp. Y04AAS1	'Hydrogenobaculum sp. Y04AAS1'
GCF_000021565.1	Aquificae	Aquificae	Persephonella marina EX-H1	'Persephonella marina EX-H1'
GCF_000021545.1	Aquificae	Aquificae	Sulfurihydrogenibium azorense Az-Fu1	'Sulfurihydrogenibium azorense Az-Fu1'
GCF_000020325.1	Aquificae	Aquificae	Sulfurihydrogenibium sp. YO3AOP1	'Sulfurihydrogenibium sp. YO3AOP1'
GCF_000025605.1	Aquificae	Aquificae	Thermocrinis albus DSM 14484	'Thermocrinis albus DSM 14484'
GCF_000512735.1	Aquificae	Aquificae	Thermocrinis ruber strain=DSM 23557	'Thermocrinis ruber strain=DSM 23557'
GCF_001547735.1	Aquificae	Aquificae	Thermosulfidibacter takaii ABI70S6	'Thermosulfidibacter takaii ABI70S6'
GCF_000185805.1	Aquificae	Aquificae	Thermovibrio ammonificans HB-1	'Thermovibrio ammonificans HB-1'
GCF_000183405.1	Deferribacteres	other_Bacteria	Calditerrivibrio nitroreducens DSM 19672	'Calditerrivibrio nitroreducens DSM 19672'
GCF_000010985.1	Deferribacteres	other_Bacteria	Deferribacter desulfuricans SSM1	'Deferribacter desulfuricans SSM1'
GCF_000025725.1	Deferribacteres	other_Bacteria	Denitrovibrio acetiphilus DSM 12809	'Denitrovibrio acetiphilus DSM 12809'
GCF_000218625.1	Deferribacteres	other_Bacteria	Flexistipes sinusarabici DSM 4947	'Flexistipes sinusarabici DSM 4947'
GCF_000020965.1	Dictyoglomi	other_Bacteria	Dictyoglomus thermophilum H-6-12	'Dictyoglomus thermophilum H-6-12'
GCF_000021645.1	Dictyoglomi	other_Bacteria	Dictyoglomus turgidum DSM 6724	'Dictyoglomus turgidum DSM 6724'
GCF_000020145.1	Elusimicrobia	other_Bacteria	Elusimicrobium minutum Pei191	'Elusimicrobium minutum Pei191'
GCF_001027545.1	Elusimicrobia	other_Bacteria	Endomicrobium proavitum	'Endomicrobium proavitum'
GCF_000146025.2	Elusimicrobia	other_Bacteria	uncultured Termite group 1 bacterium phylotype Rs-D17	'uncultured Termite group 1 bacterium phylotype Rs-D17'
GCF_000258405.1	Ignavibacteriae	other_Bacteria	Ignavibacterium album JCM 16511	'Ignavibacterium album JCM 16511'
GCF_000279145.1	Ignavibacteriae	other_Bacteria	Melioribacter roseus P3M-2	'Melioribacter roseus P3M-2'
GCF_000024665.1	Fibrobacteres	other_Bacteria	Fibrobacter succinogenes subsp. succinogenes S85	'Fibrobacter succinogenes subsp. succinogenes S85'
GCF_000146505.1	Fibrobacteres	other_Bacteria	Fibrobacter succinogenes subsp. succinogenes S85 [redundant no. 2]	'Fibrobacter succinogenes subsp. succinogenes S85 [redundant no. 2]'
GCF_000265385.1	Bacteroidetes	Bacteroidetes	Aequorivita sublithincola DSM 14238	'Aequorivita sublithincola DSM 14238'
GCF_001310225.1	Bacteroidetes	Bacteroidetes	Algibacter alginolytica strain=HZ22	'Algibacter alginolytica strain=HZ22'
GCF_001593605.1	Bacteroidetes	Bacteroidetes	Algoriphagus sp. M8-2	'Algoriphagus sp. M8-2'
GCF_000265365.1	Bacteroidetes	Bacteroidetes	Alistipes finegoldii DSM 17242	'Alistipes finegoldii DSM 17242'
GCF_001659705.1	Bacteroidetes	Bacteroidetes	Arachidicoccus sp. BS20	'Arachidicoccus sp. BS20'
GCF_000473305.1	Bacteroidetes	Bacteroidetes	Bacteroidales bacterium CF	'Bacteroidales bacterium CF'
GCF_001318345.1	Bacteroidetes	Bacteroidetes	Bacteroides cellulosilyticus strain=WH2	'Bacteroides cellulosilyticus strain=WH2'
GCF_001640865.1	Bacteroidetes	Bacteroidetes	Bacteroides dorei CL03T12C01	'Bacteroides dorei CL03T12C01'
GCF_001286525.1	Bacteroidetes	Bacteroidetes	Bacteroides fragilis	'Bacteroides fragilis'
GCF_000210835.1	Bacteroidetes	Bacteroidetes	Bacteroides fragilis 638R	'Bacteroides fragilis 638R'
GCF_000025985.1	Bacteroidetes	Bacteroidetes	Bacteroides fragilis NCTC 9343	'Bacteroides fragilis NCTC 9343'
GCF_000009925.1	Bacteroidetes	Bacteroidetes	Bacteroides fragilis YCH46	'Bacteroides fragilis YCH46'
GCF_000965785.1	Bacteroidetes	Bacteroidetes	Bacteroides fragilis strain=BOB25	'Bacteroides fragilis strain=BOB25'
GCF_001682215.1	Bacteroidetes	Bacteroidetes	Bacteroides fragilis strain=S14	'Bacteroides fragilis strain=S14'
GCF_000186225.1	Bacteroidetes	Bacteroidetes	Bacteroides helcogenes P 36-108	'Bacteroides helcogenes P 36-108'
GCF_001314995.1	Bacteroidetes	Bacteroidetes	Bacteroides ovatus strain=ATCC 8483	'Bacteroides ovatus strain=ATCC 8483'
GCF_000190575.1	Bacteroidetes	Bacteroidetes	Bacteroides salanitronis DSM 18170	'Bacteroides salanitronis DSM 18170'
GCF_001688725.1	Bacteroidetes	Bacteroidetes	Bacteroides sp. I48	'Bacteroides sp. I48'
GCF_000011065.1	Bacteroidetes	Bacteroidetes	Bacteroides thetaiotaomicron VPI-5482	'Bacteroides thetaiotaomicron VPI-5482'
GCF_001314975.1	Bacteroidetes	Bacteroidetes	Bacteroides thetaiotaomicron strain=7330	'Bacteroides thetaiotaomicron strain=7330'
GCF_000012825.1	Bacteroidetes	Bacteroidetes	Bacteroides vulgatus ATCC 8482	'Bacteroides vulgatus ATCC 8482'
GCF_000512915.1	Bacteroidetes	Bacteroidetes	Barnesiella viscericola DSM 18177	'Barnesiella viscericola DSM 18177'
GCF_000262715.1	Bacteroidetes	Bacteroidetes	Blattabacterium sp. (Blaberus giganteus)	'Blattabacterium sp. (Blaberus giganteus)'
GCF_000334405.1	Bacteroidetes	Bacteroidetes	Blattabacterium sp. (Blatta orientalis) str. Tarazona	'Blattabacterium sp. (Blatta orientalis) str. Tarazona'
GCF_000022605.2	Bacteroidetes	Bacteroidetes	Blattabacterium sp. (Blattella germanica) str. Bge	'Blattabacterium sp. (Blattella germanica) str. Bge'
GCF_000236405.1	Bacteroidetes	Bacteroidetes	Blattabacterium sp. (Cryptocercus punctulatus) str. Cpu	'Blattabacterium sp. (Cryptocercus punctulatus) str. Cpu'
GCF_000233435.1	Bacteroidetes	Bacteroidetes	Blattabacterium sp. (Mastotermes darwiniensis) str. MADAR	'Blattabacterium sp. (Mastotermes darwiniensis) str. MADAR'
GCF_000471965.1	Bacteroidetes	Bacteroidetes	Blattabacterium sp. (Nauphoeta cinerea)	'Blattabacterium sp. (Nauphoeta cinerea)'
GCF_000348805.1	Bacteroidetes	Bacteroidetes	Blattabacterium sp. (Panesthia angustipennis spadica) str. BPAA	'Blattabacterium sp. (Panesthia angustipennis spadica) str. BPAA'
GCF_000093165.1	Bacteroidetes	Bacteroidetes	Blattabacterium sp. (Periplaneta americana) str. BPLAN	'Blattabacterium sp. (Periplaneta americana) str. BPLAN'
GCF_000020565.1	Bacteroidetes	Bacteroidetes	Candidatus Amoebophilus asiaticus 5a2	'Candidatus Amoebophilus asiaticus 5a2'
GCF_000010645.1	Bacteroidetes	Bacteroidetes	Candidatus Azobacteroides pseudotrichonymphae genomovar. CFP2	'Candidatus Azobacteroides pseudotrichonymphae genomovar. CFP2'
GCF_000220625.1	Bacteroidetes	Bacteroidetes	Capnocytophaga canimorsus Cc5	'Capnocytophaga canimorsus Cc5'
GCF_001553545.1	Bacteroidetes	Bacteroidetes	Capnocytophaga haemolytica strain=CCUG 32990	'Capnocytophaga haemolytica strain=CCUG 32990'
GCF_000023285.1	Bacteroidetes	Bacteroidetes	Capnocytophaga ochracea DSM 7271	'Capnocytophaga ochracea DSM 7271'
GCF_001278825.1	Bacteroidetes	Bacteroidetes	Capnocytophaga sp. oral taxon 323 strain=F0383	'Capnocytophaga sp. oral taxon 323 strain=F0383'
GCF_000304455.1	Bacteroidetes	Bacteroidetes	Cardinium endosymbiont cEper1 of Encarsia pergandiella	'Cardinium endosymbiont cEper1 of Encarsia pergandiella'
GCF_000186265.1	Bacteroidetes	Bacteroidetes	Cellulophaga algicola DSM 14237	'Cellulophaga algicola DSM 14237'
GCF_000468615.2	Bacteroidetes	Bacteroidetes	Cellulophaga baltica 18	'Cellulophaga baltica 18'
GCF_000477035.2	Bacteroidetes	Bacteroidetes	Cellulophaga baltica NN016038	'Cellulophaga baltica NN016038'
GCF_000190595.1	Bacteroidetes	Bacteroidetes	Cellulophaga lytica DSM 7489	'Cellulophaga lytica DSM 7489'
GCF_000750195.1	Bacteroidetes	Bacteroidetes	Cellulophaga lytica strain=HI1	'Cellulophaga lytica strain=HI1'
GCF_000024005.1	Bacteroidetes	Bacteroidetes	Chitinophaga pinensis DSM 2588	'Chitinophaga pinensis DSM 2588'
GCF_001021975.1	Bacteroidetes	Bacteroidetes	Chryseobacterium gallinarum strain=DSM 27622	'Chryseobacterium gallinarum strain=DSM 27622'
GCF_001648155.1	Bacteroidetes	Bacteroidetes	Chryseobacterium sp. IHB B 10212	'Chryseobacterium sp. IHB B 10212'
GCF_001456155.1	Bacteroidetes	Bacteroidetes	Chryseobacterium sp. IHB B 17019	'Chryseobacterium sp. IHB B 17019'
GCF_000829375.1	Bacteroidetes	Bacteroidetes	Chryseobacterium sp. StRB126	'Chryseobacterium sp. StRB126'
GCF_000196315.1	Bacteroidetes	Bacteroidetes	Croceibacter atlanticus HTCC2559	'Croceibacter atlanticus HTCC2559'
GCF_001050135.1	Bacteroidetes	Bacteroidetes	Cyclobacterium amurskyense strain=KCTC 12363	'Cyclobacterium amurskyense strain=KCTC 12363'
GCF_000222485.1	Bacteroidetes	Bacteroidetes	Cyclobacterium marinum DSM 745	'Cyclobacterium marinum DSM 745'
GCF_000014145.1	Bacteroidetes	Bacteroidetes	Cytophaga hutchinsonii ATCC 33406	'Cytophaga hutchinsonii ATCC 33406'
GCF_001653755.1	Bacteroidetes	Bacteroidetes	Dokdonia donghaensis DSW-1	'Dokdonia donghaensis DSW-1'
GCF_000212355.1	Bacteroidetes	Bacteroidetes	Dokdonia sp. 4H-3-7-5	'Dokdonia sp. 4H-3-7-5'
GCF_000152925.2	Bacteroidetes	Bacteroidetes	Dokdonia sp. MED134	'Dokdonia sp. MED134'
GCF_000626635.1	Bacteroidetes	Bacteroidetes	Draconibacterium orientale strain=Draconibacterium orientale type strain FH5T	'Draconibacterium orientale strain=Draconibacterium orientale type strain FH5T'
GCF_000023125.1	Bacteroidetes	Bacteroidetes	Dyadobacter fermentans DSM 18053	'Dyadobacter fermentans DSM 18053'
GCF_000325705.1	Bacteroidetes	Bacteroidetes	Echinicola vietnamensis DSM 17526	'Echinicola vietnamensis DSM 17526'
GCF_001011675.1	Bacteroidetes	Bacteroidetes	Elizabethkingia anophelis FMS-007	'Elizabethkingia anophelis FMS-007'
GCF_000495935.2	Bacteroidetes	Bacteroidetes	Elizabethkingia anophelis NUHP1	'Elizabethkingia anophelis NUHP1'
GCF_001618505.2	Bacteroidetes	Bacteroidetes	Elizabethkingia anophelis strain=CSID_3000521207	'Elizabethkingia anophelis strain=CSID_3000521207'
GCF_001596175.2	Bacteroidetes	Bacteroidetes	Elizabethkingia anophelis strain=CSID_3015183678	'Elizabethkingia anophelis strain=CSID_3015183678'
GCF_001618545.2	Bacteroidetes	Bacteroidetes	Elizabethkingia anophelis strain=CSID_3015183681	'Elizabethkingia anophelis strain=CSID_3015183681'
GCF_001618465.2	Bacteroidetes	Bacteroidetes	Elizabethkingia anophelis strain=CSID_3015183684	'Elizabethkingia anophelis strain=CSID_3015183684'
GCF_000955665.1	Bacteroidetes	Bacteroidetes	Elizabethkingia miricola strain=BM10	'Elizabethkingia miricola strain=BM10'
GCF_000263195.1	Bacteroidetes	Bacteroidetes	Emticicia oligotrophica DSM 17448	'Emticicia oligotrophica DSM 17448'
GCF_000953535.1	Bacteroidetes	Bacteroidetes	Fermentimonas caenicola	'Fermentimonas caenicola'
GCF_001682195.1	Bacteroidetes	Bacteroidetes	Flammeovirga sp. MY04	'Flammeovirga sp. MY04'
GCF_000597885.1	Bacteroidetes	Bacteroidetes	Flammeovirgaceae bacterium 311	'Flammeovirgaceae bacterium 311'
GCF_001644645.1	Bacteroidetes	Bacteroidetes	Flavisolibacter sp. LCS9	'Flavisolibacter sp. LCS9'
GCF_000023725.1	Bacteroidetes	Bacteroidetes	Flavobacteriaceae bacterium 3519-10	'Flavobacteriaceae bacterium 3519-10'
GCF_000253275.1	Bacteroidetes	Bacteroidetes	Flavobacterium branchiophilum FL-15	'Flavobacterium branchiophilum FL-15'
GCF_000240075.2	Bacteroidetes	Bacteroidetes	Flavobacterium columnare ATCC 49512	'Flavobacterium columnare ATCC 49512'
GCF_001534645.1	Bacteroidetes	Bacteroidetes	Flavobacterium columnare strain=94-081	'Flavobacterium columnare strain=94-081'
GCF_001641185.1	Bacteroidetes	Bacteroidetes	Flavobacterium columnare strain=C#2	'Flavobacterium columnare strain=C#2'
GCF_001677395.1	Bacteroidetes	Bacteroidetes	Flavobacterium columnare strain=Pf1	'Flavobacterium columnare strain=Pf1'
GCF_000455605.1	Bacteroidetes	Bacteroidetes	Flavobacterium indicum GPTSA100-9 = DSM 17447	'Flavobacterium indicum GPTSA100-9 = DSM 17447'
GCF_000016645.1	Bacteroidetes	Bacteroidetes	Flavobacterium johnsoniae UW101	'Flavobacterium johnsoniae UW101'
GCF_001705175.1	Bacteroidetes	Bacteroidetes	Flavobacterium johnsoniae strain=GSE09	'Flavobacterium johnsoniae strain=GSE09'
GCF_000754365.1	Bacteroidetes	Bacteroidetes	Flavobacterium psychrophilum FPG101	'Flavobacterium psychrophilum FPG101'
GCF_000754405.1	Bacteroidetes	Bacteroidetes	Flavobacterium psychrophilum FPG3	'Flavobacterium psychrophilum FPG3'
GCF_000064305.2	Bacteroidetes	Bacteroidetes	Flavobacterium psychrophilum JIP02/86	'Flavobacterium psychrophilum JIP02/86'
GCF_000739395.1	Bacteroidetes	Bacteroidetes	Flavobacterium psychrophilum strain=CSF259-93	'Flavobacterium psychrophilum strain=CSF259-93'
GCF_001708385.1	Bacteroidetes	Bacteroidetes	Flavobacterium psychrophilum strain=Z1	'Flavobacterium psychrophilum strain=Z1'
GCF_001431805.1	Bacteroidetes	Bacteroidetes	Flavobacterium psychrophilum strain=Z2	'Flavobacterium psychrophilum strain=Z2'
GCF_000831225.1	Bacteroidetes	Bacteroidetes	Flavobacterium psychrophilum strain=phage resistant V3-5	'Flavobacterium psychrophilum strain=phage resistant V3-5'
GCF_000831185.1	Bacteroidetes	Bacteroidetes	Flavobacterium psychrophilum strain=phage resistant V4-24	'Flavobacterium psychrophilum strain=phage resistant V4-24'
GCF_000831205.1	Bacteroidetes	Bacteroidetes	Flavobacterium psychrophilum strain=phage resistant V4-33	'Flavobacterium psychrophilum strain=phage resistant V4-33'
GCF_000767095.1	Bacteroidetes	Bacteroidetes	Flavobacterium psychrophilum strain=strain 950106-1/1	'Flavobacterium psychrophilum strain=strain 950106-1/1'
GCF_000265505.1	Bacteroidetes	Bacteroidetes	Flexibacter litoralis DSM 6794	'Flexibacter litoralis DSM 6794'
GCF_000194605.1	Bacteroidetes	Bacteroidetes	Fluviicola taffensis DSM 16823	'Fluviicola taffensis DSM 16823'
GCF_000060345.1	Bacteroidetes	Bacteroidetes	Gramella forsetii KT0803	'Gramella forsetii KT0803'
GCF_000212735.1	Bacteroidetes	Bacteroidetes	Haliscomenobacter hydrossis DSM 1100	'Haliscomenobacter hydrossis DSM 1100'
GCF_000737515.1	Bacteroidetes	Bacteroidetes	Hymenobacter sp. APR13	'Hymenobacter sp. APR13'
GCF_001280305.1	Bacteroidetes	Bacteroidetes	Hymenobacter sp. DG25A	'Hymenobacter sp. DG25A'
GCF_000801315.1	Bacteroidetes	Bacteroidetes	Hymenobacter sp. DG25B	'Hymenobacter sp. DG25B'
GCF_001507645.1	Bacteroidetes	Bacteroidetes	Hymenobacter sp. DG5B	'Hymenobacter sp. DG5B'
GCF_001596155.1	Bacteroidetes	Bacteroidetes	Hymenobacter sp. PAMC 26554	'Hymenobacter sp. PAMC 26554'
GCF_001562275.1	Bacteroidetes	Bacteroidetes	Hymenobacter sp. PAMC 26628	'Hymenobacter sp. PAMC 26628'
GCF_000576555.1	Bacteroidetes	Bacteroidetes	Hymenobacter swuensis DY53	'Hymenobacter swuensis DY53'
GCF_000211855.2	Bacteroidetes	Bacteroidetes	Lacinutrix sp. 5H-3-7-4	'Lacinutrix sp. 5H-3-7-4'
GCF_000166395.1	Bacteroidetes	Bacteroidetes	Leadbetterella byssophila DSM 17132	'Leadbetterella byssophila DSM 17132'
GCF_001543325.1	Bacteroidetes	Bacteroidetes	Lutibacter sp. LP1	'Lutibacter sp. LP1'
GCF_000153165.2	Bacteroidetes	Bacteroidetes	Maribacter sp. HTCC2170	'Maribacter sp. HTCC2170'
GCF_000183425.1	Bacteroidetes	Bacteroidetes	Marivirga tractuosa DSM 4126	'Marivirga tractuosa DSM 4126'
GCF_001596135.1	Bacteroidetes	Bacteroidetes	Mucilaginibacter sp. PAMC 26640	'Mucilaginibacter sp. PAMC 26640'
GCF_000723505.1	Bacteroidetes	Bacteroidetes	Mucinivorans hirudinis	'Mucinivorans hirudinis'
GCF_000963865.1	Bacteroidetes	Bacteroidetes	Muricauda lutaonensis strain=CC-HSB-11	'Muricauda lutaonensis strain=CC-HSB-11'
GCF_000224085.1	Bacteroidetes	Bacteroidetes	Muricauda ruestringensis DSM 13258	'Muricauda ruestringensis DSM 13258'
GCF_001481655.1	Bacteroidetes	Bacteroidetes	Myroides odoratimimus strain=PR63039	'Myroides odoratimimus strain=PR63039'
GCF_000833025.1	Bacteroidetes	Bacteroidetes	Myroides profundi strain=D25	'Myroides profundi strain=D25'
GCF_000807225.1	Bacteroidetes	Bacteroidetes	Myroides sp. A21	'Myroides sp. A21'
GCF_000243115.2	Bacteroidetes	Bacteroidetes	Niabella soli DSM 19437	'Niabella soli DSM 19437'
GCF_001654455.1	Bacteroidetes	Bacteroidetes	Niabella sp. BS26	'Niabella sp. BS26'
GCF_000246855.1	Bacteroidetes	Bacteroidetes	Niastella koreensis GR20-10	'Niastella koreensis GR20-10'
GCF_000332115.1	Bacteroidetes	Bacteroidetes	Nonlabens dokdonensis DSW-6	'Nonlabens dokdonensis DSW-6'
GCF_001430865.1	Bacteroidetes	Bacteroidetes	Nonlabens sp. MIC269	'Nonlabens sp. MIC269'
GCF_000190535.1	Bacteroidetes	Bacteroidetes	Odoribacter splanchnicus DSM 20712	'Odoribacter splanchnicus DSM 20712'
GCF_000265465.1	Bacteroidetes	Bacteroidetes	Ornithobacterium rhinotracheale DSM 15997	'Ornithobacterium rhinotracheale DSM 15997'
GCF_000756505.1	Bacteroidetes	Bacteroidetes	Ornithobacterium rhinotracheale ORT-UMN 88	'Ornithobacterium rhinotracheale ORT-UMN 88'
GCF_000236705.1	Bacteroidetes	Bacteroidetes	Owenweeksia hongkongensis DSM 17368	'Owenweeksia hongkongensis DSM 17368'
GCF_000183135.1	Bacteroidetes	Bacteroidetes	Paludibacter propionicigenes WB4	'Paludibacter propionicigenes WB4'
GCF_000012845.1	Bacteroidetes	Bacteroidetes	Parabacteroides distasonis ATCC 8503	'Parabacteroides distasonis ATCC 8503'
GCF_001688845.1	Bacteroidetes	Bacteroidetes	Parabacteroides sp. YL27	'Parabacteroides sp. YL27'
GCF_001590605.1	Bacteroidetes	Bacteroidetes	Pedobacter cryoconitis strain=PAMC 27485	'Pedobacter cryoconitis strain=PAMC 27485'
GCF_000023825.1	Bacteroidetes	Bacteroidetes	Pedobacter heparinus DSM 2366	'Pedobacter heparinus DSM 2366'
GCF_001412655.1	Bacteroidetes	Bacteroidetes	Pedobacter sp. PACM 27299	'Pedobacter sp. PACM 27299'
GCF_001721645.1	Bacteroidetes	Bacteroidetes	Pedobacter steynii strain=DX4	'Pedobacter steynii strain=DX4'
GCF_001308105.1	Bacteroidetes	Bacteroidetes	Persicobacter sp. JZB09	'Persicobacter sp. JZB09'
GCF_000152945.2	Bacteroidetes	Bacteroidetes	Polaribacter sp. MED152	'Polaribacter sp. MED152'
GCF_001611675.1	Bacteroidetes	Bacteroidetes	Pontibacter akesuensis strain=AKS 1T	'Pontibacter akesuensis strain=AKS 1T'
GCF_000973725.1	Bacteroidetes	Bacteroidetes	Pontibacter korlensis strain=X14-1T	'Pontibacter korlensis strain=X14-1T'
GCF_000212375.1	Bacteroidetes	Bacteroidetes	Porphyromonas asaccharolytica DSM 20707	'Porphyromonas asaccharolytica DSM 20707'
GCF_001314265.1	Bacteroidetes	Bacteroidetes	Porphyromonas gingivalis 381	'Porphyromonas gingivalis 381'
GCF_001444325.1	Bacteroidetes	Bacteroidetes	Porphyromonas gingivalis A7A1-28	'Porphyromonas gingivalis A7A1-28'
GCF_001274615.1	Bacteroidetes	Bacteroidetes	Porphyromonas gingivalis AJW4	'Porphyromonas gingivalis AJW4'
GCF_000010505.1	Bacteroidetes	Bacteroidetes	Porphyromonas gingivalis ATCC 33277	'Porphyromonas gingivalis ATCC 33277'
GCF_000270225.1	Bacteroidetes	Bacteroidetes	Porphyromonas gingivalis TDC60	'Porphyromonas gingivalis TDC60'
GCF_000007585.1	Bacteroidetes	Bacteroidetes	Porphyromonas gingivalis W83	'Porphyromonas gingivalis W83'
GCF_001263815.1	Bacteroidetes	Bacteroidetes	Porphyromonas gingivalis strain=A7436	'Porphyromonas gingivalis strain=A7436'
GCF_000242335.1	Bacteroidetes	Bacteroidetes	Prevotella dentalis DSM 3688	'Prevotella dentalis DSM 3688'
GCF_000193395.1	Bacteroidetes	Bacteroidetes	Prevotella denticola F0289	'Prevotella denticola F0289'
GCF_001444445.1	Bacteroidetes	Bacteroidetes	Prevotella enoeca strain=F0113	'Prevotella enoeca strain=F0113'
GCF_001262015.1	Bacteroidetes	Bacteroidetes	Prevotella fusca JCM 17724	'Prevotella fusca JCM 17724'
GCF_000261025.1	Bacteroidetes	Bacteroidetes	Prevotella intermedia 17	'Prevotella intermedia 17'
GCF_001548195.1	Bacteroidetes	Bacteroidetes	Prevotella intermedia strain=17-2	'Prevotella intermedia strain=17-2'
GCF_000144405.1	Bacteroidetes	Bacteroidetes	Prevotella melaninogenica ATCC 25845	'Prevotella melaninogenica ATCC 25845'
GCF_000025925.1	Bacteroidetes	Bacteroidetes	Prevotella ruminicola 23	'Prevotella ruminicola 23'
GCF_000163055.2	Bacteroidetes	Bacteroidetes	Prevotella sp. oral taxon 299 str. F0039	'Prevotella sp. oral taxon 299 str. F0039'
GCF_000190735.1	Bacteroidetes	Bacteroidetes	Pseudopedobacter saltans DSM 12145	'Pseudopedobacter saltans DSM 12145'
GCF_000153485.2	Bacteroidetes	Bacteroidetes	Psychroflexus torquis ATCC 700755	'Psychroflexus torquis ATCC 700755'
GCF_000024845.1	Bacteroidetes	Bacteroidetes	Rhodothermus marinus DSM 4252	'Rhodothermus marinus DSM 4252'
GCF_000224745.1	Bacteroidetes	Bacteroidetes	Rhodothermus marinus SG0.5JP17-172	'Rhodothermus marinus SG0.5JP17-172'
GCF_001051075.1	Bacteroidetes	Bacteroidetes	Riemerella anatipestifer	'Riemerella anatipestifer'
GCF_000183155.1	Bacteroidetes	Bacteroidetes	Riemerella anatipestifer ATCC 11845 = DSM 15868	'Riemerella anatipestifer ATCC 11845 = DSM 15868'
GCF_000252855.1	Bacteroidetes	Bacteroidetes	Riemerella anatipestifer ATCC 11845 = DSM 15868 [redundant no. 2]	'Riemerella anatipestifer ATCC 11845 = DSM 15868 [redundant no. 2]'
GCF_000734055.1	Bacteroidetes	Bacteroidetes	Riemerella anatipestifer CH3	'Riemerella anatipestifer CH3'
GCF_000295655.1	Bacteroidetes	Bacteroidetes	Riemerella anatipestifer RA-CH-1	'Riemerella anatipestifer RA-CH-1'
GCF_000331695.1	Bacteroidetes	Bacteroidetes	Riemerella anatipestifer RA-CH-2	'Riemerella anatipestifer RA-CH-2'
GCF_000191565.1	Bacteroidetes	Bacteroidetes	Riemerella anatipestifer RA-GD	'Riemerella anatipestifer RA-GD'
GCF_001077795.1	Bacteroidetes	Bacteroidetes	Riemerella anatipestifer Yb2	'Riemerella anatipestifer Yb2'
GCF_001051115.1	Bacteroidetes	Bacteroidetes	Riemerella anatipestifer [redundant no. 2]	'Riemerella anatipestifer [redundant no. 2]'
GCF_000024125.1	Bacteroidetes	Bacteroidetes	Robiginitalea biformata HTCC2501	'Robiginitalea biformata HTCC2501'
GCF_001577755.1	Bacteroidetes	Bacteroidetes	Rufibacter sp. DG15C	'Rufibacter sp. DG15C'
GCF_001078055.1	Bacteroidetes	Bacteroidetes	Rufibacter sp. DG31D	'Rufibacter sp. DG31D'
GCF_001310085.1	Bacteroidetes	Bacteroidetes	Rufibacter tibetensis strain=1351	'Rufibacter tibetensis strain=1351'
GCF_000218895.1	Bacteroidetes	Bacteroidetes	Runella slithyformis DSM 19594	'Runella slithyformis DSM 19594'
GCF_000013045.1	Bacteroidetes	Bacteroidetes	Salinibacter ruber DSM 13855	'Salinibacter ruber DSM 13855'
GCF_000090405.2	Bacteroidetes	Bacteroidetes	Salinibacter ruber M8	'Salinibacter ruber M8'
GCF_000250635.1	Bacteroidetes	Bacteroidetes	Saprospira grandis str. Lewin	'Saprospira grandis str. Lewin'
GCF_001430825.1	Bacteroidetes	Bacteroidetes	Sediminicola sp. YIK13	'Sediminicola sp. YIK13'
GCF_000941055.1	Bacteroidetes	Bacteroidetes	Siansivirga zeaxanthinifaciens CC-SAMT-1	'Siansivirga zeaxanthinifaciens CC-SAMT-1'
GCF_000242635.2	Bacteroidetes	Bacteroidetes	Solitalea canadensis DSM 3403	'Solitalea canadensis DSM 3403'
GCF_000192845.1	Bacteroidetes	Bacteroidetes	Sphingobacterium sp. 21	'Sphingobacterium sp. 21'
GCF_000747525.1	Bacteroidetes	Bacteroidetes	Sphingobacterium sp. ML3W	'Sphingobacterium sp. ML3W'
GCF_000974425.1	Bacteroidetes	Bacteroidetes	Spirosoma radiotolerans strain=DG5A	'Spirosoma radiotolerans strain=DG5A'
GCF_001547875.1	Bacteroidetes	Bacteroidetes	Tannerella forsythia 3313	'Tannerella forsythia 3313'
GCF_000238215.1	Bacteroidetes	Bacteroidetes	Tannerella forsythia 92A2	'Tannerella forsythia 92A2'
GCF_001547855.1	Bacteroidetes	Bacteroidetes	Tannerella forsythia KS16	'Tannerella forsythia KS16'
GCF_001483385.1	Bacteroidetes	Bacteroidetes	Tenacibaculum dicentrarchi	'Tenacibaculum dicentrarchi'
GCF_000189415.1	Bacteroidetes	Bacteroidetes	Weeksella virosa DSM 16922	'Weeksella virosa DSM 16922'
GCF_001697185.1	Bacteroidetes	Bacteroidetes	Wenyingzhuangia fucanilytica strain=CZ1127	'Wenyingzhuangia fucanilytica strain=CZ1127'
GCF_000828715.1	Bacteroidetes	Bacteroidetes	Winogradskyella sp. PG-2	'Winogradskyella sp. PG-2'
GCF_000973105.1	Bacteroidetes	Bacteroidetes	Zobellia galactanivorans strain=DsiJT	'Zobellia galactanivorans strain=DsiJT'
GCF_000023465.1	Bacteroidetes	Bacteroidetes	Zunongwangia profunda SM-A87	'Zunongwangia profunda SM-A87'
GCF_000709555.1	Bacteroidetes	Bacteroidetes	endosymbiont of Llaveia axin axin	'endosymbiont of Llaveia axin axin'
GCF_000020505.1	Chlorobi	Chlorobi	Chlorobaculum parvum NCIB 8327	'Chlorobaculum parvum NCIB 8327'
GCF_000012585.1	Chlorobi	Chlorobi	Chlorobium chlorochromatii CaD3	'Chlorobium chlorochromatii CaD3'
GCF_000020465.1	Chlorobi	Chlorobi	Chlorobium limicola DSM 245	'Chlorobium limicola DSM 245'
GCF_000012485.1	Chlorobi	Chlorobi	Chlorobium luteolum DSM 273	'Chlorobium luteolum DSM 273'
GCF_000020545.1	Chlorobi	Chlorobi	Chlorobium phaeobacteroides BS1	'Chlorobium phaeobacteroides BS1'
GCF_000015125.1	Chlorobi	Chlorobi	Chlorobium phaeobacteroides DSM 266	'Chlorobium phaeobacteroides DSM 266'
GCF_000016085.1	Chlorobi	Chlorobi	Chlorobium phaeovibrioides DSM 265	'Chlorobium phaeovibrioides DSM 265'
GCF_000006985.1	Chlorobi	Chlorobi	Chlorobium tepidum TLS	'Chlorobium tepidum TLS'
GCF_000020525.1	Chlorobi	Chlorobi	Chloroherpeton thalassium ATCC 35110	'Chloroherpeton thalassium ATCC 35110'
GCF_000020645.1	Chlorobi	Chlorobi	Pelodictyon phaeoclathratiforme BU-1	'Pelodictyon phaeoclathratiforme BU-1'
GCF_000020625.1	Chlorobi	Chlorobi	Prosthecochloris aestuarii DSM 271	'Prosthecochloris aestuarii DSM 271'
GCF_001687065.1	Chlorobi	Chlorobi	Prosthecochloris sp. CIB 2401	'Prosthecochloris sp. CIB 2401'
GCF_001455145.1	Fusobacteria	Fusobacteria	Fusobacterium hwasookii ChDC F174	'Fusobacterium hwasookii ChDC F174'
GCF_001455085.1	Fusobacteria	Fusobacteria	Fusobacterium hwasookii ChDC F206	'Fusobacterium hwasookii ChDC F206'
GCF_001455105.1	Fusobacteria	Fusobacteria	Fusobacterium hwasookii ChDC F300	'Fusobacterium hwasookii ChDC F300'
GCF_000400875.1	Fusobacteria	Fusobacteria	Fusobacterium nucleatum subsp. animalis 4_8	'Fusobacterium nucleatum subsp. animalis 4_8'
GCF_000158275.2	Fusobacteria	Fusobacteria	Fusobacterium nucleatum subsp. animalis 7_1	'Fusobacterium nucleatum subsp. animalis 7_1'
GCF_001296085.1	Fusobacteria	Fusobacteria	Fusobacterium nucleatum subsp. animalis strain=KCOM 1279	'Fusobacterium nucleatum subsp. animalis strain=KCOM 1279'
GCF_001296145.1	Fusobacteria	Fusobacteria	Fusobacterium nucleatum subsp. animalis strain=KCOM 1325	'Fusobacterium nucleatum subsp. animalis strain=KCOM 1325'
GCF_000007325.1	Fusobacteria	Fusobacteria	Fusobacterium nucleatum subsp. nucleatum ATCC 25586	'Fusobacterium nucleatum subsp. nucleatum ATCC 25586'
GCF_001296165.1	Fusobacteria	Fusobacteria	Fusobacterium nucleatum subsp. nucleatum ChDC F316	'Fusobacterium nucleatum subsp. nucleatum ChDC F316'
GCF_001457555.1	Fusobacteria	Fusobacteria	Fusobacterium nucleatum subsp. polymorphum "strain=NCTC10562; NCTC10562"	'Fusobacterium nucleatum subsp. polymorphum "strain=NCTC10562; NCTC10562"'
GCF_001433955.1	Fusobacteria	Fusobacteria	Fusobacterium nucleatum subsp. polymorphum strain=ChDC F306	'Fusobacterium nucleatum subsp. polymorphum strain=ChDC F306'
GCF_000163915.2	Fusobacteria	Fusobacteria	Fusobacterium nucleatum subsp. vincentii 3_1_27	'Fusobacterium nucleatum subsp. vincentii 3_1_27'
GCF_000162235.2	Fusobacteria	Fusobacteria	Fusobacterium nucleatum subsp. vincentii 3_1_36A2	'Fusobacterium nucleatum subsp. vincentii 3_1_36A2'
GCF_000165505.1	Fusobacteria	Fusobacteria	Ilyobacter polytropus DSM 2926	'Ilyobacter polytropus DSM 2926'
GCF_000023905.1	Fusobacteria	Fusobacteria	Leptotrichia buccalis C-1013-b	'Leptotrichia buccalis C-1013-b'
GCF_001274535.1	Fusobacteria	Fusobacteria	Leptotrichia sp. oral taxon 212	'Leptotrichia sp. oral taxon 212'
GCF_001553645.1	Fusobacteria	Fusobacteria	Leptotrichia sp. oral taxon 847	'Leptotrichia sp. oral taxon 847'
GCF_000024405.1	Fusobacteria	Fusobacteria	Sebaldella termitidis ATCC 33386	'Sebaldella termitidis ATCC 33386'
GCF_000973085.1	Fusobacteria	Fusobacteria	Sneathia amnii strain=SN35	'Sneathia amnii strain=SN35'
GCF_000024565.1	Fusobacteria	Fusobacteria	Streptobacillus moniliformis DSM 12112	'Streptobacillus moniliformis DSM 12112'
GCF_001458695.1	Nitrospirae	Nitrospirae	Candidatus Nitrospira inopinata	'Candidatus Nitrospira inopinata'
GCF_000299235.1	Nitrospirae	Nitrospirae	Leptospirillum ferriphilum ML-04	'Leptospirillum ferriphilum ML-04'
GCF_000695975.1	Nitrospirae	Nitrospirae	Leptospirillum ferriphilum YSK	'Leptospirillum ferriphilum YSK'
GCF_000284315.1	Nitrospirae	Nitrospirae	Leptospirillum ferrooxidans C2-3	'Leptospirillum ferrooxidans C2-3'
GCF_001186405.1	Nitrospirae	Nitrospirae	Leptospirillum sp. Group II 'CF-1'	'Leptospirillum sp. Group II "CF-1"'
GCF_000196815.1	Nitrospirae	Nitrospirae	Nitrospira defluvii	'Nitrospira defluvii'
GCF_001273775.1	Nitrospirae	Nitrospirae	Nitrospira moscoviensis strain=NSP M-1	'Nitrospira moscoviensis strain=NSP M-1'
GCF_000020985.1	Nitrospirae	Nitrospirae	Thermodesulfovibrio yellowstonii DSM 11347	'Thermodesulfovibrio yellowstonii DSM 11347'
GCF_000175575.2	Acidithiobacillia	Acidithiobacillia	Acidithiobacillus caldus ATCC 51756	'Acidithiobacillus caldus ATCC 51756'
GCF_000221025.1	Acidithiobacillia	Acidithiobacillia	Acidithiobacillus caldus SM-1	'Acidithiobacillus caldus SM-1'
GCF_000214095.2	Acidithiobacillia	Acidithiobacillia	Acidithiobacillus ferrivorans SS3	'Acidithiobacillus ferrivorans SS3'
GCF_000021485.1	Acidithiobacillia	Acidithiobacillia	Acidithiobacillus ferrooxidans ATCC 23270	'Acidithiobacillus ferrooxidans ATCC 23270'
GCF_000020825.1	Acidithiobacillia	Acidithiobacillia	Acidithiobacillus ferrooxidans ATCC 53993	'Acidithiobacillus ferrooxidans ATCC 53993'
GCF_000723785.2	Alphaproteobacteria	Alphaproteobacteria	Acetobacter pasteurianus 386B	'Acetobacter pasteurianus 386B'
GCF_000010825.1	Alphaproteobacteria	Alphaproteobacteria	Acetobacter pasteurianus IFO 3283-01	'Acetobacter pasteurianus IFO 3283-01'
GCF_000010945.1	Alphaproteobacteria	Alphaproteobacteria	Acetobacter pasteurianus IFO 3283-01-42C	'Acetobacter pasteurianus IFO 3283-01-42C'
GCF_000010845.1	Alphaproteobacteria	Alphaproteobacteria	Acetobacter pasteurianus IFO 3283-03	'Acetobacter pasteurianus IFO 3283-03'
GCF_000010865.1	Alphaproteobacteria	Alphaproteobacteria	Acetobacter pasteurianus IFO 3283-07	'Acetobacter pasteurianus IFO 3283-07'
GCF_000010965.1	Alphaproteobacteria	Alphaproteobacteria	Acetobacter pasteurianus IFO 3283-12	'Acetobacter pasteurianus IFO 3283-12'
GCF_000010885.1	Alphaproteobacteria	Alphaproteobacteria	Acetobacter pasteurianus IFO 3283-22	'Acetobacter pasteurianus IFO 3283-22'
GCF_000010905.1	Alphaproteobacteria	Alphaproteobacteria	Acetobacter pasteurianus IFO 3283-26	'Acetobacter pasteurianus IFO 3283-26'
GCF_000010925.1	Alphaproteobacteria	Alphaproteobacteria	Acetobacter pasteurianus IFO 3283-32	'Acetobacter pasteurianus IFO 3283-32'
GCF_000241585.2	Alphaproteobacteria	Alphaproteobacteria	Acetobacter pasteurianus NBRC 101655	'Acetobacter pasteurianus NBRC 101655'
GCF_001183745.1	Alphaproteobacteria	Alphaproteobacteria	Acetobacter pasteurianus strain=Ab3	'Acetobacter pasteurianus strain=Ab3'
GCF_001499615.1	Alphaproteobacteria	Alphaproteobacteria	Acetobacter senegalensis strain=108B	'Acetobacter senegalensis strain=108B'
GCF_001628715.1	Alphaproteobacteria	Alphaproteobacteria	Acetobacter sp. SLV-7	'Acetobacter sp. SLV-7'
GCF_000016725.1	Alphaproteobacteria	Alphaproteobacteria	Acidiphilium cryptum JF-5	'Acidiphilium cryptum JF-5'
GCF_000202835.1	Alphaproteobacteria	Alphaproteobacteria	Acidiphilium multivorum AIU301	'Acidiphilium multivorum AIU301'
GCF_000092025.1	Alphaproteobacteria	Alphaproteobacteria	Agrobacterium fabrum str. C58	'Agrobacterium fabrum str. C58'
GCF_000016265.1	Alphaproteobacteria	Alphaproteobacteria	Agrobacterium radiobacter K84	'Agrobacterium radiobacter K84'
GCF_000192635.1	Alphaproteobacteria	Alphaproteobacteria	Agrobacterium sp. H13-3	'Agrobacterium sp. H13-3'
GCF_001713475.1	Alphaproteobacteria	Alphaproteobacteria	Agrobacterium sp. RAC06	'Agrobacterium sp. RAC06'
GCF_000971565.1	Alphaproteobacteria	Alphaproteobacteria	Agrobacterium tumefaciens strain=Ach5	'Agrobacterium tumefaciens strain=Ach5'
GCF_001551895.1	Alphaproteobacteria	Alphaproteobacteria	Agrobacterium tumefaciens strain=S33	'Agrobacterium tumefaciens strain=S33'
GCF_000016285.1	Alphaproteobacteria	Alphaproteobacteria	Agrobacterium vitis S4	'Agrobacterium vitis S4'
GCF_001008165.2	Alphaproteobacteria	Alphaproteobacteria	Altererythrobacter atlanticus strain=26DY36	'Altererythrobacter atlanticus strain=26DY36'
GCF_001698205.1	Alphaproteobacteria	Alphaproteobacteria	Altererythrobacter dongtanensis strain=KCTC 22672	'Altererythrobacter dongtanensis strain=KCTC 22672'
GCF_001281485.1	Alphaproteobacteria	Alphaproteobacteria	Altererythrobacter epoxidivorans strain=CGMCC 1.7731	'Altererythrobacter epoxidivorans strain=CGMCC 1.7731'
GCF_001663155.1	Alphaproteobacteria	Alphaproteobacteria	Altererythrobacter ishigakiensis strain=NBRC 107699	'Altererythrobacter ishigakiensis strain=NBRC 107699'
GCF_001028625.1	Alphaproteobacteria	Alphaproteobacteria	Altererythrobacter marensis strain=KCTC 22370	'Altererythrobacter marensis strain=KCTC 22370'
GCF_001687545.1	Alphaproteobacteria	Alphaproteobacteria	Altererythrobacter namhicola strain=JCM 16345	'Altererythrobacter namhicola strain=JCM 16345'
GCF_001605015.1	Alphaproteobacteria	Alphaproteobacteria	Aminobacter aminovorans strain=KCTC 2477	'Aminobacter aminovorans strain=KCTC 2477'
GCF_000024505.1	Alphaproteobacteria	Alphaproteobacteria	Anaplasma centrale str. Israel	'Anaplasma centrale str. Israel'
GCF_000020305.1	Alphaproteobacteria	Alphaproteobacteria	Anaplasma marginale str. Florida	'Anaplasma marginale str. Florida'
GCF_000011945.1	Alphaproteobacteria	Alphaproteobacteria	Anaplasma marginale str. St. Maries	'Anaplasma marginale str. St. Maries'
GCF_000013125.1	Alphaproteobacteria	Alphaproteobacteria	Anaplasma phagocytophilum str. HZ	'Anaplasma phagocytophilum str. HZ'
GCF_000439755.1	Alphaproteobacteria	Alphaproteobacteria	Anaplasma phagocytophilum str. HZ2	'Anaplasma phagocytophilum str. HZ2'
GCF_000439775.1	Alphaproteobacteria	Alphaproteobacteria	Anaplasma phagocytophilum str. JM	'Anaplasma phagocytophilum str. JM'
GCF_000689635.2	Alphaproteobacteria	Alphaproteobacteria	Anaplasma phagocytophilum str. Norway variant2	'Anaplasma phagocytophilum str. Norway variant2'
GCF_001547995.1	Alphaproteobacteria	Alphaproteobacteria	Asaia bogorensis NBRC 16594	'Asaia bogorensis NBRC 16594'
GCF_000175215.2	Alphaproteobacteria	Alphaproteobacteria	Asticcacaulis excentricus CB 48	'Asticcacaulis excentricus CB 48'
GCF_001442755.1	Alphaproteobacteria	Alphaproteobacteria	Aureimonas sp. AU20	'Aureimonas sp. AU20'
GCF_000010525.1	Alphaproteobacteria	Alphaproteobacteria	Azorhizobium caulinodans ORS 571	'Azorhizobium caulinodans ORS 571'
GCF_000632475.1	Alphaproteobacteria	Alphaproteobacteria	Azospirillum brasilense strain=Az39	'Azospirillum brasilense strain=Az39'
GCF_001315015.1	Alphaproteobacteria	Alphaproteobacteria	Azospirillum brasilense strain=Sp 7	'Azospirillum brasilense strain=Sp 7'
GCF_001639105.1	Alphaproteobacteria	Alphaproteobacteria	Azospirillum humicireducens strain=SgZ-5	'Azospirillum humicireducens strain=SgZ-5'
GCF_000283655.1	Alphaproteobacteria	Alphaproteobacteria	Azospirillum lipoferum 4B	'Azospirillum lipoferum 4B'
GCF_000010725.1	Alphaproteobacteria	Alphaproteobacteria	Azospirillum sp. B510	'Azospirillum sp. B510'
GCF_001305595.1	Alphaproteobacteria	Alphaproteobacteria	Azospirillum thiophilum strain=BV-S	'Azospirillum thiophilum strain=BV-S'
GCF_001281405.1	Alphaproteobacteria	Alphaproteobacteria	Bartonella ancashensis strain=20.00	'Bartonella ancashensis strain=20.00'
GCF_000341355.1	Alphaproteobacteria	Alphaproteobacteria	Bartonella australis Aust/NH1	'Bartonella australis Aust/NH1'
GCF_001559035.1	Alphaproteobacteria	Alphaproteobacteria	Bartonella bacilliformis "strain=ATCC 35685D-5; KC583"	'Bartonella bacilliformis "strain=ATCC 35685D-5; KC583"'
GCF_000015445.1	Alphaproteobacteria	Alphaproteobacteria	Bartonella bacilliformis KC583	'Bartonella bacilliformis KC583'
GCF_000253015.1	Alphaproteobacteria	Alphaproteobacteria	Bartonella clarridgeiae 73	'Bartonella clarridgeiae 73'
GCF_000022725.1	Alphaproteobacteria	Alphaproteobacteria	Bartonella grahamii as4aup	'Bartonella grahamii as4aup'
GCF_000046705.1	Alphaproteobacteria	Alphaproteobacteria	Bartonella henselae str. Houston-1	'Bartonella henselae str. Houston-1'
GCF_000612965.1	Alphaproteobacteria	Alphaproteobacteria	Bartonella henselae strain=BM1374163	'Bartonella henselae strain=BM1374163'
GCF_000612765.1	Alphaproteobacteria	Alphaproteobacteria	Bartonella henselae strain=BM1374165	'Bartonella henselae strain=BM1374165'
GCF_001291465.1	Alphaproteobacteria	Alphaproteobacteria	Bartonella henselae strain=MVT02	'Bartonella henselae strain=MVT02'
GCF_000294715.1	Alphaproteobacteria	Alphaproteobacteria	Bartonella quintana RM-11	'Bartonella quintana RM-11'
GCF_000046685.1	Alphaproteobacteria	Alphaproteobacteria	Bartonella quintana str. Toulouse	'Bartonella quintana str. Toulouse'
GCF_000196435.1	Alphaproteobacteria	Alphaproteobacteria	Bartonella tribocorum CIP 105476	'Bartonella tribocorum CIP 105476'
GCF_000689355.1	Alphaproteobacteria	Alphaproteobacteria	Bartonella tribocorum strain=BM1374166	'Bartonella tribocorum strain=BM1374166'
GCF_000341385.1	Alphaproteobacteria	Alphaproteobacteria	Bartonella vinsonii subsp. berkhoffii str. Winnie	'Bartonella vinsonii subsp. berkhoffii str. Winnie'
GCF_000019845.1	Alphaproteobacteria	Alphaproteobacteria	Beijerinckia indica subsp. indica ATCC 9039	'Beijerinckia indica subsp. indica ATCC 9039'
GCF_001459775.1	Alphaproteobacteria	Alphaproteobacteria	Blastochloris viridis	'Blastochloris viridis'
GCF_001402875.1	Alphaproteobacteria	Alphaproteobacteria	Blastochloris viridis strain=ATCC 19567	'Blastochloris viridis strain=ATCC 19567'
GCF_001548155.2	Alphaproteobacteria	Alphaproteobacteria	Blastochloris viridis strain=DSM 133	'Blastochloris viridis strain=DSM 133'
GCF_001713435.1	Alphaproteobacteria	Alphaproteobacteria	Blastomonas sp. RAC04	'Blastomonas sp. RAC04'
GCF_001562255.1	Alphaproteobacteria	Alphaproteobacteria	Bosea sp. PAMC 26642	'Bosea sp. PAMC 26642'
GCF_001713455.1	Alphaproteobacteria	Alphaproteobacteria	Bosea sp. RAC05	'Bosea sp. RAC05'
GCF_001549695.1	Alphaproteobacteria	Alphaproteobacteria	Bradyrhizobium diazoefficiens	'Bradyrhizobium diazoefficiens'
GCF_000011365.1	Alphaproteobacteria	Alphaproteobacteria	Bradyrhizobium diazoefficiens USDA 110	'Bradyrhizobium diazoefficiens USDA 110'
GCF_001642675.1	Alphaproteobacteria	Alphaproteobacteria	Bradyrhizobium diazoefficiens USDA 110 culture	'Bradyrhizobium diazoefficiens USDA 110 culture'
GCF_001693385.1	Alphaproteobacteria	Alphaproteobacteria	Bradyrhizobium icense strain=LMTR 13	'Bradyrhizobium icense strain=LMTR 13'
GCF_000284375.1	Alphaproteobacteria	Alphaproteobacteria	Bradyrhizobium japonicum USDA 6	'Bradyrhizobium japonicum USDA 6'
GCF_000807315.1	Alphaproteobacteria	Alphaproteobacteria	Bradyrhizobium japonicum strain=E109	'Bradyrhizobium japonicum strain=E109'
GCF_000344805.1	Alphaproteobacteria	Alphaproteobacteria	Bradyrhizobium oligotrophicum S58	'Bradyrhizobium oligotrophicum S58'
GCF_900011245.1	Alphaproteobacteria	Alphaproteobacteria	Bradyrhizobium sp.	'Bradyrhizobium sp.'
GCF_000015165.1	Alphaproteobacteria	Alphaproteobacteria	Bradyrhizobium sp. BTAi1	'Bradyrhizobium sp. BTAi1'
GCF_000296215.2	Alphaproteobacteria	Alphaproteobacteria	Bradyrhizobium sp. CCGE-LA001	'Bradyrhizobium sp. CCGE-LA001'
GCF_000026145.1	Alphaproteobacteria	Alphaproteobacteria	Bradyrhizobium sp. ORS 278	'Bradyrhizobium sp. ORS 278'
GCF_000284275.1	Alphaproteobacteria	Alphaproteobacteria	Bradyrhizobium sp. S23321	'Bradyrhizobium sp. S23321'
GCF_000635915.2	Alphaproteobacteria	Alphaproteobacteria	Brevundimonas naejangsanensis strain=B1	'Brevundimonas naejangsanensis strain=B1'
GCF_001310255.1	Alphaproteobacteria	Alphaproteobacteria	Brevundimonas sp. DS20	'Brevundimonas sp. DS20'
GCF_001636925.1	Alphaproteobacteria	Alphaproteobacteria	Brevundimonas sp. GW460-12-10-14-LB2	'Brevundimonas sp. GW460-12-10-14-LB2'
GCF_000144605.1	Alphaproteobacteria	Alphaproteobacteria	Brevundimonas subvibrioides ATCC 15264	'Brevundimonas subvibrioides ATCC 15264'
GCF_001296965.1	Alphaproteobacteria	Alphaproteobacteria	Brucella abortus 104M	'Brucella abortus 104M'
GCF_000054005.1	Alphaproteobacteria	Alphaproteobacteria	Brucella abortus 2308	'Brucella abortus 2308'
GCF_000238175.1	Alphaproteobacteria	Alphaproteobacteria	Brucella abortus A13334	'Brucella abortus A13334'
GCF_000018725.1	Alphaproteobacteria	Alphaproteobacteria	Brucella abortus S19	'Brucella abortus S19'
GCF_000008145.1	Alphaproteobacteria	Alphaproteobacteria	Brucella abortus bv. 1 str. 9-941	'Brucella abortus bv. 1 str. 9-941'
GCF_000740375.1	Alphaproteobacteria	Alphaproteobacteria	Brucella abortus bv. 2 str. 86/8/59	'Brucella abortus bv. 2 str. 86/8/59'
GCF_000740215.1	Alphaproteobacteria	Alphaproteobacteria	Brucella abortus bv. 6 str. 870	'Brucella abortus bv. 6 str. 870'
GCF_000740195.1	Alphaproteobacteria	Alphaproteobacteria	Brucella abortus bv. 9 str. C68	'Brucella abortus bv. 9 str. C68'
GCF_000740295.1	Alphaproteobacteria	Alphaproteobacteria	Brucella abortus strain=63 75	'Brucella abortus strain=63 75'
GCF_001043295.1	Alphaproteobacteria	Alphaproteobacteria	Brucella abortus strain=BAB8416	'Brucella abortus strain=BAB8416'
GCF_000740135.1	Alphaproteobacteria	Alphaproteobacteria	Brucella abortus strain=BDW	'Brucella abortus strain=BDW'
GCF_000740155.1	Alphaproteobacteria	Alphaproteobacteria	Brucella abortus strain=BER	'Brucella abortus strain=BER'
GCF_000740315.1	Alphaproteobacteria	Alphaproteobacteria	Brucella abortus strain=BFY	'Brucella abortus strain=BFY'
GCF_000740175.1	Alphaproteobacteria	Alphaproteobacteria	Brucella abortus strain=NCTC 10505	'Brucella abortus strain=NCTC 10505'
GCF_000018525.1	Alphaproteobacteria	Alphaproteobacteria	Brucella canis ATCC 23365	'Brucella canis ATCC 23365'
GCF_000238195.1	Alphaproteobacteria	Alphaproteobacteria	Brucella canis HSK A52141	'Brucella canis HSK A52141'
GCF_001715365.1	Alphaproteobacteria	Alphaproteobacteria	Brucella canis strain=2009004498	'Brucella canis strain=2009004498'
GCF_001715405.1	Alphaproteobacteria	Alphaproteobacteria	Brucella canis strain=2010009751	'Brucella canis strain=2010009751'
GCF_000740335.1	Alphaproteobacteria	Alphaproteobacteria	Brucella canis strain=RM6/66	'Brucella canis strain=RM6/66'
GCF_000691585.1	Alphaproteobacteria	Alphaproteobacteria	Brucella canis strain=SVA13	'Brucella canis strain=SVA13'
GCF_000590795.1	Alphaproteobacteria	Alphaproteobacteria	Brucella ceti TE10759-12	'Brucella ceti TE10759-12'
GCF_000022625.1	Alphaproteobacteria	Alphaproteobacteria	Brucella melitensis ATCC 23457	'Brucella melitensis ATCC 23457'
GCF_000192725.1	Alphaproteobacteria	Alphaproteobacteria	Brucella melitensis M28	'Brucella melitensis M28'
GCF_000192885.1	Alphaproteobacteria	Alphaproteobacteria	Brucella melitensis M5-90	'Brucella melitensis M5-90'
GCF_000227645.1	Alphaproteobacteria	Alphaproteobacteria	Brucella melitensis NI	'Brucella melitensis NI'
GCF_000007125.1	Alphaproteobacteria	Alphaproteobacteria	Brucella melitensis bv. 1 str. 16M	'Brucella melitensis bv. 1 str. 16M'
GCF_000740415.1	Alphaproteobacteria	Alphaproteobacteria	Brucella melitensis bv. 1 str. 16M [redundant no. 2]	'Brucella melitensis bv. 1 str. 16M [redundant no. 2]'
GCF_000740355.1	Alphaproteobacteria	Alphaproteobacteria	Brucella melitensis bv. 3 str. Ether	'Brucella melitensis bv. 3 str. Ether'
GCF_001715485.1	Alphaproteobacteria	Alphaproteobacteria	Brucella melitensis strain=2008724259	'Brucella melitensis strain=2008724259'
GCF_001431745.1	Alphaproteobacteria	Alphaproteobacteria	Brucella melitensis strain=20236	'Brucella melitensis strain=20236'
GCF_000022745.1	Alphaproteobacteria	Alphaproteobacteria	Brucella microti CCM 4915	'Brucella microti CCM 4915'
GCF_000016845.1	Alphaproteobacteria	Alphaproteobacteria	Brucella ovis ATCC 25840	'Brucella ovis ATCC 25840'
GCF_000221005.1	Alphaproteobacteria	Alphaproteobacteria	Brucella pinnipedialis B2/94	'Brucella pinnipedialis B2/94'
GCF_000740275.1	Alphaproteobacteria	Alphaproteobacteria	Brucella pinnipedialis strain=6/566	'Brucella pinnipedialis strain=6/566'
GCF_001715385.1	Alphaproteobacteria	Alphaproteobacteria	Brucella sp. 2002734562	'Brucella sp. 2002734562'
GCF_001715425.1	Alphaproteobacteria	Alphaproteobacteria	Brucella suis	'Brucella suis'
GCF_000007505.1	Alphaproteobacteria	Alphaproteobacteria	Brucella suis 1330	'Brucella suis 1330'
GCF_000223195.1	Alphaproteobacteria	Alphaproteobacteria	Brucella suis 1330 [redundant no. 2]	'Brucella suis 1330 [redundant no. 2]'
GCF_000018905.1	Alphaproteobacteria	Alphaproteobacteria	Brucella suis ATCC 23445	'Brucella suis ATCC 23445'
GCF_000236255.1	Alphaproteobacteria	Alphaproteobacteria	Brucella suis VBI22	'Brucella suis VBI22'
GCF_000600055.1	Alphaproteobacteria	Alphaproteobacteria	Brucella suis bv. 1 str. S2	'Brucella suis bv. 1 str. S2'
GCF_000699025.1	Alphaproteobacteria	Alphaproteobacteria	Brucella suis bv. 2 strain=Bs143CITA	'Brucella suis bv. 2 strain=Bs143CITA'
GCF_000698325.1	Alphaproteobacteria	Alphaproteobacteria	Brucella suis bv. 2 strain=Bs364CITA-I	'Brucella suis bv. 2 strain=Bs364CITA-I'
GCF_000698345.1	Alphaproteobacteria	Alphaproteobacteria	Brucella suis bv. 2 strain=Bs396CITA	'Brucella suis bv. 2 strain=Bs396CITA'
GCF_000698245.1	Alphaproteobacteria	Alphaproteobacteria	Brucella suis bv. 2 strain=PT09143	'Brucella suis bv. 2 strain=PT09143'
GCF_000698285.1	Alphaproteobacteria	Alphaproteobacteria	Brucella suis bv. 2 strain=PT09172	'Brucella suis bv. 2 strain=PT09172'
GCF_000740255.1	Alphaproteobacteria	Alphaproteobacteria	Brucella suis bv. 3 str. 686	'Brucella suis bv. 3 str. 686'
GCF_000740235.1	Alphaproteobacteria	Alphaproteobacteria	Brucella suis strain=513UK	'Brucella suis strain=513UK'
GCF_000740435.1	Alphaproteobacteria	Alphaproteobacteria	Brucella suis strain=BSP	'Brucella suis strain=BSP'
GCF_000875695.1	Alphaproteobacteria	Alphaproteobacteria	Brucella suis strain=Human/AR/US/1981	'Brucella suis strain=Human/AR/US/1981'
GCF_000755105.1	Alphaproteobacteria	Alphaproteobacteria	Brucella suis strain=ZW043	'Brucella suis strain=ZW043'
GCF_000755085.1	Alphaproteobacteria	Alphaproteobacteria	Brucella suis strain=ZW046	'Brucella suis strain=ZW046'
GCF_900000005.1	Alphaproteobacteria	Alphaproteobacteria	Brucella vulpis strain=F60	'Brucella vulpis strain=F60'
GCF_000319385.1	Alphaproteobacteria	Alphaproteobacteria	Candidatus Endolissoclinum faulkneri L2	'Candidatus Endolissoclinum faulkneri L2'
GCF_000510265.1	Alphaproteobacteria	Alphaproteobacteria	Candidatus Endolissoclinum faulkneri L5	'Candidatus Endolissoclinum faulkneri L5'
GCF_000981565.1	Alphaproteobacteria	Alphaproteobacteria	Candidatus Filomicrobium marinum strain=strain W	'Candidatus Filomicrobium marinum strain=strain W'
GCF_000981545.1	Alphaproteobacteria	Alphaproteobacteria	Candidatus Filomicrobium marinum strain=strain Y	'Candidatus Filomicrobium marinum strain=strain Y'
GCF_001021085.1	Alphaproteobacteria	Alphaproteobacteria	Candidatus Liberibacter africanus PTSAPSY	'Candidatus Liberibacter africanus PTSAPSY'
GCF_000496595.1	Alphaproteobacteria	Alphaproteobacteria	Candidatus Liberibacter americanus str. Sao Paulo	'Candidatus Liberibacter americanus str. Sao Paulo'
GCF_000829355.1	Alphaproteobacteria	Alphaproteobacteria	Candidatus Liberibacter asiaticus str. Ishi-1	'Candidatus Liberibacter asiaticus str. Ishi-1'
GCF_000346595.1	Alphaproteobacteria	Alphaproteobacteria	Candidatus Liberibacter asiaticus str. gxpsy	'Candidatus Liberibacter asiaticus str. gxpsy'
GCF_000023765.2	Alphaproteobacteria	Alphaproteobacteria	Candidatus Liberibacter asiaticus str. psy62	'Candidatus Liberibacter asiaticus str. psy62'
GCF_000590865.2	Alphaproteobacteria	Alphaproteobacteria	Candidatus Liberibacter asiaticus strain=A4	'Candidatus Liberibacter asiaticus strain=A4'
GCF_000183665.1	Alphaproteobacteria	Alphaproteobacteria	Candidatus Liberibacter solanacearum CLso-ZC1	'Candidatus Liberibacter solanacearum CLso-ZC1'
GCF_000219355.1	Alphaproteobacteria	Alphaproteobacteria	Candidatus Midichloria mitochondrii IricVA	'Candidatus Midichloria mitochondrii IricVA'
GCF_000742835.1	Alphaproteobacteria	Alphaproteobacteria	Candidatus Paracaedibacter acanthamoebae	'Candidatus Paracaedibacter acanthamoebae'
GCF_000195085.1	Alphaproteobacteria	Alphaproteobacteria	Candidatus Pelagibacter sp. IMCC9063	'Candidatus Pelagibacter sp. IMCC9063'
GCF_000012345.1	Alphaproteobacteria	Alphaproteobacteria	Candidatus Pelagibacter ubique HTCC1062	'Candidatus Pelagibacter ubique HTCC1062'
GCF_000024465.1	Alphaproteobacteria	Alphaproteobacteria	Candidatus Puniceispirillum marinum IMCC1322	'Candidatus Puniceispirillum marinum IMCC1322'
GCF_000284055.1	Alphaproteobacteria	Alphaproteobacteria	Candidatus Rickettsia amblyommii str. GAT-30V	'Candidatus Rickettsia amblyommii str. GAT-30V'
GCF_001273795.1	Alphaproteobacteria	Alphaproteobacteria	Candidatus Rickettsia amblyommii strain=Ac37	'Candidatus Rickettsia amblyommii strain=Ac37'
GCF_000006905.1	Alphaproteobacteria	Alphaproteobacteria	Caulobacter crescentus CB15	'Caulobacter crescentus CB15'
GCF_000022005.1	Alphaproteobacteria	Alphaproteobacteria	Caulobacter crescentus NA1000	'Caulobacter crescentus NA1000'
GCF_001414055.1	Alphaproteobacteria	Alphaproteobacteria	Caulobacter henricii strain=CB4	'Caulobacter henricii strain=CB4'
GCF_000092285.1	Alphaproteobacteria	Alphaproteobacteria	Caulobacter segnis ATCC 21756	'Caulobacter segnis ATCC 21756'
GCF_000019145.1	Alphaproteobacteria	Alphaproteobacteria	Caulobacter sp. K31	'Caulobacter sp. K31'
GCF_001679665.1	Alphaproteobacteria	Alphaproteobacteria	Caulobacteraceae bacterium OTSz_A_272	'Caulobacteraceae bacterium OTSz_A_272'
GCF_000819565.1	Alphaproteobacteria	Alphaproteobacteria	Celeribacter indicus	'Celeribacter indicus'
GCF_001308265.1	Alphaproteobacteria	Alphaproteobacteria	Celeribacter marinus	'Celeribacter marinus'
GCF_000014245.1	Alphaproteobacteria	Alphaproteobacteria	Chelativorans sp. BNC1	'Chelativorans sp. BNC1'
GCF_001271345.1	Alphaproteobacteria	Alphaproteobacteria	Chelatococcus sp. CO-6	'Chelatococcus sp. CO-6'
GCF_001304795.1	Alphaproteobacteria	Alphaproteobacteria	Citromicrobium sp. JL477	'Citromicrobium sp. JL477'
GCF_001305615.1	Alphaproteobacteria	Alphaproteobacteria	Confluentimicrobium sp. EMB200-NS6	'Confluentimicrobium sp. EMB200-NS6'
GCF_001028705.1	Alphaproteobacteria	Alphaproteobacteria	Croceicoccus naphthovorans strain=PQ-2	'Croceicoccus naphthovorans strain=PQ-2'
GCF_001620265.1	Alphaproteobacteria	Alphaproteobacteria	Defluviimonas alba strain=cai42	'Defluviimonas alba strain=cai42'
GCF_001402915.1	Alphaproteobacteria	Alphaproteobacteria	Devosia sp. A16	'Devosia sp. A16'
GCF_001185205.1	Alphaproteobacteria	Alphaproteobacteria	Devosia sp. H5989	'Devosia sp. H5989'
GCF_000018145.1	Alphaproteobacteria	Alphaproteobacteria	Dinoroseobacter shibae DFL 12 = DSM 16493	'Dinoroseobacter shibae DFL 12 = DSM 16493'
GCF_000012565.1	Alphaproteobacteria	Alphaproteobacteria	Ehrlichia canis str. Jake	'Ehrlichia canis str. Jake'
GCF_000013145.1	Alphaproteobacteria	Alphaproteobacteria	Ehrlichia chaffeensis str. Arkansas	'Ehrlichia chaffeensis str. Arkansas'
GCF_000632815.1	Alphaproteobacteria	Alphaproteobacteria	Ehrlichia chaffeensis str. Heartland	'Ehrlichia chaffeensis str. Heartland'
GCF_000632865.1	Alphaproteobacteria	Alphaproteobacteria	Ehrlichia chaffeensis str. Jax	'Ehrlichia chaffeensis str. Jax'
GCF_000632885.1	Alphaproteobacteria	Alphaproteobacteria	Ehrlichia chaffeensis str. Liberty	'Ehrlichia chaffeensis str. Liberty'
GCF_000632905.1	Alphaproteobacteria	Alphaproteobacteria	Ehrlichia chaffeensis str. Osceola	'Ehrlichia chaffeensis str. Osceola'
GCF_000632925.1	Alphaproteobacteria	Alphaproteobacteria	Ehrlichia chaffeensis str. Saint Vincent	'Ehrlichia chaffeensis str. Saint Vincent'
GCF_000632945.1	Alphaproteobacteria	Alphaproteobacteria	Ehrlichia chaffeensis str. Wakulla	'Ehrlichia chaffeensis str. Wakulla'
GCF_000632965.1	Alphaproteobacteria	Alphaproteobacteria	Ehrlichia chaffeensis str. West Paces	'Ehrlichia chaffeensis str. West Paces'
GCF_000508225.1	Alphaproteobacteria	Alphaproteobacteria	Ehrlichia muris AS145	'Ehrlichia muris AS145'
GCF_000050405.1	Alphaproteobacteria	Alphaproteobacteria	Ehrlichia ruminantium str. Gardel	'Ehrlichia ruminantium str. Gardel'
GCF_000026005.1	Alphaproteobacteria	Alphaproteobacteria	Ehrlichia ruminantium str. Welgevonden	'Ehrlichia ruminantium str. Welgevonden'
GCF_000050425.1	Alphaproteobacteria	Alphaproteobacteria	Ehrlichia ruminantium str. Welgevonden [redundant no. 2]	'Ehrlichia ruminantium str. Welgevonden [redundant no. 2]'
GCF_000632845.1	Alphaproteobacteria	Alphaproteobacteria	Ehrlichia sp. HF	'Ehrlichia sp. HF'
GCF_000697965.2	Alphaproteobacteria	Alphaproteobacteria	Ensifer adhaerens strain=Casida A	'Ensifer adhaerens strain=Casida A'
GCF_001077815.2	Alphaproteobacteria	Alphaproteobacteria	Erythrobacter atlanticus strain=s21-N3	'Erythrobacter atlanticus strain=s21-N3'
GCF_000013005.1	Alphaproteobacteria	Alphaproteobacteria	Erythrobacter litoralis HTCC2594	'Erythrobacter litoralis HTCC2594'
GCF_001719165.1	Alphaproteobacteria	Alphaproteobacteria	Erythrobacter litoralis strain=DSM 8509	'Erythrobacter litoralis strain=DSM 8509'
GCF_000021325.1	Alphaproteobacteria	Alphaproteobacteria	Gluconacetobacter diazotrophicus PA1 5	'Gluconacetobacter diazotrophicus PA1 5'
GCF_000067045.1	Alphaproteobacteria	Alphaproteobacteria	Gluconacetobacter diazotrophicus PA1 5 [redundant no. 2]	'Gluconacetobacter diazotrophicus PA1 5 [redundant no. 2]'
GCF_000011685.1	Alphaproteobacteria	Alphaproteobacteria	Gluconobacter oxydans 621H	'Gluconobacter oxydans 621H'
GCF_000583855.1	Alphaproteobacteria	Alphaproteobacteria	Gluconobacter oxydans DSM 3504	'Gluconobacter oxydans DSM 3504'
GCF_000311765.1	Alphaproteobacteria	Alphaproteobacteria	Gluconobacter oxydans H24	'Gluconobacter oxydans H24'
GCF_001680825.1	Alphaproteobacteria	Alphaproteobacteria	Gluconobacter oxydans strain=1.637	'Gluconobacter oxydans strain=1.637'
GCF_000014285.1	Alphaproteobacteria	Alphaproteobacteria	Granulibacter bethesdensis CGDNIH1	'Granulibacter bethesdensis CGDNIH1'
GCF_000576185.1	Alphaproteobacteria	Alphaproteobacteria	Granulibacter bethesdensis CGDNIH2	'Granulibacter bethesdensis CGDNIH2'
GCF_000576085.1	Alphaproteobacteria	Alphaproteobacteria	Granulibacter bethesdensis CGDNIH3	'Granulibacter bethesdensis CGDNIH3'
GCF_000576145.1	Alphaproteobacteria	Alphaproteobacteria	Granulibacter bethesdensis CGDNIH4	'Granulibacter bethesdensis CGDNIH4'
GCF_001611975.1	Alphaproteobacteria	Alphaproteobacteria	Haematospirillum jordaniae strain=H5569	'Haematospirillum jordaniae strain=H5569'
GCF_000812665.2	Alphaproteobacteria	Alphaproteobacteria	Halocynthiibacter arcticus strain=PAMC 20958	'Halocynthiibacter arcticus strain=PAMC 20958'
GCF_000023785.1	Alphaproteobacteria	Alphaproteobacteria	Hirschia baltica ATCC 49814	'Hirschia baltica ATCC 49814'
GCF_001011155.1	Alphaproteobacteria	Alphaproteobacteria	Hoeflea sp. IMCC20628	'Hoeflea sp. IMCC20628'
GCF_000230975.2	Alphaproteobacteria	Alphaproteobacteria	Hyphomicrobium denitrificans 1NES1	'Hyphomicrobium denitrificans 1NES1'
GCF_000143145.1	Alphaproteobacteria	Alphaproteobacteria	Hyphomicrobium denitrificans ATCC 51888	'Hyphomicrobium denitrificans ATCC 51888'
GCF_000503895.1	Alphaproteobacteria	Alphaproteobacteria	Hyphomicrobium nitrativorans NL23	'Hyphomicrobium nitrativorans NL23'
GCF_000253295.1	Alphaproteobacteria	Alphaproteobacteria	Hyphomicrobium sp. MC1	'Hyphomicrobium sp. MC1'
GCF_000013025.1	Alphaproteobacteria	Alphaproteobacteria	Hyphomonas neptunium ATCC 15444	'Hyphomonas neptunium ATCC 15444'
GCF_000013565.1	Alphaproteobacteria	Alphaproteobacteria	Jannaschia sp. CCS1	'Jannaschia sp. CCS1'
GCF_000223375.1	Alphaproteobacteria	Alphaproteobacteria	Ketogulonicigenium vulgare WSH-001	'Ketogulonicigenium vulgare WSH-001'
GCF_000164885.1	Alphaproteobacteria	Alphaproteobacteria	Ketogulonicigenium vulgare Y25	'Ketogulonicigenium vulgare Y25'
GCF_001399515.1	Alphaproteobacteria	Alphaproteobacteria	Ketogulonicigenium vulgare strain=Hbe602	'Ketogulonicigenium vulgare strain=Hbe602'
GCF_001693655.1	Alphaproteobacteria	Alphaproteobacteria	Ketogulonicigenium vulgare strain=SKV	'Ketogulonicigenium vulgare strain=SKV'
GCF_000182745.2	Alphaproteobacteria	Alphaproteobacteria	Komagataeibacter medellinensis NBRC 3288	'Komagataeibacter medellinensis NBRC 3288'
GCF_000550765.1	Alphaproteobacteria	Alphaproteobacteria	Komagataeibacter xylinus E25	'Komagataeibacter xylinus E25'
GCF_001579905.1	Alphaproteobacteria	Alphaproteobacteria	Labrenzia sp. CP4	'Labrenzia sp. CP4'
GCF_000511355.1	Alphaproteobacteria	Alphaproteobacteria	Leisingera methylohalidivorans DSM 14336	'Leisingera methylohalidivorans DSM 14336'
GCF_000325745.1	Alphaproteobacteria	Alphaproteobacteria	Liberibacter crescens BT-1	'Liberibacter crescens BT-1'
GCF_001543305.1	Alphaproteobacteria	Alphaproteobacteria	Liberibacter crescens strain=BT-0	'Liberibacter crescens strain=BT-0'
GCF_000014865.1	Alphaproteobacteria	Alphaproteobacteria	Magnetococcus marinus MC-1	'Magnetococcus marinus MC-1'
GCF_000968135.1	Alphaproteobacteria	Alphaproteobacteria	Magnetospira sp. QH-2	'Magnetospira sp. QH-2'
GCF_000513295.1	Alphaproteobacteria	Alphaproteobacteria	Magnetospirillum gryphiswaldense MSR-1 v2	'Magnetospirillum gryphiswaldense MSR-1 v2'
GCF_000009985.1	Alphaproteobacteria	Alphaproteobacteria	Magnetospirillum magneticum AMB-1	'Magnetospirillum magneticum AMB-1'
GCF_001511835.1	Alphaproteobacteria	Alphaproteobacteria	Magnetospirillum sp. XM-1	'Magnetospirillum sp. XM-1'
GCF_000014745.1	Alphaproteobacteria	Alphaproteobacteria	Maricaulis maris MCS10	'Maricaulis maris MCS10'
GCF_001046955.1	Alphaproteobacteria	Alphaproteobacteria	Marinovum algicola DG 898	'Marinovum algicola DG 898'
GCF_000960975.1	Alphaproteobacteria	Alphaproteobacteria	Martelella endophytica strain=YC6887	'Martelella endophytica strain=YC6887'
GCF_001578105.1	Alphaproteobacteria	Alphaproteobacteria	Martelella sp. AD-3	'Martelella sp. AD-3'
GCF_001686985.1	Alphaproteobacteria	Alphaproteobacteria	Mesorhizobium amorphae CCNWGS0123	'Mesorhizobium amorphae CCNWGS0123'
GCF_000230995.2	Alphaproteobacteria	Alphaproteobacteria	Mesorhizobium australicum WSM2073	'Mesorhizobium australicum WSM2073'
GCF_000185905.1	Alphaproteobacteria	Alphaproteobacteria	Mesorhizobium ciceri biovar biserrulae WSM1271	'Mesorhizobium ciceri biovar biserrulae WSM1271'
GCF_001618845.1	Alphaproteobacteria	Alphaproteobacteria	Mesorhizobium ciceri biovar biserrulae strain=WSM1284	'Mesorhizobium ciceri biovar biserrulae strain=WSM1284'
GCF_001618825.1	Alphaproteobacteria	Alphaproteobacteria	Mesorhizobium ciceri strain=CC1192	'Mesorhizobium ciceri strain=CC1192'
GCF_000009625.1	Alphaproteobacteria	Alphaproteobacteria	Mesorhizobium loti MAFF303099	'Mesorhizobium loti MAFF303099'
GCF_001676765.1	Alphaproteobacteria	Alphaproteobacteria	Mesorhizobium loti NZP2037	'Mesorhizobium loti NZP2037'
GCF_000176035.2	Alphaproteobacteria	Alphaproteobacteria	Mesorhizobium opportunistum WSM2075	'Mesorhizobium opportunistum WSM2075'
GCF_001548015.1	Alphaproteobacteria	Alphaproteobacteria	Methylobacterium aquaticum strain=MA-22A	'Methylobacterium aquaticum strain=MA-22A'
GCF_000022685.1	Alphaproteobacteria	Alphaproteobacteria	Methylobacterium extorquens AM1	'Methylobacterium extorquens AM1'
GCF_000021845.1	Alphaproteobacteria	Alphaproteobacteria	Methylobacterium extorquens CM4	'Methylobacterium extorquens CM4'
GCF_000083545.1	Alphaproteobacteria	Alphaproteobacteria	Methylobacterium extorquens DM4	'Methylobacterium extorquens DM4'
GCF_000018845.1	Alphaproteobacteria	Alphaproteobacteria	Methylobacterium extorquens PA1	'Methylobacterium extorquens PA1'
GCF_000022085.1	Alphaproteobacteria	Alphaproteobacteria	Methylobacterium nodulans ORS 2060	'Methylobacterium nodulans ORS 2060'
GCF_000757795.1	Alphaproteobacteria	Alphaproteobacteria	Methylobacterium oryzae CBMB20	'Methylobacterium oryzae CBMB20'
GCF_000019945.1	Alphaproteobacteria	Alphaproteobacteria	Methylobacterium populi BJ001	'Methylobacterium populi BJ001'
GCF_000019725.1	Alphaproteobacteria	Alphaproteobacteria	Methylobacterium radiotolerans JCM 2831	'Methylobacterium radiotolerans JCM 2831'
GCF_000019365.1	Alphaproteobacteria	Alphaproteobacteria	Methylobacterium sp. 4-46	'Methylobacterium sp. 4-46'
GCF_001542815.1	Alphaproteobacteria	Alphaproteobacteria	Methylobacterium sp. AMS5	'Methylobacterium sp. AMS5'
GCF_000828475.1	Alphaproteobacteria	Alphaproteobacteria	Methyloceanibacter caenitepidi strain=Gela4	'Methyloceanibacter caenitepidi strain=Gela4'
GCF_000021745.1	Alphaproteobacteria	Alphaproteobacteria	Methylocella silvestris BL2	'Methylocella silvestris BL2'
GCF_000304315.1	Alphaproteobacteria	Alphaproteobacteria	Methylocystis sp. SC2	'Methylocystis sp. SC2'
GCF_000226315.1	Alphaproteobacteria	Alphaproteobacteria	Micavibrio aeruginosavorus ARL-13	'Micavibrio aeruginosavorus ARL-13'
GCF_000348745.1	Alphaproteobacteria	Alphaproteobacteria	Micavibrio aeruginosavorus EPB	'Micavibrio aeruginosavorus EPB'
GCF_000731295.1	Alphaproteobacteria	Alphaproteobacteria	Neorhizobium galegae bv. officinalis bv. officinalis str. HAMBI 1141	'Neorhizobium galegae bv. officinalis bv. officinalis str. HAMBI 1141'
GCF_000731315.1	Alphaproteobacteria	Alphaproteobacteria	Neorhizobium galegae bv. orientalis str. HAMBI 540	'Neorhizobium galegae bv. orientalis str. HAMBI 540'
GCF_000632985.1	Alphaproteobacteria	Alphaproteobacteria	Neorickettsia helminthoeca str. Oregon	'Neorickettsia helminthoeca str. Oregon'
GCF_000022525.1	Alphaproteobacteria	Alphaproteobacteria	Neorickettsia risticii str. Illinois	'Neorickettsia risticii str. Illinois'
GCF_000013165.1	Alphaproteobacteria	Alphaproteobacteria	Neorickettsia sennetsu str. Miyayama	'Neorickettsia sennetsu str. Miyayama'
GCF_000013885.1	Alphaproteobacteria	Alphaproteobacteria	Nitrobacter hamburgensis X14	'Nitrobacter hamburgensis X14'
GCF_000012725.1	Alphaproteobacteria	Alphaproteobacteria	Nitrobacter winogradskyi Nb-255	'Nitrobacter winogradskyi Nb-255'
GCF_000013325.1	Alphaproteobacteria	Alphaproteobacteria	Novosphingobium aromaticivorans DSM 12444	'Novosphingobium aromaticivorans DSM 12444'
GCF_000767465.1	Alphaproteobacteria	Alphaproteobacteria	Novosphingobium pentaromativorans US6-1	'Novosphingobium pentaromativorans US6-1'
GCF_000253255.1	Alphaproteobacteria	Alphaproteobacteria	Novosphingobium sp. PP1Y	'Novosphingobium sp. PP1Y'
GCF_000017405.1	Alphaproteobacteria	Alphaproteobacteria	Ochrobactrum anthropi ATCC 49188	'Ochrobactrum anthropi ATCC 49188'
GCF_000742955.1	Alphaproteobacteria	Alphaproteobacteria	Ochrobactrum anthropi strain=OAB	'Ochrobactrum anthropi strain=OAB'
GCF_001652485.1	Alphaproteobacteria	Alphaproteobacteria	Ochrobactrum pseudogrignonense strain=K8	'Ochrobactrum pseudogrignonense strain=K8'
GCF_000155675.2	Alphaproteobacteria	Alphaproteobacteria	Octadecabacter antarcticus 307	'Octadecabacter antarcticus 307'
GCF_000155735.2	Alphaproteobacteria	Alphaproteobacteria	Octadecabacter arcticus 238	'Octadecabacter arcticus 238'
GCF_001187845.1	Alphaproteobacteria	Alphaproteobacteria	Octadecabacter temperatus strain=SB1	'Octadecabacter temperatus strain=SB1'
GCF_000218585.1	Alphaproteobacteria	Alphaproteobacteria	Oligotropha carboxidovorans OM4	'Oligotropha carboxidovorans OM4'
GCF_000021365.1	Alphaproteobacteria	Alphaproteobacteria	Oligotropha carboxidovorans OM5	'Oligotropha carboxidovorans OM5'
GCF_000218565.1	Alphaproteobacteria	Alphaproteobacteria	Oligotropha carboxidovorans OM5 [redundant no. 2]	'Oligotropha carboxidovorans OM5 [redundant no. 2]'
GCF_000063545.1	Alphaproteobacteria	Alphaproteobacteria	Orientia tsutsugamushi str. Boryong	'Orientia tsutsugamushi str. Boryong'
GCF_000010205.1	Alphaproteobacteria	Alphaproteobacteria	Orientia tsutsugamushi str. Ikeda	'Orientia tsutsugamushi str. Ikeda'
GCF_001484065.1	Alphaproteobacteria	Alphaproteobacteria	Pannonibacter phragmitetus strain=31801	'Pannonibacter phragmitetus strain=31801'
GCF_000444995.1	Alphaproteobacteria	Alphaproteobacteria	Paracoccus aminophilus JCM 7686	'Paracoccus aminophilus JCM 7686'
GCF_000203895.1	Alphaproteobacteria	Alphaproteobacteria	Paracoccus denitrificans PD1222	'Paracoccus denitrificans PD1222'
GCF_000284415.1	Alphaproteobacteria	Alphaproteobacteria	Pararhodospirillum photometricum DSM 122	'Pararhodospirillum photometricum DSM 122'
GCF_000017565.1	Alphaproteobacteria	Alphaproteobacteria	Parvibaculum lavamentivorans DS-1	'Parvibaculum lavamentivorans DS-1'
GCF_000152825.2	Alphaproteobacteria	Alphaproteobacteria	Parvularcula bermudensis HTCC2503	'Parvularcula bermudensis HTCC2503'
GCF_000230555.1	Alphaproteobacteria	Alphaproteobacteria	Pelagibacterium halotolerans B2	'Pelagibacterium halotolerans B2'
GCF_000154745.2	Alphaproteobacteria	Alphaproteobacteria	Phaeobacter gallaeciensis 2.10	'Phaeobacter gallaeciensis 2.10'
GCF_000511385.1	Alphaproteobacteria	Alphaproteobacteria	Phaeobacter gallaeciensis DSM 26640	'Phaeobacter gallaeciensis DSM 26640'
GCF_001678945.1	Alphaproteobacteria	Alphaproteobacteria	Phaeobacter gallaeciensis strain=JL2886	'Phaeobacter gallaeciensis strain=JL2886'
GCF_000154765.2	Alphaproteobacteria	Alphaproteobacteria	Phaeobacter inhibens DSM 17395	'Phaeobacter inhibens DSM 17395'
GCF_000017265.1	Alphaproteobacteria	Alphaproteobacteria	Phenylobacterium zucineum HLK1	'Phenylobacterium zucineum HLK1'
GCF_000738435.1	Alphaproteobacteria	Alphaproteobacteria	Planktomarina temperata RCA23	'Planktomarina temperata RCA23'
GCF_000192745.1	Alphaproteobacteria	Alphaproteobacteria	Polymorphum gilvum SL003B-26A1	'Polymorphum gilvum SL003B-26A1'
GCF_001663175.1	Alphaproteobacteria	Alphaproteobacteria	Porphyrobacter neustonensis strain=DSM 9434	'Porphyrobacter neustonensis strain=DSM 9434'
GCF_001720465.1	Alphaproteobacteria	Alphaproteobacteria	Porphyrobacter sp. LM 6	'Porphyrobacter sp. LM 6'
GCF_001664265.1	Alphaproteobacteria	Alphaproteobacteria	Rhizobium etli	'Rhizobium etli'
GCF_000092045.1	Alphaproteobacteria	Alphaproteobacteria	Rhizobium etli CFN 42	'Rhizobium etli CFN 42'
GCF_000020265.1	Alphaproteobacteria	Alphaproteobacteria	Rhizobium etli CIAT 652	'Rhizobium etli CIAT 652'
GCF_000698845.1	Alphaproteobacteria	Alphaproteobacteria	Rhizobium etli bv. mimosae str. IE4771	'Rhizobium etli bv. mimosae str. IE4771'
GCF_000442435.1	Alphaproteobacteria	Alphaproteobacteria	Rhizobium etli bv. mimosae str. Mim1	'Rhizobium etli bv. mimosae str. Mim1'
GCF_000816125.1	Alphaproteobacteria	Alphaproteobacteria	Rhizobium etli bv. phaseoli str. IE4803	'Rhizobium etli bv. phaseoli str. IE4803'
GCF_000816845.1	Alphaproteobacteria	Alphaproteobacteria	Rhizobium gallicum bv. gallicum R602	'Rhizobium gallicum bv. gallicum R602'
GCF_000520875.1	Alphaproteobacteria	Alphaproteobacteria	Rhizobium leguminosarum bv. trifolii CB782	'Rhizobium leguminosarum bv. trifolii CB782'
GCF_000023185.1	Alphaproteobacteria	Alphaproteobacteria	Rhizobium leguminosarum bv. trifolii WSM1325	'Rhizobium leguminosarum bv. trifolii WSM1325'
GCF_000517605.1	Alphaproteobacteria	Alphaproteobacteria	Rhizobium leguminosarum bv. trifolii WSM1689	'Rhizobium leguminosarum bv. trifolii WSM1689'
GCF_000021345.1	Alphaproteobacteria	Alphaproteobacteria	Rhizobium leguminosarum bv. trifolii WSM2304	'Rhizobium leguminosarum bv. trifolii WSM2304'
GCF_000009265.1	Alphaproteobacteria	Alphaproteobacteria	Rhizobium leguminosarum bv. viciae 3841	'Rhizobium leguminosarum bv. viciae 3841'
GCF_001679785.1	Alphaproteobacteria	Alphaproteobacteria	Rhizobium leguminosarum strain=Vaf10	'Rhizobium leguminosarum strain=Vaf10'
GCF_001664165.1	Alphaproteobacteria	Alphaproteobacteria	Rhizobium phaseoli strain=N161	'Rhizobium phaseoli strain=N161'
GCF_001664105.1	Alphaproteobacteria	Alphaproteobacteria	Rhizobium phaseoli strain=N261	'Rhizobium phaseoli strain=N261'
GCF_001664365.1	Alphaproteobacteria	Alphaproteobacteria	Rhizobium phaseoli strain=N671	'Rhizobium phaseoli strain=N671'
GCF_001664405.1	Alphaproteobacteria	Alphaproteobacteria	Rhizobium phaseoli strain=N771	'Rhizobium phaseoli strain=N771'
GCF_001664125.1	Alphaproteobacteria	Alphaproteobacteria	Rhizobium phaseoli strain=N831	'Rhizobium phaseoli strain=N831'
GCF_001664425.1	Alphaproteobacteria	Alphaproteobacteria	Rhizobium phaseoli strain=N841	'Rhizobium phaseoli strain=N841'
GCF_001664285.1	Alphaproteobacteria	Alphaproteobacteria	Rhizobium phaseoli strain=N931	'Rhizobium phaseoli strain=N931'
GCF_001664445.1	Alphaproteobacteria	Alphaproteobacteria	Rhizobium phaseoli strain=R611	'Rhizobium phaseoli strain=R611'
GCF_001664245.1	Alphaproteobacteria	Alphaproteobacteria	Rhizobium phaseoli strain=R620	'Rhizobium phaseoli strain=R620'
GCF_001664205.1	Alphaproteobacteria	Alphaproteobacteria	Rhizobium phaseoli strain=R630	'Rhizobium phaseoli strain=R630'
GCF_001664385.1	Alphaproteobacteria	Alphaproteobacteria	Rhizobium phaseoli strain=R650	'Rhizobium phaseoli strain=R650'
GCF_001664225.1	Alphaproteobacteria	Alphaproteobacteria	Rhizobium phaseoli strain=R723	'Rhizobium phaseoli strain=R723'
GCF_001664185.1	Alphaproteobacteria	Alphaproteobacteria	Rhizobium phaseoli strain=R744	'Rhizobium phaseoli strain=R744'
GCF_000499645.1	Alphaproteobacteria	Alphaproteobacteria	Rhizobium sp. IRBG74	'Rhizobium sp. IRBG74'
GCF_001664345.1	Alphaproteobacteria	Alphaproteobacteria	Rhizobium sp. N113	'Rhizobium sp. N113'
GCF_001664305.1	Alphaproteobacteria	Alphaproteobacteria	Rhizobium sp. N1314	'Rhizobium sp. N1314'
GCF_001664085.1	Alphaproteobacteria	Alphaproteobacteria	Rhizobium sp. N1341	'Rhizobium sp. N1341'
GCF_001664485.1	Alphaproteobacteria	Alphaproteobacteria	Rhizobium sp. N324	'Rhizobium sp. N324'
GCF_001664325.1	Alphaproteobacteria	Alphaproteobacteria	Rhizobium sp. N621	'Rhizobium sp. N621'
GCF_001664465.1	Alphaproteobacteria	Alphaproteobacteria	Rhizobium sp. N6212	'Rhizobium sp. N6212'
GCF_001664145.1	Alphaproteobacteria	Alphaproteobacteria	Rhizobium sp. N731	'Rhizobium sp. N731'
GCF_001664545.1	Alphaproteobacteria	Alphaproteobacteria	Rhizobium sp. N741	'Rhizobium sp. N741'
GCF_001664525.1	Alphaproteobacteria	Alphaproteobacteria	Rhizobium sp. N871	'Rhizobium sp. N871'
GCF_000967425.1	Alphaproteobacteria	Alphaproteobacteria	Rhizobium sp. NT-26	'Rhizobium sp. NT-26'
GCF_001691455.1	Alphaproteobacteria	Alphaproteobacteria	Rhizobium sp. S41	'Rhizobium sp. S41'
GCF_000330885.1	Alphaproteobacteria	Alphaproteobacteria	Rhizobium tropici CIAT 899	'Rhizobium tropici CIAT 899'
GCF_000021865.1	Alphaproteobacteria	Alphaproteobacteria	Rhodobacter capsulatus SB 1003	'Rhodobacter capsulatus SB 1003'
GCF_000016405.1	Alphaproteobacteria	Alphaproteobacteria	Rhodobacter sphaeroides ATCC 17025	'Rhodobacter sphaeroides ATCC 17025'
GCF_000015985.1	Alphaproteobacteria	Alphaproteobacteria	Rhodobacter sphaeroides ATCC 17029	'Rhodobacter sphaeroides ATCC 17029'
GCF_000021005.1	Alphaproteobacteria	Alphaproteobacteria	Rhodobacter sphaeroides KD131	'Rhodobacter sphaeroides KD131'
GCF_001685625.1	Alphaproteobacteria	Alphaproteobacteria	Rhodobacter sphaeroides strain=MBTLJ-13	'Rhodobacter sphaeroides strain=MBTLJ-13'
GCF_001576595.1	Alphaproteobacteria	Alphaproteobacteria	Rhodobacter sphaeroides strain=MBTLJ-8	'Rhodobacter sphaeroides strain=MBTLJ-8'
GCF_000166055.1	Alphaproteobacteria	Alphaproteobacteria	Rhodomicrobium vannielii ATCC 17100	'Rhodomicrobium vannielii ATCC 17100'
GCF_001579845.1	Alphaproteobacteria	Alphaproteobacteria	Rhodoplanes sp. Z2-YC6860	'Rhodoplanes sp. Z2-YC6860'
GCF_000014825.1	Alphaproteobacteria	Alphaproteobacteria	Rhodopseudomonas palustris BisA53	'Rhodopseudomonas palustris BisA53'
GCF_000013745.1	Alphaproteobacteria	Alphaproteobacteria	Rhodopseudomonas palustris BisB18	'Rhodopseudomonas palustris BisB18'
GCF_000013685.1	Alphaproteobacteria	Alphaproteobacteria	Rhodopseudomonas palustris BisB5	'Rhodopseudomonas palustris BisB5'
GCF_000195775.1	Alphaproteobacteria	Alphaproteobacteria	Rhodopseudomonas palustris CGA009	'Rhodopseudomonas palustris CGA009'
GCF_000177255.2	Alphaproteobacteria	Alphaproteobacteria	Rhodopseudomonas palustris DX-1	'Rhodopseudomonas palustris DX-1'
GCF_000013365.1	Alphaproteobacteria	Alphaproteobacteria	Rhodopseudomonas palustris HaA2	'Rhodopseudomonas palustris HaA2'
GCF_000020445.1	Alphaproteobacteria	Alphaproteobacteria	Rhodopseudomonas palustris TIE-1	'Rhodopseudomonas palustris TIE-1'
GCF_000016185.1	Alphaproteobacteria	Alphaproteobacteria	Rhodospirillum centenum SW	'Rhodospirillum centenum SW'
GCF_000013085.1	Alphaproteobacteria	Alphaproteobacteria	Rhodospirillum rubrum ATCC 11170	'Rhodospirillum rubrum ATCC 11170'
GCF_000225955.1	Alphaproteobacteria	Alphaproteobacteria	Rhodospirillum rubrum F11	'Rhodospirillum rubrum F11'
GCF_001633165.1	Alphaproteobacteria	Alphaproteobacteria	Rhodovulum sulfidophilum DSM 1374	'Rhodovulum sulfidophilum DSM 1374'
GCF_001548075.1	Alphaproteobacteria	Alphaproteobacteria	Rhodovulum sulfidophilum strain=DSM 2351	'Rhodovulum sulfidophilum strain=DSM 2351'
GCF_001633145.1	Alphaproteobacteria	Alphaproteobacteria	Rhodovulum sulfidophilum strain=TUT	'Rhodovulum sulfidophilum strain=TUT'
GCF_000023005.1	Alphaproteobacteria	Alphaproteobacteria	Rickettsia africae ESF-5	'Rickettsia africae ESF-5'
GCF_000018205.1	Alphaproteobacteria	Alphaproteobacteria	Rickettsia akari str. Hartford	'Rickettsia akari str. Hartford'
GCF_000284155.1	Alphaproteobacteria	Alphaproteobacteria	Rickettsia australis str. Cutlack	'Rickettsia australis str. Cutlack'
GCF_000018245.1	Alphaproteobacteria	Alphaproteobacteria	Rickettsia bellii OSU 85-389	'Rickettsia bellii OSU 85-389'
GCF_000012385.1	Alphaproteobacteria	Alphaproteobacteria	Rickettsia bellii RML369-C	'Rickettsia bellii RML369-C'
GCF_000283915.1	Alphaproteobacteria	Alphaproteobacteria	Rickettsia canadensis str. CA410	'Rickettsia canadensis str. CA410'
GCF_000014345.1	Alphaproteobacteria	Alphaproteobacteria	Rickettsia canadensis str. McKiel	'Rickettsia canadensis str. McKiel'
GCF_000007025.1	Alphaproteobacteria	Alphaproteobacteria	Rickettsia conorii str. Malish 7	'Rickettsia conorii str. Malish 7'
GCF_000012145.1	Alphaproteobacteria	Alphaproteobacteria	Rickettsia felis URRWXCal2	'Rickettsia felis URRWXCal2'
GCF_000221205.1	Alphaproteobacteria	Alphaproteobacteria	Rickettsia heilongjiangensis 054	'Rickettsia heilongjiangensis 054'
GCF_000283595.1	Alphaproteobacteria	Alphaproteobacteria	Rickettsia japonica YH	'Rickettsia japonica YH'
GCF_000016625.1	Alphaproteobacteria	Alphaproteobacteria	Rickettsia massiliae MTU5	'Rickettsia massiliae MTU5'
GCF_000499665.2	Alphaproteobacteria	Alphaproteobacteria	Rickettsia monacensis	'Rickettsia monacensis'
GCF_000284175.1	Alphaproteobacteria	Alphaproteobacteria	Rickettsia montanensis str. OSU 85-930	'Rickettsia montanensis str. OSU 85-930'
GCF_000284195.1	Alphaproteobacteria	Alphaproteobacteria	Rickettsia parkeri str. Portsmouth	'Rickettsia parkeri str. Portsmouth'
GCF_000283995.1	Alphaproteobacteria	Alphaproteobacteria	Rickettsia philipii str. 364D	'Rickettsia philipii str. 364D'
GCF_000367405.1	Alphaproteobacteria	Alphaproteobacteria	Rickettsia prowazekii str. Breinl	'Rickettsia prowazekii str. Breinl'
GCF_000277205.1	Alphaproteobacteria	Alphaproteobacteria	Rickettsia prowazekii str. BuV67-CWPP	'Rickettsia prowazekii str. BuV67-CWPP'
GCF_000277165.1	Alphaproteobacteria	Alphaproteobacteria	Rickettsia prowazekii str. Chernikova	'Rickettsia prowazekii str. Chernikova'
GCF_000277245.1	Alphaproteobacteria	Alphaproteobacteria	Rickettsia prowazekii str. GvV257	'Rickettsia prowazekii str. GvV257'
GCF_000277185.1	Alphaproteobacteria	Alphaproteobacteria	Rickettsia prowazekii str. Katsinyian	'Rickettsia prowazekii str. Katsinyian'
GCF_000195735.1	Alphaproteobacteria	Alphaproteobacteria	Rickettsia prowazekii str. Madrid E	'Rickettsia prowazekii str. Madrid E'
GCF_000363905.1	Alphaproteobacteria	Alphaproteobacteria	Rickettsia prowazekii str. NMRC Madrid E	'Rickettsia prowazekii str. NMRC Madrid E'
GCF_000022785.1	Alphaproteobacteria	Alphaproteobacteria	Rickettsia prowazekii str. Rp22	'Rickettsia prowazekii str. Rp22'
GCF_000277265.1	Alphaproteobacteria	Alphaproteobacteria	Rickettsia prowazekii str. RpGvF24	'Rickettsia prowazekii str. RpGvF24'
GCF_001602215.1	Alphaproteobacteria	Alphaproteobacteria	Rickettsia prowazekii strain=Naples-1	'Rickettsia prowazekii strain=Naples-1'
GCF_000284075.1	Alphaproteobacteria	Alphaproteobacteria	Rickettsia rhipicephali str. 3-7-female6-CWPP	'Rickettsia rhipicephali str. 3-7-female6-CWPP'
GCF_001442475.1	Alphaproteobacteria	Alphaproteobacteria	Rickettsia rhipicephali strain=HJ#5	'Rickettsia rhipicephali strain=HJ#5'
GCF_000018225.1	Alphaproteobacteria	Alphaproteobacteria	Rickettsia rickettsii str. 'Sheila Smith'	'Rickettsia rickettsii str. "Sheila Smith"'
GCF_000283795.1	Alphaproteobacteria	Alphaproteobacteria	Rickettsia rickettsii str. Arizona	'Rickettsia rickettsii str. Arizona'
GCF_000283955.1	Alphaproteobacteria	Alphaproteobacteria	Rickettsia rickettsii str. Brazil	'Rickettsia rickettsii str. Brazil'
GCF_000283775.1	Alphaproteobacteria	Alphaproteobacteria	Rickettsia rickettsii str. Colombia	'Rickettsia rickettsii str. Colombia'
GCF_000283815.1	Alphaproteobacteria	Alphaproteobacteria	Rickettsia rickettsii str. Hino	'Rickettsia rickettsii str. Hino'
GCF_000283935.1	Alphaproteobacteria	Alphaproteobacteria	Rickettsia rickettsii str. Hlp#2	'Rickettsia rickettsii str. Hlp#2'
GCF_000017445.4	Alphaproteobacteria	Alphaproteobacteria	Rickettsia rickettsii str. Iowa	'Rickettsia rickettsii str. Iowa'
GCF_000831545.1	Alphaproteobacteria	Alphaproteobacteria	Rickettsia rickettsii str. Morgan	'Rickettsia rickettsii str. Morgan'
GCF_000831525.1	Alphaproteobacteria	Alphaproteobacteria	Rickettsia rickettsii str. R	'Rickettsia rickettsii str. R'
GCF_000237845.1	Alphaproteobacteria	Alphaproteobacteria	Rickettsia slovaca 13-B	'Rickettsia slovaca 13-B'
GCF_000252365.1	Alphaproteobacteria	Alphaproteobacteria	Rickettsia slovaca str. D-CWPP	'Rickettsia slovaca str. D-CWPP'
GCF_000277305.1	Alphaproteobacteria	Alphaproteobacteria	Rickettsia typhi str. B9991CWPP	'Rickettsia typhi str. B9991CWPP'
GCF_000277285.1	Alphaproteobacteria	Alphaproteobacteria	Rickettsia typhi str. TH1527	'Rickettsia typhi str. TH1527'
GCF_000008045.1	Alphaproteobacteria	Alphaproteobacteria	Rickettsia typhi str. Wilmington	'Rickettsia typhi str. Wilmington'
GCF_000746585.1	Alphaproteobacteria	Alphaproteobacteria	Rickettsiales bacterium Ac37b	'Rickettsiales bacterium Ac37b'
GCF_000590925.1	Alphaproteobacteria	Alphaproteobacteria	Roseibacterium elongatum DSM 19469	'Roseibacterium elongatum DSM 19469'
GCF_000014045.1	Alphaproteobacteria	Alphaproteobacteria	Roseobacter denitrificans OCh 114	'Roseobacter denitrificans OCh 114'
GCF_000154785.2	Alphaproteobacteria	Alphaproteobacteria	Roseobacter litoralis Och 149	'Roseobacter litoralis Och 149'
GCF_000376545.2	Alphaproteobacteria	Alphaproteobacteria	Ruegeria mobilis F1926	'Ruegeria mobilis F1926'
GCF_000011965.2	Alphaproteobacteria	Alphaproteobacteria	Ruegeria pomeroyi DSS-3	'Ruegeria pomeroyi DSS-3'
GCF_000014065.1	Alphaproteobacteria	Alphaproteobacteria	Ruegeria sp. TM1040	'Ruegeria sp. TM1040'
GCF_001652565.1	Alphaproteobacteria	Alphaproteobacteria	Shinella sp. HZN7	'Shinella sp. HZN7'
GCF_000018545.1	Alphaproteobacteria	Alphaproteobacteria	Sinorhizobium fredii NGR234	'Sinorhizobium fredii NGR234'
GCF_000017145.1	Alphaproteobacteria	Alphaproteobacteria	Sinorhizobium medicae WSM419	'Sinorhizobium medicae WSM419'
GCF_000006965.1	Alphaproteobacteria	Alphaproteobacteria	Sinorhizobium meliloti 1021	'Sinorhizobium meliloti 1021'
GCF_000346065.1	Alphaproteobacteria	Alphaproteobacteria	Sinorhizobium meliloti 2011	'Sinorhizobium meliloti 2011'
GCF_000147795.2	Alphaproteobacteria	Alphaproteobacteria	Sinorhizobium meliloti AK83	'Sinorhizobium meliloti AK83'
GCF_000147775.2	Alphaproteobacteria	Alphaproteobacteria	Sinorhizobium meliloti BL225C	'Sinorhizobium meliloti BL225C'
GCF_000320385.2	Alphaproteobacteria	Alphaproteobacteria	Sinorhizobium meliloti GR4	'Sinorhizobium meliloti GR4'
GCF_000304415.1	Alphaproteobacteria	Alphaproteobacteria	Sinorhizobium meliloti Rm41	'Sinorhizobium meliloti Rm41'
GCF_000218265.1	Alphaproteobacteria	Alphaproteobacteria	Sinorhizobium meliloti SM11	'Sinorhizobium meliloti SM11'
GCF_000747295.1	Alphaproteobacteria	Alphaproteobacteria	Sinorhizobium meliloti strain=RMO17	'Sinorhizobium meliloti strain=RMO17'
GCF_001713395.1	Alphaproteobacteria	Alphaproteobacteria	Sinorhizobium sp. RAC02	'Sinorhizobium sp. RAC02'
GCF_001456115.1	Alphaproteobacteria	Alphaproteobacteria	Sphingobium baderi strain=DE-13	'Sphingobium baderi strain=DE-13'
GCF_000147835.2	Alphaproteobacteria	Alphaproteobacteria	Sphingobium chlorophenolicum L-1	'Sphingobium chlorophenolicum L-1'
GCF_000091125.1	Alphaproteobacteria	Alphaproteobacteria	Sphingobium japonicum UT26S	'Sphingobium japonicum UT26S'
GCF_001658005.1	Alphaproteobacteria	Alphaproteobacteria	Sphingobium sp. EP60837	'Sphingobium sp. EP60837'
GCF_001563285.1	Alphaproteobacteria	Alphaproteobacteria	Sphingobium sp. MI1205	'Sphingobium sp. MI1205'
GCF_001713415.1	Alphaproteobacteria	Alphaproteobacteria	Sphingobium sp. RAC03	'Sphingobium sp. RAC03'
GCF_000283515.1	Alphaproteobacteria	Alphaproteobacteria	Sphingobium sp. SYK-6	'Sphingobium sp. SYK-6'
GCF_001563265.1	Alphaproteobacteria	Alphaproteobacteria	Sphingobium sp. TKS	'Sphingobium sp. TKS'
GCF_000943805.1	Alphaproteobacteria	Alphaproteobacteria	Sphingobium sp. YBL2	'Sphingobium sp. YBL2'
GCF_000935025.1	Alphaproteobacteria	Alphaproteobacteria	Sphingomonas hengshuiensis strain=WHSC-8	'Sphingomonas hengshuiensis strain=WHSC-8'
GCF_001717955.1	Alphaproteobacteria	Alphaproteobacteria	Sphingomonas panacis strain=DCY99	'Sphingomonas panacis strain=DCY99'
GCF_000512205.2	Alphaproteobacteria	Alphaproteobacteria	Sphingomonas sanxanigenens DSM 19645 = NX02	'Sphingomonas sanxanigenens DSM 19645 = NX02'
GCF_000347675.2	Alphaproteobacteria	Alphaproteobacteria	Sphingomonas sp. MM-1	'Sphingomonas sp. MM-1'
GCF_001638925.1	Alphaproteobacteria	Alphaproteobacteria	Sphingomonas sp. NIC1	'Sphingomonas sp. NIC1'
GCF_000764535.1	Alphaproteobacteria	Alphaproteobacteria	Sphingomonas taxi strain=ATCC 55669	'Sphingomonas taxi strain=ATCC 55669'
GCF_000016765.1	Alphaproteobacteria	Alphaproteobacteria	Sphingomonas wittichii RW1	'Sphingomonas wittichii RW1'
GCF_000013985.1	Alphaproteobacteria	Alphaproteobacteria	Sphingopyxis alaskensis RB2256	'Sphingopyxis alaskensis RB2256'
GCF_000803645.1	Alphaproteobacteria	Alphaproteobacteria	Sphingopyxis fribergensis strain=Kp5.2	'Sphingopyxis fribergensis strain=Kp5.2'
GCF_001559015.1	Alphaproteobacteria	Alphaproteobacteria	Sphingopyxis granuli strain=TFA	'Sphingopyxis granuli strain=TFA'
GCF_001314325.1	Alphaproteobacteria	Alphaproteobacteria	Sphingopyxis macrogoltabida strain=203	'Sphingopyxis macrogoltabida strain=203'
GCF_001610995.1	Alphaproteobacteria	Alphaproteobacteria	Sphingopyxis macrogoltabida strain=203N	'Sphingopyxis macrogoltabida strain=203N'
GCF_001307295.1	Alphaproteobacteria	Alphaproteobacteria	Sphingopyxis macrogoltabida strain=EY-1	'Sphingopyxis macrogoltabida strain=EY-1'
GCF_001278035.1	Alphaproteobacteria	Alphaproteobacteria	Sphingopyxis sp. 113P3	'Sphingopyxis sp. 113P3'
GCF_001610975.1	Alphaproteobacteria	Alphaproteobacteria	Sphingopyxis terrae NBRC 15098	'Sphingopyxis terrae NBRC 15098'
GCF_001586275.1	Alphaproteobacteria	Alphaproteobacteria	Sphingorhabdus sp. M41	'Sphingorhabdus sp. M41'
GCF_000092925.1	Alphaproteobacteria	Alphaproteobacteria	Starkeya novella DSM 506	'Starkeya novella DSM 506'
GCF_000300235.2	Alphaproteobacteria	Alphaproteobacteria	Thalassospira xiamenensis M-5 = DSM 17429	'Thalassospira xiamenensis M-5 = DSM 17429'
GCF_000264455.2	Alphaproteobacteria	Alphaproteobacteria	Tistrella mobilis KA081020-065	'Tistrella mobilis KA081020-065'
GCF_000829315.1	Alphaproteobacteria	Alphaproteobacteria	Wolbachia endosymbiont of Cimex lectularius	'Wolbachia endosymbiont of Cimex lectularius'
GCF_000008025.1	Alphaproteobacteria	Alphaproteobacteria	Wolbachia endosymbiont of Drosophila melanogaster strain=wMel	'Wolbachia endosymbiont of Drosophila melanogaster strain=wMel'
GCF_000376605.1	Alphaproteobacteria	Alphaproteobacteria	Wolbachia endosymbiont of Drosophila simulans wHa	'Wolbachia endosymbiont of Drosophila simulans wHa'
GCF_000376585.1	Alphaproteobacteria	Alphaproteobacteria	Wolbachia endosymbiont of Drosophila simulans wNo	'Wolbachia endosymbiont of Drosophila simulans wNo'
GCF_000306885.1	Alphaproteobacteria	Alphaproteobacteria	Wolbachia endosymbiont of Onchocerca ochengi strain=wOo	'Wolbachia endosymbiont of Onchocerca ochengi strain=wOo'
GCF_000530755.1	Alphaproteobacteria	Alphaproteobacteria	Wolbachia endosymbiont of Onchocerca volvulus str. Cameroon	'Wolbachia endosymbiont of Onchocerca volvulus str. Cameroon'
GCF_000008385.1	Alphaproteobacteria	Alphaproteobacteria	Wolbachia endosymbiont strain TRS of Brugia malayi	'Wolbachia endosymbiont strain TRS of Brugia malayi'
GCF_000022285.1	Alphaproteobacteria	Alphaproteobacteria	Wolbachia sp. wRi	'Wolbachia sp. wRi'
GCF_000017645.1	Alphaproteobacteria	Alphaproteobacteria	Xanthobacter autotrophicus Py2	'Xanthobacter autotrophicus Py2'
GCF_001687105.1	Alphaproteobacteria	Alphaproteobacteria	Yangia sp. CCB-MM3	'Yangia sp. CCB-MM3'
GCF_000175255.2	Alphaproteobacteria	Alphaproteobacteria	Zymomonas mobilis subsp. mobilis ATCC 10988	'Zymomonas mobilis subsp. mobilis ATCC 10988'
GCF_000277755.1	Alphaproteobacteria	Alphaproteobacteria	Zymomonas mobilis subsp. mobilis ATCC 29191	'Zymomonas mobilis subsp. mobilis ATCC 29191'
GCF_000024245.1	Alphaproteobacteria	Alphaproteobacteria	Zymomonas mobilis subsp. mobilis NCIMB 11163	'Zymomonas mobilis subsp. mobilis NCIMB 11163'
GCF_000576125.1	Alphaproteobacteria	Alphaproteobacteria	Zymomonas mobilis subsp. mobilis NRRL B-12526	'Zymomonas mobilis subsp. mobilis NRRL B-12526'
GCF_000007105.1	Alphaproteobacteria	Alphaproteobacteria	Zymomonas mobilis subsp. mobilis ZM4 = ATCC 31821	'Zymomonas mobilis subsp. mobilis ZM4 = ATCC 31821'
GCF_000498655.1	Alphaproteobacteria	Alphaproteobacteria	Zymomonas mobilis subsp. mobilis str. CP4 = NRRL B-14023	'Zymomonas mobilis subsp. mobilis str. CP4 = NRRL B-14023'
GCF_000576165.1	Alphaproteobacteria	Alphaproteobacteria	Zymomonas mobilis subsp. mobilis str. CP4 = NRRL B-14023 [redundant no. 2]	'Zymomonas mobilis subsp. mobilis str. CP4 = NRRL B-14023 [redundant no. 2]'
GCF_000218875.1	Alphaproteobacteria	Alphaproteobacteria	Zymomonas mobilis subsp. pomaceae ATCC 29192	'Zymomonas mobilis subsp. pomaceae ATCC 29192'
GCF_000299095.1	Alphaproteobacteria	Alphaproteobacteria	alpha proteobacterium HIMB5	'alpha proteobacterium HIMB5'
GCF_000299115.1	Alphaproteobacteria	Alphaproteobacteria	alpha proteobacterium HIMB59	'alpha proteobacterium HIMB59'
GCF_000730245.1	Alphaproteobacteria	Alphaproteobacteria	endosymbiont of Acanthamoeba sp. UWC8	'endosymbiont of Acanthamoeba sp. UWC8'
GCF_001514355.1	Betaproteobacteria	Betaproteobacteria	Achromobacter denitrificans strain=USDA-ARS-USMARC-56712	'Achromobacter denitrificans strain=USDA-ARS-USMARC-56712'
GCF_001457475.1	Betaproteobacteria	Betaproteobacteria	Achromobacter xylosoxidans "strain=NCTC10807; NCTC10807"	'Achromobacter xylosoxidans "strain=NCTC10807; NCTC10807"'
GCF_000165835.1	Betaproteobacteria	Betaproteobacteria	Achromobacter xylosoxidans A8	'Achromobacter xylosoxidans A8'
GCF_000758265.1	Betaproteobacteria	Betaproteobacteria	Achromobacter xylosoxidans C54	'Achromobacter xylosoxidans C54'
GCF_001558755.1	Betaproteobacteria	Betaproteobacteria	Achromobacter xylosoxidans strain=FDAARGOS_147	'Achromobacter xylosoxidans strain=FDAARGOS_147'
GCF_000176855.2	Betaproteobacteria	Betaproteobacteria	Acidovorax avenae subsp. avenae ATCC 19860	'Acidovorax avenae subsp. avenae ATCC 19860'
GCF_000015325.1	Betaproteobacteria	Betaproteobacteria	Acidovorax citrulli AAC00-1	'Acidovorax citrulli AAC00-1'
GCF_000022305.1	Betaproteobacteria	Betaproteobacteria	Acidovorax ebreus TPSY	'Acidovorax ebreus TPSY'
GCF_000015545.1	Betaproteobacteria	Betaproteobacteria	Acidovorax sp. JS42	'Acidovorax sp. JS42'
GCF_000302535.1	Betaproteobacteria	Betaproteobacteria	Acidovorax sp. KKS102	'Acidovorax sp. KKS102'
GCF_001714725.1	Betaproteobacteria	Betaproteobacteria	Acidovorax sp. RAC01	'Acidovorax sp. RAC01'
GCF_000219915.2	Betaproteobacteria	Betaproteobacteria	Advenella kashmirensis WT001	'Advenella kashmirensis WT001'
GCF_000521505.1	Betaproteobacteria	Betaproteobacteria	Advenella mimigardefordensis DPN7	'Advenella mimigardefordensis DPN7'
GCF_000967305.2	Betaproteobacteria	Betaproteobacteria	Alcaligenes faecalis strain=ZD02	'Alcaligenes faecalis strain=ZD02'
GCF_000179015.2	Betaproteobacteria	Betaproteobacteria	Alicycliphilus denitrificans BC	'Alicycliphilus denitrificans BC'
GCF_000204645.1	Betaproteobacteria	Betaproteobacteria	Alicycliphilus denitrificans K601	'Alicycliphilus denitrificans K601'
GCF_000025965.1	Betaproteobacteria	Betaproteobacteria	Aromatoleum aromaticum EbN1	'Aromatoleum aromaticum EbN1'
GCF_001682385.1	Betaproteobacteria	Betaproteobacteria	Azoarcus olearius strain=DQS4	'Azoarcus olearius strain=DQS4'
GCF_000061505.1	Betaproteobacteria	Betaproteobacteria	Azoarcus sp. BH72	'Azoarcus sp. BH72'
GCF_001190925.1	Betaproteobacteria	Betaproteobacteria	Azoarcus sp. CIB	'Azoarcus sp. CIB'
GCF_000349945.1	Betaproteobacteria	Betaproteobacteria	Azoarcus sp. KH32C	'Azoarcus sp. KH32C'
GCF_000743945.1	Betaproteobacteria	Betaproteobacteria	Basilea psittacipulmonis DSM 24701	'Basilea psittacipulmonis DSM 24701'
GCF_000070465.1	Betaproteobacteria	Betaproteobacteria	Bordetella avium 197N	'Bordetella avium 197N'
GCF_001676745.1	Betaproteobacteria	Betaproteobacteria	Bordetella bronchialis strain=AU17976	'Bordetella bronchialis strain=AU17976'
GCF_001676705.1	Betaproteobacteria	Betaproteobacteria	Bordetella bronchialis strain=AU3182	'Bordetella bronchialis strain=AU3182'
GCF_000318015.1	Betaproteobacteria	Betaproteobacteria	Bordetella bronchiseptica 253	'Bordetella bronchiseptica 253'
GCF_000317955.1	Betaproteobacteria	Betaproteobacteria	Bordetella bronchiseptica MO149	'Bordetella bronchiseptica MO149'
GCF_000195675.1	Betaproteobacteria	Betaproteobacteria	Bordetella bronchiseptica RB50	'Bordetella bronchiseptica RB50'
GCF_001704355.1	Betaproteobacteria	Betaproteobacteria	Bordetella bronchiseptica strain=I328	'Bordetella bronchiseptica strain=I328'
GCF_000829175.1	Betaproteobacteria	Betaproteobacteria	Bordetella bronchiseptica strain=S798	'Bordetella bronchiseptica strain=S798'
GCF_001676725.1	Betaproteobacteria	Betaproteobacteria	Bordetella flabilis	'Bordetella flabilis'
GCF_001078275.1	Betaproteobacteria	Betaproteobacteria	Bordetella hinzii strain=F582	'Bordetella hinzii strain=F582'
GCF_001078295.1	Betaproteobacteria	Betaproteobacteria	Bordetella hinzii strain=H568	'Bordetella hinzii strain=H568'
GCF_000765395.1	Betaproteobacteria	Betaproteobacteria	Bordetella holmesii 44057	'Bordetella holmesii 44057'
GCF_000612485.1	Betaproteobacteria	Betaproteobacteria	Bordetella holmesii ATCC 51541	'Bordetella holmesii ATCC 51541'
GCF_000341465.2	Betaproteobacteria	Betaproteobacteria	Bordetella holmesii F627	'Bordetella holmesii F627'
GCF_000341485.2	Betaproteobacteria	Betaproteobacteria	Bordetella holmesii H558	'Bordetella holmesii H558'
GCF_001704215.1	Betaproteobacteria	Betaproteobacteria	Bordetella holmesii strain=H903	'Bordetella holmesii strain=H903'
GCF_000195695.1	Betaproteobacteria	Betaproteobacteria	Bordetella parapertussis 12822	'Bordetella parapertussis 12822'
GCF_000317935.1	Betaproteobacteria	Betaproteobacteria	Bordetella parapertussis Bpp5	'Bordetella parapertussis Bpp5'
GCF_001704255.1	Betaproteobacteria	Betaproteobacteria	Bordetella parapertussis strain=H904	'Bordetella parapertussis strain=H904'
GCF_000812165.1	Betaproteobacteria	Betaproteobacteria	Bordetella pertussis 137	'Bordetella pertussis 137'
GCF_000306945.1	Betaproteobacteria	Betaproteobacteria	Bordetella pertussis 18323	'Bordetella pertussis 18323'
GCF_000193595.2	Betaproteobacteria	Betaproteobacteria	Bordetella pertussis B1917	'Bordetella pertussis B1917'
GCF_001687405.1	Betaproteobacteria	Betaproteobacteria	Bordetella pertussis B202	'Bordetella pertussis B202'
GCF_001687385.1	Betaproteobacteria	Betaproteobacteria	Bordetella pertussis B203	'Bordetella pertussis B203'
GCF_001605275.1	Betaproteobacteria	Betaproteobacteria	Bordetella pertussis C393	'Bordetella pertussis C393'
GCF_000212975.1	Betaproteobacteria	Betaproteobacteria	Bordetella pertussis CS	'Bordetella pertussis CS'
GCF_001605295.1	Betaproteobacteria	Betaproteobacteria	Bordetella pertussis E476	'Bordetella pertussis E476'
GCF_001509895.1	Betaproteobacteria	Betaproteobacteria	Bordetella pertussis H321	'Bordetella pertussis H321'
GCF_001605035.1	Betaproteobacteria	Betaproteobacteria	Bordetella pertussis H374	'Bordetella pertussis H374'
GCF_001605135.1	Betaproteobacteria	Betaproteobacteria	Bordetella pertussis H375	'Bordetella pertussis H375'
GCF_001605055.1	Betaproteobacteria	Betaproteobacteria	Bordetella pertussis H378	'Bordetella pertussis H378'
GCF_001605075.1	Betaproteobacteria	Betaproteobacteria	Bordetella pertussis H379	'Bordetella pertussis H379'
GCF_001605095.1	Betaproteobacteria	Betaproteobacteria	Bordetella pertussis H380	'Bordetella pertussis H380'
GCF_001605175.1	Betaproteobacteria	Betaproteobacteria	Bordetella pertussis H489	'Bordetella pertussis H489'
GCF_001605195.1	Betaproteobacteria	Betaproteobacteria	Bordetella pertussis H542	'Bordetella pertussis H542'
GCF_001605115.1	Betaproteobacteria	Betaproteobacteria	Bordetella pertussis H559	'Bordetella pertussis H559'
GCF_001605215.1	Betaproteobacteria	Betaproteobacteria	Bordetella pertussis H561	'Bordetella pertussis H561'
GCF_001605235.1	Betaproteobacteria	Betaproteobacteria	Bordetella pertussis H563	'Bordetella pertussis H563'
GCF_001605345.1	Betaproteobacteria	Betaproteobacteria	Bordetella pertussis H564	'Bordetella pertussis H564'
GCF_001605255.1	Betaproteobacteria	Betaproteobacteria	Bordetella pertussis H622	'Bordetella pertussis H622'
GCF_001605155.1	Betaproteobacteria	Betaproteobacteria	Bordetella pertussis H627	'Bordetella pertussis H627'
GCF_001605365.1	Betaproteobacteria	Betaproteobacteria	Bordetella pertussis H788	'Bordetella pertussis H788'
GCF_001628735.1	Betaproteobacteria	Betaproteobacteria	Bordetella pertussis I344	'Bordetella pertussis I344'
GCF_001605385.1	Betaproteobacteria	Betaproteobacteria	Bordetella pertussis I468	'Bordetella pertussis I468'
GCF_001605405.1	Betaproteobacteria	Betaproteobacteria	Bordetella pertussis I469	'Bordetella pertussis I469'
GCF_001605425.1	Betaproteobacteria	Betaproteobacteria	Bordetella pertussis I472	'Bordetella pertussis I472'
GCF_001605445.1	Betaproteobacteria	Betaproteobacteria	Bordetella pertussis I476	'Bordetella pertussis I476'
GCF_001605465.1	Betaproteobacteria	Betaproteobacteria	Bordetella pertussis I480	'Bordetella pertussis I480'
GCF_001605485.1	Betaproteobacteria	Betaproteobacteria	Bordetella pertussis I483	'Bordetella pertussis I483'
GCF_001605505.1	Betaproteobacteria	Betaproteobacteria	Bordetella pertussis I496	'Bordetella pertussis I496'
GCF_001605525.1	Betaproteobacteria	Betaproteobacteria	Bordetella pertussis I498	'Bordetella pertussis I498'
GCF_001605545.1	Betaproteobacteria	Betaproteobacteria	Bordetella pertussis I518	'Bordetella pertussis I518'
GCF_001605565.1	Betaproteobacteria	Betaproteobacteria	Bordetella pertussis I521	'Bordetella pertussis I521'
GCF_001605585.1	Betaproteobacteria	Betaproteobacteria	Bordetella pertussis I538	'Bordetella pertussis I538'
GCF_001605605.1	Betaproteobacteria	Betaproteobacteria	Bordetella pertussis I539	'Bordetella pertussis I539'
GCF_001605625.1	Betaproteobacteria	Betaproteobacteria	Bordetella pertussis I646	'Bordetella pertussis I646'
GCF_001605645.1	Betaproteobacteria	Betaproteobacteria	Bordetella pertussis I656	'Bordetella pertussis I656'
GCF_001605665.1	Betaproteobacteria	Betaproteobacteria	Bordetella pertussis I669	'Bordetella pertussis I669'
GCF_001605685.1	Betaproteobacteria	Betaproteobacteria	Bordetella pertussis I707	'Bordetella pertussis I707'
GCF_001509915.1	Betaproteobacteria	Betaproteobacteria	Bordetella pertussis I979	'Bordetella pertussis I979'
GCF_000195715.1	Betaproteobacteria	Betaproteobacteria	Bordetella pertussis Tohama I	'Bordetella pertussis Tohama I'
GCF_001307585.1	Betaproteobacteria	Betaproteobacteria	Bordetella pertussis strain=B1838	'Bordetella pertussis strain=B1838'
GCF_001307605.1	Betaproteobacteria	Betaproteobacteria	Bordetella pertussis strain=B1865	'Bordetella pertussis strain=B1865'
GCF_001307625.1	Betaproteobacteria	Betaproteobacteria	Bordetella pertussis strain=B3405	'Bordetella pertussis strain=B3405'
GCF_001307645.1	Betaproteobacteria	Betaproteobacteria	Bordetella pertussis strain=B3582	'Bordetella pertussis strain=B3582'
GCF_001307665.1	Betaproteobacteria	Betaproteobacteria	Bordetella pertussis strain=B3585	'Bordetella pertussis strain=B3585'
GCF_001307565.1	Betaproteobacteria	Betaproteobacteria	Bordetella pertussis strain=B3621	'Bordetella pertussis strain=B3621'
GCF_001307525.1	Betaproteobacteria	Betaproteobacteria	Bordetella pertussis strain=B3629	'Bordetella pertussis strain=B3629'
GCF_001307685.1	Betaproteobacteria	Betaproteobacteria	Bordetella pertussis strain=B3640	'Bordetella pertussis strain=B3640'
GCF_001307705.1	Betaproteobacteria	Betaproteobacteria	Bordetella pertussis strain=B3658	'Bordetella pertussis strain=B3658'
GCF_001307725.1	Betaproteobacteria	Betaproteobacteria	Bordetella pertussis strain=B3913	'Bordetella pertussis strain=B3913'
GCF_001307745.1	Betaproteobacteria	Betaproteobacteria	Bordetella pertussis strain=B3921	'Bordetella pertussis strain=B3921'
GCF_001013565.1	Betaproteobacteria	Betaproteobacteria	Bordetella pertussis strain=D420	'Bordetella pertussis strain=D420'
GCF_001686625.1	Betaproteobacteria	Betaproteobacteria	Bordetella pertussis strain=UT25Sm1	'Bordetella pertussis strain=UT25Sm1'
GCF_001686505.1	Betaproteobacteria	Betaproteobacteria	Bordetella pertussis strain=VA-09	'Bordetella pertussis strain=VA-09'
GCF_001686605.1	Betaproteobacteria	Betaproteobacteria	Bordetella pertussis strain=VA-10	'Bordetella pertussis strain=VA-10'
GCF_001686585.1	Betaproteobacteria	Betaproteobacteria	Bordetella pertussis strain=VA-145	'Bordetella pertussis strain=VA-145'
GCF_001686525.1	Betaproteobacteria	Betaproteobacteria	Bordetella pertussis strain=VA-15	'Bordetella pertussis strain=VA-15'
GCF_001686445.1	Betaproteobacteria	Betaproteobacteria	Bordetella pertussis strain=VA-150	'Bordetella pertussis strain=VA-150'
GCF_001686425.1	Betaproteobacteria	Betaproteobacteria	Bordetella pertussis strain=VA-175	'Bordetella pertussis strain=VA-175'
GCF_001686545.1	Betaproteobacteria	Betaproteobacteria	Bordetella pertussis strain=VA-18	'Bordetella pertussis strain=VA-18'
GCF_001686365.1	Betaproteobacteria	Betaproteobacteria	Bordetella pertussis strain=VA-190	'Bordetella pertussis strain=VA-190'
GCF_001686405.1	Betaproteobacteria	Betaproteobacteria	Bordetella pertussis strain=VA-194	'Bordetella pertussis strain=VA-194'
GCF_001686485.1	Betaproteobacteria	Betaproteobacteria	Bordetella pertussis strain=VA-198	'Bordetella pertussis strain=VA-198'
GCF_001686465.1	Betaproteobacteria	Betaproteobacteria	Bordetella pertussis strain=VA-52	'Bordetella pertussis strain=VA-52'
GCF_001686565.1	Betaproteobacteria	Betaproteobacteria	Bordetella pertussis strain=VA-62	'Bordetella pertussis strain=VA-62'
GCF_000067205.1	Betaproteobacteria	Betaproteobacteria	Bordetella petrii strain=DSM 12804	'Bordetella petrii strain=DSM 12804'
GCF_001698185.1	Betaproteobacteria	Betaproteobacteria	Bordetella pseudohinzii strain=HI4681	'Bordetella pseudohinzii strain=HI4681'
GCF_001704295.1	Betaproteobacteria	Betaproteobacteria	Bordetella sp. H567	'Bordetella sp. H567'
GCF_900078695.1	Betaproteobacteria	Betaproteobacteria	Bordetella trematum strain=H044680328	'Bordetella trematum strain=H044680328'
GCF_000203915.1	Betaproteobacteria	Betaproteobacteria	Burkholderia ambifaria AMMD	'Burkholderia ambifaria AMMD'
GCF_000959545.1	Betaproteobacteria	Betaproteobacteria	Burkholderia ambifaria AMMD [redundant no. 2]	'Burkholderia ambifaria AMMD [redundant no. 2]'
GCF_000019925.1	Betaproteobacteria	Betaproteobacteria	Burkholderia ambifaria MC40-6	'Burkholderia ambifaria MC40-6'
GCF_000014085.1	Betaproteobacteria	Betaproteobacteria	Burkholderia cenocepacia AU 1054	'Burkholderia cenocepacia AU 1054'
GCF_000236215.2	Betaproteobacteria	Betaproteobacteria	Burkholderia cenocepacia H111	'Burkholderia cenocepacia H111'
GCF_000203955.1	Betaproteobacteria	Betaproteobacteria	Burkholderia cenocepacia HI2424 strain=B1	'Burkholderia cenocepacia HI2424 strain=B1'
GCF_000009485.1	Betaproteobacteria	Betaproteobacteria	Burkholderia cenocepacia J2315	'Burkholderia cenocepacia J2315'
GCF_000019505.1	Betaproteobacteria	Betaproteobacteria	Burkholderia cenocepacia MC0-3	'Burkholderia cenocepacia MC0-3'
GCF_001606115.1	Betaproteobacteria	Betaproteobacteria	Burkholderia cenocepacia strain=842	'Burkholderia cenocepacia strain=842'
GCF_001606135.1	Betaproteobacteria	Betaproteobacteria	Burkholderia cenocepacia strain=895	'Burkholderia cenocepacia strain=895'
GCF_000755725.1	Betaproteobacteria	Betaproteobacteria	Burkholderia cenocepacia strain=DDS 22E-1	'Burkholderia cenocepacia strain=DDS 22E-1'
GCF_000764955.1	Betaproteobacteria	Betaproteobacteria	Burkholderia cenocepacia strain=DWS 37E-2	'Burkholderia cenocepacia strain=DWS 37E-2'
GCF_001718515.1	Betaproteobacteria	Betaproteobacteria	Burkholderia cenocepacia strain=FL-5-3-30-S1-D7	'Burkholderia cenocepacia strain=FL-5-3-30-S1-D7'
GCF_001718895.1	Betaproteobacteria	Betaproteobacteria	Burkholderia cenocepacia strain=MSMB384WGS	'Burkholderia cenocepacia strain=MSMB384WGS'
GCF_001484665.1	Betaproteobacteria	Betaproteobacteria	Burkholderia cenocepacia strain=ST32	'Burkholderia cenocepacia strain=ST32'
GCF_001411495.1	Betaproteobacteria	Betaproteobacteria	Burkholderia cepacia ATCC 25416 strain=UCB 717	'Burkholderia cepacia ATCC 25416 strain=UCB 717'
GCF_000292915.1	Betaproteobacteria	Betaproteobacteria	Burkholderia cepacia GG4	'Burkholderia cepacia GG4'
GCF_000701165.1	Betaproteobacteria	Betaproteobacteria	Burkholderia cepacia JBK9	'Burkholderia cepacia JBK9'
GCF_000755805.1	Betaproteobacteria	Betaproteobacteria	Burkholderia cepacia strain=DDS 7H-2	'Burkholderia cepacia strain=DDS 7H-2'
GCF_001718395.1	Betaproteobacteria	Betaproteobacteria	Burkholderia cepacia strain=INT3-BP177	'Burkholderia cepacia strain=INT3-BP177'
GCF_000974835.2	Betaproteobacteria	Betaproteobacteria	Burkholderia cepacia strain=LO6	'Burkholderia cepacia strain=LO6'
GCF_001718835.1	Betaproteobacteria	Betaproteobacteria	Burkholderia cepacia strain=MSMB1184WGS	'Burkholderia cepacia strain=MSMB1184WGS'
GCF_001029145.1	Betaproteobacteria	Betaproteobacteria	Burkholderia contaminans strain=MS14	'Burkholderia contaminans strain=MS14'
GCF_001718315.1	Betaproteobacteria	Betaproteobacteria	Burkholderia diffusa strain=RF2-non-BP9	'Burkholderia diffusa strain=RF2-non-BP9'
GCF_000959505.1	Betaproteobacteria	Betaproteobacteria	Burkholderia dolosa AU0158	'Burkholderia dolosa AU0158'
GCF_000194745.1	Betaproteobacteria	Betaproteobacteria	Burkholderia gladioli BSR3	'Burkholderia gladioli BSR3'
GCF_000959725.1	Betaproteobacteria	Betaproteobacteria	Burkholderia gladioli strain=ATCC 10248	'Burkholderia gladioli strain=ATCC 10248'
GCF_000022645.2	Betaproteobacteria	Betaproteobacteria	Burkholderia glumae BGR1	'Burkholderia glumae BGR1'
GCF_000960995.1	Betaproteobacteria	Betaproteobacteria	Burkholderia glumae LMG 2196 = ATCC 33617	'Burkholderia glumae LMG 2196 = ATCC 33617'
GCF_000835205.1	Betaproteobacteria	Betaproteobacteria	Burkholderia glumae PG1	'Burkholderia glumae PG1'
GCF_000012945.1	Betaproteobacteria	Betaproteobacteria	Burkholderia lata strain=383	'Burkholderia lata strain=383'
GCF_001718575.1	Betaproteobacteria	Betaproteobacteria	Burkholderia lata strain=FL-7-5-30-S1-D0	'Burkholderia lata strain=FL-7-5-30-S1-D0'
GCF_001718795.1	Betaproteobacteria	Betaproteobacteria	Burkholderia latens strain=AU17928	'Burkholderia latens strain=AU17928'
GCF_000011705.1	Betaproteobacteria	Betaproteobacteria	Burkholderia mallei ATCC 23344	'Burkholderia mallei ATCC 23344'
GCF_000015605.1	Betaproteobacteria	Betaproteobacteria	Burkholderia mallei NCTC 10229	'Burkholderia mallei NCTC 10229'
GCF_000015625.1	Betaproteobacteria	Betaproteobacteria	Burkholderia mallei NCTC 10247	'Burkholderia mallei NCTC 10247'
GCF_000762285.1	Betaproteobacteria	Betaproteobacteria	Burkholderia mallei NCTC 10247 [redundant no. 2]	'Burkholderia mallei NCTC 10247 [redundant no. 2]'
GCF_000015465.1	Betaproteobacteria	Betaproteobacteria	Burkholderia mallei SAVP1	'Burkholderia mallei SAVP1'
GCF_000959405.1	Betaproteobacteria	Betaproteobacteria	Burkholderia mallei strain=11	'Burkholderia mallei strain=11'
GCF_000756025.1	Betaproteobacteria	Betaproteobacteria	Burkholderia mallei strain=2000031063	'Burkholderia mallei strain=2000031063'
GCF_000959625.1	Betaproteobacteria	Betaproteobacteria	Burkholderia mallei strain=2002721276	'Burkholderia mallei strain=2002721276'
GCF_000959165.1	Betaproteobacteria	Betaproteobacteria	Burkholderia mallei strain=2002734299	'Burkholderia mallei strain=2002734299'
GCF_000959485.1	Betaproteobacteria	Betaproteobacteria	Burkholderia mallei strain=2002734306	'Burkholderia mallei strain=2002734306'
GCF_000755865.1	Betaproteobacteria	Betaproteobacteria	Burkholderia mallei strain=23344	'Burkholderia mallei strain=23344'
GCF_000755845.1	Betaproteobacteria	Betaproteobacteria	Burkholderia mallei strain=6	'Burkholderia mallei strain=6'
GCF_000755885.1	Betaproteobacteria	Betaproteobacteria	Burkholderia mallei strain=BMQ	'Burkholderia mallei strain=BMQ'
GCF_000755785.1	Betaproteobacteria	Betaproteobacteria	Burkholderia mallei strain=FMH 23344	'Burkholderia mallei strain=FMH 23344'
GCF_000959465.1	Betaproteobacteria	Betaproteobacteria	Burkholderia mallei strain=India86-567-2	'Burkholderia mallei strain=India86-567-2'
GCF_001718555.1	Betaproteobacteria	Betaproteobacteria	Burkholderia metallica strain=FL-6-5-30-S1-D7	'Burkholderia metallica strain=FL-6-5-30-S1-D7'
GCF_000010545.1	Betaproteobacteria	Betaproteobacteria	Burkholderia multivorans ATCC 17616	'Burkholderia multivorans ATCC 17616'
GCF_000018505.1	Betaproteobacteria	Betaproteobacteria	Burkholderia multivorans ATCC 17616 [redundant no. 2]	'Burkholderia multivorans ATCC 17616 [redundant no. 2]'
GCF_000959525.1	Betaproteobacteria	Betaproteobacteria	Burkholderia multivorans ATCC BAA-247	'Burkholderia multivorans ATCC BAA-247'
GCF_001718755.1	Betaproteobacteria	Betaproteobacteria	Burkholderia multivorans strain=AU1185	'Burkholderia multivorans strain=AU1185'
GCF_000756005.1	Betaproteobacteria	Betaproteobacteria	Burkholderia multivorans strain=DDS 15A-1	'Burkholderia multivorans strain=DDS 15A-1'
GCF_001718995.1	Betaproteobacteria	Betaproteobacteria	Burkholderia multivorans strain=MSMB1640WGS	'Burkholderia multivorans strain=MSMB1640WGS'
GCF_000959365.1	Betaproteobacteria	Betaproteobacteria	Burkholderia oklahomensis C6786	'Burkholderia oklahomensis C6786'
GCF_000755985.1	Betaproteobacteria	Betaproteobacteria	Burkholderia oklahomensis strain=EO147	'Burkholderia oklahomensis strain=EO147'
GCF_001411805.1	Betaproteobacteria	Betaproteobacteria	Burkholderia plantarii strain=ATCC 43733	'Burkholderia plantarii strain=ATCC 43733'
GCF_000260515.1	Betaproteobacteria	Betaproteobacteria	Burkholderia pseudomallei 1026b	'Burkholderia pseudomallei 1026b'
GCF_000959125.1	Betaproteobacteria	Betaproteobacteria	Burkholderia pseudomallei 1026b [redundant no. 2]	'Burkholderia pseudomallei 1026b [redundant no. 2]'
GCF_000015925.1	Betaproteobacteria	Betaproteobacteria	Burkholderia pseudomallei 1106a	'Burkholderia pseudomallei 1106a'
GCF_000012785.1	Betaproteobacteria	Betaproteobacteria	Burkholderia pseudomallei 1710b	'Burkholderia pseudomallei 1710b'
GCF_000959145.1	Betaproteobacteria	Betaproteobacteria	Burkholderia pseudomallei 406e	'Burkholderia pseudomallei 406e'
GCF_000756185.1	Betaproteobacteria	Betaproteobacteria	Burkholderia pseudomallei 576	'Burkholderia pseudomallei 576'
GCF_000015905.1	Betaproteobacteria	Betaproteobacteria	Burkholderia pseudomallei 668	'Burkholderia pseudomallei 668'
GCF_000959265.1	Betaproteobacteria	Betaproteobacteria	Burkholderia pseudomallei 7894	'Burkholderia pseudomallei 7894'
GCF_000770535.1	Betaproteobacteria	Betaproteobacteria	Burkholderia pseudomallei A79A	'Burkholderia pseudomallei A79A'
GCF_000770455.1	Betaproteobacteria	Betaproteobacteria	Burkholderia pseudomallei B03	'Burkholderia pseudomallei B03'
GCF_000294635.1	Betaproteobacteria	Betaproteobacteria	Burkholderia pseudomallei BPC006	'Burkholderia pseudomallei BPC006'
GCF_000755925.1	Betaproteobacteria	Betaproteobacteria	Burkholderia pseudomallei HBPUB10134a	'Burkholderia pseudomallei HBPUB10134a'
GCF_000755905.1	Betaproteobacteria	Betaproteobacteria	Burkholderia pseudomallei HBPUB10303a	'Burkholderia pseudomallei HBPUB10303a'
GCF_000770515.1	Betaproteobacteria	Betaproteobacteria	Burkholderia pseudomallei K42	'Burkholderia pseudomallei K42'
GCF_000011545.1	Betaproteobacteria	Betaproteobacteria	Burkholderia pseudomallei K96243	'Burkholderia pseudomallei K96243'
GCF_000959285.1	Betaproteobacteria	Betaproteobacteria	Burkholderia pseudomallei K96243 [redundant no. 2]	'Burkholderia pseudomallei K96243 [redundant no. 2]'
GCF_000521645.1	Betaproteobacteria	Betaproteobacteria	Burkholderia pseudomallei MSHR146	'Burkholderia pseudomallei MSHR146'
GCF_000959225.1	Betaproteobacteria	Betaproteobacteria	Burkholderia pseudomallei MSHR2543	'Burkholderia pseudomallei MSHR2543'
GCF_000439695.1	Betaproteobacteria	Betaproteobacteria	Burkholderia pseudomallei MSHR305	'Burkholderia pseudomallei MSHR305'
GCF_000959205.1	Betaproteobacteria	Betaproteobacteria	Burkholderia pseudomallei MSHR491	'Burkholderia pseudomallei MSHR491'
GCF_000520895.1	Betaproteobacteria	Betaproteobacteria	Burkholderia pseudomallei MSHR511	'Burkholderia pseudomallei MSHR511'
GCF_000583835.1	Betaproteobacteria	Betaproteobacteria	Burkholderia pseudomallei MSHR520	'Burkholderia pseudomallei MSHR520'
GCF_000755965.1	Betaproteobacteria	Betaproteobacteria	Burkholderia pseudomallei MSHR5848	'Burkholderia pseudomallei MSHR5848'
GCF_000756065.1	Betaproteobacteria	Betaproteobacteria	Burkholderia pseudomallei MSHR5855	'Burkholderia pseudomallei MSHR5855'
GCF_000755945.1	Betaproteobacteria	Betaproteobacteria	Burkholderia pseudomallei MSHR5858	'Burkholderia pseudomallei MSHR5858'
GCF_000770395.1	Betaproteobacteria	Betaproteobacteria	Burkholderia pseudomallei MSHR62	'Burkholderia pseudomallei MSHR62'
GCF_000959185.1	Betaproteobacteria	Betaproteobacteria	Burkholderia pseudomallei MSHR840	'Burkholderia pseudomallei MSHR840'
GCF_000511915.1	Betaproteobacteria	Betaproteobacteria	Burkholderia pseudomallei NAU20B-16	'Burkholderia pseudomallei NAU20B-16'
GCF_000764575.1	Betaproteobacteria	Betaproteobacteria	Burkholderia pseudomallei NAU35A-3	'Burkholderia pseudomallei NAU35A-3'
GCF_000511895.1	Betaproteobacteria	Betaproteobacteria	Burkholderia pseudomallei NCTC 13178	'Burkholderia pseudomallei NCTC 13178'
GCF_000494855.1	Betaproteobacteria	Betaproteobacteria	Burkholderia pseudomallei NCTC 13179	'Burkholderia pseudomallei NCTC 13179'
GCF_000959345.1	Betaproteobacteria	Betaproteobacteria	Burkholderia pseudomallei PB08298010	'Burkholderia pseudomallei PB08298010'
GCF_000757035.2	Betaproteobacteria	Betaproteobacteria	Burkholderia pseudomallei Pasteur 52237	'Burkholderia pseudomallei Pasteur 52237'
GCF_000770495.1	Betaproteobacteria	Betaproteobacteria	Burkholderia pseudomallei TSV 48	'Burkholderia pseudomallei TSV 48'
GCF_000756145.1	Betaproteobacteria	Betaproteobacteria	Burkholderia pseudomallei strain=1106a	'Burkholderia pseudomallei strain=1106a'
GCF_001277975.1	Betaproteobacteria	Betaproteobacteria	Burkholderia pseudomallei strain=982	'Burkholderia pseudomallei strain=982'
GCF_000755765.1	Betaproteobacteria	Betaproteobacteria	Burkholderia pseudomallei strain=BDP	'Burkholderia pseudomallei strain=BDP'
GCF_000756085.1	Betaproteobacteria	Betaproteobacteria	Burkholderia pseudomallei strain=BGR	'Burkholderia pseudomallei strain=BGR'
GCF_000755825.1	Betaproteobacteria	Betaproteobacteria	Burkholderia pseudomallei strain=BSR	'Burkholderia pseudomallei strain=BSR'
GCF_001318245.1	Betaproteobacteria	Betaproteobacteria	Burkholderia pseudomallei strain=Bp1651	'Burkholderia pseudomallei strain=Bp1651'
GCF_000953095.1	Betaproteobacteria	Betaproteobacteria	Burkholderia pseudomallei strain=C1	'Burkholderia pseudomallei strain=C1'
GCF_001695715.1	Betaproteobacteria	Betaproteobacteria	Burkholderia pseudomallei strain=M1	'Burkholderia pseudomallei strain=M1'
GCF_001695735.1	Betaproteobacteria	Betaproteobacteria	Burkholderia pseudomallei strain=MS	'Burkholderia pseudomallei strain=MS'
GCF_000756165.1	Betaproteobacteria	Betaproteobacteria	Burkholderia pseudomallei strain=MSHR1655	'Burkholderia pseudomallei strain=MSHR1655'
GCF_000959305.1	Betaproteobacteria	Betaproteobacteria	Burkholderia pseudomallei strain=MSHR668	'Burkholderia pseudomallei strain=MSHR668'
GCF_000756125.1	Betaproteobacteria	Betaproteobacteria	Burkholderia pseudomallei strain=Mahidol-1106a	'Burkholderia pseudomallei strain=Mahidol-1106a'
GCF_000757015.2	Betaproteobacteria	Betaproteobacteria	Burkholderia pseudomallei strain=PHLS 112	'Burkholderia pseudomallei strain=PHLS 112'
GCF_000770565.1	Betaproteobacteria	Betaproteobacteria	Burkholderia pseudomallei strain=TSV202	'Burkholderia pseudomallei strain=TSV202'
GCF_000954175.1	Betaproteobacteria	Betaproteobacteria	Burkholderia pseudomallei strain=vgh07	'Burkholderia pseudomallei strain=vgh07'
GCF_001277875.1	Betaproteobacteria	Betaproteobacteria	Burkholderia pseudomallei strain=vgh16R	'Burkholderia pseudomallei strain=vgh16R'
GCF_001277895.1	Betaproteobacteria	Betaproteobacteria	Burkholderia pseudomallei strain=vgh16W	'Burkholderia pseudomallei strain=vgh16W'
GCF_001718415.1	Betaproteobacteria	Betaproteobacteria	Burkholderia pseudomultivorans strain=SUB-INT23-BP2	'Burkholderia pseudomultivorans strain=SUB-INT23-BP2'
GCF_001028665.1	Betaproteobacteria	Betaproteobacteria	Burkholderia pyrrocinia strain=DSM 10685	'Burkholderia pyrrocinia strain=DSM 10685'
GCF_001718535.1	Betaproteobacteria	Betaproteobacteria	Burkholderia seminalis strain=FL-5-4-10-S1-D7	'Burkholderia seminalis strain=FL-5-4-10-S1-D7'
GCF_000959325.1	Betaproteobacteria	Betaproteobacteria	Burkholderia sp. 2002721687	'Burkholderia sp. 2002721687'
GCF_001513745.1	Betaproteobacteria	Betaproteobacteria	Burkholderia sp. Bp5365 MSMB0043	'Burkholderia sp. Bp5365 MSMB0043'
GCF_001718875.1	Betaproteobacteria	Betaproteobacteria	Burkholderia sp. Bp7605 strain=MSMB0175	'Burkholderia sp. Bp7605 strain=MSMB0175'
GCF_000176935.3	Betaproteobacteria	Betaproteobacteria	Burkholderia sp. CCGE1001	'Burkholderia sp. CCGE1001'
GCF_000092885.1	Betaproteobacteria	Betaproteobacteria	Burkholderia sp. CCGE1002	'Burkholderia sp. CCGE1002'
GCF_000148685.1	Betaproteobacteria	Betaproteobacteria	Burkholderia sp. CCGE1003	'Burkholderia sp. CCGE1003'
GCF_001293045.1	Betaproteobacteria	Betaproteobacteria	Burkholderia sp. HB1	'Burkholderia sp. HB1'
GCF_000262695.1	Betaproteobacteria	Betaproteobacteria	Burkholderia sp. KJ006	'Burkholderia sp. KJ006'
GCF_001634365.1	Betaproteobacteria	Betaproteobacteria	Burkholderia sp. OLGA172	'Burkholderia sp. OLGA172'
GCF_001557535.1	Betaproteobacteria	Betaproteobacteria	Burkholderia sp. PAMC 26561	'Burkholderia sp. PAMC 26561'
GCF_001577465.1	Betaproteobacteria	Betaproteobacteria	Burkholderia sp. PAMC 28687	'Burkholderia sp. PAMC 28687'
GCF_000402035.1	Betaproteobacteria	Betaproteobacteria	Burkholderia sp. RPE64	'Burkholderia sp. RPE64'
GCF_000828875.1	Betaproteobacteria	Betaproteobacteria	Burkholderia sp. RPE67	'Burkholderia sp. RPE67'
GCF_000236065.1	Betaproteobacteria	Betaproteobacteria	Burkholderia sp. YI23	'Burkholderia sp. YI23'
GCF_001718955.1	Betaproteobacteria	Betaproteobacteria	Burkholderia stagnalis strain=MSMB735WGS	'Burkholderia stagnalis strain=MSMB735WGS'
GCF_001718335.1	Betaproteobacteria	Betaproteobacteria	Burkholderia territorii strain=RF8-non-BP5	'Burkholderia territorii strain=RF8-non-BP5'
GCF_000808035.2	Betaproteobacteria	Betaproteobacteria	Burkholderia thailandensis	'Burkholderia thailandensis'
GCF_000959425.1	Betaproteobacteria	Betaproteobacteria	Burkholderia thailandensis 2002721643	'Burkholderia thailandensis 2002721643'
GCF_000567925.1	Betaproteobacteria	Betaproteobacteria	Burkholderia thailandensis 2002721723	'Burkholderia thailandensis 2002721723'
GCF_000959605.1	Betaproteobacteria	Betaproteobacteria	Burkholderia thailandensis 34	'Burkholderia thailandensis 34'
GCF_000765375.1	Betaproteobacteria	Betaproteobacteria	Burkholderia thailandensis E254	'Burkholderia thailandensis E254'
GCF_000012365.1	Betaproteobacteria	Betaproteobacteria	Burkholderia thailandensis E264	'Burkholderia thailandensis E264'
GCF_000567945.1	Betaproteobacteria	Betaproteobacteria	Burkholderia thailandensis E444	'Burkholderia thailandensis E444'
GCF_000567905.1	Betaproteobacteria	Betaproteobacteria	Burkholderia thailandensis H0587	'Burkholderia thailandensis H0587'
GCF_000385525.1	Betaproteobacteria	Betaproteobacteria	Burkholderia thailandensis MSMB121	'Burkholderia thailandensis MSMB121'
GCF_000764595.1	Betaproteobacteria	Betaproteobacteria	Burkholderia thailandensis MSMB59	'Burkholderia thailandensis MSMB59'
GCF_000706745.1	Betaproteobacteria	Betaproteobacteria	Burkholderia thailandensis USAMRU Malaysia #20	'Burkholderia thailandensis USAMRU Malaysia #20'
GCF_001718615.1	Betaproteobacteria	Betaproteobacteria	Burkholderia thailandensis strain=2002721121	'Burkholderia thailandensis strain=2002721121'
GCF_001718635.1	Betaproteobacteria	Betaproteobacteria	Burkholderia thailandensis strain=2002721643	'Burkholderia thailandensis strain=2002721643'
GCF_001718295.1	Betaproteobacteria	Betaproteobacteria	Burkholderia thailandensis strain=2003015869	'Burkholderia thailandensis strain=2003015869'
GCF_001718595.1	Betaproteobacteria	Betaproteobacteria	Burkholderia thailandensis strain=MSMB59	'Burkholderia thailandensis strain=MSMB59'
GCF_000959245.1	Betaproteobacteria	Betaproteobacteria	Burkholderia ubonensis MSMB22	'Burkholderia ubonensis MSMB22'
GCF_001718695.1	Betaproteobacteria	Betaproteobacteria	Burkholderia ubonensis strain=MSMB0783	'Burkholderia ubonensis strain=MSMB0783'
GCF_001718855.1	Betaproteobacteria	Betaproteobacteria	Burkholderia ubonensis strain=MSMB1189WGS	'Burkholderia ubonensis strain=MSMB1189WGS'
GCF_001718975.1	Betaproteobacteria	Betaproteobacteria	Burkholderia ubonensis strain=MSMB1471WGS	'Burkholderia ubonensis strain=MSMB1471WGS'
GCF_001718655.1	Betaproteobacteria	Betaproteobacteria	Burkholderia ubonensis strain=MSMB2035	'Burkholderia ubonensis strain=MSMB2035'
GCF_001718355.1	Betaproteobacteria	Betaproteobacteria	Burkholderia ubonensis strain=RF23-BP41	'Burkholderia ubonensis strain=RF23-BP41'
GCF_000016205.1	Betaproteobacteria	Betaproteobacteria	Burkholderia vietnamiensis G4	'Burkholderia vietnamiensis G4'
GCF_000959445.1	Betaproteobacteria	Betaproteobacteria	Burkholderia vietnamiensis LMG 10929	'Burkholderia vietnamiensis LMG 10929'
GCF_001718775.1	Betaproteobacteria	Betaproteobacteria	Burkholderia vietnamiensis strain=AU1233	'Burkholderia vietnamiensis strain=AU1233'
GCF_001718495.1	Betaproteobacteria	Betaproteobacteria	Burkholderia vietnamiensis strain=FL-2-3-30-S1-D0	'Burkholderia vietnamiensis strain=FL-2-3-30-S1-D0'
GCF_001718815.1	Betaproteobacteria	Betaproteobacteria	Burkholderia vietnamiensis strain=HI2297	'Burkholderia vietnamiensis strain=HI2297'
GCF_001718915.1	Betaproteobacteria	Betaproteobacteria	Burkholderia vietnamiensis strain=MSMB608WGS	'Burkholderia vietnamiensis strain=MSMB608WGS'
GCF_000828975.1	Betaproteobacteria	Betaproteobacteria	Burkholderiales bacterium GJ-E10	'Burkholderiales bacterium GJ-E10'
GCF_001688905.1	Betaproteobacteria	Betaproteobacteria	Burkholderiales bacterium YL45	'Burkholderiales bacterium YL45'
GCF_000024165.1	Betaproteobacteria	Betaproteobacteria	Candidatus Accumulibacter phosphatis clade IIA str. UW-1	'Candidatus Accumulibacter phosphatis clade IIA str. UW-1'
GCF_000319245.1	Betaproteobacteria	Betaproteobacteria	Candidatus Kinetoplastibacterium blastocrithidii (ex Strigomonas culicis)	'Candidatus Kinetoplastibacterium blastocrithidii (ex Strigomonas culicis)'
GCF_000340925.1	Betaproteobacteria	Betaproteobacteria	Candidatus Kinetoplastibacterium blastocrithidii TCC012E	'Candidatus Kinetoplastibacterium blastocrithidii TCC012E'
GCF_000319225.1	Betaproteobacteria	Betaproteobacteria	Candidatus Kinetoplastibacterium crithidii (ex Angomonas deanei ATCC 30255)	'Candidatus Kinetoplastibacterium crithidii (ex Angomonas deanei ATCC 30255)'
GCF_000340825.1	Betaproteobacteria	Betaproteobacteria	Candidatus Kinetoplastibacterium crithidii TCC036E	'Candidatus Kinetoplastibacterium crithidii TCC036E'
GCF_000340795.1	Betaproteobacteria	Betaproteobacteria	Candidatus Kinetoplastibacterium desouzaii TCC079E	'Candidatus Kinetoplastibacterium desouzaii TCC079E'
GCF_000340905.1	Betaproteobacteria	Betaproteobacteria	Candidatus Kinetoplastibacterium galatii TCC219	'Candidatus Kinetoplastibacterium galatii TCC219'
GCF_000340865.1	Betaproteobacteria	Betaproteobacteria	Candidatus Kinetoplastibacterium oncopeltii TCC290E	'Candidatus Kinetoplastibacterium oncopeltii TCC290E'
GCF_000981505.1	Betaproteobacteria	Betaproteobacteria	Candidatus Methylopumilus planktonicus strain=MMS-2-53	'Candidatus Methylopumilus planktonicus strain=MMS-2-53'
GCF_000953015.1	Betaproteobacteria	Betaproteobacteria	Candidatus Methylopumilus turicensis strain=MMS-10A-171	'Candidatus Methylopumilus turicensis strain=MMS-10A-171'
GCF_000441555.1	Betaproteobacteria	Betaproteobacteria	Candidatus Profftella armatura strain=DC	'Candidatus Profftella armatura strain=DC'
GCF_001278785.1	Betaproteobacteria	Betaproteobacteria	Candidatus Profftella armatura strain=YCPA	'Candidatus Profftella armatura strain=YCPA'
GCF_000477435.1	Betaproteobacteria	Betaproteobacteria	Candidatus Symbiobacter mobilis CR	'Candidatus Symbiobacter mobilis CR'
GCF_000612685.1	Betaproteobacteria	Betaproteobacteria	Castellaniella defragrans 65Phen	'Castellaniella defragrans 65Phen'
GCF_000007705.1	Betaproteobacteria	Betaproteobacteria	Chromobacterium violaceum ATCC 12472	'Chromobacterium violaceum ATCC 12472'
GCF_000786695.1	Betaproteobacteria	Betaproteobacteria	Collimonas arenae strain=Cal35	'Collimonas arenae strain=Cal35'
GCF_001584165.1	Betaproteobacteria	Betaproteobacteria	Collimonas arenae strain=Ter10	'Collimonas arenae strain=Ter10'
GCF_001584205.1	Betaproteobacteria	Betaproteobacteria	Collimonas arenae strain=Ter282	'Collimonas arenae strain=Ter282'
GCF_000221045.1	Betaproteobacteria	Betaproteobacteria	Collimonas fungivorans Ter331	'Collimonas fungivorans Ter331'
GCF_001584145.1	Betaproteobacteria	Betaproteobacteria	Collimonas fungivorans strain=Ter6	'Collimonas fungivorans strain=Ter6'
GCF_001584225.1	Betaproteobacteria	Betaproteobacteria	Collimonas pratensis strain=Ter291	'Collimonas pratensis strain=Ter291'
GCF_001584185.1	Betaproteobacteria	Betaproteobacteria	Collimonas pratensis strain=Ter91	'Collimonas pratensis strain=Ter91'
GCF_000828895.1	Betaproteobacteria	Betaproteobacteria	Comamonadaceae bacterium A1	'Comamonadaceae bacterium A1'
GCF_000828915.1	Betaproteobacteria	Betaproteobacteria	Comamonadaceae bacterium B1	'Comamonadaceae bacterium B1'
GCF_000093145.3	Betaproteobacteria	Betaproteobacteria	Comamonas testosteroni CNB-2	'Comamonas testosteroni CNB-2'
GCF_001406795.1	Betaproteobacteria	Betaproteobacteria	Comamonas testosteroni P19	'Comamonas testosteroni P19'
GCF_000739375.1	Betaproteobacteria	Betaproteobacteria	Comamonas testosteroni TK102	'Comamonas testosteroni TK102'
GCF_000832305.1	Betaproteobacteria	Betaproteobacteria	Cupriavidus basilensis strain=4G11	'Cupriavidus basilensis strain=4G11'
GCF_001281465.1	Betaproteobacteria	Betaproteobacteria	Cupriavidus gilardii CR3	'Cupriavidus gilardii CR3'
GCF_000196015.1	Betaproteobacteria	Betaproteobacteria	Cupriavidus metallidurans CH34	'Cupriavidus metallidurans CH34'
GCF_000219215.1	Betaproteobacteria	Betaproteobacteria	Cupriavidus necator N-1	'Cupriavidus necator N-1'
GCF_000012425.1	Betaproteobacteria	Betaproteobacteria	Dechloromonas aromatica RCB	'Dechloromonas aromatica RCB'
GCF_000236665.1	Betaproteobacteria	Betaproteobacteria	Dechlorosoma suillum PS	'Dechlorosoma suillum PS'
GCF_000018665.1	Betaproteobacteria	Betaproteobacteria	Delftia acidovorans SPH-1	'Delftia acidovorans SPH-1'
GCF_000214395.1	Betaproteobacteria	Betaproteobacteria	Delftia sp. Cs1-4	'Delftia sp. Cs1-4'
GCF_000145255.1	Betaproteobacteria	Betaproteobacteria	Gallionella capsiferriformans ES-2	'Gallionella capsiferriformans ES-2'
GCF_001267925.1	Betaproteobacteria	Betaproteobacteria	Herbaspirillum hiltneri N3	'Herbaspirillum hiltneri N3'
GCF_001483945.1	Betaproteobacteria	Betaproteobacteria	Herbaspirillum rubrisubalbicans M1	'Herbaspirillum rubrisubalbicans M1'
GCF_000143225.1	Betaproteobacteria	Betaproteobacteria	Herbaspirillum seropedicae SmR1	'Herbaspirillum seropedicae SmR1'
GCF_001721865.1	Betaproteobacteria	Betaproteobacteria	Herbaspirillum seropedicae strain=AU14040	'Herbaspirillum seropedicae strain=AU14040'
GCF_001040945.1	Betaproteobacteria	Betaproteobacteria	Herbaspirillum seropedicae strain=Z67	'Herbaspirillum seropedicae strain=Z67'
GCF_000026125.1	Betaproteobacteria	Betaproteobacteria	Herminiimonas arsenicoxydans	'Herminiimonas arsenicoxydans'
GCF_001713375.1	Betaproteobacteria	Betaproteobacteria	Hydrogenophaga sp. RAC07	'Hydrogenophaga sp. RAC07'
GCF_000723165.1	Betaproteobacteria	Betaproteobacteria	Janthinobacterium agaricidamnosum NBRC 102515 = DSM 9628	'Janthinobacterium agaricidamnosum NBRC 102515 = DSM 9628'
GCF_000969645.2	Betaproteobacteria	Betaproteobacteria	Janthinobacterium sp. B9-8	'Janthinobacterium sp. B9-8'
GCF_000013625.1	Betaproteobacteria	Betaproteobacteria	Janthinobacterium sp. Marseille	'Janthinobacterium sp. Marseille'
GCF_001458475.1	Betaproteobacteria	Betaproteobacteria	Kingella kingae strain=KWG1	'Kingella kingae strain=KWG1'
GCF_000021025.1	Betaproteobacteria	Betaproteobacteria	Laribacter hongkongensis HLHK9	'Laribacter hongkongensis HLHK9'
GCF_000019785.1	Betaproteobacteria	Betaproteobacteria	Leptothrix cholodnii SP-6	'Leptothrix cholodnii SP-6'
GCF_001412575.1	Betaproteobacteria	Betaproteobacteria	Limnohabitans sp. 103DPR2	'Limnohabitans sp. 103DPR2'
GCF_001412535.1	Betaproteobacteria	Betaproteobacteria	Limnohabitans sp. 63ED37-2	'Limnohabitans sp. 63ED37-2'
GCF_001191005.1	Betaproteobacteria	Betaproteobacteria	Massilia sp. NR 4-1	'Massilia sp. NR 4-1'
GCF_001412595.1	Betaproteobacteria	Betaproteobacteria	Massilia sp. WG5	'Massilia sp. WG5'
GCF_000015725.1	Betaproteobacteria	Betaproteobacteria	Methylibium petroleiphilum PM1	'Methylibium petroleiphilum PM1'
GCF_000013705.1	Betaproteobacteria	Betaproteobacteria	Methylobacillus flagellatus KT	'Methylobacillus flagellatus KT'
GCF_001183865.1	Betaproteobacteria	Betaproteobacteria	Methylophilus sp. TWE2	'Methylophilus sp. TWE2'
GCF_000023705.1	Betaproteobacteria	Betaproteobacteria	Methylotenera mobilis JLW8	'Methylotenera mobilis JLW8'
GCF_000093025.1	Betaproteobacteria	Betaproteobacteria	Methylotenera versatilis 301	'Methylotenera versatilis 301'
GCF_001713355.1	Betaproteobacteria	Betaproteobacteria	Methyloversatilis sp. RAC08	'Methyloversatilis sp. RAC08'
GCF_000023745.1	Betaproteobacteria	Betaproteobacteria	Methylovorus glucosetrophus SIP3-4	'Methylovorus glucosetrophus SIP3-4'
GCF_000183115.1	Betaproteobacteria	Betaproteobacteria	Methylovorus sp. MP688	'Methylovorus sp. MP688'
GCF_001653795.1	Betaproteobacteria	Betaproteobacteria	Mitsuaria sp. 7	'Mitsuaria sp. 7'
GCF_000818035.1	Betaproteobacteria	Betaproteobacteria	Neisseria elongata subsp. glycolytica ATCC 29315	'Neisseria elongata subsp. glycolytica ATCC 29315'
GCF_000006845.1	Betaproteobacteria	Betaproteobacteria	Neisseria gonorrhoeae FA 1090	'Neisseria gonorrhoeae FA 1090'
GCF_000156855.2	Betaproteobacteria	Betaproteobacteria	Neisseria gonorrhoeae MS11	'Neisseria gonorrhoeae MS11'
GCF_000020105.1	Betaproteobacteria	Betaproteobacteria	Neisseria gonorrhoeae NCCP11945	'Neisseria gonorrhoeae NCCP11945'
GCF_001661085.1	Betaproteobacteria	Betaproteobacteria	Neisseria gonorrhoeae strain=32867	'Neisseria gonorrhoeae strain=32867'
GCF_001661115.1	Betaproteobacteria	Betaproteobacteria	Neisseria gonorrhoeae strain=34530	'Neisseria gonorrhoeae strain=34530'
GCF_001661135.1	Betaproteobacteria	Betaproteobacteria	Neisseria gonorrhoeae strain=34769	'Neisseria gonorrhoeae strain=34769'
GCF_001047275.1	Betaproteobacteria	Betaproteobacteria	Neisseria gonorrhoeae strain=35/02	'Neisseria gonorrhoeae strain=35/02'
GCF_001047225.1	Betaproteobacteria	Betaproteobacteria	Neisseria gonorrhoeae strain=FA19	'Neisseria gonorrhoeae strain=FA19'
GCF_001047255.1	Betaproteobacteria	Betaproteobacteria	Neisseria gonorrhoeae strain=FA6140	'Neisseria gonorrhoeae strain=FA6140'
GCF_000196295.1	Betaproteobacteria	Betaproteobacteria	Neisseria lactamica 020-06	'Neisseria lactamica 020-06'
GCF_000014105.1	Betaproteobacteria	Betaproteobacteria	Neisseria meningitidis 053442	'Neisseria meningitidis 053442'
GCF_000026965.1	Betaproteobacteria	Betaproteobacteria	Neisseria meningitidis 8013	'Neisseria meningitidis 8013'
GCF_000009465.1	Betaproteobacteria	Betaproteobacteria	Neisseria meningitidis FAM18	'Neisseria meningitidis FAM18'
GCF_000191425.1	Betaproteobacteria	Betaproteobacteria	Neisseria meningitidis G2136	'Neisseria meningitidis G2136'
GCF_000191445.1	Betaproteobacteria	Betaproteobacteria	Neisseria meningitidis H44/76	'Neisseria meningitidis H44/76'
GCF_000816165.1	Betaproteobacteria	Betaproteobacteria	Neisseria meningitidis LNP21362	'Neisseria meningitidis LNP21362'
GCF_000191465.1	Betaproteobacteria	Betaproteobacteria	Neisseria meningitidis M01-240149	'Neisseria meningitidis M01-240149'
GCF_000191485.1	Betaproteobacteria	Betaproteobacteria	Neisseria meningitidis M01-240355	'Neisseria meningitidis M01-240355'
GCF_000191505.1	Betaproteobacteria	Betaproteobacteria	Neisseria meningitidis M04-240196	'Neisseria meningitidis M04-240196'
GCF_001029835.1	Betaproteobacteria	Betaproteobacteria	Neisseria meningitidis M0579	'Neisseria meningitidis M0579'
GCF_000800275.1	Betaproteobacteria	Betaproteobacteria	Neisseria meningitidis M7124	'Neisseria meningitidis M7124'
GCF_000008805.1	Betaproteobacteria	Betaproteobacteria	Neisseria meningitidis MC58	'Neisseria meningitidis MC58'
GCF_000191525.1	Betaproteobacteria	Betaproteobacteria	Neisseria meningitidis NZ-05/33	'Neisseria meningitidis NZ-05/33'
GCF_000253215.1	Betaproteobacteria	Betaproteobacteria	Neisseria meningitidis WUE 2594	'Neisseria meningitidis WUE 2594'
GCF_000009105.1	Betaproteobacteria	Betaproteobacteria	Neisseria meningitidis Z2491	'Neisseria meningitidis Z2491'
GCF_000083565.1	Betaproteobacteria	Betaproteobacteria	Neisseria meningitidis alpha14	'Neisseria meningitidis alpha14'
GCF_000152165.1	Betaproteobacteria	Betaproteobacteria	Neisseria meningitidis alpha710	'Neisseria meningitidis alpha710'
GCF_000626595.1	Betaproteobacteria	Betaproteobacteria	Neisseria meningitidis patient	'Neisseria meningitidis patient'
GCF_001029815.1	Betaproteobacteria	Betaproteobacteria	Neisseria meningitidis strain=B6116/77	'Neisseria meningitidis strain=B6116/77'
GCF_001697125.1	Betaproteobacteria	Betaproteobacteria	Neisseria meningitidis strain=DE10444	'Neisseria meningitidis strain=DE10444'
GCF_001697165.1	Betaproteobacteria	Betaproteobacteria	Neisseria meningitidis strain=DE8555	'Neisseria meningitidis strain=DE8555'
GCF_001697105.1	Betaproteobacteria	Betaproteobacteria	Neisseria meningitidis strain=DE8669	'Neisseria meningitidis strain=DE8669'
GCF_000787195.2	Betaproteobacteria	Betaproteobacteria	Neisseria meningitidis strain=L91543	'Neisseria meningitidis strain=L91543'
GCF_001697425.1	Betaproteobacteria	Betaproteobacteria	Neisseria meningitidis strain=M07149	'Neisseria meningitidis strain=M07149'
GCF_001697925.1	Betaproteobacteria	Betaproteobacteria	Neisseria meningitidis strain=M07161	'Neisseria meningitidis strain=M07161'
GCF_001698045.1	Betaproteobacteria	Betaproteobacteria	Neisseria meningitidis strain=M07162	'Neisseria meningitidis strain=M07162'
GCF_001698065.1	Betaproteobacteria	Betaproteobacteria	Neisseria meningitidis strain=M08000	'Neisseria meningitidis strain=M08000'
GCF_001697465.1	Betaproteobacteria	Betaproteobacteria	Neisseria meningitidis strain=M08001	'Neisseria meningitidis strain=M08001'
GCF_001697725.1	Betaproteobacteria	Betaproteobacteria	Neisseria meningitidis strain=M09261	'Neisseria meningitidis strain=M09261'
GCF_001697385.1	Betaproteobacteria	Betaproteobacteria	Neisseria meningitidis strain=M09293	'Neisseria meningitidis strain=M09293'
GCF_000800415.1	Betaproteobacteria	Betaproteobacteria	Neisseria meningitidis strain=M10208	'Neisseria meningitidis strain=M10208'
GCF_001697325.1	Betaproteobacteria	Betaproteobacteria	Neisseria meningitidis strain=M12752	'Neisseria meningitidis strain=M12752'
GCF_001697905.1	Betaproteobacteria	Betaproteobacteria	Neisseria meningitidis strain=M22160	'Neisseria meningitidis strain=M22160'
GCF_001697405.1	Betaproteobacteria	Betaproteobacteria	Neisseria meningitidis strain=M22189	'Neisseria meningitidis strain=M22189'
GCF_001698105.1	Betaproteobacteria	Betaproteobacteria	Neisseria meningitidis strain=M22191	'Neisseria meningitidis strain=M22191'
GCF_001697305.1	Betaproteobacteria	Betaproteobacteria	Neisseria meningitidis strain=M22718	'Neisseria meningitidis strain=M22718'
GCF_001697685.1	Betaproteobacteria	Betaproteobacteria	Neisseria meningitidis strain=M22722	'Neisseria meningitidis strain=M22722'
GCF_001698005.1	Betaproteobacteria	Betaproteobacteria	Neisseria meningitidis strain=M22740	'Neisseria meningitidis strain=M22740'
GCF_001697565.1	Betaproteobacteria	Betaproteobacteria	Neisseria meningitidis strain=M22745	'Neisseria meningitidis strain=M22745'
GCF_001697485.1	Betaproteobacteria	Betaproteobacteria	Neisseria meningitidis strain=M22748	'Neisseria meningitidis strain=M22748'
GCF_001697805.1	Betaproteobacteria	Betaproteobacteria	Neisseria meningitidis strain=M22759	'Neisseria meningitidis strain=M22759'
GCF_001697545.1	Betaproteobacteria	Betaproteobacteria	Neisseria meningitidis strain=M22769	'Neisseria meningitidis strain=M22769'
GCF_001697525.1	Betaproteobacteria	Betaproteobacteria	Neisseria meningitidis strain=M22772	'Neisseria meningitidis strain=M22772'
GCF_001697845.1	Betaproteobacteria	Betaproteobacteria	Neisseria meningitidis strain=M22783	'Neisseria meningitidis strain=M22783'
GCF_001697605.1	Betaproteobacteria	Betaproteobacteria	Neisseria meningitidis strain=M22801	'Neisseria meningitidis strain=M22801'
GCF_001697625.1	Betaproteobacteria	Betaproteobacteria	Neisseria meningitidis strain=M22804	'Neisseria meningitidis strain=M22804'
GCF_001697365.1	Betaproteobacteria	Betaproteobacteria	Neisseria meningitidis strain=M22809	'Neisseria meningitidis strain=M22809'
GCF_001697505.1	Betaproteobacteria	Betaproteobacteria	Neisseria meningitidis strain=M22811	'Neisseria meningitidis strain=M22811'
GCF_001697345.1	Betaproteobacteria	Betaproteobacteria	Neisseria meningitidis strain=M22819	'Neisseria meningitidis strain=M22819'
GCF_001698025.1	Betaproteobacteria	Betaproteobacteria	Neisseria meningitidis strain=M22822	'Neisseria meningitidis strain=M22822'
GCF_001697865.1	Betaproteobacteria	Betaproteobacteria	Neisseria meningitidis strain=M22828	'Neisseria meningitidis strain=M22828'
GCF_001697665.1	Betaproteobacteria	Betaproteobacteria	Neisseria meningitidis strain=M23413	'Neisseria meningitidis strain=M23413'
GCF_001698085.1	Betaproteobacteria	Betaproteobacteria	Neisseria meningitidis strain=M24705	'Neisseria meningitidis strain=M24705'
GCF_001697585.1	Betaproteobacteria	Betaproteobacteria	Neisseria meningitidis strain=M24730	'Neisseria meningitidis strain=M24730'
GCF_001697705.1	Betaproteobacteria	Betaproteobacteria	Neisseria meningitidis strain=M25070	'Neisseria meningitidis strain=M25070'
GCF_001697825.1	Betaproteobacteria	Betaproteobacteria	Neisseria meningitidis strain=M25087	'Neisseria meningitidis strain=M25087'
GCF_001697985.1	Betaproteobacteria	Betaproteobacteria	Neisseria meningitidis strain=M25419	'Neisseria meningitidis strain=M25419'
GCF_001697645.1	Betaproteobacteria	Betaproteobacteria	Neisseria meningitidis strain=M25438	'Neisseria meningitidis strain=M25438'
GCF_001697965.1	Betaproteobacteria	Betaproteobacteria	Neisseria meningitidis strain=M25456	'Neisseria meningitidis strain=M25456'
GCF_001697885.1	Betaproteobacteria	Betaproteobacteria	Neisseria meningitidis strain=M25459	'Neisseria meningitidis strain=M25459'
GCF_001697745.1	Betaproteobacteria	Betaproteobacteria	Neisseria meningitidis strain=M25462	'Neisseria meningitidis strain=M25462'
GCF_001697785.1	Betaproteobacteria	Betaproteobacteria	Neisseria meningitidis strain=M25472	'Neisseria meningitidis strain=M25472'
GCF_001697445.1	Betaproteobacteria	Betaproteobacteria	Neisseria meningitidis strain=M25474	'Neisseria meningitidis strain=M25474'
GCF_001697945.1	Betaproteobacteria	Betaproteobacteria	Neisseria meningitidis strain=M25476	'Neisseria meningitidis strain=M25476'
GCF_001697765.1	Betaproteobacteria	Betaproteobacteria	Neisseria meningitidis strain=M27559	'Neisseria meningitidis strain=M27559'
GCF_000800315.1	Betaproteobacteria	Betaproteobacteria	Neisseria meningitidis strain=NM3682	'Neisseria meningitidis strain=NM3682'
GCF_000800355.1	Betaproteobacteria	Betaproteobacteria	Neisseria meningitidis strain=NM3683	'Neisseria meningitidis strain=NM3683'
GCF_000800235.1	Betaproteobacteria	Betaproteobacteria	Neisseria meningitidis strain=NM3686	'Neisseria meningitidis strain=NM3686'
GCF_001697205.1	Betaproteobacteria	Betaproteobacteria	Neisseria meningitidis strain=WUE2121	'Neisseria meningitidis strain=WUE2121'
GCF_900086555.1	Betaproteobacteria	Betaproteobacteria	Neisseria weaveri strain=NCTC13585	'Neisseria weaveri strain=NCTC13585'
GCF_001007935.1	Betaproteobacteria	Betaproteobacteria	Nitrosomonas communis strain=Nm2	'Nitrosomonas communis strain=Nm2'
GCF_000009145.1	Betaproteobacteria	Betaproteobacteria	Nitrosomonas europaea ATCC 19718	'Nitrosomonas europaea ATCC 19718'
GCF_000014765.1	Betaproteobacteria	Betaproteobacteria	Nitrosomonas eutropha C91	'Nitrosomonas eutropha C91'
GCF_000175095.2	Betaproteobacteria	Betaproteobacteria	Nitrosomonas sp. AL212	'Nitrosomonas sp. AL212'
GCF_000219585.1	Betaproteobacteria	Betaproteobacteria	Nitrosomonas sp. Is79A3	'Nitrosomonas sp. Is79A3'
GCF_001455205.1	Betaproteobacteria	Betaproteobacteria	Nitrosomonas ureae strain=Nm10	'Nitrosomonas ureae strain=Nm10'
GCF_000619905.2	Betaproteobacteria	Betaproteobacteria	Nitrosospira briensis C-128	'Nitrosospira briensis C-128'
GCF_000196355.1	Betaproteobacteria	Betaproteobacteria	Nitrosospira multiformis ATCC 25196	'Nitrosospira multiformis ATCC 25196'
GCF_001262075.1	Betaproteobacteria	Betaproteobacteria	Ottowia sp. oral taxon 894 strain=W10237	'Ottowia sp. oral taxon 894 strain=W10237'
GCF_001027265.1	Betaproteobacteria	Betaproteobacteria	Pandoraea apista strain=AU2161	'Pandoraea apista strain=AU2161'
GCF_001465595.1	Betaproteobacteria	Betaproteobacteria	Pandoraea apista strain=DSM 16535	'Pandoraea apista strain=DSM 16535'
GCF_001010785.1	Betaproteobacteria	Betaproteobacteria	Pandoraea apista strain=TF80G25	'Pandoraea apista strain=TF80G25'
GCF_001029105.2	Betaproteobacteria	Betaproteobacteria	Pandoraea faecigallinarum strain=DSM 23572	'Pandoraea faecigallinarum strain=DSM 23572'
GCF_001465545.2	Betaproteobacteria	Betaproteobacteria	Pandoraea norimbergensis strain=DSM 11628	'Pandoraea norimbergensis strain=DSM 11628'
GCF_000972785.3	Betaproteobacteria	Betaproteobacteria	Pandoraea oxalativorans strain=DSM 23570	'Pandoraea oxalativorans strain=DSM 23570'
GCF_000590495.2	Betaproteobacteria	Betaproteobacteria	Pandoraea pnomenusa 3kgm	'Pandoraea pnomenusa 3kgm'
GCF_000767615.3	Betaproteobacteria	Betaproteobacteria	Pandoraea pnomenusa strain=DSM 16536	'Pandoraea pnomenusa strain=DSM 16536'
GCF_001636275.1	Betaproteobacteria	Betaproteobacteria	Pandoraea pnomenusa strain=MCB032	'Pandoraea pnomenusa strain=MCB032'
GCF_000604065.3	Betaproteobacteria	Betaproteobacteria	Pandoraea pnomenusa strain=RB38	'Pandoraea pnomenusa strain=RB38'
GCF_000815105.1	Betaproteobacteria	Betaproteobacteria	Pandoraea pulmonicola strain=DSM 16583	'Pandoraea pulmonicola strain=DSM 16583'
GCF_000814845.1	Betaproteobacteria	Betaproteobacteria	Pandoraea sputorum strain=DSM 21091	'Pandoraea sputorum strain=DSM 21091'
GCF_001017775.2	Betaproteobacteria	Betaproteobacteria	Pandoraea thiooxydans strain=DSM 25325	'Pandoraea thiooxydans strain=DSM 25325'
GCF_000934605.1	Betaproteobacteria	Betaproteobacteria	Pandoraea vervacti strain=NS15	'Pandoraea vervacti strain=NS15'
GCF_000522545.2	Betaproteobacteria	Betaproteobacteria	Paraburkholderia caribensis MBA4	'Paraburkholderia caribensis MBA4'
GCF_001611015.1	Betaproteobacteria	Betaproteobacteria	Paraburkholderia caribensis strain=Bcrs1W	'Paraburkholderia caribensis strain=Bcrs1W'
GCF_001449005.1	Betaproteobacteria	Betaproteobacteria	Paraburkholderia caribensis strain=MWAP64	'Paraburkholderia caribensis strain=MWAP64'
GCF_000961515.1	Betaproteobacteria	Betaproteobacteria	Paraburkholderia fungorum strain=ATCC BAA-463	'Paraburkholderia fungorum strain=ATCC BAA-463'
GCF_000300095.1	Betaproteobacteria	Betaproteobacteria	Paraburkholderia phenoliruptrix BR3459a	'Paraburkholderia phenoliruptrix BR3459a'
GCF_000020045.1	Betaproteobacteria	Betaproteobacteria	Paraburkholderia phymatum STM815	'Paraburkholderia phymatum STM815'
GCF_000020125.1	Betaproteobacteria	Betaproteobacteria	Paraburkholderia phytofirmans PsJN	'Paraburkholderia phytofirmans PsJN'
GCF_000198775.1	Betaproteobacteria	Betaproteobacteria	Paraburkholderia rhizoxinica HKI 454	'Paraburkholderia rhizoxinica HKI 454'
GCF_000013645.1	Betaproteobacteria	Betaproteobacteria	Paraburkholderia xenovorans LB400	'Paraburkholderia xenovorans LB400'
GCF_000756045.1	Betaproteobacteria	Betaproteobacteria	Paraburkholderia xenovorans LB400 [redundant no. 2]	'Paraburkholderia xenovorans LB400 [redundant no. 2]'
GCF_001477625.1	Betaproteobacteria	Betaproteobacteria	Paucibacter sp. KCTC 42545	'Paucibacter sp. KCTC 42545'
GCF_000015505.1	Betaproteobacteria	Betaproteobacteria	Polaromonas naphthalenivorans CJ2	'Polaromonas naphthalenivorans CJ2'
GCF_000013865.1	Betaproteobacteria	Betaproteobacteria	Polaromonas sp. JS666	'Polaromonas sp. JS666'
GCF_000016345.1	Betaproteobacteria	Betaproteobacteria	Polynucleobacter asymbioticus QLW-P1DMWA-1	'Polynucleobacter asymbioticus QLW-P1DMWA-1'
GCF_000973625.1	Betaproteobacteria	Betaproteobacteria	Polynucleobacter duraquae strain=MWH-MoK4	'Polynucleobacter duraquae strain=MWH-MoK4'
GCF_000019745.1	Betaproteobacteria	Betaproteobacteria	Polynucleobacter necessarius subsp. necessarius STIR1	'Polynucleobacter necessarius subsp. necessarius STIR1'
GCF_000283535.1	Betaproteobacteria	Betaproteobacteria	Pseudogulbenkiania sp. NH8B	'Pseudogulbenkiania sp. NH8B'
GCF_000209655.1	Betaproteobacteria	Betaproteobacteria	Pusillimonas sp. T7-7	'Pusillimonas sp. T7-7'
GCF_000009285.1	Betaproteobacteria	Betaproteobacteria	Ralstonia eutropha H16	'Ralstonia eutropha H16'
GCF_000203875.1	Betaproteobacteria	Betaproteobacteria	Ralstonia eutropha JMP134	'Ralstonia eutropha JMP134'
GCF_001663855.1	Betaproteobacteria	Betaproteobacteria	Ralstonia insidiosa strain=ATCC 49129	'Ralstonia insidiosa strain=ATCC 49129'
GCF_001653935.1	Betaproteobacteria	Betaproteobacteria	Ralstonia insidiosa strain=FC1138	'Ralstonia insidiosa strain=FC1138'
GCF_000954135.1	Betaproteobacteria	Betaproteobacteria	Ralstonia mannitolilytica strain=SN82F48	'Ralstonia mannitolilytica strain=SN82F48'
GCF_001628775.1	Betaproteobacteria	Betaproteobacteria	Ralstonia mannitolilytica strain=SN83A39	'Ralstonia mannitolilytica strain=SN83A39'
GCF_000023425.1	Betaproteobacteria	Betaproteobacteria	Ralstonia pickettii 12D	'Ralstonia pickettii 12D'
GCF_000020205.1	Betaproteobacteria	Betaproteobacteria	Ralstonia pickettii 12J	'Ralstonia pickettii 12J'
GCF_000471925.1	Betaproteobacteria	Betaproteobacteria	Ralstonia pickettii DTP0602	'Ralstonia pickettii DTP0602'
GCF_000009125.1	Betaproteobacteria	Betaproteobacteria	Ralstonia solanacearum GMI1000	'Ralstonia solanacearum GMI1000'
GCF_000283475.1	Betaproteobacteria	Betaproteobacteria	Ralstonia solanacearum PSI07	'Ralstonia solanacearum PSI07'
GCF_000215325.1	Betaproteobacteria	Betaproteobacteria	Ralstonia solanacearum Po82	'Ralstonia solanacearum Po82'
GCF_001587155.1	Betaproteobacteria	Betaproteobacteria	Ralstonia solanacearum strain=IBSBF1503	'Ralstonia solanacearum strain=IBSBF1503'
GCF_001708525.1	Betaproteobacteria	Betaproteobacteria	Ralstonia solanacearum strain=KACC10709	'Ralstonia solanacearum strain=KACC10709'
GCF_001587135.1	Betaproteobacteria	Betaproteobacteria	Ralstonia solanacearum strain=UW163	'Ralstonia solanacearum strain=UW163'
GCF_001299555.1	Betaproteobacteria	Betaproteobacteria	Ralstonia solanacearum strain=UY031	'Ralstonia solanacearum strain=UY031'
GCF_001663415.1	Betaproteobacteria	Betaproteobacteria	Ralstonia solanacearum strain=YC40-M	'Ralstonia solanacearum strain=YC40-M'
GCF_000215705.1	Betaproteobacteria	Betaproteobacteria	Ramlibacter tataouinensis TTB310	'Ramlibacter tataouinensis TTB310'
GCF_001580455.1	Betaproteobacteria	Betaproteobacteria	Ramlibacter tataouinensis strain=5-10	'Ramlibacter tataouinensis strain=5-10'
GCF_000013605.1	Betaproteobacteria	Betaproteobacteria	Rhodoferax ferrireducens T118	'Rhodoferax ferrireducens T118'
GCF_001483865.1	Betaproteobacteria	Betaproteobacteria	Roseateles depolymerans strain=KCTC 42856	'Roseateles depolymerans strain=KCTC 42856'
GCF_000284255.1	Betaproteobacteria	Betaproteobacteria	Rubrivivax gelatinosus IL144	'Rubrivivax gelatinosus IL144'
GCF_000025705.1	Betaproteobacteria	Betaproteobacteria	Sideroxydans lithotrophicus ES-1	'Sideroxydans lithotrophicus ES-1'
GCF_000600005.1	Betaproteobacteria	Betaproteobacteria	Snodgrassella alvi wkB2	'Snodgrassella alvi wkB2'
GCF_000297055.2	Betaproteobacteria	Betaproteobacteria	Sulfuricella denitrificans skB26	'Sulfuricella denitrificans skB26'
GCF_000828635.1	Betaproteobacteria	Betaproteobacteria	Sulfuritalea hydrogenivorans sk43H	'Sulfuritalea hydrogenivorans sk43H'
GCF_000226625.1	Betaproteobacteria	Betaproteobacteria	Taylorella asinigenitalis MCE3	'Taylorella asinigenitalis MCE3'
GCF_000276685.1	Betaproteobacteria	Betaproteobacteria	Taylorella equigenitalis ATCC 35865	'Taylorella equigenitalis ATCC 35865'
GCF_000185745.1	Betaproteobacteria	Betaproteobacteria	Taylorella equigenitalis MCE9	'Taylorella equigenitalis MCE9'
GCF_001051995.2	Betaproteobacteria	Betaproteobacteria	Thauera humireducens strain=SgZ-1	'Thauera humireducens strain=SgZ-1'
GCF_000021765.1	Betaproteobacteria	Betaproteobacteria	Thauera sp. MZ1T	'Thauera sp. MZ1T'
GCF_000012745.1	Betaproteobacteria	Betaproteobacteria	Thiobacillus denitrificans ATCC 25259	'Thiobacillus denitrificans ATCC 25259'
GCF_000092605.1	Betaproteobacteria	Betaproteobacteria	Thiomonas intermedia K12	'Thiomonas intermedia K12'
GCF_000463015.1	Betaproteobacteria	Betaproteobacteria	Variovorax paradoxus B4	'Variovorax paradoxus B4'
GCF_000184745.1	Betaproteobacteria	Betaproteobacteria	Variovorax paradoxus EPS	'Variovorax paradoxus EPS'
GCF_000023345.1	Betaproteobacteria	Betaproteobacteria	Variovorax paradoxus S110	'Variovorax paradoxus S110'
GCF_001577265.1	Betaproteobacteria	Betaproteobacteria	Variovorax sp. PAMC 28711	'Variovorax sp. PAMC 28711'
GCF_000015565.1	Betaproteobacteria	Betaproteobacteria	Verminephrobacter eiseniae EF01-2	'Verminephrobacter eiseniae EF01-2'
GCF_001017435.1	Betaproteobacteria	Betaproteobacteria	[Polyangium] brachysporum strain=DSM 7029	'[Polyangium] brachysporum strain=DSM 7029'
GCF_000342265.1	Betaproteobacteria	Betaproteobacteria	beta proteobacterium CB	'beta proteobacterium CB'
GCF_000188215.1	Gammaproteobacteria	Gammaproteobacteria	Acinetobacter baumannii 1656-2	'Acinetobacter baumannii 1656-2'
GCF_000021245.1	Gammaproteobacteria	Gammaproteobacteria	Acinetobacter baumannii AB0057	'Acinetobacter baumannii AB0057'
GCF_000021145.1	Gammaproteobacteria	Gammaproteobacteria	Acinetobacter baumannii AB307-0294	'Acinetobacter baumannii AB307-0294'
GCF_000018445.1	Gammaproteobacteria	Gammaproteobacteria	Acinetobacter baumannii ACICU	'Acinetobacter baumannii ACICU'
GCF_000069245.1	Gammaproteobacteria	Gammaproteobacteria	Acinetobacter baumannii AYE	'Acinetobacter baumannii AYE'
GCF_000419385.1	Gammaproteobacteria	Gammaproteobacteria	Acinetobacter baumannii BJAB07104	'Acinetobacter baumannii BJAB07104'
GCF_000419405.1	Gammaproteobacteria	Gammaproteobacteria	Acinetobacter baumannii BJAB0715	'Acinetobacter baumannii BJAB0715'
GCF_000419425.1	Gammaproteobacteria	Gammaproteobacteria	Acinetobacter baumannii BJAB0868	'Acinetobacter baumannii BJAB0868'
GCF_001457535.1	Gammaproteobacteria	Gammaproteobacteria	Acinetobacter baumannii CIP70.10	'Acinetobacter baumannii CIP70.10'
GCF_000186665.3	Gammaproteobacteria	Gammaproteobacteria	Acinetobacter baumannii D1279779	'Acinetobacter baumannii D1279779'
GCF_000786735.1	Gammaproteobacteria	Gammaproteobacteria	Acinetobacter baumannii LAC-4	'Acinetobacter baumannii LAC-4'
GCF_000187205.2	Gammaproteobacteria	Gammaproteobacteria	Acinetobacter baumannii MDR-TJ	'Acinetobacter baumannii MDR-TJ'
GCF_000226275.1	Gammaproteobacteria	Gammaproteobacteria	Acinetobacter baumannii MDR-ZJ06	'Acinetobacter baumannii MDR-ZJ06'
GCF_000828795.1	Gammaproteobacteria	Gammaproteobacteria	Acinetobacter baumannii NCGM 237	'Acinetobacter baumannii NCGM 237'
GCF_001261895.2	Gammaproteobacteria	Gammaproteobacteria	Acinetobacter baumannii R2090	'Acinetobacter baumannii R2090'
GCF_001517645.1	Gammaproteobacteria	Gammaproteobacteria	Acinetobacter baumannii R2091	'Acinetobacter baumannii R2091'
GCF_000302575.1	Gammaproteobacteria	Gammaproteobacteria	Acinetobacter baumannii TYTH-1	'Acinetobacter baumannii TYTH-1'
GCF_000505685.1	Gammaproteobacteria	Gammaproteobacteria	Acinetobacter baumannii ZW85-1	'Acinetobacter baumannii ZW85-1'
GCF_000830055.1	Gammaproteobacteria	Gammaproteobacteria	Acinetobacter baumannii isolate A1	'Acinetobacter baumannii isolate A1'
GCF_900088705.1	Gammaproteobacteria	Gammaproteobacteria	Acinetobacter baumannii strain=062	'Acinetobacter baumannii strain=062'
GCF_001636235.1	Gammaproteobacteria	Gammaproteobacteria	Acinetobacter baumannii strain=3207	'Acinetobacter baumannii strain=3207'
GCF_000814345.1	Gammaproteobacteria	Gammaproteobacteria	Acinetobacter baumannii strain=6200	'Acinetobacter baumannii strain=6200'
GCF_000746645.1	Gammaproteobacteria	Gammaproteobacteria	Acinetobacter baumannii strain=AB30	'Acinetobacter baumannii strain=AB30'
GCF_000746605.1	Gammaproteobacteria	Gammaproteobacteria	Acinetobacter baumannii strain=AB31	'Acinetobacter baumannii strain=AB31'
GCF_000963815.1	Gammaproteobacteria	Gammaproteobacteria	Acinetobacter baumannii strain=AB5075-UW	'Acinetobacter baumannii strain=AB5075-UW'
GCF_000695855.2	Gammaproteobacteria	Gammaproteobacteria	Acinetobacter baumannii strain=AC29	'Acinetobacter baumannii strain=AC29'
GCF_001077675.1	Gammaproteobacteria	Gammaproteobacteria	Acinetobacter baumannii strain=ATCC 17978-mff	'Acinetobacter baumannii strain=ATCC 17978-mff'
GCF_001077655.1	Gammaproteobacteria	Gammaproteobacteria	Acinetobacter baumannii strain=Ab04-mff	'Acinetobacter baumannii strain=Ab04-mff'
GCF_001399655.1	Gammaproteobacteria	Gammaproteobacteria	Acinetobacter baumannii strain=D36	'Acinetobacter baumannii strain=D36'
GCF_000828935.1	Gammaproteobacteria	Gammaproteobacteria	Acinetobacter baumannii strain=IOMTU433	'Acinetobacter baumannii strain=IOMTU433'
GCF_001514375.1	Gammaproteobacteria	Gammaproteobacteria	Acinetobacter baumannii strain=KBN10P02143	'Acinetobacter baumannii strain=KBN10P02143'
GCF_000939415.2	Gammaproteobacteria	Gammaproteobacteria	Acinetobacter baumannii strain=ORAB01	'Acinetobacter baumannii strain=ORAB01'
GCF_001543995.1	Gammaproteobacteria	Gammaproteobacteria	Acinetobacter baumannii strain=R612	'Acinetobacter baumannii strain=R612'
GCF_000761175.1	Gammaproteobacteria	Gammaproteobacteria	Acinetobacter baumannii strain=Strain AbH12O-A2	'Acinetobacter baumannii strain=Strain AbH12O-A2'
GCF_001026965.1	Gammaproteobacteria	Gammaproteobacteria	Acinetobacter baumannii strain=XH386	'Acinetobacter baumannii strain=XH386'
GCF_001573125.1	Gammaproteobacteria	Gammaproteobacteria	Acinetobacter baumannii strain=XH856	'Acinetobacter baumannii strain=XH856'
GCF_001573105.1	Gammaproteobacteria	Gammaproteobacteria	Acinetobacter baumannii strain=XH857	'Acinetobacter baumannii strain=XH857'
GCF_001578145.1	Gammaproteobacteria	Gammaproteobacteria	Acinetobacter baumannii strain=XH858	'Acinetobacter baumannii strain=XH858'
GCF_001573085.1	Gammaproteobacteria	Gammaproteobacteria	Acinetobacter baumannii strain=XH859	'Acinetobacter baumannii strain=XH859'
GCF_001573065.1	Gammaproteobacteria	Gammaproteobacteria	Acinetobacter baumannii strain=XH860	'Acinetobacter baumannii strain=XH860'
GCF_001307195.1	Gammaproteobacteria	Gammaproteobacteria	Acinetobacter equi strain=114	'Acinetobacter equi strain=114'
GCF_001484935.1	Gammaproteobacteria	Gammaproteobacteria	Acinetobacter johnsonii XBB1	'Acinetobacter johnsonii XBB1'
GCF_000814165.3	Gammaproteobacteria	Gammaproteobacteria	Acinetobacter nosocomialis	'Acinetobacter nosocomialis'
GCF_000196795.1	Gammaproteobacteria	Gammaproteobacteria	Acinetobacter oleivorans DR1	'Acinetobacter oleivorans DR1'
GCF_000191145.1	Gammaproteobacteria	Gammaproteobacteria	Acinetobacter pittii PHEA-2	'Acinetobacter pittii PHEA-2'
GCF_001577285.1	Gammaproteobacteria	Gammaproteobacteria	Acinetobacter pittii strain=AP_882	'Acinetobacter pittii strain=AP_882'
GCF_001617545.1	Gammaproteobacteria	Gammaproteobacteria	Acinetobacter pittii strain=IEC338SC	'Acinetobacter pittii strain=IEC338SC'
GCF_000046845.1	Gammaproteobacteria	Gammaproteobacteria	Acinetobacter sp. ADP1	'Acinetobacter sp. ADP1'
GCF_001704115.1	Gammaproteobacteria	Gammaproteobacteria	Acinetobacter sp. BRTC-1	'Acinetobacter sp. BRTC-1'
GCF_001647675.1	Gammaproteobacteria	Gammaproteobacteria	Acinetobacter sp. NCu2D-2	'Acinetobacter sp. NCu2D-2'
GCF_001612555.1	Gammaproteobacteria	Gammaproteobacteria	Acinetobacter sp. TGL-Y2	'Acinetobacter sp. TGL-Y2'
GCF_001278715.1	Gammaproteobacteria	Gammaproteobacteria	Acinetobacter sp. TTH0-4	'Acinetobacter sp. TTH0-4'
GCF_000801145.1	Gammaproteobacteria	Gammaproteobacteria	Actinobacillus equuli subsp. equuli strain=19392	'Actinobacillus equuli subsp. equuli strain=19392'
GCF_000016685.1	Gammaproteobacteria	Gammaproteobacteria	Actinobacillus pleuropneumoniae serovar 3 str. JL03	'Actinobacillus pleuropneumoniae serovar 3 str. JL03'
GCF_000015885.1	Gammaproteobacteria	Gammaproteobacteria	Actinobacillus pleuropneumoniae serovar 5b str. L20	'Actinobacillus pleuropneumoniae serovar 5b str. L20'
GCF_000020405.1	Gammaproteobacteria	Gammaproteobacteria	Actinobacillus pleuropneumoniae serovar 7 str. AP76	'Actinobacillus pleuropneumoniae serovar 7 str. AP76'
GCF_001460855.1	Gammaproteobacteria	Gammaproteobacteria	Actinobacillus pleuropneumoniae serovar 8 MIDG2331	'Actinobacillus pleuropneumoniae serovar 8 MIDG2331'
GCF_000017245.1	Gammaproteobacteria	Gammaproteobacteria	Actinobacillus succinogenes 130Z	'Actinobacillus succinogenes 130Z'
GCF_000739435.1	Gammaproteobacteria	Gammaproteobacteria	Actinobacillus suis ATCC 33415	'Actinobacillus suis ATCC 33415'
GCF_000512185.1	Gammaproteobacteria	Gammaproteobacteria	Aeromonas hydrophila 4AK4	'Aeromonas hydrophila 4AK4'
GCF_000633175.1	Gammaproteobacteria	Gammaproteobacteria	Aeromonas hydrophila AL09-71	'Aeromonas hydrophila AL09-71'
GCF_000819505.1	Gammaproteobacteria	Gammaproteobacteria	Aeromonas hydrophila J-1	'Aeromonas hydrophila J-1'
GCF_000401555.1	Gammaproteobacteria	Gammaproteobacteria	Aeromonas hydrophila ML09-119	'Aeromonas hydrophila ML09-119'
GCF_001019645.1	Gammaproteobacteria	Gammaproteobacteria	Aeromonas hydrophila NJ-35	'Aeromonas hydrophila NJ-35'
GCF_000612075.2	Gammaproteobacteria	Gammaproteobacteria	Aeromonas hydrophila YL17	'Aeromonas hydrophila YL17'
GCF_000635955.1	Gammaproteobacteria	Gammaproteobacteria	Aeromonas hydrophila pc104A	'Aeromonas hydrophila pc104A'
GCF_000963645.1	Gammaproteobacteria	Gammaproteobacteria	Aeromonas hydrophila strain=AH10	'Aeromonas hydrophila strain=AH10'
GCF_001687125.1	Gammaproteobacteria	Gammaproteobacteria	Aeromonas hydrophila strain=AHNIH1	'Aeromonas hydrophila strain=AHNIH1'
GCF_000940915.1	Gammaproteobacteria	Gammaproteobacteria	Aeromonas hydrophila strain=AL06-06	'Aeromonas hydrophila strain=AL06-06'
GCF_001518775.1	Gammaproteobacteria	Gammaproteobacteria	Aeromonas hydrophila strain=D4	'Aeromonas hydrophila strain=D4'
GCF_001683535.1	Gammaproteobacteria	Gammaproteobacteria	Aeromonas hydrophila strain=GYK1	'Aeromonas hydrophila strain=GYK1'
GCF_001455365.1	Gammaproteobacteria	Gammaproteobacteria	Aeromonas hydrophila strain=JBN2301	'Aeromonas hydrophila strain=JBN2301'
GCF_000014805.1	Gammaproteobacteria	Gammaproteobacteria	Aeromonas hydrophila subsp. hydrophila ATCC 7966	'Aeromonas hydrophila subsp. hydrophila ATCC 7966'
GCF_000287215.2	Gammaproteobacteria	Gammaproteobacteria	Aeromonas media WS	'Aeromonas media WS'
GCF_000196395.1	Gammaproteobacteria	Gammaproteobacteria	Aeromonas salmonicida subsp. salmonicida A449	'Aeromonas salmonicida subsp. salmonicida A449'
GCF_001447335.1	Gammaproteobacteria	Gammaproteobacteria	Aeromonas schubertii strain=WL1483	'Aeromonas schubertii strain=WL1483'
GCF_000204115.1	Gammaproteobacteria	Gammaproteobacteria	Aeromonas veronii B565	'Aeromonas veronii B565'
GCF_001634325.1	Gammaproteobacteria	Gammaproteobacteria	Aeromonas veronii strain=AVNIH1	'Aeromonas veronii strain=AVNIH1'
GCF_001593245.1	Gammaproteobacteria	Gammaproteobacteria	Aeromonas veronii strain=TH0426	'Aeromonas veronii strain=TH0426'
GCF_001420915.1	Gammaproteobacteria	Gammaproteobacteria	Agarivorans gilvus strain=WH0801	'Agarivorans gilvus strain=WH0801'
GCF_000241025.1	Gammaproteobacteria	Gammaproteobacteria	Aggregatibacter actinomycetemcomitans ANH9381	'Aggregatibacter actinomycetemcomitans ANH9381'
GCF_000604045.1	Gammaproteobacteria	Gammaproteobacteria	Aggregatibacter actinomycetemcomitans HK1651	'Aggregatibacter actinomycetemcomitans HK1651'
GCF_001191585.1	Gammaproteobacteria	Gammaproteobacteria	Aggregatibacter actinomycetemcomitans HK1651 [redundant no. 2]	'Aggregatibacter actinomycetemcomitans HK1651 [redundant no. 2]'
GCF_001547775.1	Gammaproteobacteria	Gammaproteobacteria	Aggregatibacter actinomycetemcomitans NUM4039	'Aggregatibacter actinomycetemcomitans NUM4039'
GCF_001594265.1	Gammaproteobacteria	Gammaproteobacteria	Aggregatibacter actinomycetemcomitans strain=624	'Aggregatibacter actinomycetemcomitans strain=624'
GCF_001690155.1	Gammaproteobacteria	Gammaproteobacteria	Aggregatibacter actinomycetemcomitans strain=IDH781	'Aggregatibacter actinomycetemcomitans strain=IDH781'
GCF_001594245.1	Gammaproteobacteria	Gammaproteobacteria	Aggregatibacter actinomycetemcomitans strain=VT1169	'Aggregatibacter actinomycetemcomitans strain=VT1169'
GCF_000022985.1	Gammaproteobacteria	Gammaproteobacteria	Aggregatibacter aphrophilus NJ8700	'Aggregatibacter aphrophilus NJ8700'
GCF_001188835.1	Gammaproteobacteria	Gammaproteobacteria	Aggregatibacter aphrophilus NJ8700 [redundant no. 2]	'Aggregatibacter aphrophilus NJ8700 [redundant no. 2]'
GCF_001262035.1	Gammaproteobacteria	Gammaproteobacteria	Aggregatibacter aphrophilus strain=W10433	'Aggregatibacter aphrophilus strain=W10433'
GCF_000009365.1	Gammaproteobacteria	Gammaproteobacteria	Alcanivorax borkumensis SK2	'Alcanivorax borkumensis SK2'
GCF_000300005.1	Gammaproteobacteria	Gammaproteobacteria	Alcanivorax dieselolei B5	'Alcanivorax dieselolei B5'
GCF_000299335.2	Gammaproteobacteria	Gammaproteobacteria	Alcanivorax pacificus W11-5	'Alcanivorax pacificus W11-5'
GCF_001010505.1	Gammaproteobacteria	Gammaproteobacteria	Alcanivorax sp. NBRC 101098	'Alcanivorax sp. NBRC 101098'
GCF_000196495.1	Gammaproteobacteria	Gammaproteobacteria	Aliivibrio salmonicida LFI1238	'Aliivibrio salmonicida LFI1238'
GCF_000953695.1	Gammaproteobacteria	Gammaproteobacteria	Aliivibrio wodanis	'Aliivibrio wodanis'
GCF_000014785.1	Gammaproteobacteria	Gammaproteobacteria	Alkalilimnicola ehrlichii MLHE-1	'Alkalilimnicola ehrlichii MLHE-1'
GCF_000025485.1	Gammaproteobacteria	Gammaproteobacteria	Allochromatium vinosum DSM 180	'Allochromatium vinosum DSM 180'
GCF_001562195.1	Gammaproteobacteria	Gammaproteobacteria	Alteromonas addita strain=R10SW13	'Alteromonas addita strain=R10SW13'
GCF_000934525.1	Gammaproteobacteria	Gammaproteobacteria	Alteromonas australica strain=DE170	'Alteromonas australica strain=DE170'
GCF_000730385.1	Gammaproteobacteria	Gammaproteobacteria	Alteromonas australica strain=H 17	'Alteromonas australica strain=H 17'
GCF_000172635.2	Gammaproteobacteria	Gammaproteobacteria	Alteromonas macleodii ATCC 27126	'Alteromonas macleodii ATCC 27126'
GCF_000300175.1	Gammaproteobacteria	Gammaproteobacteria	Alteromonas macleodii str. 'Balearic Sea AD45'	'Alteromonas macleodii str. "Balearic Sea AD45"'
GCF_000299995.1	Gammaproteobacteria	Gammaproteobacteria	Alteromonas macleodii str. 'Black Sea 11'	'Alteromonas macleodii str. "Black Sea 11"'
GCF_000299955.1	Gammaproteobacteria	Gammaproteobacteria	Alteromonas macleodii str. 'English Channel 673'	'Alteromonas macleodii str. "English Channel 673"'
GCF_001562235.1	Gammaproteobacteria	Gammaproteobacteria	Alteromonas macleodii strain=D7	'Alteromonas macleodii strain=D7'
GCF_001578515.1	Gammaproteobacteria	Gammaproteobacteria	Alteromonas macleodii strain=HOT1A3	'Alteromonas macleodii strain=HOT1A3'
GCF_000310085.1	Gammaproteobacteria	Gammaproteobacteria	Alteromonas mediterranea DE1	'Alteromonas mediterranea DE1'
GCF_000439495.1	Gammaproteobacteria	Gammaproteobacteria	Alteromonas mediterranea MED64	'Alteromonas mediterranea MED64'
GCF_000439535.1	Gammaproteobacteria	Gammaproteobacteria	Alteromonas mediterranea U7	'Alteromonas mediterranea U7'
GCF_000439555.1	Gammaproteobacteria	Gammaproteobacteria	Alteromonas mediterranea U8	'Alteromonas mediterranea U8'
GCF_000439595.1	Gammaproteobacteria	Gammaproteobacteria	Alteromonas mediterranea UM4b	'Alteromonas mediterranea UM4b'
GCF_000439575.1	Gammaproteobacteria	Gammaproteobacteria	Alteromonas mediterranea UM7	'Alteromonas mediterranea UM7'
GCF_000020585.3	Gammaproteobacteria	Gammaproteobacteria	Alteromonas mediterranea strain=Deep ecotype	'Alteromonas mediterranea strain=Deep ecotype'
GCF_001562315.1	Gammaproteobacteria	Gammaproteobacteria	Alteromonas mediterranea strain=UM8	'Alteromonas mediterranea strain=UM8'
GCF_000213655.1	Gammaproteobacteria	Gammaproteobacteria	Alteromonas naphthalenivorans strain=SN2	'Alteromonas naphthalenivorans strain=SN2'
GCF_001562125.1	Gammaproteobacteria	Gammaproteobacteria	Alteromonas sp. Mac1	'Alteromonas sp. Mac1'
GCF_001433715.1	Gammaproteobacteria	Gammaproteobacteria	Alteromonas stellipolaris LMG 21856	'Alteromonas stellipolaris LMG 21856'
GCF_001562115.1	Gammaproteobacteria	Gammaproteobacteria	Alteromonas stellipolaris strain=LMG 21861	'Alteromonas stellipolaris strain=LMG 21861'
GCF_001632765.1	Gammaproteobacteria	Gammaproteobacteria	Alteromonas stellipolaris strain=PQQ-42	'Alteromonas stellipolaris strain=PQQ-42'
GCF_001632825.1	Gammaproteobacteria	Gammaproteobacteria	Alteromonas stellipolaris strain=PQQ-44	'Alteromonas stellipolaris strain=PQQ-44'
GCF_001534665.1	Gammaproteobacteria	Gammaproteobacteria	Arsenophonus symbiont of Lipoptena fortisetosa strain=CB	'Arsenophonus symbiont of Lipoptena fortisetosa strain=CB'
GCF_000817975.1	Gammaproteobacteria	Gammaproteobacteria	Azotobacter chroococcum NCIMB 8003	'Azotobacter chroococcum NCIMB 8003'
GCF_000380335.1	Gammaproteobacteria	Gammaproteobacteria	Azotobacter vinelandii CA	'Azotobacter vinelandii CA'
GCF_000380365.1	Gammaproteobacteria	Gammaproteobacteria	Azotobacter vinelandii CA6	'Azotobacter vinelandii CA6'
GCF_000021045.1	Gammaproteobacteria	Gammaproteobacteria	Azotobacter vinelandii DJ	'Azotobacter vinelandii DJ'
GCF_000013185.1	Gammaproteobacteria	Gammaproteobacteria	Baumannia cicadellinicola str. Hc (Homalodisca coagulata)	'Baumannia cicadellinicola str. Hc (Homalodisca coagulata)'
GCF_001305575.2	Gammaproteobacteria	Gammaproteobacteria	Beggiatoa leptomitiformis strain=D-402	'Beggiatoa leptomitiformis strain=D-402'
GCF_000521725.1	Gammaproteobacteria	Gammaproteobacteria	Bibersteinia trehalosi USDA-ARS-USMARC-188	'Bibersteinia trehalosi USDA-ARS-USMARC-188'
GCF_000521745.1	Gammaproteobacteria	Gammaproteobacteria	Bibersteinia trehalosi USDA-ARS-USMARC-189	'Bibersteinia trehalosi USDA-ARS-USMARC-189'
GCF_000521765.1	Gammaproteobacteria	Gammaproteobacteria	Bibersteinia trehalosi USDA-ARS-USMARC-190	'Bibersteinia trehalosi USDA-ARS-USMARC-190'
GCF_000347595.1	Gammaproteobacteria	Gammaproteobacteria	Bibersteinia trehalosi USDA-ARS-USMARC-192	'Bibersteinia trehalosi USDA-ARS-USMARC-192'
GCF_000973545.1	Gammaproteobacteria	Gammaproteobacteria	Blochmannia endosymbiont of Camponotus (Colobopsis) obliquus strain=757	'Blochmannia endosymbiont of Camponotus (Colobopsis) obliquus strain=757'
GCF_000973505.1	Gammaproteobacteria	Gammaproteobacteria	Blochmannia endosymbiont of Polyrhachis (Hedomyrma) turneri strain=675	'Blochmannia endosymbiont of Polyrhachis (Hedomyrma) turneri strain=675'
GCF_001280225.1	Gammaproteobacteria	Gammaproteobacteria	Buchnera aphidicola (Aphis glycines) strain=BAg	'Buchnera aphidicola (Aphis glycines) strain=BAg'
GCF_000217635.1	Gammaproteobacteria	Gammaproteobacteria	Buchnera aphidicola (Cinara tujafilina)	'Buchnera aphidicola (Cinara tujafilina)'
GCF_000090965.1	Gammaproteobacteria	Gammaproteobacteria	Buchnera aphidicola BCc	'Buchnera aphidicola BCc'
GCF_000021085.1	Gammaproteobacteria	Gammaproteobacteria	Buchnera aphidicola str. 5A (Acyrthosiphon pisum)	'Buchnera aphidicola str. 5A (Acyrthosiphon pisum)'
GCF_000009605.1	Gammaproteobacteria	Gammaproteobacteria	Buchnera aphidicola str. APS (Acyrthosiphon pisum)	'Buchnera aphidicola str. APS (Acyrthosiphon pisum)'
GCF_000225445.1	Gammaproteobacteria	Gammaproteobacteria	Buchnera aphidicola str. Ak (Acyrthosiphon kondoi)	'Buchnera aphidicola str. Ak (Acyrthosiphon kondoi)'
GCF_000007725.1	Gammaproteobacteria	Gammaproteobacteria	Buchnera aphidicola str. Bp (Baizongia pistaciae)	'Buchnera aphidicola str. Bp (Baizongia pistaciae)'
GCF_000521585.1	Gammaproteobacteria	Gammaproteobacteria	Buchnera aphidicola str. F009 (Myzus persicae)	'Buchnera aphidicola str. F009 (Myzus persicae)'
GCF_000521565.1	Gammaproteobacteria	Gammaproteobacteria	Buchnera aphidicola str. G002 (Myzus persicae)	'Buchnera aphidicola str. G002 (Myzus persicae)'
GCF_000183305.1	Gammaproteobacteria	Gammaproteobacteria	Buchnera aphidicola str. JF98 (Acyrthosiphon pisum)	'Buchnera aphidicola str. JF98 (Acyrthosiphon pisum)'
GCF_000183285.1	Gammaproteobacteria	Gammaproteobacteria	Buchnera aphidicola str. JF99 (Acyrthosiphon pisum)	'Buchnera aphidicola str. JF99 (Acyrthosiphon pisum)'
GCF_000183225.1	Gammaproteobacteria	Gammaproteobacteria	Buchnera aphidicola str. LL01 (Acyrthosiphon pisum)	'Buchnera aphidicola str. LL01 (Acyrthosiphon pisum)'
GCF_000007365.1	Gammaproteobacteria	Gammaproteobacteria	Buchnera aphidicola str. Sg (Schizaphis graminum)	'Buchnera aphidicola str. Sg (Schizaphis graminum)'
GCF_000183245.1	Gammaproteobacteria	Gammaproteobacteria	Buchnera aphidicola str. TLW03 (Acyrthosiphon pisum)	'Buchnera aphidicola str. TLW03 (Acyrthosiphon pisum)'
GCF_000021065.1	Gammaproteobacteria	Gammaproteobacteria	Buchnera aphidicola str. Tuc7 (Acyrthosiphon pisum)	'Buchnera aphidicola str. Tuc7 (Acyrthosiphon pisum)'
GCF_000521525.1	Gammaproteobacteria	Gammaproteobacteria	Buchnera aphidicola str. USDA (Myzus persicae)	'Buchnera aphidicola str. USDA (Myzus persicae)'
GCF_000225465.1	Gammaproteobacteria	Gammaproteobacteria	Buchnera aphidicola str. Ua (Uroleucon ambrosiae)	'Buchnera aphidicola str. Ua (Uroleucon ambrosiae)'
GCF_000521545.1	Gammaproteobacteria	Gammaproteobacteria	Buchnera aphidicola str. W106 (Myzus persicae)	'Buchnera aphidicola str. W106 (Myzus persicae)'
GCF_001269425.1	Gammaproteobacteria	Gammaproteobacteria	Candidatus Baumannia cicadellinicola strain=B-GSS	'Candidatus Baumannia cicadellinicola strain=B-GSS'
GCF_000754265.1	Gammaproteobacteria	Gammaproteobacteria	Candidatus Baumannia cicadellinicola strain=BGSS	'Candidatus Baumannia cicadellinicola strain=BGSS'
GCF_000331065.1	Gammaproteobacteria	Gammaproteobacteria	Candidatus Blochmannia chromaiodes str. 640	'Candidatus Blochmannia chromaiodes str. 640'
GCF_000043285.1	Gammaproteobacteria	Gammaproteobacteria	Candidatus Blochmannia floridanus	'Candidatus Blochmannia floridanus'
GCF_000011745.1	Gammaproteobacteria	Gammaproteobacteria	Candidatus Blochmannia pennsylvanicus str. BPEN	'Candidatus Blochmannia pennsylvanicus str. BPEN'
GCF_000185985.2	Gammaproteobacteria	Gammaproteobacteria	Candidatus Blochmannia vafer str. BVAF	'Candidatus Blochmannia vafer str. BVAF'
GCF_000287295.1	Gammaproteobacteria	Gammaproteobacteria	Candidatus Carsonella ruddii HT isolate Thao2000	'Candidatus Carsonella ruddii HT isolate Thao2000'
GCF_000953435.1	Gammaproteobacteria	Gammaproteobacteria	Candidatus Evansia muelleri	'Candidatus Evansia muelleri'
GCF_000828515.1	Gammaproteobacteria	Gammaproteobacteria	Candidatus Ishikawaella capsulata Mpkobe	'Candidatus Ishikawaella capsulata Mpkobe'
GCF_000219175.1	Gammaproteobacteria	Gammaproteobacteria	Candidatus Moranella endobia PCIT	'Candidatus Moranella endobia PCIT'
GCF_000364725.1	Gammaproteobacteria	Gammaproteobacteria	Candidatus Moranella endobia PCVAL	'Candidatus Moranella endobia PCVAL'
GCF_000478905.1	Gammaproteobacteria	Gammaproteobacteria	Candidatus Pantoea carbekii	'Candidatus Pantoea carbekii'
GCF_000971765.1	Gammaproteobacteria	Gammaproteobacteria	Candidatus Pantoea carbekii strain=US	'Candidatus Pantoea carbekii strain=US'
GCF_000292685.1	Gammaproteobacteria	Gammaproteobacteria	Candidatus Portiera aleyrodidarum BT-B-HRs	'Candidatus Portiera aleyrodidarum BT-B-HRs'
GCF_000300075.1	Gammaproteobacteria	Gammaproteobacteria	Candidatus Portiera aleyrodidarum BT-B-HRs [redundant no. 2]	'Candidatus Portiera aleyrodidarum BT-B-HRs [redundant no. 2]'
GCF_000298385.1	Gammaproteobacteria	Gammaproteobacteria	Candidatus Portiera aleyrodidarum BT-QVLC	'Candidatus Portiera aleyrodidarum BT-QVLC'
GCF_000300035.1	Gammaproteobacteria	Gammaproteobacteria	Candidatus Portiera aleyrodidarum BT-QVLC [redundant no. 2]	'Candidatus Portiera aleyrodidarum BT-QVLC [redundant no. 2]'
GCF_000827855.1	Gammaproteobacteria	Gammaproteobacteria	Candidatus Portiera aleyrodidarum MED (Bemisia tabaci)	'Candidatus Portiera aleyrodidarum MED (Bemisia tabaci)'
GCF_000093065.1	Gammaproteobacteria	Gammaproteobacteria	Candidatus Riesia pediculicola USDA	'Candidatus Riesia pediculicola USDA'
GCF_000015105.1	Gammaproteobacteria	Gammaproteobacteria	Candidatus Ruthia magnifica str. Cm (Calyptogena magnifica)	'Candidatus Ruthia magnifica str. Cm (Calyptogena magnifica)'
GCF_000517405.1	Gammaproteobacteria	Gammaproteobacteria	Candidatus Sodalis pierantonius str. SOPE	'Candidatus Sodalis pierantonius str. SOPE'
GCF_000828815.1	Gammaproteobacteria	Gammaproteobacteria	Candidatus Tachikawaea gelatinosa	'Candidatus Tachikawaea gelatinosa'
GCF_001293165.1	Gammaproteobacteria	Gammaproteobacteria	Candidatus Thioglobus autotrophicus strain=EF1	'Candidatus Thioglobus autotrophicus strain=EF1'
GCF_001281385.1	Gammaproteobacteria	Gammaproteobacteria	Candidatus Thioglobus singularis PS1	'Candidatus Thioglobus singularis PS1'
GCF_000010405.1	Gammaproteobacteria	Gammaproteobacteria	Candidatus Vesicomyosocius okutanii HA	'Candidatus Vesicomyosocius okutanii HA'
GCF_000758305.1	Gammaproteobacteria	Gammaproteobacteria	Cedecea neteri strain=M006	'Cedecea neteri strain=M006'
GCF_001506165.1	Gammaproteobacteria	Gammaproteobacteria	Cedecea neteri strain=ND02	'Cedecea neteri strain=ND02'
GCF_000758325.1	Gammaproteobacteria	Gammaproteobacteria	Cedecea neteri strain=ND14a	'Cedecea neteri strain=ND14a'
GCF_000758345.1	Gammaproteobacteria	Gammaproteobacteria	Cedecea neteri strain=ND14b	'Cedecea neteri strain=ND14b'
GCF_000757825.1	Gammaproteobacteria	Gammaproteobacteria	Cedecea neteri strain=SSMD04	'Cedecea neteri strain=SSMD04'
GCF_000019225.1	Gammaproteobacteria	Gammaproteobacteria	Cellvibrio japonicus Ueda107	'Cellvibrio japonicus Ueda107'
GCF_000520015.2	Gammaproteobacteria	Gammaproteobacteria	Chania multitudinisentens RB-25	'Chania multitudinisentens RB-25'
GCF_000055785.1	Gammaproteobacteria	Gammaproteobacteria	Chromohalobacter salexigens DSM 3043	'Chromohalobacter salexigens DSM 3043'
GCF_000981805.1	Gammaproteobacteria	Gammaproteobacteria	Citrobacter amalonaticus Y19	'Citrobacter amalonaticus Y19'
GCF_001559075.1	Gammaproteobacteria	Gammaproteobacteria	Citrobacter amalonaticus strain=FDAARGOS_122	'Citrobacter amalonaticus strain=FDAARGOS_122'
GCF_001558935.1	Gammaproteobacteria	Gammaproteobacteria	Citrobacter amalonaticus strain=FDAARGOS_165	'Citrobacter amalonaticus strain=FDAARGOS_165'
GCF_000648515.1	Gammaproteobacteria	Gammaproteobacteria	Citrobacter freundii CFNIH1	'Citrobacter freundii CFNIH1'
GCF_001702455.1	Gammaproteobacteria	Gammaproteobacteria	Citrobacter freundii strain=B38	'Citrobacter freundii strain=B38'
GCF_001022155.1	Gammaproteobacteria	Gammaproteobacteria	Citrobacter freundii strain=CAV1321	'Citrobacter freundii strain=CAV1321'
GCF_001022275.1	Gammaproteobacteria	Gammaproteobacteria	Citrobacter freundii strain=CAV1741	'Citrobacter freundii strain=CAV1741'
GCF_001281005.1	Gammaproteobacteria	Gammaproteobacteria	Citrobacter freundii strain=P10159	'Citrobacter freundii strain=P10159'
GCF_001718055.1	Gammaproteobacteria	Gammaproteobacteria	Citrobacter freundii strain=SL151	'Citrobacter freundii strain=SL151'
GCF_000018045.1	Gammaproteobacteria	Gammaproteobacteria	Citrobacter koseri ATCC BAA-895	'Citrobacter koseri ATCC BAA-895'
GCF_000027085.1	Gammaproteobacteria	Gammaproteobacteria	Citrobacter rodentium ICC168	'Citrobacter rodentium ICC168'
GCF_001559235.1	Gammaproteobacteria	Gammaproteobacteria	Citrobacter sp. FDAARGOS_156	'Citrobacter sp. FDAARGOS_156'
GCF_000012325.1	Gammaproteobacteria	Gammaproteobacteria	Colwellia psychrerythraea 34H	'Colwellia psychrerythraea 34H'
GCF_001444365.1	Gammaproteobacteria	Gammaproteobacteria	Colwellia sp. MT41	'Colwellia sp. MT41'
GCF_000019865.1	Gammaproteobacteria	Gammaproteobacteria	Coxiella burnetii CbuG_Q212	'Coxiella burnetii CbuG_Q212'
GCF_000019885.1	Gammaproteobacteria	Gammaproteobacteria	Coxiella burnetii CbuK_Q154	'Coxiella burnetii CbuK_Q154'
GCF_000017105.1	Gammaproteobacteria	Gammaproteobacteria	Coxiella burnetii Dugway 5J108-111	'Coxiella burnetii Dugway 5J108-111'
GCF_000018745.1	Gammaproteobacteria	Gammaproteobacteria	Coxiella burnetii RSA 331	'Coxiella burnetii RSA 331'
GCF_000007765.1	Gammaproteobacteria	Gammaproteobacteria	Coxiella burnetii RSA 493	'Coxiella burnetii RSA 493'
GCF_000367725.2	Gammaproteobacteria	Gammaproteobacteria	Coxiella burnetii Z3055	'Coxiella burnetii Z3055'
GCF_001572745.1	Gammaproteobacteria	Gammaproteobacteria	Coxiella burnetii strain=3262	'Coxiella burnetii strain=3262'
GCF_000815025.1	Gammaproteobacteria	Gammaproteobacteria	Coxiella endosymbiont of Amblyomma americanum	'Coxiella endosymbiont of Amblyomma americanum'
GCF_001077715.1	Gammaproteobacteria	Gammaproteobacteria	Coxiella-like endosymbiont strain=CRt	'Coxiella-like endosymbiont strain=CRt'
GCF_001277255.1	Gammaproteobacteria	Gammaproteobacteria	Cronobacter condimenti 1330	'Cronobacter condimenti 1330'
GCF_001277235.1	Gammaproteobacteria	Gammaproteobacteria	Cronobacter dublinensis subsp. dublinensis LMG 23823	'Cronobacter dublinensis subsp. dublinensis LMG 23823'
GCF_001277215.2	Gammaproteobacteria	Gammaproteobacteria	Cronobacter malonaticus LMG 23826	'Cronobacter malonaticus LMG 23826'
GCF_001277195.1	Gammaproteobacteria	Gammaproteobacteria	Cronobacter muytjensii ATCC 51329	'Cronobacter muytjensii ATCC 51329'
GCF_000017665.1	Gammaproteobacteria	Gammaproteobacteria	Cronobacter sakazakii ATCC BAA-894	'Cronobacter sakazakii ATCC BAA-894'
GCF_000504545.1	Gammaproteobacteria	Gammaproteobacteria	Cronobacter sakazakii CMCC 45402	'Cronobacter sakazakii CMCC 45402'
GCF_000263215.1	Gammaproteobacteria	Gammaproteobacteria	Cronobacter sakazakii ES15	'Cronobacter sakazakii ES15'
GCF_000339015.1	Gammaproteobacteria	Gammaproteobacteria	Cronobacter sakazakii SP291	'Cronobacter sakazakii SP291'
GCF_000982825.1	Gammaproteobacteria	Gammaproteobacteria	Cronobacter sakazakii strain=ATCC 29544	'Cronobacter sakazakii strain=ATCC 29544'
GCF_001277275.1	Gammaproteobacteria	Gammaproteobacteria	Cronobacter sakazakii strain=NCTC 8155	'Cronobacter sakazakii strain=NCTC 8155'
GCF_000027065.2	Gammaproteobacteria	Gammaproteobacteria	Cronobacter turicensis z3032	'Cronobacter turicensis z3032'
GCF_001277175.1	Gammaproteobacteria	Gammaproteobacteria	Cronobacter universalis NCTC 9529	'Cronobacter universalis NCTC 9529'
GCF_000299965.1	Gammaproteobacteria	Gammaproteobacteria	Cycloclasticus sp. P1	'Cycloclasticus sp. P1'
GCF_000442595.1	Gammaproteobacteria	Gammaproteobacteria	Cycloclasticus zancles 78-ME	'Cycloclasticus zancles 78-ME'
GCF_000015345.1	Gammaproteobacteria	Gammaproteobacteria	Dichelobacter nodosus VCS1703A	'Dichelobacter nodosus VCS1703A'
GCF_000147055.1	Gammaproteobacteria	Gammaproteobacteria	Dickeya dadantii 3937	'Dickeya dadantii 3937'
GCF_001644705.1	Gammaproteobacteria	Gammaproteobacteria	Dickeya solani IPO 2222	'Dickeya solani IPO 2222'
GCF_000816045.1	Gammaproteobacteria	Gammaproteobacteria	Dickeya zeae EC1	'Dickeya zeae EC1'
GCF_000025065.1	Gammaproteobacteria	Gammaproteobacteria	Dickeya zeae Ech586	'Dickeya zeae Ech586'
GCF_001632775.1	Gammaproteobacteria	Gammaproteobacteria	Dokdonella koreensis DS-123	'Dokdonella koreensis DS-123'
GCF_000725385.1	Gammaproteobacteria	Gammaproteobacteria	Dyella japonica A8	'Dyella japonica A8'
GCF_000632805.1	Gammaproteobacteria	Gammaproteobacteria	Dyella jiangningensis strain=SBZ 3-12	'Dyella jiangningensis strain=SBZ 3-12'
GCF_001641285.1	Gammaproteobacteria	Gammaproteobacteria	Dyella thiooxydans strain=ATSB10	'Dyella thiooxydans strain=ATSB10'
GCF_001632845.1	Gammaproteobacteria	Gammaproteobacteria	Ectothiorhodospira sp. BSL-9	'Ectothiorhodospira sp. BSL-9'
GCF_000264765.2	Gammaproteobacteria	Gammaproteobacteria	Edwardsiella anguillarum ET080813	'Edwardsiella anguillarum ET080813'
GCF_000022885.2	Gammaproteobacteria	Gammaproteobacteria	Edwardsiella ictaluri 93-146	'Edwardsiella ictaluri 93-146'
GCF_000348565.1	Gammaproteobacteria	Gammaproteobacteria	Edwardsiella piscicida C07-087	'Edwardsiella piscicida C07-087'
GCF_000800725.1	Gammaproteobacteria	Gammaproteobacteria	Edwardsiella sp. EA181011	'Edwardsiella sp. EA181011'
GCF_000020865.1	Gammaproteobacteria	Gammaproteobacteria	Edwardsiella tarda EIB202	'Edwardsiella tarda EIB202'
GCF_000146305.1	Gammaproteobacteria	Gammaproteobacteria	Edwardsiella tarda FL6-60	'Edwardsiella tarda FL6-60'
GCF_001011055.1	Gammaproteobacteria	Gammaproteobacteria	Edwardsiella tarda strain=FL95-01	'Edwardsiella tarda strain=FL95-01'
GCF_000334515.1	Gammaproteobacteria	Gammaproteobacteria	Enterobacter aerogenes EA1509E	'Enterobacter aerogenes EA1509E'
GCF_000215745.1	Gammaproteobacteria	Gammaproteobacteria	Enterobacter aerogenes KCTC 2190	'Enterobacter aerogenes KCTC 2190'
GCF_000632395.1	Gammaproteobacteria	Gammaproteobacteria	Enterobacter asburiae L1	'Enterobacter asburiae L1'
GCF_000224675.1	Gammaproteobacteria	Gammaproteobacteria	Enterobacter asburiae LF7a	'Enterobacter asburiae LF7a'
GCF_001521715.1	Gammaproteobacteria	Gammaproteobacteria	Enterobacter asburiae strain=ATCC 35953	'Enterobacter asburiae strain=ATCC 35953'
GCF_001022095.1	Gammaproteobacteria	Gammaproteobacteria	Enterobacter asburiae strain=CAV1043	'Enterobacter asburiae strain=CAV1043'
GCF_000724505.1	Gammaproteobacteria	Gammaproteobacteria	Enterobacter cloacae ECNIH2	'Enterobacter cloacae ECNIH2'
GCF_000750225.1	Gammaproteobacteria	Gammaproteobacteria	Enterobacter cloacae ECNIH3	'Enterobacter cloacae ECNIH3'
GCF_000750275.1	Gammaproteobacteria	Gammaproteobacteria	Enterobacter cloacae ECR091	'Enterobacter cloacae ECR091'
GCF_000239975.1	Gammaproteobacteria	Gammaproteobacteria	Enterobacter cloacae EcWSU1	'Enterobacter cloacae EcWSU1'
GCF_000512375.1	Gammaproteobacteria	Gammaproteobacteria	Enterobacter cloacae P101	'Enterobacter cloacae P101'
GCF_000807415.2	Gammaproteobacteria	Gammaproteobacteria	Enterobacter cloacae complex sp. 35734	'Enterobacter cloacae complex sp. 35734'
GCF_001022015.1	Gammaproteobacteria	Gammaproteobacteria	Enterobacter cloacae strain=CAV1311	'Enterobacter cloacae strain=CAV1311'
GCF_001022075.1	Gammaproteobacteria	Gammaproteobacteria	Enterobacter cloacae strain=CAV1411	'Enterobacter cloacae strain=CAV1411'
GCF_001022055.1	Gammaproteobacteria	Gammaproteobacteria	Enterobacter cloacae strain=CAV1668	'Enterobacter cloacae strain=CAV1668'
GCF_001022255.1	Gammaproteobacteria	Gammaproteobacteria	Enterobacter cloacae strain=CAV1669	'Enterobacter cloacae strain=CAV1669'
GCF_000784865.1	Gammaproteobacteria	Gammaproteobacteria	Enterobacter cloacae strain=ECNIH4	'Enterobacter cloacae strain=ECNIH4'
GCF_000784905.1	Gammaproteobacteria	Gammaproteobacteria	Enterobacter cloacae strain=ECNIH5	'Enterobacter cloacae strain=ECNIH5'
GCF_000770155.1	Gammaproteobacteria	Gammaproteobacteria	Enterobacter cloacae strain=GGT036	'Enterobacter cloacae strain=GGT036'
GCF_001029645.1	Gammaproteobacteria	Gammaproteobacteria	Enterobacter cloacae strain=UW5	'Enterobacter cloacae strain=UW5'
GCF_000025565.1	Gammaproteobacteria	Gammaproteobacteria	Enterobacter cloacae subsp. cloacae ATCC 13047	'Enterobacter cloacae subsp. cloacae ATCC 13047'
GCF_000286275.1	Gammaproteobacteria	Gammaproteobacteria	Enterobacter cloacae subsp. cloacae ENHKU01	'Enterobacter cloacae subsp. cloacae ENHKU01'
GCF_000235765.1	Gammaproteobacteria	Gammaproteobacteria	Enterobacter cloacae subsp. dissolvens SDM	'Enterobacter cloacae subsp. dissolvens SDM'
GCF_000814205.1	Gammaproteobacteria	Gammaproteobacteria	Enterobacter hormaechei subsp. hormaechei	'Enterobacter hormaechei subsp. hormaechei'
GCF_000814225.1	Gammaproteobacteria	Gammaproteobacteria	Enterobacter hormaechei subsp. oharae strain=34399	'Enterobacter hormaechei subsp. oharae strain=34399'
GCF_000807405.2	Gammaproteobacteria	Gammaproteobacteria	Enterobacter hormaechei subsp. oharae strain=34978	'Enterobacter hormaechei subsp. oharae strain=34978'
GCF_000814125.3	Gammaproteobacteria	Gammaproteobacteria	Enterobacter hormaechei subsp. steigerwaltii strain=34977	'Enterobacter hormaechei subsp. steigerwaltii strain=34977'
GCF_000807425.2	Gammaproteobacteria	Gammaproteobacteria	Enterobacter hormaechei subsp. steigerwaltii strain=34998	'Enterobacter hormaechei subsp. steigerwaltii strain=34998'
GCF_000164865.1	Gammaproteobacteria	Gammaproteobacteria	Enterobacter lignolyticus SCF1	'Enterobacter lignolyticus SCF1'
GCF_000016325.1	Gammaproteobacteria	Gammaproteobacteria	Enterobacter sp. 638	'Enterobacter sp. 638'
GCF_000801755.2	Gammaproteobacteria	Gammaproteobacteria	Enterobacter sp. E20	'Enterobacter sp. E20'
GCF_001582075.1	Gammaproteobacteria	Gammaproteobacteria	Enterobacter sp. FY-07	'Enterobacter sp. FY-07'
GCF_001719105.1	Gammaproteobacteria	Gammaproteobacteria	Enterobacter sp. HK169	'Enterobacter sp. HK169'
GCF_001623605.1	Gammaproteobacteria	Gammaproteobacteria	Enterobacter sp. ODB01	'Enterobacter sp. ODB01'
GCF_000410515.1	Gammaproteobacteria	Gammaproteobacteria	Enterobacter sp. R4-368	'Enterobacter sp. R4-368'
GCF_000330845.1	Gammaproteobacteria	Gammaproteobacteria	Enterobacteriaceae bacterium strain FGI 57	'Enterobacteriaceae bacterium strain FGI 57'
GCF_900048035.1	Gammaproteobacteria	Gammaproteobacteria	Enterobacteriaceae bacterium symbiont of Ferrisia virgata	'Enterobacteriaceae bacterium symbiont of Ferrisia virgata'
GCF_900039485.1	Gammaproteobacteria	Gammaproteobacteria	Enterobacteriaceae bacterium symbiont of Maconellicoccus hirsutus	'Enterobacteriaceae bacterium symbiont of Maconellicoccus hirsutus'
GCF_900048045.1	Gammaproteobacteria	Gammaproteobacteria	Enterobacteriaceae bacterium symbiont of Paracoccus marginatus	'Enterobacteriaceae bacterium symbiont of Paracoccus marginatus'
GCF_900044015.1	Gammaproteobacteria	Gammaproteobacteria	Enterobacteriaceae bacterium symbiont of Trionymus perrisii	'Enterobacteriaceae bacterium symbiont of Trionymus perrisii'
GCF_000027205.1	Gammaproteobacteria	Gammaproteobacteria	Erwinia amylovora ATCC 49946	'Erwinia amylovora ATCC 49946'
GCF_000091565.1	Gammaproteobacteria	Gammaproteobacteria	Erwinia amylovora CFBP1430	'Erwinia amylovora CFBP1430'
GCF_000196615.1	Gammaproteobacteria	Gammaproteobacteria	Erwinia billingiae Eb661	'Erwinia billingiae Eb661'
GCF_001517405.1	Gammaproteobacteria	Gammaproteobacteria	Erwinia gerundensis	'Erwinia gerundensis'
GCF_000027265.1	Gammaproteobacteria	Gammaproteobacteria	Erwinia pyrifoliae Ep1/96	'Erwinia pyrifoliae Ep1/96'
GCF_000165815.1	Gammaproteobacteria	Gammaproteobacteria	Erwinia sp. Ejp617	'Erwinia sp. Ejp617'
GCF_000026185.1	Gammaproteobacteria	Gammaproteobacteria	Erwinia tasmaniensis Et1/99	'Erwinia tasmaniensis Et1/99'
GCF_000512125.1	Gammaproteobacteria	Gammaproteobacteria	Escherichia albertii KF1	'Escherichia albertii KF1'
GCF_001549955.1	Gammaproteobacteria	Gammaproteobacteria	Escherichia albertii strain=EC06-170	'Escherichia albertii strain=EC06-170'
GCF_000599665.1	Gammaproteobacteria	Gammaproteobacteria	Escherichia coli	'Escherichia coli'
GCF_000023665.1	Gammaproteobacteria	Gammaproteobacteria	Escherichia coli 'BL21-Gold(DE3)pLysS AG'	'Escherichia coli "BL21-Gold(DE3)pLysS AG"'
GCF_000027125.1	Gammaproteobacteria	Gammaproteobacteria	Escherichia coli 042	'Escherichia coli 042'
GCF_000829985.1	Gammaproteobacteria	Gammaproteobacteria	Escherichia coli 1303	'Escherichia coli 1303'
GCF_000013305.1	Gammaproteobacteria	Gammaproteobacteria	Escherichia coli 536	'Escherichia coli 536'
GCF_000026245.1	Gammaproteobacteria	Gammaproteobacteria	Escherichia coli 55989	'Escherichia coli 55989'
GCF_000148365.1	Gammaproteobacteria	Gammaproteobacteria	Escherichia coli ABU 83972	'Escherichia coli ABU 83972'
GCF_001051135.1	Gammaproteobacteria	Gammaproteobacteria	Escherichia coli ACN001	'Escherichia coli ACN001'
GCF_000813165.1	Gammaproteobacteria	Gammaproteobacteria	Escherichia coli APEC IMT5155	'Escherichia coli APEC IMT5155'
GCF_000014845.1	Gammaproteobacteria	Gammaproteobacteria	Escherichia coli APEC O1	'Escherichia coli APEC O1'
GCF_000332755.1	Gammaproteobacteria	Gammaproteobacteria	Escherichia coli APEC O78	'Escherichia coli APEC O78'
GCF_000743255.1	Gammaproteobacteria	Gammaproteobacteria	Escherichia coli ATCC 25922	'Escherichia coli ATCC 25922'
GCF_000019385.1	Gammaproteobacteria	Gammaproteobacteria	Escherichia coli ATCC 8739	'Escherichia coli ATCC 8739'
GCF_000017985.1	Gammaproteobacteria	Gammaproteobacteria	Escherichia coli B str. REL606	'Escherichia coli B str. REL606'
GCF_001559615.2	Gammaproteobacteria	Gammaproteobacteria	Escherichia coli B strain=C2566	'Escherichia coli B strain=C2566'
GCF_001559635.1	Gammaproteobacteria	Gammaproteobacteria	Escherichia coli B strain=C3029	'Escherichia coli B strain=C3029'
GCF_000009565.1	Gammaproteobacteria	Gammaproteobacteria	Escherichia coli BL21(DE3)	'Escherichia coli BL21(DE3)'
GCF_000022665.1	Gammaproteobacteria	Gammaproteobacteria	Escherichia coli BL21(DE3) [redundant no. 2]	'Escherichia coli BL21(DE3) [redundant no. 2]'
GCF_000750555.1	Gammaproteobacteria	Gammaproteobacteria	Escherichia coli BW25113	'Escherichia coli BW25113'
GCF_000022345.1	Gammaproteobacteria	Gammaproteobacteria	Escherichia coli BW2952	'Escherichia coli BW2952'
GCF_000007445.1	Gammaproteobacteria	Gammaproteobacteria	Escherichia coli CFT073	'Escherichia coli CFT073'
GCF_000023365.1	Gammaproteobacteria	Gammaproteobacteria	Escherichia coli DH1	'Escherichia coli DH1'
GCF_000270105.1	Gammaproteobacteria	Gammaproteobacteria	Escherichia coli DH1 [redundant no. 2]	'Escherichia coli DH1 [redundant no. 2]'
GCF_000831565.1	Gammaproteobacteria	Gammaproteobacteria	Escherichia coli ECC-1470	'Escherichia coli ECC-1470'
GCF_000800215.1	Gammaproteobacteria	Gammaproteobacteria	Escherichia coli ER2796	'Escherichia coli ER2796'
GCF_000210475.1	Gammaproteobacteria	Gammaproteobacteria	Escherichia coli ETEC H10407	'Escherichia coli ETEC H10407'
GCF_000017765.1	Gammaproteobacteria	Gammaproteobacteria	Escherichia coli HS	'Escherichia coli HS'
GCF_000026265.1	Gammaproteobacteria	Gammaproteobacteria	Escherichia coli IAI1	'Escherichia coli IAI1'
GCF_000026345.1	Gammaproteobacteria	Gammaproteobacteria	Escherichia coli IAI39	'Escherichia coli IAI39'
GCF_000025745.1	Gammaproteobacteria	Gammaproteobacteria	Escherichia coli IHE3034	'Escherichia coli IHE3034'
GCF_000493755.1	Gammaproteobacteria	Gammaproteobacteria	Escherichia coli JJ1886	'Escherichia coli JJ1886'
GCF_001593565.1	Gammaproteobacteria	Gammaproteobacteria	Escherichia coli JJ1887	'Escherichia coli JJ1887'
GCF_000800765.1	Gammaproteobacteria	Gammaproteobacteria	Escherichia coli K-12	'Escherichia coli K-12'
GCF_001559675.1	Gammaproteobacteria	Gammaproteobacteria	Escherichia coli K-12 strain=K-12 C3026	'Escherichia coli K-12 strain=K-12 C3026'
GCF_001559655.1	Gammaproteobacteria	Gammaproteobacteria	Escherichia coli K-12 strain=K-12 DHB4	'Escherichia coli K-12 strain=K-12 DHB4'
GCF_000974405.1	Gammaproteobacteria	Gammaproteobacteria	Escherichia coli K-12 strain=K-12 MG1655	'Escherichia coli K-12 strain=K-12 MG1655'
GCF_000974465.1	Gammaproteobacteria	Gammaproteobacteria	Escherichia coli K-12 strain=K-12 MG1655 [redundant no. 2]	'Escherichia coli K-12 strain=K-12 MG1655 [redundant no. 2]'
GCF_000974505.1	Gammaproteobacteria	Gammaproteobacteria	Escherichia coli K-12 strain=K-12 MG1655 [redundant no. 3]	'Escherichia coli K-12 strain=K-12 MG1655 [redundant no. 3]'
GCF_000974535.1	Gammaproteobacteria	Gammaproteobacteria	Escherichia coli K-12 strain=K-12 MG1655 [redundant no. 4]	'Escherichia coli K-12 strain=K-12 MG1655 [redundant no. 4]'
GCF_000974575.1	Gammaproteobacteria	Gammaproteobacteria	Escherichia coli K-12 strain=K-12 MG1655 [redundant no. 5]	'Escherichia coli K-12 strain=K-12 MG1655 [redundant no. 5]'
GCF_000974825.1	Gammaproteobacteria	Gammaproteobacteria	Escherichia coli K-12 strain=K-12 MG1655 [redundant no. 6]	'Escherichia coli K-12 strain=K-12 MG1655 [redundant no. 6]'
GCF_000974865.1	Gammaproteobacteria	Gammaproteobacteria	Escherichia coli K-12 strain=K-12 MG1655 [redundant no. 7]	'Escherichia coli K-12 strain=K-12 MG1655 [redundant no. 7]'
GCF_000974885.1	Gammaproteobacteria	Gammaproteobacteria	Escherichia coli K-12 strain=K-12 MG1655 [redundant no. 8]	'Escherichia coli K-12 strain=K-12 MG1655 [redundant no. 8]'
GCF_000981485.1	Gammaproteobacteria	Gammaproteobacteria	Escherichia coli K-12 strain=K-12 substr. AG100	'Escherichia coli K-12 strain=K-12 substr. AG100'
GCF_001020945.2	Gammaproteobacteria	Gammaproteobacteria	Escherichia coli K-12 strain=K-12 substr. GM4792 Lac+	'Escherichia coli K-12 strain=K-12 substr. GM4792 Lac+'
GCF_001021005.2	Gammaproteobacteria	Gammaproteobacteria	Escherichia coli K-12 strain=K-12 substr. GM4792 Lac-	'Escherichia coli K-12 strain=K-12 substr. GM4792 Lac-'
GCF_000725305.1	Gammaproteobacteria	Gammaproteobacteria	Escherichia coli KLY Ancsetral Strain	'Escherichia coli KLY Ancsetral Strain'
GCF_000147855.2	Gammaproteobacteria	Gammaproteobacteria	Escherichia coli KO11FL	'Escherichia coli KO11FL'
GCF_000258025.1	Gammaproteobacteria	Gammaproteobacteria	Escherichia coli KO11FL [redundant no. 2]	'Escherichia coli KO11FL [redundant no. 2]'
GCF_000284495.1	Gammaproteobacteria	Gammaproteobacteria	Escherichia coli LF82	'Escherichia coli LF82'
GCF_000468515.1	Gammaproteobacteria	Gammaproteobacteria	Escherichia coli LY180	'Escherichia coli LY180'
GCF_000214765.1	Gammaproteobacteria	Gammaproteobacteria	Escherichia coli NA114	'Escherichia coli NA114'
GCF_900092615.1	Gammaproteobacteria	Gammaproteobacteria	Escherichia coli NCTC86EC	'Escherichia coli NCTC86EC'
GCF_000714595.1	Gammaproteobacteria	Gammaproteobacteria	Escherichia coli Nissle 1917	'Escherichia coli Nissle 1917'
GCF_000010745.1	Gammaproteobacteria	Gammaproteobacteria	Escherichia coli O103:H2 str. 12009	'Escherichia coli O103:H2 str. 12009'
GCF_000299255.1	Gammaproteobacteria	Gammaproteobacteria	Escherichia coli O104:H4 str. 2009EL-2050	'Escherichia coli O104:H4 str. 2009EL-2050'
GCF_000299475.1	Gammaproteobacteria	Gammaproteobacteria	Escherichia coli O104:H4 str. 2009EL-2071	'Escherichia coli O104:H4 str. 2009EL-2071'
GCF_000299455.1	Gammaproteobacteria	Gammaproteobacteria	Escherichia coli O104:H4 str. 2011C-3493	'Escherichia coli O104:H4 str. 2011C-3493'
GCF_000986765.1	Gammaproteobacteria	Gammaproteobacteria	Escherichia coli O104:H4 str. C227-11 368 shch	'Escherichia coli O104:H4 str. C227-11 368 shch'
GCF_000010765.1	Gammaproteobacteria	Gammaproteobacteria	Escherichia coli O111:H- str. 11128	'Escherichia coli O111:H- str. 11128'
GCF_000026545.1	Gammaproteobacteria	Gammaproteobacteria	Escherichia coli O127:H6 str. E2348/69	'Escherichia coli O127:H6 str. E2348/69'
GCF_000017745.1	Gammaproteobacteria	Gammaproteobacteria	Escherichia coli O139:H28 str. E24377A	'Escherichia coli O139:H28 str. E24377A'
GCF_000671295.1	Gammaproteobacteria	Gammaproteobacteria	Escherichia coli O145:H28 str. RM12581	'Escherichia coli O145:H28 str. RM12581'
GCF_000662395.1	Gammaproteobacteria	Gammaproteobacteria	Escherichia coli O145:H28 str. RM12761	'Escherichia coli O145:H28 str. RM12761'
GCF_000520035.1	Gammaproteobacteria	Gammaproteobacteria	Escherichia coli O145:H28 str. RM13514	'Escherichia coli O145:H28 str. RM13514'
GCF_000520055.1	Gammaproteobacteria	Gammaproteobacteria	Escherichia coli O145:H28 str. RM13516	'Escherichia coli O145:H28 str. RM13516'
GCF_001650275.1	Gammaproteobacteria	Gammaproteobacteria	Escherichia coli O157 strain=180-PT54	'Escherichia coli O157 strain=180-PT54'
GCF_001650295.1	Gammaproteobacteria	Gammaproteobacteria	Escherichia coli O157 strain=644-PT8	'Escherichia coli O157 strain=644-PT8'
GCF_000827105.1	Gammaproteobacteria	Gammaproteobacteria	Escherichia coli O157:H16	'Escherichia coli O157:H16'
GCF_001651925.1	Gammaproteobacteria	Gammaproteobacteria	Escherichia coli O157:H7	'Escherichia coli O157:H7'
GCF_000021125.1	Gammaproteobacteria	Gammaproteobacteria	Escherichia coli O157:H7 str. EC4115	'Escherichia coli O157:H7 str. EC4115'
GCF_000732965.1	Gammaproteobacteria	Gammaproteobacteria	Escherichia coli O157:H7 str. EDL933	'Escherichia coli O157:H7 str. EDL933'
GCF_000730345.1	Gammaproteobacteria	Gammaproteobacteria	Escherichia coli O157:H7 str. SS17	'Escherichia coli O157:H7 str. SS17'
GCF_000803705.1	Gammaproteobacteria	Gammaproteobacteria	Escherichia coli O157:H7 str. SS52	'Escherichia coli O157:H7 str. SS52'
GCF_000008865.1	Gammaproteobacteria	Gammaproteobacteria	Escherichia coli O157:H7 str. Sakai strain=Sakai substr. RIMD 0509952	'Escherichia coli O157:H7 str. Sakai strain=Sakai substr. RIMD 0509952'
GCF_000022225.1	Gammaproteobacteria	Gammaproteobacteria	Escherichia coli O157:H7 str. TW14359	'Escherichia coli O157:H7 str. TW14359'
GCF_001651965.1	Gammaproteobacteria	Gammaproteobacteria	Escherichia coli O157:H7 strain=FRIK2455	'Escherichia coli O157:H7 strain=FRIK2455'
GCF_001651945.1	Gammaproteobacteria	Gammaproteobacteria	Escherichia coli O157:H7 strain=FRIK2533	'Escherichia coli O157:H7 strain=FRIK2533'
GCF_001695515.1	Gammaproteobacteria	Gammaproteobacteria	Escherichia coli O157:H7 strain=FRIK944	'Escherichia coli O157:H7 strain=FRIK944'
GCF_001558995.2	Gammaproteobacteria	Gammaproteobacteria	Escherichia coli O157:H7 strain=JEONG-1266	'Escherichia coli O157:H7 strain=JEONG-1266'
GCF_001307215.1	Gammaproteobacteria	Gammaproteobacteria	Escherichia coli O157:H7 strain=WS4202	'Escherichia coli O157:H7 strain=WS4202'
GCF_000285655.3	Gammaproteobacteria	Gammaproteobacteria	Escherichia coli O25b:H4-ST131	'Escherichia coli O25b:H4-ST131'
GCF_000091005.1	Gammaproteobacteria	Gammaproteobacteria	Escherichia coli O26:H11 str. 11368	'Escherichia coli O26:H11 str. 11368'
GCF_000025165.1	Gammaproteobacteria	Gammaproteobacteria	Escherichia coli O55:H7 str. CB9615	'Escherichia coli O55:H7 str. CB9615'
GCF_000245515.1	Gammaproteobacteria	Gammaproteobacteria	Escherichia coli O55:H7 str. RM12579	'Escherichia coli O55:H7 str. RM12579'
GCF_000227625.1	Gammaproteobacteria	Gammaproteobacteria	Escherichia coli O7:K1 str. CE10	'Escherichia coli O7:K1 str. CE10'
GCF_000183345.1	Gammaproteobacteria	Gammaproteobacteria	Escherichia coli O83:H1 str. NRG 857C	'Escherichia coli O83:H1 str. NRG 857C'
GCF_000257275.1	Gammaproteobacteria	Gammaproteobacteria	Escherichia coli P12b	'Escherichia coli P12b'
GCF_000219515.2	Gammaproteobacteria	Gammaproteobacteria	Escherichia coli PCN033	'Escherichia coli PCN033'
GCF_001029125.1	Gammaproteobacteria	Gammaproteobacteria	Escherichia coli PCN061	'Escherichia coli PCN061'
GCF_000800845.1	Gammaproteobacteria	Gammaproteobacteria	Escherichia coli RS218	'Escherichia coli RS218'
GCF_000010385.1	Gammaproteobacteria	Gammaproteobacteria	Escherichia coli SE11	'Escherichia coli SE11'
GCF_000010485.1	Gammaproteobacteria	Gammaproteobacteria	Escherichia coli SE15	'Escherichia coli SE15'
GCF_000019645.1	Gammaproteobacteria	Gammaproteobacteria	Escherichia coli SMS-3-5	'Escherichia coli SMS-3-5'
GCF_000148605.1	Gammaproteobacteria	Gammaproteobacteria	Escherichia coli UM146	'Escherichia coli UM146'
GCF_000212715.2	Gammaproteobacteria	Gammaproteobacteria	Escherichia coli UMNK88	'Escherichia coli UMNK88'
GCF_000013265.1	Gammaproteobacteria	Gammaproteobacteria	Escherichia coli UTI89	'Escherichia coli UTI89'
GCF_000968515.1	Gammaproteobacteria	Gammaproteobacteria	Escherichia coli VR50	'Escherichia coli VR50'
GCF_000184185.1	Gammaproteobacteria	Gammaproteobacteria	Escherichia coli W	'Escherichia coli W'
GCF_000258145.1	Gammaproteobacteria	Gammaproteobacteria	Escherichia coli W [redundant no. 2]	'Escherichia coli W [redundant no. 2]'
GCF_000262125.1	Gammaproteobacteria	Gammaproteobacteria	Escherichia coli Xuzhou21	'Escherichia coli Xuzhou21'
GCF_000599685.1	Gammaproteobacteria	Gammaproteobacteria	Escherichia coli [redundant no. 2]	'Escherichia coli [redundant no. 2]'
GCF_000967155.2	Gammaproteobacteria	Gammaproteobacteria	Escherichia coli [redundant no. 3]	'Escherichia coli [redundant no. 3]'
GCF_001276585.1	Gammaproteobacteria	Gammaproteobacteria	Escherichia coli [redundant no. 4]	'Escherichia coli [redundant no. 4]'
GCF_001723505.1	Gammaproteobacteria	Gammaproteobacteria	Escherichia coli [redundant no. 5]	'Escherichia coli [redundant no. 5]'
GCF_000801185.2	Gammaproteobacteria	Gammaproteobacteria	Escherichia coli outbreak strain 94-3024	'Escherichia coli outbreak strain 94-3024'
GCF_000233895.1	Gammaproteobacteria	Gammaproteobacteria	Escherichia coli str. 'clone D i14'	'Escherichia coli str. "clone D i14"'
GCF_000233875.1	Gammaproteobacteria	Gammaproteobacteria	Escherichia coli str. 'clone D i2'	'Escherichia coli str. "clone D i2"'
GCF_000019425.1	Gammaproteobacteria	Gammaproteobacteria	Escherichia coli str. K-12 substr. DH10B	'Escherichia coli str. K-12 substr. DH10B'
GCF_000499485.1	Gammaproteobacteria	Gammaproteobacteria	Escherichia coli str. K-12 substr. MC4100	'Escherichia coli str. K-12 substr. MC4100'
GCF_000350185.1	Gammaproteobacteria	Gammaproteobacteria	Escherichia coli str. K-12 substr. MDS42	'Escherichia coli str. K-12 substr. MDS42'
GCF_000005845.2	Gammaproteobacteria	Gammaproteobacteria	Escherichia coli str. K-12 substr. MG1655	'Escherichia coli str. K-12 substr. MG1655'
GCF_000801205.1	Gammaproteobacteria	Gammaproteobacteria	Escherichia coli str. K-12 substr. MG1655 [redundant no. 2]	'Escherichia coli str. K-12 substr. MG1655 [redundant no. 2]'
GCF_001308065.1	Gammaproteobacteria	Gammaproteobacteria	Escherichia coli str. K-12 substr. MG1655 [redundant no. 3]	'Escherichia coli str. K-12 substr. MG1655 [redundant no. 3]'
GCF_001544635.1	Gammaproteobacteria	Gammaproteobacteria	Escherichia coli str. K-12 substr. MG1655 [redundant no. 4]	'Escherichia coli str. K-12 substr. MG1655 [redundant no. 4]'
GCF_001566335.1	Gammaproteobacteria	Gammaproteobacteria	Escherichia coli str. K-12 substr. MG1655 [redundant no. 5]	'Escherichia coli str. K-12 substr. MG1655 [redundant no. 5]'
GCF_000010245.2	Gammaproteobacteria	Gammaproteobacteria	Escherichia coli str. K-12 substr. W3110	'Escherichia coli str. K-12 substr. W3110'
GCF_001610755.1	Gammaproteobacteria	Gammaproteobacteria	Escherichia coli str. Sanji	'Escherichia coli str. Sanji'
GCF_001677475.1	Gammaproteobacteria	Gammaproteobacteria	Escherichia coli strain=06-00048	'Escherichia coli strain=06-00048'
GCF_001677515.1	Gammaproteobacteria	Gammaproteobacteria	Escherichia coli strain=08-00022	'Escherichia coli strain=08-00022'
GCF_001677495.1	Gammaproteobacteria	Gammaproteobacteria	Escherichia coli strain=09-00049	'Escherichia coli strain=09-00049'
GCF_001420955.1	Gammaproteobacteria	Gammaproteobacteria	Escherichia coli strain=2009C-3133	'Escherichia coli strain=2009C-3133'
GCF_001644725.1	Gammaproteobacteria	Gammaproteobacteria	Escherichia coli strain=2011C-3911	'Escherichia coli strain=2011C-3911'
GCF_001420935.1	Gammaproteobacteria	Gammaproteobacteria	Escherichia coli strain=2012C-4227	'Escherichia coli strain=2012C-4227'
GCF_001644745.1	Gammaproteobacteria	Gammaproteobacteria	Escherichia coli strain=2013C-4465	'Escherichia coli strain=2013C-4465'
GCF_001679985.1	Gammaproteobacteria	Gammaproteobacteria	Escherichia coli strain=210205630	'Escherichia coli strain=210205630'
GCF_001612475.1	Gammaproteobacteria	Gammaproteobacteria	Escherichia coli strain=28RC1	'Escherichia coli strain=28RC1'
GCF_000814145.2	Gammaproteobacteria	Gammaproteobacteria	Escherichia coli strain=6409	'Escherichia coli strain=6409'
GCF_000819645.1	Gammaproteobacteria	Gammaproteobacteria	Escherichia coli strain=789	'Escherichia coli strain=789'
GCF_001515725.1	Gammaproteobacteria	Gammaproteobacteria	Escherichia coli strain=ACN002	'Escherichia coli strain=ACN002'
GCF_000833145.1	Gammaproteobacteria	Gammaproteobacteria	Escherichia coli strain=BL21 (TaKaRa)	'Escherichia coli strain=BL21 (TaKaRa)'
GCF_000830035.1	Gammaproteobacteria	Gammaproteobacteria	Escherichia coli strain=C41(DE3)	'Escherichia coli strain=C41(DE3)'
GCF_001039415.1	Gammaproteobacteria	Gammaproteobacteria	Escherichia coli strain=C43(DE3)	'Escherichia coli strain=C43(DE3)'
GCF_001513615.1	Gammaproteobacteria	Gammaproteobacteria	Escherichia coli strain=CD306	'Escherichia coli strain=CD306'
GCF_001721225.1	Gammaproteobacteria	Gammaproteobacteria	Escherichia coli strain=CFSAN004176	'Escherichia coli strain=CFSAN004176'
GCF_001721205.1	Gammaproteobacteria	Gammaproteobacteria	Escherichia coli strain=CFSAN004177	'Escherichia coli strain=CFSAN004177'
GCF_001007915.1	Gammaproteobacteria	Gammaproteobacteria	Escherichia coli strain=CFSAN029787	'Escherichia coli strain=CFSAN029787'
GCF_000971615.1	Gammaproteobacteria	Gammaproteobacteria	Escherichia coli strain=CI5	'Escherichia coli strain=CI5'
GCF_001455385.1	Gammaproteobacteria	Gammaproteobacteria	Escherichia coli strain=CQSW20	'Escherichia coli strain=CQSW20'
GCF_001183645.1	Gammaproteobacteria	Gammaproteobacteria	Escherichia coli strain=DH1Ec095	'Escherichia coli strain=DH1Ec095'
GCF_001183665.1	Gammaproteobacteria	Gammaproteobacteria	Escherichia coli strain=DH1Ec104	'Escherichia coli strain=DH1Ec104'
GCF_001183685.1	Gammaproteobacteria	Gammaproteobacteria	Escherichia coli strain=DH1Ec169	'Escherichia coli strain=DH1Ec169'
GCF_001682305.1	Gammaproteobacteria	Gammaproteobacteria	Escherichia coli strain=EC590	'Escherichia coli strain=EC590'
GCF_000784925.1	Gammaproteobacteria	Gammaproteobacteria	Escherichia coli strain=ECONIH1	'Escherichia coli strain=ECONIH1'
GCF_001675145.1	Gammaproteobacteria	Gammaproteobacteria	Escherichia coli strain=ECONIH2	'Escherichia coli strain=ECONIH2'
GCF_001663075.1	Gammaproteobacteria	Gammaproteobacteria	Escherichia coli strain=ER1821R	'Escherichia coli strain=ER1821R'
GCF_001663475.1	Gammaproteobacteria	Gammaproteobacteria	Escherichia coli strain=Eco889	'Escherichia coli strain=Eco889'
GCF_001618365.1	Gammaproteobacteria	Gammaproteobacteria	Escherichia coli strain=Ecol_448	'Escherichia coli strain=Ecol_448'
GCF_001617565.1	Gammaproteobacteria	Gammaproteobacteria	Escherichia coli strain=Ecol_732	'Escherichia coli strain=Ecol_732'
GCF_001618325.1	Gammaproteobacteria	Gammaproteobacteria	Escherichia coli strain=Ecol_743	'Escherichia coli strain=Ecol_743'
GCF_001618345.2	Gammaproteobacteria	Gammaproteobacteria	Escherichia coli strain=Ecol_745	'Escherichia coli strain=Ecol_745'
GCF_001566635.1	Gammaproteobacteria	Gammaproteobacteria	Escherichia coli strain=G749	'Escherichia coli strain=G749'
GCF_001678965.1	Gammaproteobacteria	Gammaproteobacteria	Escherichia coli strain=GB089	'Escherichia coli strain=GB089'
GCF_001678925.1	Gammaproteobacteria	Gammaproteobacteria	Escherichia coli strain=H1827/12	'Escherichia coli strain=H1827/12'
GCF_001513635.1	Gammaproteobacteria	Gammaproteobacteria	Escherichia coli strain=JJ2434	'Escherichia coli strain=JJ2434'
GCF_000953515.1	Gammaproteobacteria	Gammaproteobacteria	Escherichia coli strain=K-12 substr. HMS174	'Escherichia coli strain=K-12 substr. HMS174'
GCF_001308125.1	Gammaproteobacteria	Gammaproteobacteria	Escherichia coli strain=K-12 substr. MG1655_TMP32XR1	'Escherichia coli strain=K-12 substr. MG1655_TMP32XR1'
GCF_001308165.1	Gammaproteobacteria	Gammaproteobacteria	Escherichia coli strain=K-12 substr. MG1655_TMP32XR2	'Escherichia coli strain=K-12 substr. MG1655_TMP32XR2'
GCF_000952955.1	Gammaproteobacteria	Gammaproteobacteria	Escherichia coli strain=K-12 substr. RV308	'Escherichia coli strain=K-12 substr. RV308'
GCF_001683435.1	Gammaproteobacteria	Gammaproteobacteria	Escherichia coli strain=K-15KW01	'Escherichia coli strain=K-15KW01'
GCF_000931565.1	Gammaproteobacteria	Gammaproteobacteria	Escherichia coli strain=MNCRE44	'Escherichia coli strain=MNCRE44'
GCF_001542675.2	Gammaproteobacteria	Gammaproteobacteria	Escherichia coli strain=MRE600	'Escherichia coli strain=MRE600'
GCF_001721525.1	Gammaproteobacteria	Gammaproteobacteria	Escherichia coli strain=MS6198	'Escherichia coli strain=MS6198'
GCF_001566655.1	Gammaproteobacteria	Gammaproteobacteria	Escherichia coli strain=MVAST0167	'Escherichia coli strain=MVAST0167'
GCF_001043215.1	Gammaproteobacteria	Gammaproteobacteria	Escherichia coli strain=NCM3722 K-12	'Escherichia coli strain=NCM3722 K-12'
GCF_001660585.1	Gammaproteobacteria	Gammaproteobacteria	Escherichia coli strain=NGF1	'Escherichia coli strain=NGF1'
GCF_001693635.1	Gammaproteobacteria	Gammaproteobacteria	Escherichia coli strain=O177:H21 asymptomatic colonization	'Escherichia coli strain=O177:H21 asymptomatic colonization'
GCF_000801165.1	Gammaproteobacteria	Gammaproteobacteria	Escherichia coli strain=RM9387	'Escherichia coli strain=RM9387'
GCF_001660565.1	Gammaproteobacteria	Gammaproteobacteria	Escherichia coli strain=S51	'Escherichia coli strain=S51'
GCF_000987875.1	Gammaproteobacteria	Gammaproteobacteria	Escherichia coli strain=SEC470	'Escherichia coli strain=SEC470'
GCF_001280325.1	Gammaproteobacteria	Gammaproteobacteria	Escherichia coli strain=SF-088	'Escherichia coli strain=SF-088'
GCF_001280385.1	Gammaproteobacteria	Gammaproteobacteria	Escherichia coli strain=SF-166	'Escherichia coli strain=SF-166'
GCF_001280405.1	Gammaproteobacteria	Gammaproteobacteria	Escherichia coli strain=SF-173	'Escherichia coli strain=SF-173'
GCF_001280345.1	Gammaproteobacteria	Gammaproteobacteria	Escherichia coli strain=SF-468	'Escherichia coli strain=SF-468'
GCF_000988465.1	Gammaproteobacteria	Gammaproteobacteria	Escherichia coli strain=SQ2203	'Escherichia coli strain=SQ2203'
GCF_000988355.1	Gammaproteobacteria	Gammaproteobacteria	Escherichia coli strain=SQ37	'Escherichia coli strain=SQ37'
GCF_000988385.1	Gammaproteobacteria	Gammaproteobacteria	Escherichia coli strain=SQ88	'Escherichia coli strain=SQ88'
GCF_001612495.1	Gammaproteobacteria	Gammaproteobacteria	Escherichia coli strain=SRCC 1675	'Escherichia coli strain=SRCC 1675'
GCF_000599705.1	Gammaproteobacteria	Gammaproteobacteria	Escherichia coli strain=ST2747	'Escherichia coli strain=ST2747'
GCF_000597845.1	Gammaproteobacteria	Gammaproteobacteria	Escherichia coli strain=ST540	'Escherichia coli strain=ST540'
GCF_000599625.1	Gammaproteobacteria	Gammaproteobacteria	Escherichia coli strain=ST540 [redundant no. 2]	'Escherichia coli strain=ST540 [redundant no. 2]'
GCF_000599645.1	Gammaproteobacteria	Gammaproteobacteria	Escherichia coli strain=ST540 [redundant no. 3]	'Escherichia coli strain=ST540 [redundant no. 3]'
GCF_001485455.1	Gammaproteobacteria	Gammaproteobacteria	Escherichia coli strain=ST648 Pleural Effusion of Patients with Empyema Thoracis	'Escherichia coli strain=ST648 Pleural Effusion of Patients with Empyema Thoracis'
GCF_001566615.1	Gammaproteobacteria	Gammaproteobacteria	Escherichia coli strain=SaT040	'Escherichia coli strain=SaT040'
GCF_001693315.1	Gammaproteobacteria	Gammaproteobacteria	Escherichia coli strain=UPEC 26-1	'Escherichia coli strain=UPEC 26-1'
GCF_001442495.1	Gammaproteobacteria	Gammaproteobacteria	Escherichia coli strain=YD786	'Escherichia coli strain=YD786'
GCF_001577325.1	Gammaproteobacteria	Gammaproteobacteria	Escherichia coli strain=ZH063	'Escherichia coli strain=ZH063'
GCF_001566675.1	Gammaproteobacteria	Gammaproteobacteria	Escherichia coli strain=ZH193	'Escherichia coli strain=ZH193'
GCF_001469815.1	Gammaproteobacteria	Gammaproteobacteria	Escherichia coli strain=uk_P46212	'Escherichia coli strain=uk_P46212'
GCF_000026225.1	Gammaproteobacteria	Gammaproteobacteria	Escherichia fergusonii ATCC 35469	'Escherichia fergusonii ATCC 35469'
GCF_000148645.1	Gammaproteobacteria	Gammaproteobacteria	Ferrimonas balearica DSM 9799	'Ferrimonas balearica DSM 9799'
GCF_000195535.1	Gammaproteobacteria	Gammaproteobacteria	Francisella cf. novicida Fx1	'Francisella cf. novicida Fx1'
GCF_000195555.1	Gammaproteobacteria	Gammaproteobacteria	Francisella cf. tularensis subsp. novicida 3523	'Francisella cf. tularensis subsp. novicida 3523'
GCF_001042525.1	Gammaproteobacteria	Gammaproteobacteria	Francisella noatunensis subsp. orientalis FNO12	'Francisella noatunensis subsp. orientalis FNO12'
GCF_001042545.1	Gammaproteobacteria	Gammaproteobacteria	Francisella noatunensis subsp. orientalis FNO24	'Francisella noatunensis subsp. orientalis FNO24'
GCF_000505725.1	Gammaproteobacteria	Gammaproteobacteria	Francisella noatunensis subsp. orientalis LADL--07-285A	'Francisella noatunensis subsp. orientalis LADL--07-285A'
GCF_000262205.1	Gammaproteobacteria	Gammaproteobacteria	Francisella noatunensis subsp. orientalis str. Toba 04	'Francisella noatunensis subsp. orientalis str. Toba 04'
GCF_001190905.1	Gammaproteobacteria	Gammaproteobacteria	Francisella noatunensis subsp. orientalis strain=FNO01	'Francisella noatunensis subsp. orientalis strain=FNO01'
GCF_001042565.1	Gammaproteobacteria	Gammaproteobacteria	Francisella noatunensis subsp. orientalis strain=FNO190	'Francisella noatunensis subsp. orientalis strain=FNO190'
GCF_001653955.1	Gammaproteobacteria	Gammaproteobacteria	Francisella persica ATCC VR-331	'Francisella persica ATCC VR-331'
GCF_001275365.1	Gammaproteobacteria	Gammaproteobacteria	Francisella persica ATCC VR-331 strain=FSC845	'Francisella persica ATCC VR-331 strain=FSC845'
GCF_000833255.1	Gammaproteobacteria	Gammaproteobacteria	Francisella philomiragia strain=GA01-2794	'Francisella philomiragia strain=GA01-2794'
GCF_000833315.1	Gammaproteobacteria	Gammaproteobacteria	Francisella philomiragia strain=GA01-2801	'Francisella philomiragia strain=GA01-2801'
GCF_000833195.1	Gammaproteobacteria	Gammaproteobacteria	Francisella philomiragia strain=O#319-029	'Francisella philomiragia strain=O#319-029'
GCF_000833295.1	Gammaproteobacteria	Gammaproteobacteria	Francisella philomiragia strain=O#319-036 [FSC 153]	'Francisella philomiragia strain=O#319-036 [FSC 153]'
GCF_000833215.1	Gammaproteobacteria	Gammaproteobacteria	Francisella philomiragia strain=O#319-067	'Francisella philomiragia strain=O#319-067'
GCF_000833455.1	Gammaproteobacteria	Gammaproteobacteria	Francisella philomiragia subsp. philomiragia ATCC 25015 strain=O#319L	'Francisella philomiragia subsp. philomiragia ATCC 25015 strain=O#319L'
GCF_000019285.1	Gammaproteobacteria	Gammaproteobacteria	Francisella philomiragia subsp. philomiragia ATCC 25017	'Francisella philomiragia subsp. philomiragia ATCC 25017'
GCF_000764555.1	Gammaproteobacteria	Gammaproteobacteria	Francisella sp. FSC1006	'Francisella sp. FSC1006'
GCF_000219045.1	Gammaproteobacteria	Gammaproteobacteria	Francisella sp. TX077308	'Francisella sp. TX077308'
GCF_000313385.1	Gammaproteobacteria	Gammaproteobacteria	Francisella tularensis subsp. holarctica F92	'Francisella tularensis subsp. holarctica F92'
GCF_000168775.2	Gammaproteobacteria	Gammaproteobacteria	Francisella tularensis subsp. holarctica FSC200	'Francisella tularensis subsp. holarctica FSC200'
GCF_000017785.1	Gammaproteobacteria	Gammaproteobacteria	Francisella tularensis subsp. holarctica FTNF002-00	'Francisella tularensis subsp. holarctica FTNF002-00'
GCF_000009245.1	Gammaproteobacteria	Gammaproteobacteria	Francisella tularensis subsp. holarctica LVS	'Francisella tularensis subsp. holarctica LVS'
GCF_000833335.1	Gammaproteobacteria	Gammaproteobacteria	Francisella tularensis subsp. holarctica LVS [redundant no. 2]	'Francisella tularensis subsp. holarctica LVS [redundant no. 2]'
GCF_000011405.1	Gammaproteobacteria	Gammaproteobacteria	Francisella tularensis subsp. holarctica OSU18	'Francisella tularensis subsp. holarctica OSU18'
GCF_000014605.1	Gammaproteobacteria	Gammaproteobacteria	Francisella tularensis subsp. holarctica OSU18 [redundant no. 2]	'Francisella tularensis subsp. holarctica OSU18 [redundant no. 2]'
GCF_000524575.1	Gammaproteobacteria	Gammaproteobacteria	Francisella tularensis subsp. holarctica PHIT-FT049	'Francisella tularensis subsp. holarctica PHIT-FT049'
GCF_000833515.1	Gammaproteobacteria	Gammaproteobacteria	Francisella tularensis subsp. holarctica strain=425	'Francisella tularensis subsp. holarctica strain=425'
GCF_000833235.1	Gammaproteobacteria	Gammaproteobacteria	Francisella tularensis subsp. holarctica strain=FTT_1	'Francisella tularensis subsp. holarctica strain=FTT_1'
GCF_000833495.1	Gammaproteobacteria	Gammaproteobacteria	Francisella tularensis subsp. holarctica strain=VT68	'Francisella tularensis subsp. holarctica strain=VT68'
GCF_000018925.1	Gammaproteobacteria	Gammaproteobacteria	Francisella tularensis subsp. mediasiatica FSC147	'Francisella tularensis subsp. mediasiatica FSC147'
GCF_000833355.1	Gammaproteobacteria	Gammaproteobacteria	Francisella tularensis subsp. novicida D9876	'Francisella tularensis subsp. novicida D9876'
GCF_000833165.1	Gammaproteobacteria	Gammaproteobacteria	Francisella tularensis subsp. novicida F6168	'Francisella tularensis subsp. novicida F6168'
GCF_000014645.1	Gammaproteobacteria	Gammaproteobacteria	Francisella tularensis subsp. novicida U112	'Francisella tularensis subsp. novicida U112'
GCF_000833375.1	Gammaproteobacteria	Gammaproteobacteria	Francisella tularensis subsp. novicida U112 [redundant no. 2]	'Francisella tularensis subsp. novicida U112 [redundant no. 2]'
GCF_000009325.1	Gammaproteobacteria	Gammaproteobacteria	Francisella tularensis subsp. tularensis FSC198	'Francisella tularensis subsp. tularensis FSC198'
GCF_001267475.1	Gammaproteobacteria	Gammaproteobacteria	Francisella tularensis subsp. tularensis MA00-2987	'Francisella tularensis subsp. tularensis MA00-2987'
GCF_000023305.1	Gammaproteobacteria	Gammaproteobacteria	Francisella tularensis subsp. tularensis NE061598	'Francisella tularensis subsp. tularensis NE061598'
GCF_000008985.1	Gammaproteobacteria	Gammaproteobacteria	Francisella tularensis subsp. tularensis SCHU S4	'Francisella tularensis subsp. tularensis SCHU S4'
GCF_000833535.1	Gammaproteobacteria	Gammaproteobacteria	Francisella tularensis subsp. tularensis SCHU S4 [redundant no. 2]	'Francisella tularensis subsp. tularensis SCHU S4 [redundant no. 2]'
GCF_000248435.1	Gammaproteobacteria	Gammaproteobacteria	Francisella tularensis subsp. tularensis TI0902	'Francisella tularensis subsp. tularensis TI0902'
GCF_000248415.1	Gammaproteobacteria	Gammaproteobacteria	Francisella tularensis subsp. tularensis TIGB03	'Francisella tularensis subsp. tularensis TIGB03'
GCF_001011135.1	Gammaproteobacteria	Gammaproteobacteria	Francisella tularensis subsp. tularensis WY-00W4114	'Francisella tularensis subsp. tularensis WY-00W4114'
GCF_000016105.1	Gammaproteobacteria	Gammaproteobacteria	Francisella tularensis subsp. tularensis WY96-3418	'Francisella tularensis subsp. tularensis WY96-3418'
GCF_000978785.2	Gammaproteobacteria	Gammaproteobacteria	Francisella tularensis subsp. tularensis str. SCHU S4 substr. NR-28534	'Francisella tularensis subsp. tularensis str. SCHU S4 substr. NR-28534'
GCF_001262115.1	Gammaproteobacteria	Gammaproteobacteria	Francisella tularensis subsp. tularensis strain=DPG 3A-IS	'Francisella tularensis subsp. tularensis strain=DPG 3A-IS'
GCF_000833475.1	Gammaproteobacteria	Gammaproteobacteria	Francisella tularensis subsp. tularensis strain=NIH B-38	'Francisella tularensis subsp. tularensis strain=NIH B-38'
GCF_000834965.1	Gammaproteobacteria	Gammaproteobacteria	Francisella tularensis subsp. tularensis strain=WY96	'Francisella tularensis subsp. tularensis strain=WY96'
GCF_000242255.2	Gammaproteobacteria	Gammaproteobacteria	Frateuria aurantia DSM 6220	'Frateuria aurantia DSM 6220'
GCF_000807275.1	Gammaproteobacteria	Gammaproteobacteria	Frischella perrara strain=PEB0191	'Frischella perrara strain=PEB0191'
GCF_000209675.1	Gammaproteobacteria	Gammaproteobacteria	Gallibacterium anatis UMN179	'Gallibacterium anatis UMN179'
GCF_001697225.1	Gammaproteobacteria	Gammaproteobacteria	Gammaproteobacteria bacterium TR3.2	'Gammaproteobacteria bacterium TR3.2'
GCF_000599985.1	Gammaproteobacteria	Gammaproteobacteria	Gilliamella apicola strain=wkB1	'Gilliamella apicola strain=wkB1'
GCF_000226565.1	Gammaproteobacteria	Gammaproteobacteria	Glaciecola nitratireducens FR1064	'Glaciecola nitratireducens FR1064'
GCF_000212335.1	Gammaproteobacteria	Gammaproteobacteria	Glaciecola sp. 4H-3-7+YE-5	'Glaciecola sp. 4H-3-7+YE-5'
GCF_001558255.1	Gammaproteobacteria	Gammaproteobacteria	Grimontia hollisae strain=ATCC 33564	'Grimontia hollisae strain=ATCC 33564'
GCF_000940805.1	Gammaproteobacteria	Gammaproteobacteria	Gynuella sunshinyii YC6258	'Gynuella sunshinyii YC6258'
GCF_000007945.1	Gammaproteobacteria	Gammaproteobacteria	Haemophilus ducreyi 35000HP	'Haemophilus ducreyi 35000HP'
GCF_001457655.1	Gammaproteobacteria	Gammaproteobacteria	Haemophilus influenzae "strain=NCTC8143; NCTC8143"	'Haemophilus influenzae "strain=NCTC8143; NCTC8143"'
GCF_000210875.1	Gammaproteobacteria	Gammaproteobacteria	Haemophilus influenzae 10810	'Haemophilus influenzae 10810'
GCF_000968335.1	Gammaproteobacteria	Gammaproteobacteria	Haemophilus influenzae 2019	'Haemophilus influenzae 2019'
GCF_000012185.1	Gammaproteobacteria	Gammaproteobacteria	Haemophilus influenzae 86-028NP	'Haemophilus influenzae 86-028NP'
GCF_000698365.1	Gammaproteobacteria	Gammaproteobacteria	Haemophilus influenzae CGSHiCZ412602	'Haemophilus influenzae CGSHiCZ412602'
GCF_000197875.1	Gammaproteobacteria	Gammaproteobacteria	Haemophilus influenzae F3031	'Haemophilus influenzae F3031'
GCF_000200475.1	Gammaproteobacteria	Gammaproteobacteria	Haemophilus influenzae F3047	'Haemophilus influenzae F3047'
GCF_000767075.1	Gammaproteobacteria	Gammaproteobacteria	Haemophilus influenzae Hi375	'Haemophilus influenzae Hi375'
GCF_000465255.1	Gammaproteobacteria	Gammaproteobacteria	Haemophilus influenzae KR494	'Haemophilus influenzae KR494'
GCF_000016465.1	Gammaproteobacteria	Gammaproteobacteria	Haemophilus influenzae PittEE	'Haemophilus influenzae PittEE'
GCF_000165575.1	Gammaproteobacteria	Gammaproteobacteria	Haemophilus influenzae R2846	'Haemophilus influenzae R2846'
GCF_000165525.1	Gammaproteobacteria	Gammaproteobacteria	Haemophilus influenzae R2866	'Haemophilus influenzae R2866'
GCF_000027305.1	Gammaproteobacteria	Gammaproteobacteria	Haemophilus influenzae Rd KW20	'Haemophilus influenzae Rd KW20'
GCF_000931575.1	Gammaproteobacteria	Gammaproteobacteria	Haemophilus influenzae strain=477	'Haemophilus influenzae strain=477'
GCF_000931625.1	Gammaproteobacteria	Gammaproteobacteria	Haemophilus influenzae strain=723	'Haemophilus influenzae strain=723'
GCF_000931605.1	Gammaproteobacteria	Gammaproteobacteria	Haemophilus influenzae strain=C486	'Haemophilus influenzae strain=C486'
GCF_000210895.1	Gammaproteobacteria	Gammaproteobacteria	Haemophilus parainfluenzae T3T1	'Haemophilus parainfluenzae T3T1'
GCF_000021885.1	Gammaproteobacteria	Gammaproteobacteria	Haemophilus parasuis SH0165	'Haemophilus parasuis SH0165'
GCF_000011785.1	Gammaproteobacteria	Gammaproteobacteria	Haemophilus somnus 129PT	'Haemophilus somnus 129PT'
GCF_000019405.1	Gammaproteobacteria	Gammaproteobacteria	Haemophilus somnus 2336	'Haemophilus somnus 2336'
GCF_000597785.2	Gammaproteobacteria	Gammaproteobacteria	Hafnia alvei FB1	'Hafnia alvei FB1'
GCF_001559255.1	Gammaproteobacteria	Gammaproteobacteria	Hafnia alvei strain=FDAARGOS_158	'Hafnia alvei strain=FDAARGOS_158'
GCF_001636255.1	Gammaproteobacteria	Gammaproteobacteria	Hafnia alvei strain=HUMV-5920	'Hafnia alvei strain=HUMV-5920'
GCF_000012985.1	Gammaproteobacteria	Gammaproteobacteria	Hahella chejuensis KCTC 2396	'Hahella chejuensis KCTC 2396'
GCF_000696485.1	Gammaproteobacteria	Gammaproteobacteria	Halomonas campaniensis strain=LS21	'Halomonas campaniensis strain=LS21'
GCF_001545155.1	Gammaproteobacteria	Gammaproteobacteria	Halomonas chromatireducens strain=AGD 8-3	'Halomonas chromatireducens strain=AGD 8-3'
GCF_000196875.1	Gammaproteobacteria	Gammaproteobacteria	Halomonas elongata DSM 2581	'Halomonas elongata DSM 2581'
GCF_001431725.1	Gammaproteobacteria	Gammaproteobacteria	Halomonas huangheensis strain=BJGMM-B45	'Halomonas huangheensis strain=BJGMM-B45'
GCF_000734975.2	Gammaproteobacteria	Gammaproteobacteria	Halomonas sp. KO116	'Halomonas sp. KO116'
GCF_000015585.1	Gammaproteobacteria	Gammaproteobacteria	Halorhodospira halophila SL1	'Halorhodospira halophila SL1'
GCF_001648175.1	Gammaproteobacteria	Gammaproteobacteria	Halotalea alkalilenta strain=IHB B 13600	'Halotalea alkalilenta strain=IHB B 13600'
GCF_000024765.1	Gammaproteobacteria	Gammaproteobacteria	Halothiobacillus neapolitanus c2	'Halothiobacillus neapolitanus c2'
GCF_001663815.1	Gammaproteobacteria	Gammaproteobacteria	Halothiobacillus sp. LS2	'Halothiobacillus sp. LS2'
GCF_000401175.1	Gammaproteobacteria	Gammaproteobacteria	Idiomarina loihiensis GSL 199	'Idiomarina loihiensis GSL 199'
GCF_000008465.1	Gammaproteobacteria	Gammaproteobacteria	Idiomarina loihiensis L2TR	'Idiomarina loihiensis L2TR'
GCF_000981765.1	Gammaproteobacteria	Gammaproteobacteria	Kangiella geojedonensis strain=YCS-5	'Kangiella geojedonensis strain=YCS-5'
GCF_000024085.1	Gammaproteobacteria	Gammaproteobacteria	Kangiella koreensis DSM 16069	'Kangiella koreensis DSM 16069'
GCF_001708405.1	Gammaproteobacteria	Gammaproteobacteria	Kangiella sediminilitoris strain=KCTC 23892	'Kangiella sediminilitoris strain=KCTC 23892'
GCF_000276705.2	Gammaproteobacteria	Gammaproteobacteria	Klebsiella michiganensis strain=E718	'Klebsiella michiganensis strain=E718'
GCF_000632415.1	Gammaproteobacteria	Gammaproteobacteria	Klebsiella michiganensis strain=HKOPL1	'Klebsiella michiganensis strain=HKOPL1'
GCF_000240325.1	Gammaproteobacteria	Gammaproteobacteria	Klebsiella michiganensis strain=KCTC 1686	'Klebsiella michiganensis strain=KCTC 1686'
GCF_000724525.1	Gammaproteobacteria	Gammaproteobacteria	Klebsiella michiganensis strain=M1	'Klebsiella michiganensis strain=M1'
GCF_000963575.1	Gammaproteobacteria	Gammaproteobacteria	Klebsiella michiganensis strain=RC10	'Klebsiella michiganensis strain=RC10'
GCF_000714655.1	Gammaproteobacteria	Gammaproteobacteria	Klebsiella oxytoca KONIH1	'Klebsiella oxytoca KONIH1'
GCF_001022295.1	Gammaproteobacteria	Gammaproteobacteria	Klebsiella oxytoca strain=CAV1099	'Klebsiella oxytoca strain=CAV1099'
GCF_001022115.1	Gammaproteobacteria	Gammaproteobacteria	Klebsiella oxytoca strain=CAV1335	'Klebsiella oxytoca strain=CAV1335'
GCF_001022195.1	Gammaproteobacteria	Gammaproteobacteria	Klebsiella oxytoca strain=CAV1374	'Klebsiella oxytoca strain=CAV1374'
GCF_001548355.1	Gammaproteobacteria	Gammaproteobacteria	Klebsiella oxytoca strain=JKo3	'Klebsiella oxytoca strain=JKo3'
GCF_000364385.3	Gammaproteobacteria	Gammaproteobacteria	Klebsiella pneumoniae	'Klebsiella pneumoniae'
GCF_001709275.1	Gammaproteobacteria	Gammaproteobacteria	Klebsiella pneumoniae 11	'Klebsiella pneumoniae 11'
GCF_001709295.1	Gammaproteobacteria	Gammaproteobacteria	Klebsiella pneumoniae 23	'Klebsiella pneumoniae 23'
GCF_000598005.1	Gammaproteobacteria	Gammaproteobacteria	Klebsiella pneumoniae 30660/NJST258_1	'Klebsiella pneumoniae 30660/NJST258_1'
GCF_000597905.1	Gammaproteobacteria	Gammaproteobacteria	Klebsiella pneumoniae 30684/NJST258_2	'Klebsiella pneumoniae 30684/NJST258_2'
GCF_000019565.1	Gammaproteobacteria	Gammaproteobacteria	Klebsiella pneumoniae 342	'Klebsiella pneumoniae 342'
GCF_000406765.2	Gammaproteobacteria	Gammaproteobacteria	Klebsiella pneumoniae 500_1420	'Klebsiella pneumoniae 500_1420'
GCF_000474015.1	Gammaproteobacteria	Gammaproteobacteria	Klebsiella pneumoniae CG43	'Klebsiella pneumoniae CG43'
GCF_000417225.2	Gammaproteobacteria	Gammaproteobacteria	Klebsiella pneumoniae DMC1097	'Klebsiella pneumoniae DMC1097'
GCF_000813205.1	Gammaproteobacteria	Gammaproteobacteria	Klebsiella pneumoniae HK787	'Klebsiella pneumoniae HK787'
GCF_000445405.1	Gammaproteobacteria	Gammaproteobacteria	Klebsiella pneumoniae JM45	'Klebsiella pneumoniae JM45'
GCF_000220485.1	Gammaproteobacteria	Gammaproteobacteria	Klebsiella pneumoniae KCTC 2242	'Klebsiella pneumoniae KCTC 2242'
GCF_000465975.2	Gammaproteobacteria	Gammaproteobacteria	Klebsiella pneumoniae KP-1	'Klebsiella pneumoniae KP-1'
GCF_000417265.2	Gammaproteobacteria	Gammaproteobacteria	Klebsiella pneumoniae UHKPC07	'Klebsiella pneumoniae UHKPC07'
GCF_000417085.2	Gammaproteobacteria	Gammaproteobacteria	Klebsiella pneumoniae UHKPC33	'Klebsiella pneumoniae UHKPC33'
GCF_001705385.1	Gammaproteobacteria	Gammaproteobacteria	Klebsiella pneumoniae blood sample 2	'Klebsiella pneumoniae blood sample 2'
GCF_000807395.2	Gammaproteobacteria	Gammaproteobacteria	Klebsiella pneumoniae strain=32192	'Klebsiella pneumoniae strain=32192'
GCF_000814305.1	Gammaproteobacteria	Gammaproteobacteria	Klebsiella pneumoniae strain=34618	'Klebsiella pneumoniae strain=34618'
GCF_001648215.1	Gammaproteobacteria	Gammaproteobacteria	Klebsiella pneumoniae strain=AATZP	'Klebsiella pneumoniae strain=AATZP'
GCF_001663195.1	Gammaproteobacteria	Gammaproteobacteria	Klebsiella pneumoniae strain=BR	'Klebsiella pneumoniae strain=BR'
GCF_001456135.1	Gammaproteobacteria	Gammaproteobacteria	Klebsiella pneumoniae strain=CAV1193	'Klebsiella pneumoniae strain=CAV1193'
GCF_001022175.1	Gammaproteobacteria	Gammaproteobacteria	Klebsiella pneumoniae strain=CAV1344	'Klebsiella pneumoniae strain=CAV1344'
GCF_001022035.1	Gammaproteobacteria	Gammaproteobacteria	Klebsiella pneumoniae strain=CAV1392	'Klebsiella pneumoniae strain=CAV1392'
GCF_001022235.1	Gammaproteobacteria	Gammaproteobacteria	Klebsiella pneumoniae strain=CAV1596	'Klebsiella pneumoniae strain=CAV1596'
GCF_001704235.1	Gammaproteobacteria	Gammaproteobacteria	Klebsiella pneumoniae strain=DHQP1002001	'Klebsiella pneumoniae strain=DHQP1002001'
GCF_001708245.1	Gammaproteobacteria	Gammaproteobacteria	Klebsiella pneumoniae strain=ED2	'Klebsiella pneumoniae strain=ED2'
GCF_001708225.1	Gammaproteobacteria	Gammaproteobacteria	Klebsiella pneumoniae strain=ED23	'Klebsiella pneumoniae strain=ED23'
GCF_001482345.1	Gammaproteobacteria	Gammaproteobacteria	Klebsiella pneumoniae strain=J1	'Klebsiella pneumoniae strain=J1'
GCF_001307175.1	Gammaproteobacteria	Gammaproteobacteria	Klebsiella pneumoniae strain=KP617	'Klebsiella pneumoniae strain=KP617'
GCF_001675125.1	Gammaproteobacteria	Gammaproteobacteria	Klebsiella pneumoniae strain=KPNIH36	'Klebsiella pneumoniae strain=KPNIH36'
GCF_001663295.1	Gammaproteobacteria	Gammaproteobacteria	Klebsiella pneumoniae strain=KPNIH39	'Klebsiella pneumoniae strain=KPNIH39'
GCF_000968155.1	Gammaproteobacteria	Gammaproteobacteria	Klebsiella pneumoniae strain=Kp52.145	'Klebsiella pneumoniae strain=Kp52.145'
GCF_001456055.3	Gammaproteobacteria	Gammaproteobacteria	Klebsiella pneumoniae strain=KpN01	'Klebsiella pneumoniae strain=KpN01'
GCF_001456095.3	Gammaproteobacteria	Gammaproteobacteria	Klebsiella pneumoniae strain=KpN06	'Klebsiella pneumoniae strain=KpN06'
GCF_001663435.1	Gammaproteobacteria	Gammaproteobacteria	Klebsiella pneumoniae strain=Kpn223	'Klebsiella pneumoniae strain=Kpn223'
GCF_001663455.1	Gammaproteobacteria	Gammaproteobacteria	Klebsiella pneumoniae strain=Kpn555	'Klebsiella pneumoniae strain=Kpn555'
GCF_001455995.1	Gammaproteobacteria	Gammaproteobacteria	Klebsiella pneumoniae strain=MS6671	'Klebsiella pneumoniae strain=MS6671'
GCF_000764615.1	Gammaproteobacteria	Gammaproteobacteria	Klebsiella pneumoniae strain=PMK1	'Klebsiella pneumoniae strain=PMK1'
GCF_001644765.1	Gammaproteobacteria	Gammaproteobacteria	Klebsiella pneumoniae strain=SKGH01	'Klebsiella pneumoniae strain=SKGH01'
GCF_001676825.1	Gammaproteobacteria	Gammaproteobacteria	Klebsiella pneumoniae strain=TH1	'Klebsiella pneumoniae strain=TH1'
GCF_001721725.1	Gammaproteobacteria	Gammaproteobacteria	Klebsiella pneumoniae strain=UCLAOXA232KP_Pt0	'Klebsiella pneumoniae strain=UCLAOXA232KP_Pt0'
GCF_001646625.1	Gammaproteobacteria	Gammaproteobacteria	Klebsiella pneumoniae strain=W14	'Klebsiella pneumoniae strain=W14'
GCF_000775955.1	Gammaproteobacteria	Gammaproteobacteria	Klebsiella pneumoniae strain=XH209	'Klebsiella pneumoniae strain=XH209'
GCF_001548315.1	Gammaproteobacteria	Gammaproteobacteria	Klebsiella pneumoniae strain=YH43	'Klebsiella pneumoniae strain=YH43'
GCF_000739495.1	Gammaproteobacteria	Gammaproteobacteria	Klebsiella pneumoniae strain=carbapenem-resistant blaNDM-1	'Klebsiella pneumoniae strain=carbapenem-resistant blaNDM-1'
GCF_000294365.1	Gammaproteobacteria	Gammaproteobacteria	Klebsiella pneumoniae subsp. pneumoniae 1084	'Klebsiella pneumoniae subsp. pneumoniae 1084'
GCF_000814805.1	Gammaproteobacteria	Gammaproteobacteria	Klebsiella pneumoniae subsp. pneumoniae 1158	'Klebsiella pneumoniae subsp. pneumoniae 1158'
GCF_000240185.1	Gammaproteobacteria	Gammaproteobacteria	Klebsiella pneumoniae subsp. pneumoniae HS11286	'Klebsiella pneumoniae subsp. pneumoniae HS11286'
GCF_000281535.2	Gammaproteobacteria	Gammaproteobacteria	Klebsiella pneumoniae subsp. pneumoniae KPNIH1	'Klebsiella pneumoniae subsp. pneumoniae KPNIH1'
GCF_000281435.2	Gammaproteobacteria	Gammaproteobacteria	Klebsiella pneumoniae subsp. pneumoniae KPNIH10	'Klebsiella pneumoniae subsp. pneumoniae KPNIH10'
GCF_000714675.1	Gammaproteobacteria	Gammaproteobacteria	Klebsiella pneumoniae subsp. pneumoniae KPNIH24	'Klebsiella pneumoniae subsp. pneumoniae KPNIH24'
GCF_000695935.1	Gammaproteobacteria	Gammaproteobacteria	Klebsiella pneumoniae subsp. pneumoniae KPNIH27	'Klebsiella pneumoniae subsp. pneumoniae KPNIH27'
GCF_000717515.1	Gammaproteobacteria	Gammaproteobacteria	Klebsiella pneumoniae subsp. pneumoniae KPR0928	'Klebsiella pneumoniae subsp. pneumoniae KPR0928'
GCF_000512165.1	Gammaproteobacteria	Gammaproteobacteria	Klebsiella pneumoniae subsp. pneumoniae Kp13	'Klebsiella pneumoniae subsp. pneumoniae Kp13'
GCF_000016305.1	Gammaproteobacteria	Gammaproteobacteria	Klebsiella pneumoniae subsp. pneumoniae MGH 78578	'Klebsiella pneumoniae subsp. pneumoniae MGH 78578'
GCF_000009885.1	Gammaproteobacteria	Gammaproteobacteria	Klebsiella pneumoniae subsp. pneumoniae NTUH-K2044	'Klebsiella pneumoniae subsp. pneumoniae NTUH-K2044'
GCF_000733255.1	Gammaproteobacteria	Gammaproteobacteria	Klebsiella pneumoniae subsp. pneumoniae PittNDM01	'Klebsiella pneumoniae subsp. pneumoniae PittNDM01'
GCF_000981845.1	Gammaproteobacteria	Gammaproteobacteria	Klebsiella pneumoniae subsp. pneumoniae strain=234-12	'Klebsiella pneumoniae subsp. pneumoniae strain=234-12'
GCF_000742755.1	Gammaproteobacteria	Gammaproteobacteria	Klebsiella pneumoniae subsp. pneumoniae strain=ATCC 43816 KPPR1	'Klebsiella pneumoniae subsp. pneumoniae strain=ATCC 43816 KPPR1'
GCF_001280925.1	Gammaproteobacteria	Gammaproteobacteria	Klebsiella pneumoniae subsp. pneumoniae strain=HKUOPLC	'Klebsiella pneumoniae subsp. pneumoniae strain=HKUOPLC'
GCF_000784945.1	Gammaproteobacteria	Gammaproteobacteria	Klebsiella pneumoniae subsp. pneumoniae strain=KPNIH29	'Klebsiella pneumoniae subsp. pneumoniae strain=KPNIH29'
GCF_000784985.1	Gammaproteobacteria	Gammaproteobacteria	Klebsiella pneumoniae subsp. pneumoniae strain=KPNIH30	'Klebsiella pneumoniae subsp. pneumoniae strain=KPNIH30'
GCF_000785005.1	Gammaproteobacteria	Gammaproteobacteria	Klebsiella pneumoniae subsp. pneumoniae strain=KPNIH31	'Klebsiella pneumoniae subsp. pneumoniae strain=KPNIH31'
GCF_000775395.1	Gammaproteobacteria	Gammaproteobacteria	Klebsiella pneumoniae subsp. pneumoniae strain=KPNIH32	'Klebsiella pneumoniae subsp. pneumoniae strain=KPNIH32'
GCF_000775375.1	Gammaproteobacteria	Gammaproteobacteria	Klebsiella pneumoniae subsp. pneumoniae strain=KPNIH33	'Klebsiella pneumoniae subsp. pneumoniae strain=KPNIH33'
GCF_001521895.1	Gammaproteobacteria	Gammaproteobacteria	Klebsiella pneumoniae subsp. pneumoniae strain=NUHL24835	'Klebsiella pneumoniae subsp. pneumoniae strain=NUHL24835'
GCF_001530015.1	Gammaproteobacteria	Gammaproteobacteria	Klebsiella pneumoniae subsp. pneumoniae strain=RJF293	'Klebsiella pneumoniae subsp. pneumoniae strain=RJF293'
GCF_001529935.1	Gammaproteobacteria	Gammaproteobacteria	Klebsiella pneumoniae subsp. pneumoniae strain=RJF999	'Klebsiella pneumoniae subsp. pneumoniae strain=RJF999'
GCF_001611095.1	Gammaproteobacteria	Gammaproteobacteria	Klebsiella pneumoniae subsp. pneumoniae strain=TGH10	'Klebsiella pneumoniae subsp. pneumoniae strain=TGH10'
GCF_001611055.1	Gammaproteobacteria	Gammaproteobacteria	Klebsiella pneumoniae subsp. pneumoniae strain=TGH8	'Klebsiella pneumoniae subsp. pneumoniae strain=TGH8'
GCF_001596075.1	Gammaproteobacteria	Gammaproteobacteria	Klebsiella quasipneumoniae strain=ATCC 700603 K6	'Klebsiella quasipneumoniae strain=ATCC 700603 K6'
GCF_001461805.1	Gammaproteobacteria	Gammaproteobacteria	Klebsiella sp. G5	'Klebsiella sp. G5'
GCF_000025465.1	Gammaproteobacteria	Gammaproteobacteria	Klebsiella variicola At-22	'Klebsiella variicola At-22'
GCF_000828055.2	Gammaproteobacteria	Gammaproteobacteria	Klebsiella variicola strain=DSM 15968	'Klebsiella variicola strain=DSM 15968'
GCF_000812205.2	Gammaproteobacteria	Gammaproteobacteria	Klebsiella variicola strain=DX120E	'Klebsiella variicola strain=DX120E'
GCF_001278905.1	Gammaproteobacteria	Gammaproteobacteria	Klebsiella variicola strain=HKUOPLA	'Klebsiella variicola strain=HKUOPLA'
GCF_001022135.1	Gammaproteobacteria	Gammaproteobacteria	Kluyvera intermedia strain=CAV1151	'Kluyvera intermedia strain=CAV1151'
GCF_001658025.1	Gammaproteobacteria	Gammaproteobacteria	Kosakonia oryzae strain=Ola 51	'Kosakonia oryzae strain=Ola 51'
GCF_000300455.3	Gammaproteobacteria	Gammaproteobacteria	Kosakonia sacchari SP1	'Kosakonia sacchari SP1'
GCF_001683395.1	Gammaproteobacteria	Gammaproteobacteria	Kosakonia sacchari strain=BO-1	'Kosakonia sacchari strain=BO-1'
GCF_001466725.1	Gammaproteobacteria	Gammaproteobacteria	Lacimicrobium alkaliphilum strain=YelD216	'Lacimicrobium alkaliphilum strain=YelD216'
GCF_001518835.1	Gammaproteobacteria	Gammaproteobacteria	Leclercia adecarboxylata strain=USDA-ARS-USMARC-60222	'Leclercia adecarboxylata strain=USDA-ARS-USMARC-60222'
GCF_000953135.1	Gammaproteobacteria	Gammaproteobacteria	Legionella fallonii LLAP-10	'Legionella fallonii LLAP-10'
GCF_000953655.1	Gammaproteobacteria	Gammaproteobacteria	Legionella hackeliae strain=ATCC 35250	'Legionella hackeliae strain=ATCC 35250'
GCF_000091785.1	Gammaproteobacteria	Gammaproteobacteria	Legionella longbeachae NSW150	'Legionella longbeachae NSW150'
GCF_000512355.1	Gammaproteobacteria	Gammaproteobacteria	Legionella oakridgensis ATCC 33761 = DSM 21215	'Legionella oakridgensis ATCC 33761 = DSM 21215'
GCF_000092625.1	Gammaproteobacteria	Gammaproteobacteria	Legionella pneumophila 2300/99 Alcoy	'Legionella pneumophila 2300/99 Alcoy'
GCF_000092545.1	Gammaproteobacteria	Gammaproteobacteria	Legionella pneumophila str. Corby	'Legionella pneumophila str. Corby'
GCF_000048665.1	Gammaproteobacteria	Gammaproteobacteria	Legionella pneumophila str. Lens	'Legionella pneumophila str. Lens'
GCF_000048645.1	Gammaproteobacteria	Gammaproteobacteria	Legionella pneumophila str. Paris	'Legionella pneumophila str. Paris'
GCF_001652685.1	Gammaproteobacteria	Gammaproteobacteria	Legionella pneumophila strain=D-7630	'Legionella pneumophila strain=D-7630'
GCF_001652665.1	Gammaproteobacteria	Gammaproteobacteria	Legionella pneumophila strain=D-7631	'Legionella pneumophila strain=D-7631'
GCF_001652645.1	Gammaproteobacteria	Gammaproteobacteria	Legionella pneumophila strain=D-7632	'Legionella pneumophila strain=D-7632'
GCF_001610735.1	Gammaproteobacteria	Gammaproteobacteria	Legionella pneumophila strain=L10-023 Ulm	'Legionella pneumophila strain=L10-023 Ulm'
GCF_900092465.1	Gammaproteobacteria	Gammaproteobacteria	Legionella pneumophila strain=Lpm7613	'Legionella pneumophila strain=Lpm7613'
GCF_001677075.1	Gammaproteobacteria	Gammaproteobacteria	Legionella pneumophila strain=OLDA	'Legionella pneumophila strain=OLDA'
GCF_001677115.1	Gammaproteobacteria	Gammaproteobacteria	Legionella pneumophila strain=Pontiac	'Legionella pneumophila strain=Pontiac'
GCF_001590695.1	Gammaproteobacteria	Gammaproteobacteria	Legionella pneumophila subsp. pascullei strain=D-7119	'Legionella pneumophila subsp. pascullei strain=D-7119'
GCF_001590645.1	Gammaproteobacteria	Gammaproteobacteria	Legionella pneumophila subsp. pascullei strain=D-7158	'Legionella pneumophila subsp. pascullei strain=D-7158'
GCF_001590615.1	Gammaproteobacteria	Gammaproteobacteria	Legionella pneumophila subsp. pascullei strain=F-4185	'Legionella pneumophila subsp. pascullei strain=F-4185'
GCF_000239175.1	Gammaproteobacteria	Gammaproteobacteria	Legionella pneumophila subsp. pneumophila ATCC 43290	'Legionella pneumophila subsp. pneumophila ATCC 43290'
GCF_000347615.1	Gammaproteobacteria	Gammaproteobacteria	Legionella pneumophila subsp. pneumophila LPE509	'Legionella pneumophila subsp. pneumophila LPE509'
GCF_000277025.1	Gammaproteobacteria	Gammaproteobacteria	Legionella pneumophila subsp. pneumophila str. Hextuple_2q strain=Philadelphia 1 substr. Lp02	'Legionella pneumophila subsp. pneumophila str. Hextuple_2q strain=Philadelphia 1 substr. Lp02'
GCF_000277065.1	Gammaproteobacteria	Gammaproteobacteria	Legionella pneumophila subsp. pneumophila str. Hextuple_3a strain=Philadelphia 1 substr. Lp02	'Legionella pneumophila subsp. pneumophila str. Hextuple_3a strain=Philadelphia 1 substr. Lp02'
GCF_000008485.1	Gammaproteobacteria	Gammaproteobacteria	Legionella pneumophila subsp. pneumophila str. Philadelphia 1	'Legionella pneumophila subsp. pneumophila str. Philadelphia 1'
GCF_000306845.1	Gammaproteobacteria	Gammaproteobacteria	Legionella pneumophila subsp. pneumophila strain=HL06041035	'Legionella pneumophila subsp. pneumophila strain=HL06041035'
GCF_000306865.1	Gammaproteobacteria	Gammaproteobacteria	Legionella pneumophila subsp. pneumophila strain=Lorraine	'Legionella pneumophila subsp. pneumophila strain=Lorraine'
GCF_001592705.1	Gammaproteobacteria	Gammaproteobacteria	Legionella pneumophila subsp. pneumophila strain=Toronto-20052	'Legionella pneumophila subsp. pneumophila strain=Toronto-20052'
GCF_001652505.1	Gammaproteobacteria	Gammaproteobacteria	Lelliottia amnigena strain=ZB04	'Lelliottia amnigena strain=ZB04'
GCF_001442745.1	Gammaproteobacteria	Gammaproteobacteria	Lysobacter antibioticus strain=76	'Lysobacter antibioticus strain=76'
GCF_001442535.1	Gammaproteobacteria	Gammaproteobacteria	Lysobacter antibioticus strain=ATCC 29479	'Lysobacter antibioticus strain=ATCC 29479'
GCF_001442785.1	Gammaproteobacteria	Gammaproteobacteria	Lysobacter capsici strain=55	'Lysobacter capsici strain=55'
GCF_001442805.1	Gammaproteobacteria	Gammaproteobacteria	Lysobacter gummosus strain=3.2.11	'Lysobacter gummosus strain=3.2.11'
GCF_000422145.1	Gammaproteobacteria	Gammaproteobacteria	Mannheimia haemolytica D153	'Mannheimia haemolytica D153'
GCF_000427275.1	Gammaproteobacteria	Gammaproteobacteria	Mannheimia haemolytica D171	'Mannheimia haemolytica D171'
GCF_000422095.1	Gammaproteobacteria	Gammaproteobacteria	Mannheimia haemolytica D174	'Mannheimia haemolytica D174'
GCF_000376645.1	Gammaproteobacteria	Gammaproteobacteria	Mannheimia haemolytica M42548	'Mannheimia haemolytica M42548'
GCF_000349765.1	Gammaproteobacteria	Gammaproteobacteria	Mannheimia haemolytica USDA-ARS-USMARC-183	'Mannheimia haemolytica USDA-ARS-USMARC-183'
GCF_000819525.1	Gammaproteobacteria	Gammaproteobacteria	Mannheimia haemolytica USDA-ARS-USMARC-184	'Mannheimia haemolytica USDA-ARS-USMARC-184'
GCF_000349785.1	Gammaproteobacteria	Gammaproteobacteria	Mannheimia haemolytica USDA-ARS-USMARC-185	'Mannheimia haemolytica USDA-ARS-USMARC-185'
GCF_000439735.1	Gammaproteobacteria	Gammaproteobacteria	Mannheimia haemolytica USMARC_2286	'Mannheimia haemolytica USMARC_2286'
GCF_000963635.1	Gammaproteobacteria	Gammaproteobacteria	Mannheimia haemolytica strain=89010807N	'Mannheimia haemolytica strain=89010807N'
GCF_000963675.1	Gammaproteobacteria	Gammaproteobacteria	Mannheimia haemolytica strain=89010807N [redundant no. 2]	'Mannheimia haemolytica strain=89010807N [redundant no. 2]'
GCF_000007745.1	Gammaproteobacteria	Gammaproteobacteria	Mannheimia succiniciproducens MBEL55E	'Mannheimia succiniciproducens MBEL55E'
GCF_000521655.1	Gammaproteobacteria	Gammaproteobacteria	Mannheimia varigena USDA-ARS-USMARC-1296	'Mannheimia varigena USDA-ARS-USMARC-1296'
GCF_000521695.1	Gammaproteobacteria	Gammaproteobacteria	Mannheimia varigena USDA-ARS-USMARC-1312	'Mannheimia varigena USDA-ARS-USMARC-1312'
GCF_000521685.1	Gammaproteobacteria	Gammaproteobacteria	Mannheimia varigena USDA-ARS-USMARC-1388	'Mannheimia varigena USDA-ARS-USMARC-1388'
GCF_000224005.2	Gammaproteobacteria	Gammaproteobacteria	Marichromatium purpuratum 984	'Marichromatium purpuratum 984'
GCF_000166295.1	Gammaproteobacteria	Gammaproteobacteria	Marinobacter adhaerens HP15	'Marinobacter adhaerens HP15'
GCF_000284615.1	Gammaproteobacteria	Gammaproteobacteria	Marinobacter hydrocarbonoclasticus ATCC 49840	'Marinobacter hydrocarbonoclasticus ATCC 49840'
GCF_000015365.1	Gammaproteobacteria	Gammaproteobacteria	Marinobacter hydrocarbonoclasticus VT8	'Marinobacter hydrocarbonoclasticus VT8'
GCF_001043175.1	Gammaproteobacteria	Gammaproteobacteria	Marinobacter psychrophilus strain=20041	'Marinobacter psychrophilus strain=20041'
GCF_000831005.1	Gammaproteobacteria	Gammaproteobacteria	Marinobacter salarius strain=R9SW1	'Marinobacter salarius strain=R9SW1'
GCF_000830985.1	Gammaproteobacteria	Gammaproteobacteria	Marinobacter similis strain=A3d10	'Marinobacter similis strain=A3d10'
GCF_000283275.1	Gammaproteobacteria	Gammaproteobacteria	Marinobacter sp. BSs20148	'Marinobacter sp. BSs20148'
GCF_001266795.1	Gammaproteobacteria	Gammaproteobacteria	Marinobacter sp. CP1	'Marinobacter sp. CP1'
GCF_001447155.2	Gammaproteobacteria	Gammaproteobacteria	Marinobacter sp. LQ44	'Marinobacter sp. LQ44'
GCF_001651805.1	Gammaproteobacteria	Gammaproteobacteria	Marinobacterium sp. ST58-10	'Marinobacterium sp. ST58-10'
GCF_000192865.1	Gammaproteobacteria	Gammaproteobacteria	Marinomonas mediterranea MMB-1	'Marinomonas mediterranea MMB-1'
GCF_000214215.1	Gammaproteobacteria	Gammaproteobacteria	Marinomonas posidonica IVIA-Po-181	'Marinomonas posidonica IVIA-Po-181'
GCF_000017285.1	Gammaproteobacteria	Gammaproteobacteria	Marinomonas sp. MWYL1	'Marinomonas sp. MWYL1'
GCF_000008325.1	Gammaproteobacteria	Gammaproteobacteria	Methylococcus capsulatus str. Bath	'Methylococcus capsulatus str. Bath'
GCF_000968535.2	Gammaproteobacteria	Gammaproteobacteria	Methylomicrobium alcaliphilum 20Z	'Methylomicrobium alcaliphilum 20Z'
GCF_000785705.2	Gammaproteobacteria	Gammaproteobacteria	Methylomonas denitrificans strain=FJG1	'Methylomonas denitrificans strain=FJG1'
GCF_000214665.1	Gammaproteobacteria	Gammaproteobacteria	Methylomonas methanica MC09	'Methylomonas methanica MC09'
GCF_001644685.1	Gammaproteobacteria	Gammaproteobacteria	Methylomonas sp. DH-1	'Methylomonas sp. DH-1'
GCF_000260965.1	Gammaproteobacteria	Gammaproteobacteria	Methylophaga frappieri strain=JAM7	'Methylophaga frappieri strain=JAM7'
GCF_000260985.3	Gammaproteobacteria	Gammaproteobacteria	Methylophaga nitratireducenticrescens strain=JAM1	'Methylophaga nitratireducenticrescens strain=JAM1'
GCF_001617625.1	Gammaproteobacteria	Gammaproteobacteria	Microbulbifer thermotolerans strain=DAU221	'Microbulbifer thermotolerans strain=DAU221'
GCF_000092265.1	Gammaproteobacteria	Gammaproteobacteria	Moraxella catarrhalis BBH18	'Moraxella catarrhalis BBH18'
GCF_000740455.1	Gammaproteobacteria	Gammaproteobacteria	Moraxella catarrhalis strain=25240	'Moraxella catarrhalis strain=25240'
GCF_000766665.1	Gammaproteobacteria	Gammaproteobacteria	Moraxella catarrhalis strain=ATCC 25239	'Moraxella catarrhalis strain=ATCC 25239'
GCF_001553955.1	Gammaproteobacteria	Gammaproteobacteria	Moraxella osloensis strain=CCUG 350	'Moraxella osloensis strain=CCUG 350'
GCF_001636015.1	Gammaproteobacteria	Gammaproteobacteria	Moraxella ovis strain=199/55	'Moraxella ovis strain=199/55'
GCF_001558895.1	Gammaproteobacteria	Gammaproteobacteria	Morganella morganii strain=FDAARGOS_172	'Morganella morganii strain=FDAARGOS_172'
GCF_000286435.2	Gammaproteobacteria	Gammaproteobacteria	Morganella morganii subsp. morganii KT	'Morganella morganii subsp. morganii KT'
GCF_000953735.1	Gammaproteobacteria	Gammaproteobacteria	Moritella viscosa	'Moritella viscosa'
GCF_000024725.1	Gammaproteobacteria	Gammaproteobacteria	Nitrosococcus halophilus Nc 4	'Nitrosococcus halophilus Nc 4'
GCF_000012805.1	Gammaproteobacteria	Gammaproteobacteria	Nitrosococcus oceani ATCC 19707	'Nitrosococcus oceani ATCC 19707'
GCF_000143085.1	Gammaproteobacteria	Gammaproteobacteria	Nitrosococcus watsonii C-113	'Nitrosococcus watsonii C-113'
GCF_001586165.1	Gammaproteobacteria	Gammaproteobacteria	Obesumbacterium proteus strain=DSM 2777	'Obesumbacterium proteus strain=DSM 2777'
GCF_001267175.1	Gammaproteobacteria	Gammaproteobacteria	Oblitimonas alkaliphila strain=B4199	'Oblitimonas alkaliphila strain=B4199'
GCF_001267195.1	Gammaproteobacteria	Gammaproteobacteria	Oblitimonas alkaliphila strain=C6819	'Oblitimonas alkaliphila strain=C6819'
GCF_001267215.1	Gammaproteobacteria	Gammaproteobacteria	Oblitimonas alkaliphila strain=C6918	'Oblitimonas alkaliphila strain=C6918'
GCF_001267255.1	Gammaproteobacteria	Gammaproteobacteria	Oblitimonas alkaliphila strain=D3318	'Oblitimonas alkaliphila strain=D3318'
GCF_001267275.1	Gammaproteobacteria	Gammaproteobacteria	Oblitimonas alkaliphila strain=E1086	'Oblitimonas alkaliphila strain=E1086'
GCF_001267295.1	Gammaproteobacteria	Gammaproteobacteria	Oblitimonas alkaliphila strain=E1148	'Oblitimonas alkaliphila strain=E1148'
GCF_000243075.1	Gammaproteobacteria	Gammaproteobacteria	Oceanimonas sp. GK1	'Oceanimonas sp. GK1'
GCF_000967895.1	Gammaproteobacteria	Gammaproteobacteria	Oleispira antarctica RB-8	'Oleispira antarctica RB-8'
GCF_001709315.1	Gammaproteobacteria	Gammaproteobacteria	Pantoea agglomerans strain=C410P1	'Pantoea agglomerans strain=C410P1'
GCF_001558735.1	Gammaproteobacteria	Gammaproteobacteria	Pantoea agglomerans strain=FDAARGOS_160	'Pantoea agglomerans strain=FDAARGOS_160'
GCF_000270125.2	Gammaproteobacteria	Gammaproteobacteria	Pantoea ananatis AJ13355	'Pantoea ananatis AJ13355'
GCF_000025405.2	Gammaproteobacteria	Gammaproteobacteria	Pantoea ananatis LMG 20103	'Pantoea ananatis LMG 20103'
GCF_000283875.1	Gammaproteobacteria	Gammaproteobacteria	Pantoea ananatis LMG 5342	'Pantoea ananatis LMG 5342'
GCF_000233595.1	Gammaproteobacteria	Gammaproteobacteria	Pantoea ananatis PA13	'Pantoea ananatis PA13'
GCF_001543055.1	Gammaproteobacteria	Gammaproteobacteria	Pantoea ananatis strain=R100	'Pantoea ananatis strain=R100'
GCF_000759475.1	Gammaproteobacteria	Gammaproteobacteria	Pantoea rwandensis strain=ND04	'Pantoea rwandensis strain=ND04'
GCF_000175935.2	Gammaproteobacteria	Gammaproteobacteria	Pantoea sp. At-9b	'Pantoea sp. At-9b'
GCF_000784875.1	Gammaproteobacteria	Gammaproteobacteria	Pantoea sp. PSNIH1	'Pantoea sp. PSNIH1'
GCF_000784965.1	Gammaproteobacteria	Gammaproteobacteria	Pantoea sp. PSNIH2	'Pantoea sp. PSNIH2'
GCF_000148935.1	Gammaproteobacteria	Gammaproteobacteria	Pantoea vagans C9-1	'Pantoea vagans C9-1'
GCF_000347635.1	Gammaproteobacteria	Gammaproteobacteria	Paraglaciecola psychrophila 170	'Paraglaciecola psychrophila 170'
GCF_000234745.1	Gammaproteobacteria	Gammaproteobacteria	Pasteurella multocida 36950	'Pasteurella multocida 36950'
GCF_000973565.1	Gammaproteobacteria	Gammaproteobacteria	Pasteurella multocida OH1905	'Pasteurella multocida OH1905'
GCF_000754275.1	Gammaproteobacteria	Gammaproteobacteria	Pasteurella multocida strain=ATCC 43137	'Pasteurella multocida strain=ATCC 43137'
GCF_001721885.1	Gammaproteobacteria	Gammaproteobacteria	Pasteurella multocida strain=Pm-3	'Pasteurella multocida strain=Pm-3'
GCF_001663095.1	Gammaproteobacteria	Gammaproteobacteria	Pasteurella multocida subsp. multocida HB01	'Pasteurella multocida subsp. multocida HB01'
GCF_000973525.1	Gammaproteobacteria	Gammaproteobacteria	Pasteurella multocida subsp. multocida OH4807	'Pasteurella multocida subsp. multocida OH4807'
GCF_001578435.1	Gammaproteobacteria	Gammaproteobacteria	Pasteurella multocida subsp. multocida PMTB2.1	'Pasteurella multocida subsp. multocida PMTB2.1'
GCF_000259545.1	Gammaproteobacteria	Gammaproteobacteria	Pasteurella multocida subsp. multocida str. 3480	'Pasteurella multocida subsp. multocida str. 3480'
GCF_000512395.1	Gammaproteobacteria	Gammaproteobacteria	Pasteurella multocida subsp. multocida str. HB03	'Pasteurella multocida subsp. multocida str. HB03'
GCF_000255915.1	Gammaproteobacteria	Gammaproteobacteria	Pasteurella multocida subsp. multocida str. HN06	'Pasteurella multocida subsp. multocida str. HN06'
GCF_000006825.1	Gammaproteobacteria	Gammaproteobacteria	Pasteurella multocida subsp. multocida str. Pm70	'Pasteurella multocida subsp. multocida str. Pm70'
[truncated: 3,657 more rows]
