# Supplementary material for: A spectrum of verticality across genes
Source: PLoS Genet. 2020 Nov 2;16(11):e1009200. doi: 10.1371/journal.pgen.1009200 (PMC7660906; doi:10.1371/journal.pgen.1009200)
Supplement: S10 Table — (XLSX) [file pgen.1009200.s010.xlsx]

## Sheet: Root_vert_table
S11 Table: Underlying data for S2 Fig.
Clusternumber	Verticality	taxgroup count	Number of genomes	Average branch length	Root_average	MONO_RAW
0	7.9822	38	5138	0.118518	1.99555	4
1	19.2006	30	5327	0.115603	2.40007	8
2	19.0288	35	3461	0.197347	2.71839	7
3	16.6718	29	5374	0.0964274	2.08398	8
4	25.6108	40	4661	0.199812	3.20135	8
5	15.8222	36	4791	0.0781485	1.75802	9
6	25.3238	40	5500	0.149127	3.16547	8
7	29.078	42	5501	0.0617103	1.71047	17
8	8.99601	28	5413	0.0668011	1.7992	5
9	6.8114	30	3800	0.0774049	1.70285	4
10	40.2656	42	5595	0.0366951	2.5166	16
11	27.2825	28	4887	0.164888	3.03139	9
12	38.5655	42	5624	0.0447681	1.83645	21
13	18.2257	41	5005	0.0722377	1.65689	11
14	23.7505	34	5379	0.0495741	2.37505	10
15	21.9392	27	5270	0.0658644	2.74239	8
16	73.2731	26	5043	0.112857	5.63639	13
17	15.345	40	5036	0.0741606	1.395	11
18	22.0953	28	5362	0.0769769	2.20953	10
19	16.6486	36	5100	0.120286	1.84985	9
20	11.2084	27	5136	0.0989305	1.6012	7
21	18.3131	42	4819	0.119658	4.57828	4
22	17.3763	40	4780	0.0740725	2.48233	7
23	22.7935	39	5479	0.121959	3.79892	6
24	26.427	31	5348	0.073702	2.03284	13
24	26.427	31	5348	0.073702	2.03284	13
25	15.0787	40	4545	0.0675893	1.25656	12
26	22.4426	36	5518	0.082378	1.72635	13
27	14.8642	42	5541	0.0677503	1.35129	11
28	23.5578	35	5376	0.0486814	1.07081	22
29	83.4423	41	5059	0.210253	7.58567	11
30	8.19163	22	3908	0.0626991	1.36527	6
31	8.64678	42	3864	0.135289	1.72936	5
32	35.9451	42	5622	0.0874591	2.11442	17
33	27.2718	28	5416	0.108849	3.40898	8
34	38.3566	42	5627	0.0862203	1.91783	20
35	11.38	36	5442	0.0944658	1.4225	8
36	24.3958	42	5611	0.0690059	1.74256	14
37	37.5265	42	5587	0.0805817	1.97508	19
37	37.5265	42	5587	0.0805817	1.97508	19
38	16.9089	35	5467	0.0679183	1.53717	11
39	4.13191	27	3595	0.0872056	1.3773	3
40	19.3833	42	5580	0.0556526	1.38452	14
41	20.4092	41	5598	0.0666648	1.27557	16
42	32.2037	40	5471	0.110557	1.89433	17
42	32.2037	40	5471	0.110557	1.89433	17
43	20.2926	37	5522	0.060551	1.19368	17
44	31.479	42	5628	0.0598742	1.96744	16
45	34.8661	42	5612	0.0741499	1.93701	18
46	31.3696	42	5651	0.0451208	1.74276	18
47	29.5714	42	5655	0.045954	1.55639	19
48	19.9302	42	5651	0.0590602	1.53309	13
48	19.9302	42	5651	0.0590602	1.53309	13
49	30.3588	42	5653	0.0462214	1.37995	22
50	49.6291	42	5653	0.0827333	2.61206	19
50	49.6291	42	5653	0.0827333	2.61206	19
51	42.9055	42	5652	0.0712835	2.38364	18
51	42.9055	42	5652	0.0712835	2.38364	18
52	48.6952	42	5652	0.0351678	2.02897	24
52	48.6952	42	5652	0.0351678	2.02897	24
53	30.698	42	5653	0.0646503	1.70544	18
53	30.698	42	5653	0.0646503	1.70544	18
54	34.24	42	5650	0.0584489	1.4887	23
54	34.24	42	5650	0.0584489	1.4887	23
55	62.1009	42	5612	0.0854855	4.43578	14
55	62.1009	42	5612	0.0854855	4.43578	14
56	29.0868	42	5646	0.0322848	1.16347	25
57	20.8506	28	5424	0.0546276	1.89551	11
57	20.8506	28	5424	0.0546276	1.89551	11
58	15.12	42	5574	0.0560772	1.16307	13
59	7.13836	22	3944	0.0590732	1.42767	5
60	24.6304	38	4857	0.0856332	2.73671	9
61	33.1965	42	5630	0.0372891	2.07478	16
62	15.6771	38	5533	0.0849877	1.56771	10
62	15.6771	38	5533	0.0849877	1.56771	10
63	72.1885	42	5616	0.0581018	3.13863	23
64	5.82454	26	3673	0.0569536	1.16491	5
64	5.82454	26	3673	0.0569536	1.16491	5
65	29.5189	42	5607	0.0759019	1.63994	18
66	25.8727	42	5611	0.0379096	1.84805	14
67	51.3408	41	5300	0.0683484	3.2088	16
67	51.3408	41	5300	0.0683484	3.2088	16
68	13.4267	38	4398	0.129512	2.23778	6
69	41.8492	42	5598	0.0810807	1.81953	23
70	33.4803	27	5114	0.136617	2.79002	12
70	33.4803	27	5114	0.136617	2.79002	12
71	28.5656	42	5571	0.0542636	1.29843	22
72	52.7438	41	5572	0.0983878	3.29649	16
72	52.7438	41	5572	0.0983878	3.29649	16
73	44.1471	38	5161	0.0659738	2.59689	17
74	7.29632	28	4837	0.0591783	1.04233	7
75	35.7501	38	5552	0.0932755	2.55358	14
76	29.5762	28	5428	0.0611524	1.97174	15
77	16.4456	28	5405	0.158974	2.74093	6
78	24.0429	38	5528	0.0417439	1.1449	21
79	24.0449	36	5508	0.0642563	1.26552	19
80	44.8296	42	5525	0.125879	2.24148	20
81	32.316	42	5409	0.0596836	1.79533	18
82	24.8931	28	5412	0.0790438	2.48931	10
83	26.1057	28	5404	0.122908	2.61057	10
84	28.3251	36	4570	0.0757641	2.36042	12
85	22.751	42	5461	0.0877905	1.42194	16
86	32.1859	37	4410	0.197184	8.04646	4
87	35.7206	42	5364	0.150941	2.74774	13
88	12.3065	27	5285	0.0586945	1.75807	7
89	44.6261	28	5431	0.0691661	2.34874	19
90	9.72865	28	5438	0.037144	1.08096	9
91	23.8311	36	5418	0.134773	1.83316	13
92	9.3542	28	5414	0.0698993	1.33631	7
93	49.2704	40	5481	0.0652148	2.59318	19
94	40.0813	31	5265	0.100096	3.64376	11
95	31.5995	34	5475	0.0505864	1.43634	22
96	25.8547	36	5467	0.0775869	1.29274	20
97	30.078	39	4909	0.130617	3.342	9
98	10.2071	28	5432	0.0331702	1.02071	10
99	49.2044	37	5342	0.112868	2.46022	20
100	10.9249	32	5360	0.0704571	1.36561	8
101	38.9738	31	5432	0.0701467	4.33042	9
102	41.0681	41	5433	0.104185	2.93344	14
103	37.2027	28	5439	0.0914038	2.86175	13
104	40.1056	28	5440	0.0417189	2.5066	16
105	17.4038	29	5437	0.0319742	1.02375	17
106	62.1667	28	5440	0.0772728	5.65152	11
107	36.131	28	5436	0.0678005	5.16157	7
108	20.7528	42	5433	0.0558921	1.03764	20
109	32.0265	28	5435	0.0615962	2.9115	11
110	14.5427	28	5423	0.0831765	1.61585	9
111	49.6728	34	4298	0.0690193	6.2091	8
112	67.1079	42	5434	0.210641	3.35539	20
113	22.445	28	5434	0.102255	2.49389	9
114	18.8068	29	5430	0.0480705	1.25379	15
115	21.8612	28	5428	0.066711	1.56152	14
116	16.3842	28	5428	0.0595222	1.1703	14
117	98.0893	37	5405	0.133192	6.53929	15
118	10.8847	28	5427	0.0580185	1.20941	9
119	15.3804	28	5426	0.0577494	1.18311	13
120	16.8237	28	5423	0.0625047	2.40338	7
121	31.8355	28	5425	0.10084	2.27396	14
122	4.65405	28	5423	0.0380568	0.775676	6
123	19.4346	28	5408	0.0947021	1.94346	10
124	14.1737	28	5419	0.0682828	1.57486	9
125	16.0084	30	5397	0.060557	1.33403	12
126	13.9153	28	5423	0.040566	0.993947	14
127	8.07102	28	5343	0.0677332	1.00888	8
128	13.6721	28	5418	0.0514993	1.13934	12
129	39.8679	28	5345	0.0825884	3.32233	12
130	23.6689	28	5395	0.061505	1.24573	19
131	25.664	28	5413	0.0723439	2.5664	10
132	21.6792	36	5411	0.0548738	1.08396	20
133	22.8224	28	5410	0.150809	2.53583	9
134	23.5236	28	5410	0.080569	1.68026	14
135	71.2059	28	5408	0.0977065	5.93382	12
136	17.9484	28	5407	0.0496041	1.12177	16
137	16.9208	28	4458	0.141659	2.41725	7
138	32.6683	28	5405	0.112882	2.51294	13
139	21.0632	32	5380	0.0960885	1.62024	13
140	47.4238	28	5293	0.0916737	3.38742	14
141	20.4017	40	4962	0.215598	2.91454	7
142	25.2968	28	5396	0.0944355	1.94591	13
143	14.9664	31	5274	0.0493016	1.15126	13
144	25.0772	42	5102	0.0678308	1.79123	14
145	25.8205	29	5382	0.115362	2.15171	12
146	60.2849	36	5378	0.147463	3.01424	20
147	18.2451	28	5384	0.0646058	1.30322	14
148	24.9231	30	5380	0.136708	1.91716	13
149	29.3476	28	5379	0.082235	1.46738	20
150	9.86341	28	5380	0.0761449	1.6439	6
151	6.85529	36	4356	0.0801448	1.37106	5
152	36.9925	28	5371	0.106786	3.69925	10
153	35.7445	28	5361	0.164229	2.74958	13
154	12.7253	28	5365	0.056885	1.15684	11
155	45.8347	30	5154	0.238791	3.81956	12
156	14.2921	28	5298	0.102343	2.04173	7
157	16.6304	41	5154	0.0722124	1.27926	13
158	20.7689	28	5340	0.077945	1.48349	14
158	20.7689	28	5340	0.077945	1.48349	14
159	39.8949	28	5346	0.157472	3.32457	12
160	20.6039	42	5291	0.0523974	1.212	17
161	18.8784	30	5340	0.0721666	1.45218	13
162	35.2595	41	5346	0.081958	2.07409	17
163	12.5296	28	5343	0.0669777	1.25296	10
163	12.5296	28	5343	0.0669777	1.25296	10
164	38.9193	31	5337	0.169643	2.77995	14
165	19.4786	42	5192	0.0717489	1.77078	11
166	27.0051	38	4030	0.118902	4.50085	6
167	33.8791	28	5323	0.153173	2.60608	13
168	37.8764	27	5325	0.0907166	2.36728	16
169	25.2511	28	5286	0.0891739	1.57819	16
170	26.5468	42	5216	0.156742	2.94964	9
171	17.8723	27	5170	0.0983735	1.78723	10
172	32.5144	28	5297	0.219912	2.95585	11
173	14.9741	41	5300	0.0598781	1.24784	12
174	16.0914	35	5288	0.0699909	1.14938	14
175	27.7148	28	5300	0.0483843	1.31975	21
176	32.365	28	5289	0.160183	2.94227	11
177	9.39903	34	3086	0.188684	2.34976	4
178	37.495	28	5289	0.0741242	2.08306	18
179	28.2653	28	5284	0.0516087	1.48765	19
180	30.7089	30	5280	0.146009	2.55908	12
181	33.0502	28	5275	0.175612	2.54233	13
182	25.4361	36	4981	0.0609475	1.33874	19
183	44.3284	38	4110	0.0580635	4.43284	10
184	22.5068	41	5167	0.124773	3.75113	6
185	28.6688	42	4228	0.17317	2.86688	10
186	34.8182	29	5234	0.0799997	2.17614	16
187	15.7366	27	5254	0.0659393	1.4306	11
188	72.4962	27	5245	0.10794	6.59056	11
189	10.9623	27	5231	0.0492512	0.996574	11
190	6.13628	25	3996	0.0672496	1.22726	5
191	21.6444	37	5123	0.0886334	1.66496	13
192	32.675	29	5230	0.138229	2.97046	11
193	23.5602	29	5231	0.0853699	1.47251	16
194	65.5514	28	5014	0.212349	7.28349	9
195	12.5308	29	4464	0.0829116	1.39232	9
196	32.8174	42	5215	0.148696	2.18782	15
197	45.3615	27	5213	0.201093	3.48934	13
198	15.5237	27	5209	0.109265	1.72486	9
199	25.241	28	5195	0.0890663	1.80293	14
200	14.9258	28	5188	0.0418865	1.06613	14
201	20.5783	41	5099	0.0631267	1.37188	15
202	29.7168	41	5112	0.0771897	1.8573	16
203	27.0973	26	5205	0.0991871	1.93552	14
204	32.8311	27	5199	0.207342	3.6479	9
205	11.6626	27	5182	0.0446323	1.06023	11
206	25.4533	26	5175	0.11747	2.54533	10
206	25.4533	26	5175	0.11747	2.54533	10
207	32.7935	28	5190	0.190668	2.98122	11
208	32.3396	40	3972	0.175374	2.93997	11
209	13.8123	30	4734	0.0797763	1.5347	9
210	19.6516	39	4914	0.0853482	1.51166	13
211	13.1302	36	3652	0.0890264	1.31302	10
212	45.1136	28	5153	0.131654	4.10123	11
213	21.2625	28	5166	0.0689547	1.51875	14
214	18.2832	27	5095	0.0614272	1.5236	12
215	13.0836	27	5082	0.0921023	1.45373	9
216	25.9671	28	5161	0.0871786	1.73114	15
217	20.2211	24	5100	0.0760626	2.52763	8
218	14.9839	28	5147	0.105688	1.49839	10
219	40.0661	41	3445	0.241923	8.01322	5
220	39.5885	28	5122	0.0720648	2.32874	17
221	24.0109	40	5108	0.0858068	1.60073	15
222	13.5516	42	4821	0.0849494	1.50573	9
223	19.1511	26	5124	0.0681818	1.47316	13
224	21.9528	37	4916	0.0920924	1.68868	13
225	25.1315	26	5109	0.0956816	2.09429	12
226	22.2553	40	4532	0.0567464	3.17932	7
227	21.5003	28	5111	0.0530029	1.34377	16
228	10.8325	40	5072	0.0806642	1.35406	8
229	17.1074	41	5096	0.0679376	1.1405	15
230	22.6987	30	4960	0.0929367	1.89156	12
230	22.6987	30	4960	0.0929367	1.89156	12
231	23.3693	39	4657	0.103156	1.94745	12
232	18.2056	27	5085	0.0845476	1.65506	11
233	17.8666	28	4927	0.128136	2.23333	8
234	41.4745	28	5079	0.222248	3.77041	11
235	20.8282	39	4850	0.0861076	1.89347	11
236	22.4248	27	4823	0.0886474	2.49164	9
237	11.3118	29	4987	0.0606391	1.61596	7
238	24.7328	28	5061	0.161155	2.47328	10
239	15.1283	30	4913	0.0896064	1.3753	11
240	30.0079	39	4249	0.259422	3.75099	8
241	80.8504	27	5047	0.123851	6.73753	12
242	9.01966	27	5052	0.0409187	1.00218	9
243	16.1498	38	5047	0.049008	1.07665	15
244	24.4887	40	5028	0.0607524	1.53054	16
245	22.9228	28	5048	0.199017	3.27469	7
246	14.9529	33	4998	0.0886101	1.35936	11
247	14.6191	40	3978	0.0651485	2.08845	7
248	34.9411	39	5036	0.0838337	1.83901	19
248	34.9411	39	5036	0.0838337	1.83901	19
249	79.997	26	5001	0.0892516	6.15362	13
250	23.2913	27	4970	0.11438	1.94094	12
251	30.5302	28	5019	0.14022	2.34847	13
252	23.6355	26	5013	0.0993128	1.81812	13
253	19.4499	31	4977	0.0617813	1.49615	13
254	18.2499	28	4990	0.213097	2.60713	7
255	19.6925	40	4383	0.26914	3.28208	6
256	25.462	37	4956	0.0794691	1.41456	18
257	4.37328	41	4228	0.095177	2.18664	2
258	11.7235	41	4481	0.07889	1.17235	10
259	16.8162	26	4967	0.118268	2.40231	7
260	10.359	40	4414	0.115163	2.58974	4
261	33.2629	24	4956	0.0907865	2.21753	15
262	32.6133	27	4951	0.209754	3.62369	9
263	24.2206	41	4937	0.0788037	1.61471	15
264	53.1069	30	4824	0.0666048	4.08515	13
264	53.1069	30	4824	0.0666048	4.08515	13
265	12.0936	42	4841	0.0686126	1.20936	10
266	24.5853	41	4918	0.0781425	1.89117	13
267	13.4471	35	4909	0.0722142	1.34471	10
268	20.1423	33	4720	0.0979707	1.67853	12
269	36.3969	41	4882	0.188111	2.79976	13
270	53.6777	41	4876	0.0843879	4.12905	13
271	17.0773	29	4822	0.0738234	1.4231	12
271	17.0773	29	4822	0.0738234	1.4231	12
272	20.2916	30	4872	0.0894239	1.69096	12
273	26.1497	28	4870	0.0826382	2.01152	13
274	3.50884	40	4492	0.0694348	1.75442	2
275	104.51	42	4614	0.12829	8.70915	12
276	28.025	27	4789	0.255111	3.50312	8
277	17.5607	30	4776	0.0600411	1.17071	15
278	17.6269	26	4802	0.120383	1.76269	10
279	36.6474	40	4767	0.0912655	2.44316	15
280	44.0872	27	4834	0.224063	3.67393	12
280	44.0872	27	4834	0.224063	3.67393	12
281	17.3335	41	4794	0.181181	2.88891	6
282	26.4221	24	4798	0.0803189	1.76147	15
283	10.6812	40	4577	0.0953254	1.52588	7
284	36.7401	27	4824	0.124461	4.08223	9
285	12.9674	30	4807	0.07556	1.08062	12
286	22.7641	40	4678	0.041231	2.06946	11
287	27.3569	39	4823	0.10111	1.51983	18
288	16.21	25	4662	0.136303	2.70167	6
289	24.6691	28	4727	0.145513	2.46691	10
290	15.9315	26	4811	0.0483389	1.44832	11
291	25.3375	36	4808	0.100881	1.5836	16
292	18.3542	28	4483	0.0779094	1.66857	11
293	14.3858	25	4804	0.139145	2.05512	7
293	14.3858	25	4804	0.139145	2.05512	7
294	14.5709	40	4671	0.0572869	1.21424	12
295	16.3374	28	4795	0.0660044	1.48522	11
296	14.634	38	4717	0.0505649	1.626	9
297	18.3279	28	4553	0.0739499	1.52732	12
297	18.3279	28	4553	0.0739499	1.52732	12
298	15.1441	28	4696	0.170703	2.52402	6
299	25.6614	33	4462	0.180957	2.85126	9
300	39.7018	39	4097	0.196005	3.60926	11
301	39.926	42	4764	0.103756	1.81482	22
302	52.4568	40	4508	0.181903	4.3714	12
303	16.9029	27	4762	0.0665995	1.20735	14
304	30.3039	26	4766	0.141753	2.7549	11
305	22.9446	27	4763	0.097264	1.76497	13
306	8.11504	40	4543	0.088476	2.02876	4
307	43.4555	37	4673	0.210496	3.62129	12
308	20.0194	28	4752	0.102978	1.42996	14
309	24.1257	38	4089	0.0797235	3.01572	8
310	59.0301	24	4742	0.164794	5.90301	10
311	13.6865	32	4719	0.100424	1.71082	8
312	11.3292	31	4326	0.0946002	1.8882	6
312	11.3292	31	4326	0.0946002	1.8882	6
313	5.72883	24	2916	0.0885979	1.90961	3
314	13.3067	40	3230	0.0985235	1.33067	10
315	33.9704	33	4615	0.229386	3.77449	9
316	19.2756	27	4459	0.152283	3.2126	6
317	33.4668	36	4050	0.206831	3.71853	9
318	13.2343	27	4666	0.0750465	1.47047	9
319	11.3957	30	4678	0.103243	1.89929	6
320	12.1592	41	3411	0.113767	1.51989	8
321	6.32571	41	4624	0.0796049	1.26514	5
322	40.5161	27	4658	0.108128	3.68328	11
323	10.3922	27	4072	0.0688965	1.48459	7
324	11.2156	21	4500	0.073499	2.80389	4
325	151.989	41	4434	0.171144	8.9405	17
326	37.2998	27	4563	0.211799	3.39089	11
327	22.1257	37	4511	0.169708	2.01143	11
328	13.0759	42	3760	0.143549	1.86798	7
329	12.3107	36	4448	0.131215	1.75867	7
330	83.6763	39	4033	0.1503	6.97302	12
331	9.82191	23	4637	0.122822	3.27397	3
332	31.3225	27	4630	0.159177	2.61021	12
333	9.94652	23	4631	0.0699163	1.42093	7
334	22.6636	36	3813	0.103991	1.51091	15
335	36.6268	28	4509	0.19221	4.06965	9
336	116.529	32	4582	0.156056	10.5935	11
337	20.9044	24	4544	0.100998	2.61305	8
338	18.9464	28	4339	0.0781954	1.89464	10
339	15.9752	40	4576	0.057067	1.33127	12
340	40.2021	41	4528	0.167932	2.87158	14
341	21.3061	40	4578	0.136902	1.77551	12
342	17.5432	39	4530	0.0938953	1.34948	13
343	19.3415	41	4585	0.0883199	1.61179	12
344	26.0149	36	4223	0.0726339	6.50373	4
345	10.44	30	3599	0.0994245	1.73999	6
346	37.6591	27	4548	0.237918	3.13826	12
347	16.3364	39	3872	0.0703574	1.81515	9
348	16.1772	40	4555	0.0851038	1.3481	12
349	7.59273	33	4408	0.0773574	1.26545	6
349	7.59273	33	4408	0.0773574	1.26545	6
350	47.822	37	4453	0.228246	5.97775	8
351	25.8249	40	4549	0.0860122	1.72166	15
352	15.7676	36	4498	0.121144	1.97095	8
353	21.4313	42	4321	0.076459	1.42875	15
354	22.8942	28	4532	0.105328	1.76109	13
355	21.7043	40	4380	0.0758122	1.44695	15
356	31.8774	38	4238	0.167167	2.89794	11
357	31.997	41	4513	0.0819791	1.68405	19
358	12.688	39	4396	0.144057	2.11467	6
359	19.0456	24	4528	0.0797018	1.3604	14
360	15.1733	34	4504	0.0995354	1.37939	11
361	19.9547	25	4526	0.0964321	1.99547	10
362	15.2263	35	4107	0.114276	2.53771	6
363	22.8015	28	4488	0.0976287	1.62868	14
364	8.00895	34	4320	0.060108	1.33483	6
364	8.00895	34	4320	0.060108	1.33483	6
365	5.6579	42	3948	0.091234	1.88597	3
366	21.7153	29	4483	0.151807	2.71441	8
367	50.3908	41	4427	0.0910691	3.59934	14
368	11.2267	38	4273	0.108031	1.40334	8
369	36.8128	28	4493	0.202985	3.06773	12
370	35.2079	26	4482	0.109047	2.7083	13
371	30.1545	39	3679	0.0947123	2.0103	15
372	64.735	29	4351	0.168518	8.09187	8
373	19.9673	24	4426	0.173256	4.99182	4
374	8.26673	33	4409	0.0798589	1.18096	7
375	37.454	40	4415	0.132511	2.49693	15
376	26.2472	28	4427	0.0782922	2.38611	11
377	8.15263	36	3682	0.0654171	1.35877	6
377	8.15263	36	3682	0.0654171	1.35877	6
378	24.897	24	4456	0.12025	2.4897	10
379	48.3282	27	4456	0.25512	3.71755	13
380	20.6045	27	4405	0.11986	2.06045	10
381	13.7028	28	4349	0.0866218	1.52253	9
382	22.6516	34	4306	0.131006	2.26516	10
383	14.7686	23	4332	0.0484712	1.64095	9
384	28.497	37	4260	0.0630916	1.42485	20
385	35.8237	39	4247	0.186011	2.9853	12
386	26.8066	37	4266	0.0653065	1.78711	15
387	13.6694	24	3389	0.142994	2.27823	6
388	27.9776	34	4427	0.0993087	1.7486	16
389	142.967	33	4400	0.181243	9.53113	15
390	22.7735	33	4179	0.136853	2.84669	8
391	17.5885	32	3512	0.117447	1.59896	11
392	19.8065	29	4353	0.119825	1.65054	12
393	11.8425	26	4403	0.0920683	1.48032	8
394	23.4708	32	4311	0.11103	1.9559	12
395	9.40235	26	4383	0.0442205	2.35059	4
396	22.5412	33	4201	0.169006	2.50458	9
397	17.8316	28	3681	0.0722231	2.22895	8
398	9.67242	32	4368	0.0671194	1.38177	7
399	11.3436	22	3091	0.0846143	1.8906	6
400	8.84769	26	4294	0.0985358	1.47462	6
401	30.6632	28	4353	0.112597	2.19023	14
402	3.74334	38	4088	0.0608905	0.935835	4
403	20.8299	40	4313	0.0696365	1.30187	16
404	103.804	27	4345	0.12326	6.48773	16
405	10.4678	25	4271	0.0582191	1.04678	10
406	14.5373	39	3971	0.0868427	1.81716	8
407	29.7292	37	4092	0.111302	3.30324	9
408	11.5257	29	3647	0.105494	2.30515	5
409	30.4915	37	3868	0.241925	4.35593	7
410	31.7058	28	4318	0.121365	2.88235	11
411	27.3465	23	4315	0.12751	2.48604	11
412	36.0032	31	3999	0.226526	3.60032	10
413	15.7326	31	4181	0.0827331	1.57326	10
414	71.7217	25	4253	0.108846	6.52015	11
415	83.7939	40	4269	0.067871	3.49141	24
416	35.4685	24	4264	0.098777	2.72835	13
417	7.86602	38	2959	0.0876803	1.311	6
418	26.9827	32	3639	0.167271	2.69827	10
419	17.2673	28	4261	0.065869	1.56976	11
420	9.83328	38	3508	0.122417	1.96666	5
420	9.83328	38	3508	0.122417	1.96666	5
421	24.3163	33	4041	0.106597	2.43163	10
421	24.3163	33	4041	0.106597	2.43163	10
422	52.0796	23	4261	0.120547	5.20796	10
423	21.477	29	4214	0.154884	2.1477	10
424	5.12021	21	4231	0.0487476	1.70674	3
425	19.69	35	4205	0.07134	1.51462	13
426	31.8217	27	4205	0.209578	3.53575	9
427	21.3794	39	3840	0.087626	1.33621	16
428	20.2452	27	4121	0.0925824	2.24946	9
429	7.18331	28	3259	0.129979	1.79583	4
430	9.87514	27	4239	0.115387	1.97503	5
431	45.3518	39	4205	0.192105	3.02345	15
432	29.9288	26	4234	0.174466	2.99288	10
433	16.0408	35	4012	0.13388	2.67347	6
434	38.2014	26	3965	0.160647	2.72867	14
435	22.1635	26	4207	0.0877901	1.70488	13
436	17.8534	24	3531	0.161059	2.97557	6
437	20.8241	38	2278	0.225235	2.60302	8
438	21.6328	28	4186	0.229202	2.7041	8
439	13.3839	38	3752	0.102494	2.23065	6
440	27.5576	28	2996	0.160408	3.06196	9
441	7.48569	23	3343	0.0819051	1.24762	6
442	14.4215	33	3216	0.0799627	1.44215	10
443	71.4023	28	4141	0.0905471	5.10016	14
444	10.9518	41	4064	0.0584021	1.36897	8
445	27.9977	32	4037	0.131559	3.49971	8
446	10.6497	35	4054	0.0778189	2.12994	5
447	18.0857	24	3896	0.130753	3.01428	6
448	11.3353	28	2992	0.0708676	1.61933	7
449	63.1084	42	4079	0.162035	4.85449	13
450	22.3069	38	3927	0.144326	2.47855	9
451	18.4364	24	4102	0.157892	2.63377	7
452	9.69155	24	3467	0.0957126	1.38451	7
453	25.278	27	4013	0.104804	1.80557	14
454	7.25565	36	3038	0.243046	3.62783	2
455	19.1076	34	3885	0.0810355	1.36483	14
456	8.93428	30	4017	0.134283	2.97809	3
457	31.8032	37	3427	0.193002	2.8912	11
458	16.3349	35	3605	0.149258	2.72249	6
459	16.5509	27	3490	0.0926832	1.50463	11
460	6.00622	39	3179	0.119705	2.00207	3
461	19.8794	40	4029	0.0664193	1.52918	13
462	10.4225	32	3338	0.0628144	1.04225	10
463	10.7057	25	4050	0.0956782	1.33821	8
464	31.3078	38	4045	0.109008	1.84163	17
465	9.5883	28	4046	0.146768	2.39707	4
466	8.36485	26	3880	0.101872	2.09121	4
467	12.5981	22	3798	0.0582237	1.79972	7
468	24.9214	28	3665	0.104108	2.26558	11
469	23.875	38	3950	0.0771055	2.17046	11
470	29.7176	28	4029	0.178182	2.7016	11
471	22.2527	32	3977	0.133304	2.02297	11
472	77.1312	19	4016	0.111552	8.57013	9
473	43.6688	29	3954	0.0421809	3.35914	13
474	21.0551	37	3793	0.0954551	2.33945	9
475	13.0712	24	4013	0.0918292	1.6339	8
476	25.7508	34	2830	0.23608	3.67869	7
477	5.48985	38	3399	0.118313	1.82995	3
478	4.77781	25	3539	0.093761	1.19445	4
479	20.2918	28	3956	0.112516	1.84471	11
480	11.9154	25	3011	0.142289	2.38307	5
481	30.6311	20	3992	0.162146	3.82889	8
482	5.79037	20	3567	0.0802849	1.93012	3
483	11.3793	38	3459	0.149971	2.27587	5
484	6.35762	41	2788	0.139621	1.27152	5
485	21.8941	28	3904	0.0780998	1.45961	15
486	10.2554	36	2510	0.122475	1.28193	8
487	15.9356	34	3753	0.0616441	1.59356	10
488	15.146	25	3707	0.125865	3.0292	5
489	14.7533	33	3188	0.10632	1.63925	9
490	11.8354	35	2965	0.146277	1.97257	6
491	25.3257	34	3821	0.0947514	1.80898	14
492	10.881	28	3908	0.186253	2.72024	4
493	21.8414	31	3916	0.0600409	1.82012	12
494	8.15892	31	3040	0.159371	2.71964	3
495	17.178	28	3912	0.0689915	1.32139	13
496	35.7641	27	3911	0.241869	3.57641	10
497	9.6181	28	3567	0.184952	3.20603	3
498	27.6677	33	3366	0.242468	2.76677	10
499	17.8648	39	3691	0.0767299	1.62408	11
500	16.1894	23	3625	0.234911	4.04736	4
501	9.36342	29	2942	0.144943	1.87268	5
502	6.76777	22	3454	0.0597727	1.69194	4
503	13.1682	21	2673	0.234542	2.63363	5
504	10.507	37	3631	0.158505	1.75116	6
505	12.8978	33	3822	0.0453016	1.61223	8
506	12.3138	39	2961	0.160362	2.0523	6
507	43.4187	23	3841	0.211944	3.3399	13
508	13.6112	29	3735	0.0643819	2.26853	6
509	23.4684	39	3617	0.0848041	2.13349	11
510	9.32919	29	3702	0.170726	2.3323	4
511	27.234	31	3707	0.121531	2.09492	13
512	5.79161	16	3814	0.0562826	1.4479	4
513	28.1902	31	3805	0.237951	2.81902	10
514	20.1887	34	3678	0.0811369	1.6824	12
515	19.3704	22	3785	0.0785182	1.76094	11
516	9.3892	26	3375	0.176601	2.3473	4
517	16.2715	32	3686	0.0734483	1.35595	12
518	37.3074	34	3132	0.132168	2.48716	15
519	12.3302	22	3209	0.0781874	1.76146	7
520	24.7868	41	3743	0.0815881	2.25334	11
521	64.4994	32	3339	0.188217	9.2142	7
522	22.8431	30	2801	0.229424	3.2633	7
523	18.8631	20	3760	0.0858065	1.71482	11
524	7.46985	21	2484	0.132006	1.86746	4
525	4.98464	26	3651	0.157786	2.49232	2
526	4.08444	35	3599	0.109343	2.04222	2
527	14.0363	34	3367	0.24313	2.80727	5
528	12.6727	33	3519	0.109887	2.11212	6
529	3.63233	26	3145	0.115609	1.81617	2
530	6.81981	13	2714	0.104339	1.70495	4
530	6.81981	13	2714	0.104339	1.70495	4
531	16.3919	35	2846	0.111546	1.63919	10
532	29.6849	40	3728	0.0909633	2.69863	11
533	12.1788	37	3577	0.0826734	1.52235	8
534	25.8045	26	3062	0.171496	3.22556	8
535	11.9781	25	3161	0.0678579	2.39563	5
535	11.9781	25	3161	0.0678579	2.39563	5
536	19.9027	40	2612	0.100218	1.53098	13
536	19.9027	40	2612	0.100218	1.53098	13
537	13.9705	32	2870	0.139542	1.74632	8
538	12.4104	38	3669	0.0766533	1.77291	7
539	13.3371	35	3003	0.0847259	1.48189	9
540	19.0608	26	3711	0.101182	2.11786	9
541	26.6852	31	3507	0.110757	2.96502	9
542	13.8042	20	3093	0.056689	2.3007	6
543	17.0632	19	3698	0.0568127	1.89591	9
544	10.8737	28	3686	0.0714674	1.35922	8
545	18.6379	31	3266	0.0957512	2.07087	9
545	18.6379	31	3266	0.0957512	2.07087	9
546	40.8581	40	3695	0.263741	2.91844	14
547	9.83076	28	3531	0.107029	1.63846	6
548	81.4558	28	3382	0.155286	6.78799	12
549	37.6026	38	3680	0.131262	1.97908	19
550	18.9624	21	3678	0.0321691	1.72385	11
551	13.9061	26	3655	0.0733573	1.73826	8
552	23.2636	38	3554	0.0930117	1.45398	16
553	45.1275	34	3670	0.152506	2.82047	16
554	25.7166	37	3551	0.132688	2.33787	11
555	19.4569	27	3677	0.0808057	2.16188	9
556	12.3719	29	3601	0.0851377	1.37466	9
557	14.3909	21	3671	0.05227	1.43909	10
558	4.28965	21	3662	0.0639873	1.07241	4
559	122.989	37	3668	0.224006	5.85662	21
560	10.641	27	2799	0.146174	2.12819	5
561	7.72443	15	3185	0.103958	1.93111	4
562	28.2055	28	3614	0.0643788	2.56414	11
563	17.2876	30	3494	0.0943668	1.92085	9
564	14.9664	36	2712	0.0920241	2.13805	7
564	14.9664	36	2712	0.0920241	2.13805	7
565	12.0161	22	3651	0.0432178	1.00134	12
566	15.6026	33	2839	0.15337	2.60043	6
567	72.3487	26	3638	0.148968	6.02906	12
568	25.111	29	3627	0.145912	2.79011	9
569	81.3189	24	3628	0.110361	6.77657	12
570	47.4019	22	3628	0.0512392	3.38585	14
571	10.3937	16	2743	0.0960198	1.73228	6
572	21.7593	25	3614	0.109135	2.71992	8
573	11.8371	29	3477	0.112686	1.97284	6
574	18.5478	28	3590	0.0587559	3.70956	5
575	32.4799	41	3472	0.118033	1.80444	18
576	39.3374	36	3609	0.204012	2.80981	14
577	12.5578	35	3019	0.101625	1.56972	8
578	15.3819	20	3598	0.0570323	1.39836	11
579	16.9423	31	2749	0.146362	2.11779	8
580	12.906	35	2629	0.138899	1.61325	8
581	32.7168	35	3467	0.0934034	2.51667	13
582	53.6113	29	3008	0.178978	6.70141	8
583	7.43847	31	2479	0.0839238	1.85962	4
584	9.75766	33	3511	0.095144	1.62628	6
585	14.9245	28	3281	0.150144	2.9849	5
586	4.07475	28	2240	0.0936513	1.35825	3
587	24.4869	32	3189	0.0831203	3.49813	7
588	8.3739	30	3544	0.0454385	1.39565	6
589	24.547	25	3464	0.146484	2.4547	10
590	20.984	25	3553	0.259376	2.623	8
591	27.1016	41	3508	0.242189	3.01129	9
592	11.4437	21	3321	0.0554461	1.63482	7
593	12.8003	28	3345	0.101098	1.60004	8
594	45.3077	39	2700	0.113237	6.47253	7
595	37.8369	27	3490	0.171993	3.78369	10
596	18.5972	26	3078	0.152113	3.09953	6
597	45.9952	34	3213	0.201843	3.28537	14
598	32.4874	27	3149	0.199409	2.49903	13
599	19.1831	39	3293	0.108311	1.37022	14
600	6.20457	23	3330	0.144954	2.06819	3
601	11.5562	27	2855	0.110766	1.65088	7
602	11.0553	18	2736	0.124817	2.21106	5
603	6.57006	23	3027	0.0700093	1.09501	6
604	12.041	36	3170	0.0849294	1.50512	8
605	17.8296	40	3449	0.0723586	1.37151	13
606	34.4754	34	3393	0.073444	3.44754	10
607	49.905	32	3457	0.104004	2.93559	17
608	27.3455	33	3450	0.105279	2.27879	12
609	21.7353	26	3445	0.126874	1.97594	11
610	27.6781	30	2998	0.108166	2.51619	11
611	14.6381	30	3286	0.124328	2.43969	6
612	32.6444	30	3063	0.0938665	2.72037	12
613	34.4553	40	3391	0.228128	2.87127	12
614	7.30537	15	3251	0.0823502	2.43512	3
615	8.43009	20	3338	0.0748264	2.10752	4
616	26.6307	32	3167	0.156247	2.42097	11
617	19.585	32	2777	0.196643	2.79785	7
618	6.2016	19	3361	0.0322445	1.0336	6
619	34.8966	33	2909	0.219506	3.17242	11
620	4.0348	20	3411	0.0626472	1.34493	3
621	11.3191	38	2804	0.118891	1.61702	7
622	7.87091	21	2758	0.194006	2.62364	3
623	25.8462	24	3398	0.0531117	2.58462	10
624	39.0542	32	3388	0.134333	3.90542	10
625	13.6678	37	3283	0.0705191	1.36678	10
626	27.4161	38	3370	0.0838553	1.61271	17
627	12.4918	24	2966	0.152387	2.49835	5
628	19.0543	29	2755	0.0875534	2.72205	7
629	23.8878	29	3336	0.112052	2.38878	10
630	21.2758	31	3375	0.163422	2.65948	8
631	17.9993	25	3235	0.106702	1.6363	11
632	39.2672	33	3232	0.208381	3.02056	13
633	11.4668	23	2508	0.090889	1.63811	7
634	13.2521	25	3163	0.0843664	1.65651	8
635	11.6394	18	3312	0.0424034	1.29327	9
636	35.3406	25	3364	0.169001	2.71851	13
637	3.88648	18	3028	0.119693	1.94324	2
638	8.85427	40	2504	0.139206	1.77085	5
639	11.4738	41	3176	0.203177	2.29475	5
640	12.1831	23	3162	0.0843927	1.35367	9
641	22.4692	25	3282	0.165996	2.80865	8
642	21.3899	27	3350	0.0600124	1.52785	14
643	21.4717	32	3312	0.056969	2.38575	9
644	48.4602	36	2967	0.122201	3.23068	15
645	17.4301	17	3326	0.119728	3.48602	5
646	5.44128	19	3270	0.0885042	1.81376	3
647	19.0616	38	2965	0.0989687	3.17693	6
648	8.44084	39	2781	0.117115	1.68817	5
649	10.3524	22	3296	0.0838956	1.7254	6
650	38.538	25	3312	0.0883417	2.75272	14
651	7.1101	31	2767	0.0580381	0.790011	9
652	15.7162	39	3271	0.0802318	1.96453	8
653	7.5103	23	3191	0.063338	1.25172	6
654	2.75482	32	2817	0.0843849	1.37741	2
655	2.64785	25	3310	0.0146815	0.661962	4
656	49.5708	25	3297	0.191671	5.50786	9
657	11.5047	31	2651	0.15566	1.91746	6
658	21.0759	24	3255	0.127977	2.34177	9
659	15.8431	42	2623	0.190709	2.2633	7
660	36.6687	30	3289	0.146552	2.15698	17
661	34.1898	37	3188	0.108659	2.27932	15
662	25.3741	33	3280	0.0968068	2.11451	12
663	15.4607	26	2782	0.134694	2.57678	6
664	10.8209	24	3254	0.0831801	1.35261	8
665	16.8986	29	2684	0.0848067	1.68986	10
666	22.1702	35	3136	0.065171	1.47801	15
667	36.3743	32	2666	0.0597825	4.04159	9
668	5.84607	22	3221	0.0570134	1.16921	5
669	12.0714	26	2959	0.154271	3.01785	4
670	27.3172	24	3243	0.148193	1.82114	15
671	19.4888	27	3105	0.103439	2.4361	8
672	18.6685	19	2409	0.112277	2.33356	8
673	10.0589	23	3176	0.0953107	1.43698	7
674	17.1194	20	2622	0.106894	2.13993	8
675	9.80169	39	3061	0.127391	1.63362	6
676	15.1687	34	2975	0.0780708	1.68542	9
677	20.8159	26	3204	0.0966976	3.46932	6
678	25.0294	41	3141	0.0719663	1.78781	14
679	20.9696	31	2619	0.145639	2.6212	8
680	15.7506	23	3235	0.112233	2.25009	7
681	71.1476	26	3132	0.140757	7.90529	9
682	9.48943	27	2447	0.144869	1.89789	5
683	52.1028	30	2504	0.133963	4.3419	12
684	10.7439	25	2583	0.0551219	1.34299	8
685	8.21992	27	2918	0.0790135	1.64398	5
686	25.3358	28	3186	0.0455668	1.8097	14
687	14.0175	13	3212	0.076739	2.80351	5
688	29.625	38	3185	0.0541657	1.48125	20
689	11.2243	25	3085	0.120065	2.24485	5
689	11.2243	25	3085	0.120065	2.24485	5
690	18.7036	20	2944	0.0912432	2.07817	9
691	10.0215	19	2977	0.128079	2.50537	4
692	16.0678	21	2984	0.133704	2.29541	7
693	17.4166	26	3169	0.0819369	1.93518	9
694	20.7569	20	3174	0.173274	4.15138	5
695	11.9291	30	2521	0.0851758	1.98818	6
696	5.50649	39	2861	0.107973	1.37662	4
697	6.61809	28	2409	0.0887833	1.32362	5
698	3.78911	21	2874	0.147705	1.89456	2
699	21.8475	22	3081	0.189387	2.73094	8
700	6.6961	24	3163	0.0582121	1.11602	6
701	5.98605	20	2922	0.142173	1.99535	3
702	43.2913	24	2587	0.10287	5.41141	8
703	14.1607	21	3177	0.0953809	1.41607	10
704	10.2864	17	2755	0.0771942	2.05728	5
705	11.9839	31	2446	0.17862	1.99732	6
706	16.4691	39	2443	0.165875	2.74485	6
707	10.5858	18	3034	0.161564	2.11716	5
708	16.3786	41	3090	0.275434	2.72977	6
709	41.2869	29	3121	0.0979367	4.12869	10
710	19.4462	21	2885	0.156646	2.43077	8
711	8.41614	34	2169	0.107659	1.20231	7
712	8.45095	33	3012	0.239741	2.81698	3
713	1.17688	12	3122	0.0313935	1.17688	1
714	31.2074	21	2911	0.0970434	2.2291	14
715	34.0019	36	2758	0.169165	2.83349	12
716	10.7445	24	2892	0.121312	1.79074	6
717	16.9875	21	3105	0.110146	1.69875	10
718	29.0203	22	3122	0.12819	2.23233	13
719	17.3677	21	3064	0.064693	1.73677	10
720	20.633	23	2863	0.132589	5.15824	4
721	3.79576	34	2550	0.130447	1.89788	2
722	23.1869	26	3101	0.252099	3.31241	7
723	40.3935	24	2788	0.145177	6.73225	6
724	15.0473	15	2884	0.100037	3.00946	5
725	5.6301	20	3095	0.0523232	0.93835	6
726	7.19463	23	2772	0.0500794	1.1991	6
727	49.3232	27	3075	0.138342	3.7941	13
728	21.9576	30	2916	0.0995801	1.99614	11
729	7.70233	28	3070	0.0727639	1.10033	7
730	7.18646	23	2473	0.184102	2.39549	3
731	29.3345	25	3037	0.133353	1.95563	15
732	29.0158	22	3077	0.089576	1.81349	16
733	18.8014	34	2772	0.132493	1.88014	10
734	13.3857	32	3043	0.091887	1.21688	11
735	20.981	39	2329	0.24219	2.33122	9
736	5.46431	24	2807	0.0856001	2.73215	2
737	15.6818	27	2806	0.128665	2.24026	7
738	28.1749	38	2536	0.276462	3.52187	8
739	13.9459	23	2727	0.0929644	1.99227	7
740	20.1106	20	3050	0.120009	2.01106	10
741	2.82085	15	2431	0.0654588	1.41043	2
742	16.7751	23	3052	0.0603667	3.35502	5
743	40.9534	26	2925	0.0536407	4.09534	10
744	14.8052	29	2371	0.17506	1.85065	8
745	10.1693	19	3000	0.0607006	2.03386	5
746	12.6919	21	2929	0.154677	2.53838	5
747	21.6681	30	2756	0.161205	3.09545	7
748	27.984	31	2880	0.19249	2.7984	10
749	14.6953	20	3048	0.0961655	2.44922	6
750	39.2623	24	3052	0.160214	3.02018	13
751	26.7223	26	3006	0.0761998	1.78149	15
752	38.2634	30	3032	0.232462	3.18861	12
753	8.89081	22	2357	0.0890775	1.27012	7
754	13.2379	26	2831	0.0691688	1.65474	8
755	13.6582	20	2731	0.0718763	1.95118	7
756	15.6543	15	2467	0.0333381	2.60905	6
757	13.4705	34	2517	0.10557	1.68381	8
758	14.1076	21	2972	0.0802646	1.76345	8
759	31.1828	14	3034	0.114733	5.19713	6
760	33.3242	21	2997	0.153414	2.77701	12
761	6.27065	19	2957	0.0851435	1.56766	4
762	18.3143	35	2014	0.138039	2.03492	9
763	9.67423	24	3029	0.150343	1.93485	5
764	39.6077	24	3016	0.231186	3.6007	11
765	53.6694	29	2999	0.238484	6.70868	8
766	79.8086	21	3024	0.0831324	6.13912	13
767	129.513	28	3025	0.141532	7.61844	17
768	31.5983	26	2641	0.125243	2.63319	12
769	13.5191	21	2733	0.0690265	1.50212	9
770	22.9567	17	2664	0.0938162	1.91306	12
771	34.6512	23	2466	0.1472	6.93023	5
772	11.2009	22	2783	0.0777691	1.86681	6
773	11.0586	21	2730	0.0869262	1.8431	6
774	19.8048	15	2888	0.144102	2.82925	7
775	19.1845	27	2680	0.151155	2.39807	8
776	18.1218	16	2901	0.124904	3.62435	5
777	20.8373	23	2925	0.0601834	2.08373	10
778	15.8731	26	2847	0.108452	2.64551	6
779	36.3415	21	2986	0.133086	2.7955	13
780	11.5967	26	2762	0.119247	2.31935	5
781	7.67957	22	2961	0.061086	1.53591	5
782	13.0495	24	2331	0.0630181	1.30495	10
783	14.0174	21	2944	0.095261	1.75217	8
784	13.1183	24	2962	0.0779184	2.18638	6
785	20.185	22	2896	0.087831	1.835	11
785	20.185	22	2896	0.087831	1.835	11
786	8.40852	25	2120	0.124258	1.6817	5
787	11.1747	20	2920	0.137494	1.86246	6
788	17.9001	20	2964	0.0731678	1.49167	12
789	41.6568	32	2886	0.151575	3.4714	12
790	29.0887	14	2962	0.0841989	3.23208	9
791	13.6285	28	2941	0.0418608	0.851781	16
792	17.6034	23	2666	0.0576102	1.46695	12
793	5.19819	16	2956	0.0890108	1.73273	3
794	19.051	32	2849	0.11676	2.11678	9
795	9.70801	25	2843	0.0662406	1.2135	8
796	72.0335	29	2494	0.164645	9.00418	8
797	18.6491	30	2764	0.121779	1.69537	11
798	13.3541	35	2596	0.101865	1.48378	9
799	18.6967	23	2809	0.117652	2.07741	9
800	12.4492	20	2451	0.136658	4.14972	3
801	16.0656	19	2938	0.163395	4.0164	4
802	15.6183	33	2574	0.139693	1.73536	9
803	53.6377	20	2903	0.0686835	5.36377	10
804	18.5882	26	2791	0.174321	2.32352	8
805	7.33636	19	2935	0.0437552	1.04805	7
806	33.5191	28	2920	0.213357	2.79325	12
807	14.0945	21	2791	0.0744354	1.76181	8
808	8.08737	20	2788	0.083236	1.61747	5
809	17.7227	29	2556	0.120414	1.77227	10
810	24.4784	26	2590	0.202447	3.49691	7
811	28.4539	26	2911	0.281612	2.84539	10
812	12.9933	22	2719	0.0981654	1.85619	7
813	18.1244	31	2819	0.109818	1.64767	11
814	16.2278	28	2698	0.0887699	1.62278	10
815	6.92669	22	2766	0.119618	1.73167	4
816	12.293	29	2834	0.180626	2.45861	5
817	20.7716	20	2902	0.065894	1.73097	12
818	30.4582	37	2449	0.182866	3.04582	10
819	16.6152	27	2586	0.0685585	1.66152	10
820	9.09681	22	2538	0.176969	2.2742	4
821	14.8308	27	2355	0.229115	2.96617	5
822	100.041	30	2766	0.214726	10.0041	10
823	32.0371	30	2634	0.298851	4.00464	8
824	11.0928	21	2639	0.0891609	2.77319	4
825	13.7097	12	2875	0.0967738	1.95854	7
826	53.9183	28	2592	0.0698683	6.73979	8
827	19.5618	33	2791	0.0786997	1.95618	10
828	18.0051	23	2407	0.0577225	1.50042	12
829	37.036	28	2129	0.106865	6.17267	6
830	64.5756	23	2429	0.103745	6.45756	10
831	9.80246	25	2727	0.0582317	0.980246	10
832	22.668	31	2696	0.140634	2.51867	9
833	32.6715	33	2825	0.0827624	2.04197	16
834	40.6092	25	2852	0.223692	3.12378	13
835	13.4935	24	2389	0.177699	2.69871	5
836	15.5949	25	1780	0.161963	2.22785	7
837	27.5344	33	2759	0.0834253	1.83562	15
838	9.37543	32	2778	0.0868573	1.56257	6
839	26.3257	37	2827	0.20135	2.39325	11
840	24.1742	21	2738	0.104622	2.41742	10
841	2.67447	14	2683	0.0605121	0.891491	3
842	15.4027	21	2245	0.182077	1.92534	8
843	18.3909	29	2833	0.108145	1.83909	10
844	5.79082	14	1995	0.10315	1.93027	3
845	14.7856	35	2669	0.0860784	1.47856	10
846	43.8349	15	2826	0.115425	5.47936	8
847	22.2549	37	2376	0.115335	1.58964	14
848	13.5151	21	2426	0.117868	2.25251	6
849	21.1788	39	1985	0.283154	2.64736	8
850	14.8596	29	2588	0.107492	1.35087	11
851	43.6844	25	2680	0.103604	5.46054	8
852	14.9164	33	2710	0.0617295	1.14741	13
853	25.5437	21	2709	0.102511	2.83818	9
854	18.624	21	2785	0.088634	2.06933	9
855	20.8546	31	2770	0.135493	2.31718	9
856	23.5937	26	2569	0.0690454	3.37053	7
857	8.3173	24	2298	0.11284	1.18819	7
858	7.74799	23	2653	0.10136	1.937	4
859	23.8886	31	2725	0.148594	2.17169	11
860	13.1733	24	2760	0.0725726	1.64667	8
861	15.9172	17	2388	0.0488759	1.44702	11
862	9.68142	22	2663	0.144435	2.42036	4
863	15.7542	23	2771	0.143433	2.2506	7
864	19.6969	18	2789	0.0736666	2.18855	9
865	12.6603	16	2299	0.0799155	1.58254	8
866	8.6111	26	2531	0.0461607	1.07639	8
867	34.2445	29	2767	0.105954	2.14028	16
868	27.895	18	2781	0.231784	3.98501	7
869	31.6613	30	2026	0.13931	3.51792	9
870	42.2996	33	2691	0.0570003	3.25382	13
871	13.1513	26	2029	0.143294	1.64391	8
872	14.0228	24	2758	0.167712	2.00326	7
873	7.12971	16	2555	0.049143	1.42594	5
874	31.9985	34	2516	0.151486	2.46142	13
875	15.7347	28	2011	0.182638	1.96683	8
876	37.3938	37	2672	0.189274	2.67099	14
877	14.2412	20	2555	0.0819566	1.42412	10
878	83.2212	28	2733	0.143838	4.6234	18
879	11.7347	15	2605	0.0441444	1.17347	10
880	11.8739	14	2198	0.142899	2.96848	4
881	18.5916	31	2702	0.130205	2.32396	8
882	22.3936	18	2345	0.155924	3.19909	7
883	25.6598	16	2748	0.095755	2.33271	11
884	12.712	23	2446	0.101159	1.81599	7
885	20.2636	11	2722	0.107199	2.8948	7
886	13.807	24	2327	0.104542	2.30116	6
887	8.75629	17	2736	0.0749004	1.45938	6
888	14.0136	23	2732	0.103066	1.55707	9
889	48.795	20	2674	0.110341	6.09938	8
890	21.8889	20	2731	0.0762437	2.18889	10
891	31.7454	25	2386	0.0824418	2.26753	14
892	43.2014	25	2654	0.16074	3.32318	13
893	18.5772	27	2584	0.188203	2.65389	7
894	14.735	36	2705	0.0944176	1.84187	8
895	8.33709	11	2135	0.0833965	2.08427	4
896	32.0918	23	2309	0.0529362	6.41835	5
897	36.3354	26	2717	0.202547	2.59539	14
898	17.5711	28	2574	0.11421	1.46426	12
899	5.40205	23	2351	0.0651113	0.771722	7
900	12.1616	22	2435	0.155955	2.43232	5
901	13.2966	27	2688	0.112267	1.89952	7
902	26.5817	38	2631	0.087158	1.8987	14
903	0	16	2392	0.3495	4.56034	0
904	7.11176	23	2537	0.119939	1.77794	4
905	14.5251	37	2534	0.095466	1.45251	10
906	35.9404	26	2257	0.0692269	3.59404	10
907	7.72716	16	2333	0.0630683	1.93179	4
908	5.97646	16	1970	0.26323	2.98823	2
909	34.6856	26	2694	0.135103	3.46856	10
910	35.5255	27	2692	0.138101	2.36837	15
911	25.2113	14	2691	0.0927531	2.52113	10
912	45.803	32	2618	0.16624	4.16391	11
913	11.1529	10	2607	0.120183	2.78823	4
914	6.2536	14	2676	0.0871907	1.5634	4
915	19.9172	25	2627	0.0712975	2.21302	9
916	15.0689	29	2601	0.0614202	2.1527	7
917	6.68185	21	2544	0.0515714	1.11364	6
918	4.317	21	2624	0.0905847	1.439	3
919	24.8086	35	2393	0.130832	1.90836	13
920	10.049	26	2041	0.095369	1.25613	8
921	40.7385	17	2675	0.0891198	5.09231	8
922	9.85721	19	2346	0.171736	2.4643	4
923	88.1336	30	2465	0.187431	9.79262	9
924	37.7355	34	2498	0.236029	3.4305	11
925	2.07106	9	2659	0.106405	2.07106	1
926	8.306	17	2647	0.150166	2.0765	4
927	15.3629	20	2649	0.230334	3.07258	5
928	25.4323	34	2500	0.0965916	2.82581	9
929	23.1252	16	2651	0.212923	3.3036	7
930	20.6418	19	2338	0.191699	2.58023	8
931	32.7641	34	2627	0.237761	2.73034	12
932	6.2325	7	2647	0.0499856	1.2465	5
933	10.0019	16	2217	0.135229	2.00039	5
934	30.5759	17	2000	0.116247	5.09598	6
935	22.1645	25	2619	0.143072	2.77057	8
936	22.8869	25	2154	0.120268	3.26955	7
937	18.3659	23	2635	0.101211	1.83659	10
938	39.4115	30	2641	0.0788513	2.31832	17
939	7.10251	18	2279	0.0697178	1.18375	6
940	8.55844	23	2599	0.0940879	1.42641	6
941	20.9335	11	2592	0.0657744	2.32595	9
942	3.37987	19	1772	0.107359	1.68993	2
943	14.2391	24	2483	0.239451	2.84783	5
944	14.714	25	2514	0.106006	1.4714	10
945	30.8207	31	2627	0.149036	2.56839	12
946	9.87679	23	2495	0.141887	1.97536	5
947	15.0168	15	2589	0.102389	2.14526	7
948	8.94686	20	2394	0.237517	2.98229	3
949	17.9761	13	2609	0.108816	2.56801	7
950	7.6668	14	2380	0.0812115	1.9167	4
951	11.4486	14	2606	0.0934398	2.28972	5
952	13.2936	21	2269	0.112317	1.89908	7
953	9.08705	8	2406	0.0539536	1.81741	5
954	8.80347	26	2311	0.0985105	1.46725	6
955	5.72881	17	2132	0.0845281	1.14576	5
956	22.0351	14	2614	0.0826224	3.67252	6
957	5.71501	14	2589	0.042009	1.905	3
958	16.2804	16	2588	0.152183	3.25609	5
959	17.8125	23	2329	0.13411	2.22656	8
960	28.0843	27	2586	0.142393	2.80843	10
961	28.5343	17	2528	0.0662148	4.75572	6
962	9.23	16	2369	0.123406	2.3075	4
963	30.7833	33	2578	0.146744	3.42036	9
964	14.1491	27	2463	0.113937	1.76863	8
965	12.5168	23	2352	0.0878984	2.08613	6
966	11.0398	33	1916	0.0725887	1.00362	11
967	9.14355	21	2314	0.132241	4.57178	2
968	25.3911	30	2566	0.120548	1.81365	14
969	20.9056	27	2382	0.182511	2.98651	7
970	11.6566	22	1946	0.122322	1.66522	7
971	7.75309	22	2555	0.0648682	1.55062	5
972	24.8846	18	2579	0.107957	2.48846	10
973	22.1201	23	2536	0.0970144	1.84334	12
974	12.2675	25	2336	0.0830818	1.53344	8
975	27.1784	32	2427	0.11401	2.09065	13
976	13.8802	29	2476	0.0966158	1.73503	8
977	14.0736	10	2543	0.129379	2.81472	5
978	27.3537	26	2535	0.18662	2.27947	12
979	26.858	26	2445	0.178865	2.98422	9
980	8.19076	13	2354	0.0702171	1.63815	5
981	41.4787	18	2300	0.131075	5.18484	8
982	34.9122	39	2538	0.204897	2.68555	13
983	2.08036	28	1583	0.145223	2.08036	1
984	10.6755	14	2528	0.0643476	1.77924	6
985	87.0901	24	2556	0.0971727	12.4414	7
986	15.9363	40	2187	0.125654	1.7707	9
986	15.9363	40	2187	0.125654	1.7707	9
987	12.8575	20	2178	0.216299	2.14292	6
988	13.9136	39	2332	0.111644	2.31893	6
989	10.6304	9	2559	0.156496	2.6576	4
990	26.7786	18	2212	0.175959	3.34733	8
991	10.1019	18	2291	0.0856593	1.68365	6
992	15.7852	27	2534	0.105605	1.75391	9
993	6.13955	22	2359	0.0632647	1.02326	6
994	10.7974	25	2541	0.141502	1.79957	6
995	18.8838	34	2473	0.0610376	1.4526	13
996	44.281	23	2547	0.166372	2.95207	15
997	7.96423	18	2551	0.109131	1.59285	5
998	78.9339	17	2531	0.0942687	9.86673	8
999	14.3611	16	2476	0.0345165	2.87223	5
1000	31.0859	23	2490	0.133079	2.59049	12
1001	9.10987	22	2304	0.0942676	1.51831	6
1002	20.9464	6	2546	0.0812614	5.2366	4
1003	7.45156	15	1860	0.193407	2.48385	3
1004	18.7327	30	2438	0.0679266	2.34159	8
1005	8.20937	11	2497	0.109326	2.05234	4
1006	41.4933	34	2323	0.312568	2.76622	15
1007	9.7409	26	2485	0.0781779	1.39156	7
1008	19.1054	37	2491	0.127171	1.46965	13
1009	19.5403	18	2436	0.114039	2.17115	9
1010	14.0778	18	2095	0.118841	1.75972	8
1011	4.565	6	2487	0.0662875	1.52167	3
1012	34.7954	22	2392	0.0706148	2.67657	13
1013	16.5005	34	2200	0.102485	1.50005	11
1014	13.602	40	2451	0.157874	2.267	6
1015	20.474	17	2254	0.141367	2.55925	8
1016	6.01302	29	2340	0.0678991	1.50325	4
1017	3.92882	7	2431	0.0850047	1.30961	3
1018	27.574	28	2162	0.104844	1.96957	14
1019	11.1694	23	2459	0.101363	1.59562	7
1020	9.67644	11	2504	0.184128	2.41911	4
1021	24.4904	21	1878	0.0486376	2.72115	9
1022	30.7996	35	2333	0.249267	3.07996	10
1023	12.7102	24	2315	0.111676	1.81574	7
1024	16.9524	17	2498	0.0821054	2.11906	8
1025	6.71691	27	2257	0.128154	2.23897	3
1026	28.053	19	2127	0.149038	5.6106	5
1027	28.0747	31	2430	0.101223	2.15959	13
1028	26.0123	19	2448	0.143217	2.36475	11
1029	17.2699	21	2492	0.132093	2.15874	8
1030	10.252	33	1789	0.155057	1.13911	9
1031	37.2418	15	2497	0.201746	6.20697	6
1032	14.7352	24	2175	0.0991535	1.8419	8
1033	15.1668	34	2450	0.101607	1.89585	8
1034	14.1594	26	2390	0.0715263	1.41594	10
1035	7.33366	12	2371	0.0387098	2.44455	3
1036	16.3842	24	2359	0.119086	1.63842	10
1037	12.1971	15	2482	0.0893846	1.74244	7
1038	42.5208	35	2429	0.229269	3.5434	12
1039	17.6669	17	2291	0.168516	2.94448	6
1040	16.119	13	2486	0.118714	1.791	9
1041	25.6081	21	2467	0.140622	2.32801	11
1042	34.355	21	2393	0.0802205	5.72583	6
1043	10.0659	28	2428	0.114963	1.67765	6
1044	14.9517	19	2463	0.0992456	1.86897	8
1045	5.24953	12	2487	0.0971625	1.74984	3
1046	21.1096	26	2432	0.0541484	2.6387	8
1047	10.2598	25	2437	0.0927594	1.46569	7
1048	6.14044	12	2484	0.0659019	1.22809	5
1049	14.7276	15	2459	0.125298	2.10394	7
1050	19.768	12	2481	0.116774	2.471	8
1051	17.0353	17	2198	0.176969	3.40707	5
1052	32.8639	32	2465	0.193719	2.73866	12
1053	12.4941	32	2446	0.0835239	1.38824	9
1054	14.2158	20	2349	0.10929	2.36929	6
1055	18.588	32	2378	0.0898137	1.8588	10
1056	13.1156	14	2466	0.0796857	1.87366	7
1057	25.8992	33	2442	0.174574	2.58992	10
1058	19.4911	24	2181	0.122652	2.43639	8
1058	19.4911	24	2181	0.122652	2.43639	8
1059	15.0773	20	2424	0.0620723	2.1539	7
1060	10.5557	20	2240	0.0771195	1.31946	8
1061	16.7507	11	2314	0.15568	3.35014	5
1062	10.5846	34	2302	0.118726	1.51209	7
1063	6.7425	20	2419	0.0560416	1.12375	6
1064	23.1961	25	2238	0.108423	2.10874	11
1065	21.0231	40	2403	0.222864	2.62789	8
1066	12.6146	27	2437	0.083979	1.40162	9
1067	41.3788	20	1947	0.0703446	8.27576	5
1068	13.5459	22	2455	0.0591093	1.12883	12
1069	27.2515	23	2456	0.227942	2.72515	10
1070	16.7238	37	2061	0.1534	5.57459	3
1071	25.3187	34	2325	0.203233	2.53187	10
1072	5.15684	20	2180	0.151732	2.57842	2
1073	9.40908	7	2450	0.0946148	2.35227	4
1074	14.5004	30	2258	0.0862969	1.81255	8
1075	11.0304	19	2224	0.164291	1.8384	6
1076	19.2715	36	2187	0.176665	1.75195	11
1077	17.0384	19	2379	0.116886	1.89315	9
1078	9.60689	10	2332	0.0732644	2.40172	4
1079	10.5225	29	2203	0.0740418	1.50322	7
1080	18.1041	36	2086	0.170814	1.64583	11
1081	11.4963	20	2409	0.136435	1.91605	6
1082	13.7844	23	2308	0.0852889	1.37844	10
1083	9.83081	29	2023	0.108177	1.63847	6
1084	51.3843	22	2381	0.165606	6.42304	8
1085	56.0874	30	2121	0.150943	6.23194	9
1086	15.6994	18	2381	0.0895032	2.61657	6
1087	3.56026	8	2062	0.0558321	1.78013	2
1088	5.78561	9	2422	0.0422541	1.4464	4
1089	10.5781	25	2371	0.0782322	1.32226	8
1090	21.9933	25	2414	0.0788679	1.69179	13
1091	30.812	34	2419	0.0877391	3.42356	9
1092	6.56331	8	2418	0.0600363	1.64083	4
1093	5.80211	10	2416	0.0854459	1.16042	5
1094	3.10365	9	2126	0.0616822	1.03455	3
1095	9.26246	22	1642	0.100529	1.32321	7
1096	3.93419	27	1979	0.263822	1.96709	2
1097	19.6629	23	2139	0.105647	2.45786	8
1098	11.7899	29	2304	0.0813788	1.30999	9
1099	3.96561	11	2246	0.0363319	1.32187	3
1100	28.2675	19	2180	0.0843688	4.71126	6
1101	36.2776	38	2245	0.0835556	2.26735	16
1102	5.1771	7	2406	0.147944	2.58855	2
1103	15.6788	24	2308	0.12147	2.61314	6
1104	28.8084	20	2401	0.227349	2.88084	10
1105	3.93506	29	2172	0.0949882	1.31169	3
1106	36.1923	25	1743	0.217086	3.01603	12
1107	2.23102	21	2248	0.0829665	1.11551	2
1108	30.9535	22	2377	0.2355	3.86919	8
1109	17.8905	20	1865	0.103836	2.23631	8
1110	24.0375	38	2384	0.143805	1.50234	16
1111	20.0124	15	2005	0.105439	5.00311	4
1112	28.9794	37	2155	0.172416	2.06996	14
1113	2.80759	4	2384	0.128201	2.80759	1
1114	11.1647	22	2064	0.11855	1.24052	9
1115	5.57248	9	2096	0.0842016	1.85749	3
1116	18.1275	19	2383	0.079256	1.81275	10
1117	3.0358	15	2373	0.0774414	3.0358	1
1118	12.5768	29	2293	0.143685	1.39742	9
1119	16.191	11	2367	0.131706	2.31301	7
1120	10.2473	21	2204	0.176299	2.04946	5
1121	0	3	2344	0.0747764	2.049	0
1122	5.10792	28	2197	0.0614751	1.70264	3
1123	6.72141	18	2208	0.075305	1.68035	4
1124	20.5629	21	2371	0.0775859	1.86936	11
1125	16.9058	19	2259	0.175409	3.38116	5
1126	11.9331	20	2290	0.130396	2.38662	5
1127	27.5149	20	2370	0.125193	2.29291	12
1128	16.8513	21	2146	0.0894461	1.68513	10
1129	15.9672	19	2046	0.0835011	1.9959	8
1130	1.92795	10	1599	0.0726241	1.92795	1
1131	9.58961	22	2248	0.0973648	1.91792	5
1132	11.1593	19	2240	0.138616	1.85988	6
1133	24.5969	35	2226	0.26515	2.73299	9
1134	13.5369	30	1971	0.235071	2.25616	6
1135	19.01	23	2260	0.20185	3.16833	6
1136	8.99763	10	2260	0.111745	1.79953	5
1137	24.525	23	2339	0.167438	2.4525	10
1138	25.9518	17	2355	0.0583655	2.88354	9
1139	10.5841	16	2154	0.0707052	1.76402	6
1140	13.2363	11	1963	0.0861116	2.64725	5
1141	44.5937	36	2065	0.0798891	5.57421	8
1142	15.8936	16	2178	0.137647	2.64894	6
1143	5.21322	16	2104	0.0632219	1.3033	4
1144	24.5698	22	2101	0.120216	2.72997	9
1145	5.72376	10	2342	0.0643503	1.43094	4
1146	18.6645	24	2309	0.238891	3.11074	6
1147	18.4039	16	2335	0.195658	4.60096	4
1148	16.6386	29	2314	0.186429	3.32771	5
1149	20.6661	30	2243	0.103189	1.72217	12
1150	4.80272	10	1431	0.10837	1.60091	3
1151	8.54941	10	2294	0.125606	2.13735	4
1152	4.85048	8	2339	0.0919059	1.61683	3
1153	7.23162	16	2143	0.08308	1.44632	5
1154	18.6399	26	2289	0.0507988	2.32999	8
1155	28.4721	24	2270	0.092712	2.03372	14
1156	22.2178	24	2219	0.176115	2.46864	9
1157	6.7473	13	2029	0.0502378	1.34946	5
1158	13.4463	30	2143	0.119051	1.9209	7
1159	10.3525	21	1919	0.294258	2.0705	5
1160	8.11043	20	1217	0.0927197	1.62209	5
1161	8.58446	17	2324	0.0675323	1.43074	6
1162	5.77	19	2325	0.100504	1.92333	3
1163	10.1461	18	2212	0.0943978	2.02923	5
1164	6.42007	6	2323	0.0296038	3.21003	2
1165	26.0113	35	2316	0.102596	1.62571	16
1166	7.50822	22	2160	0.0690641	1.25137	6
1167	8.9605	27	2079	0.120809	1.7921	5
1168	7.62319	28	1974	0.126324	1.52464	5
1169	6.33912	20	2307	0.057191	1.05652	6
1170	9.11152	11	2304	0.104118	3.03717	3
1171	10.764	18	2307	0.0899783	1.53771	7
1172	1.77864	4	2307	0.0798151	1.77864	1
1173	15.4422	29	2278	0.0881323	1.7158	9
1174	4.14895	6	1316	0.202943	2.07448	2
1175	36.2886	24	2127	0.195359	2.79143	13
1176	32.4122	38	1863	0.228299	2.49324	13
1177	26.668	32	2291	0.0731521	1.66675	16
1178	9.18579	14	2105	0.141233	1.83716	5
1178	9.18579	14	2105	0.141233	1.83716	5
1179	4.34343	7	2296	0.0706449	1.44781	3
1180	9.24482	25	2177	0.0795296	2.3112	4
1181	22.3558	17	2232	0.177933	2.79447	8
1182	44.694	21	2177	0.176135	5.58675	8
1183	15.3322	28	1952	0.152419	3.83304	4
1184	13.0685	16	2253	0.0917103	1.86693	7
1185	17.0592	32	1963	0.0913231	1.70592	10
1186	19.6186	26	1930	0.269648	2.80266	7
1187	6.35246	14	1879	0.106936	1.58811	4
1188	2.1231	14	2278	0.161984	2.1231	1
1189	9.02052	23	2201	0.0658572	1.12756	8
1190	24.0057	31	2214	0.121195	1.71469	14
1191	51.471	23	2123	0.248978	3.21694	16
1192	3.78625	9	2122	0.120064	1.89313	2
1193	15.8096	25	2213	0.0481759	1.12926	14
1194	1.39022	10	1634	0.058984	1.39022	1
1195	39.2274	26	2090	0.0847668	6.53791	6
1196	18.5823	25	2209	0.171565	3.09704	6
1197	17.8682	23	2275	0.0688464	1.37448	13
1198	39.247	24	2275	0.151928	3.9247	10
1199	39.8451	20	2125	0.150655	3.98451	10
1200	16.4756	24	2266	0.105876	2.74594	6
1201	5.7551	18	1845	0.119591	1.91837	3
1202	10.4157	22	2188	0.126439	1.73594	6
1203	10.6757	16	1885	0.195103	2.66892	4
1204	7.55986	13	2240	0.131232	1.88996	4
1205	66.0549	30	2212	0.131065	4.71821	14
1206	13.6231	31	1647	0.156389	1.36231	10
1207	16.8669	15	2209	0.0971586	2.40955	7
1208	5.73771	6	2247	0.0941942	1.91257	3
1209	5.12241	9	2246	0.0693957	1.02448	5
1210	7.76004	12	2241	0.0559328	3.88002	2
1211	7.81625	13	2235	0.0671324	1.95406	4
1212	15.4305	21	1971	0.123507	1.7145	9
1213	8.53059	21	2100	0.0933132	1.70612	5
1214	12.4408	13	1968	0.0754678	2.48816	5
1215	12.1397	14	2182	0.0431272	1.73425	7
1216	15.2737	28	2220	0.0678394	1.38852	11
1217	5.84207	7	2236	0.11179	1.94736	3
1218	6.4525	18	2026	0.0720281	1.2905	5
1219	11.6218	27	2154	0.0914324	1.29131	9
1220	10.447	23	2228	0.126376	1.74116	6
1221	21.6987	25	2100	0.136655	3.61645	6
1222	60.8754	21	2213	0.0964606	6.76394	9
1223	3.28685	17	2122	0.0324664	1.09562	3
1224	19.3186	24	2037	0.198324	2.41482	8
1225	23.4722	22	2063	0.143399	2.60803	9
1226	13.7475	5	1974	0.103248	4.58251	3
1227	5.15484	8	2118	0.0725887	2.57742	2
1228	7.48645	9	2213	0.127312	2.49548	3
1229	42.8113	33	2217	0.283075	2.85409	15
1230	15.6718	22	2224	0.0713017	1.42471	11
1231	15.4108	25	2136	0.0709224	3.85269	4
1232	13.1503	18	2184	0.172089	2.19172	6
1233	6.35826	10	2219	0.141036	3.17913	2
1234	8.47643	12	2210	0.0861795	4.23822	2
1235	19.5415	21	1902	0.173279	2.79164	7
1236	9.76747	12	1908	0.100365	2.44187	4
1237	11.6667	23	1913	0.0823938	1.94444	6
1238	13.2745	25	2188	0.0820026	1.89636	7
1239	21.0153	16	2199	0.182082	3.50256	6
1240	10.1281	10	2200	0.117708	2.53203	4
1241	10.8698	23	2156	0.071263	1.81164	6
1242	9.62508	25	1597	0.121649	1.20314	8
1243	40.7749	38	2088	0.11779	4.53054	9
1244	11.6097	17	2042	0.0710151	1.65854	7
1245	13.2781	14	2181	0.115088	2.21301	6
1246	21.8682	14	2025	0.124893	2.4298	9
1247	13.301	17	2016	0.108293	3.32526	4
1248	32.2307	30	2201	0.16494	2.47928	13
1249	14.5433	19	1450	0.107703	1.81791	8
1250	4.78142	7	2007	0.0852914	1.59381	3
1251	12.4121	23	2055	0.0827597	1.37912	9
1252	27.8465	29	2175	0.149189	2.32054	12
1253	12.669	31	1843	0.0831652	1.58363	8
1254	5.61659	20	1847	0.09854	1.8722	3
1255	12.7471	18	2147	0.0707208	3.18678	4
1256	10.9503	25	1860	0.0760497	1.36878	8
1257	13.4489	21	1865	0.0701152	1.68111	8
1258	11.3042	10	2012	0.121587	1.88404	6
1259	2.8555	8	2158	0.077167	1.42775	2
1260	9.50428	17	2157	0.0629918	1.35775	7
1261	26.3853	21	2182	0.116111	2.02964	13
1262	22.5919	29	2170	0.102189	2.05381	11
1263	12.0916	22	2020	0.101879	1.72738	7
1264	3.59698	19	1752	0.139645	1.79849	2
1265	23.1334	30	1871	0.111796	2.57038	9
1266	26.3937	21	1875	0.10989	3.29921	8
1267	40.8555	25	2135	0.134772	2.55347	16
1268	14.7978	24	2040	0.0767287	1.6442	9
1269	12.2725	29	1843	0.0633559	1.11568	11
1270	7.34304	14	2034	0.0827706	1.83576	4
1271	7.69177	11	2177	0.0704235	2.56392	3
1272	12.1312	38	1812	0.114175	2.02186	6
1273	16.6137	23	2038	0.101552	1.66137	10
1274	34.7884	29	2037	0.119398	3.86538	9
1275	13.1046	20	1757	0.099362	1.45607	9
1276	7.57871	18	1871	0.0962675	1.51574	5
1277	20.8692	28	1793	0.134448	2.08692	10
1277	20.8692	28	1793	0.134448	2.08692	10
1278	30.1698	31	2096	0.0725314	3.01698	10
1279	9.30139	10	2122	0.0847485	2.32535	4
1280	18.3375	18	2156	0.12188	3.05625	6
1281	8.07721	14	2121	0.0848629	1.3462	6
1282	14.4844	17	1803	0.178111	2.89687	5
1283	4.92928	28	1838	0.147118	1.64309	3
1284	6.75167	21	2004	0.102609	1.68792	4
1285	7.5933	23	2142	0.0544293	0.949163	8
1286	23.982	28	2007	0.204894	2.99774	8
1287	22.7077	27	1919	0.153876	2.52308	9
1288	17.5301	9	2161	0.110406	2.92168	6
1289	18.9725	12	2159	0.0787219	2.37156	8
1290	29.7441	17	2111	0.159422	2.97441	10
1291	3.1324	16	1861	0.0690017	1.5662	2
1292	4.37086	12	2035	0.0746969	1.45695	3
1293	7.90349	21	1961	0.0389716	0.987936	8
1294	8.40514	19	2144	0.0996241	2.10128	4
1295	18.2787	35	1892	0.207013	2.03097	9
1296	9.02264	16	2059	0.0813761	1.80453	5
1297	10.3553	10	2150	0.0623206	2.07105	5
1298	35.4883	22	2143	0.15228	2.53488	14
1299	18.335	15	1899	0.125625	2.61929	7
1300	17.6105	13	2139	0.0332442	2.93508	6
1301	10.7837	15	1903	0.0724715	1.54052	7
1302	10.9722	10	2108	0.109915	2.19443	5
1303	15.4641	20	2143	0.121539	2.20916	7
1304	6.48042	10	1993	0.115607	3.24021	2
1305	6.10173	19	2118	0.0665367	1.52543	4
1306	4.02545	11	1826	0.0565489	1.00636	4
1307	10.2863	9	1741	0.202428	2.57158	4
1308	10.1629	7	2128	0.0816131	3.38762	3
1309	6.73228	11	2138	0.112926	1.68307	4
1310	30.9768	24	2054	0.0830729	3.09768	10
1311	6.99287	7	1869	0.103863	2.33096	3
1312	9.37192	12	2003	0.0783336	1.87438	5
1313	14.4372	29	1901	0.16109	2.06246	7
1314	14.9282	13	2134	0.10656	1.86603	8
1315	6.39778	17	2012	0.104976	1.59945	4
1316	6.03551	7	2109	0.0975102	2.01184	3
1317	6.06531	18	1944	0.14899	2.02177	3
1318	26.8744	30	1809	0.14488	3.8392	7
1319	22.3362	25	2025	0.114716	2.23362	10
1320	9.30759	14	1460	0.0833356	1.55126	6
1321	4.08518	20	1962	0.104781	2.04259	2
1322	10.7703	25	2128	0.115803	2.15405	5
1323	7.61029	16	2093	0.0838625	1.26838	6
1324	16.3859	12	2100	0.145659	2.73099	6
1325	43.5316	31	1926	0.111342	3.95742	11
1326	18.6515	21	2064	0.121373	2.07239	9
1327	15.0298	30	2073	0.0843371	1.66997	9
1328	22.4129	30	2071	0.0904537	1.72407	13
1329	6.9719	14	1768	0.133103	1.74298	4
1330	5.83086	29	2012	0.0771131	1.94362	3
1331	2.82104	15	2092	0.0756655	1.41052	2
1332	42.9121	24	2012	0.0983508	5.36401	8
1333	13.1388	12	1999	0.0506434	1.87697	7
1334	3.92478	11	1893	0.0636331	1.96239	2
1334	3.92478	11	1893	0.0636331	1.96239	2
1335	12.8591	21	1818	0.151816	2.57181	5
1336	10.9431	12	2101	0.0554419	1.82385	6
1337	13.4758	20	2034	0.070717	1.49731	9
1338	12.8744	26	2074	0.0684033	1.43049	9
1339	26.9853	20	1943	0.091914	2.45321	11
1340	14.3556	35	1723	0.125892	1.79445	8
1341	9.01987	22	1456	0.170335	3.00662	3
1342	0	15	2078	0.103168	2.18771	0
1343	16.3914	19	1967	0.102781	1.82127	9
1344	5.44199	23	2076	0.0387825	0.680248	8
1345	7.52097	21	1996	0.0892693	1.25349	6
1346	19.7558	18	2091	0.226437	2.46948	8
1347	15.7429	37	1700	0.171497	1.96787	8
1348	6.65968	26	1953	0.0757183	1.10995	6
1349	22.2255	22	2077	0.097513	2.22255	10
1350	8.43337	6	2085	0.103519	2.81112	3
1351	5.76202	19	2033	0.0775346	1.44051	4
1352	11.4907	24	1724	0.172864	1.91512	6
1353	8.70245	16	2007	0.0599669	2.17561	4
1354	17.9355	36	2058	0.230039	2.56221	7
1355	17.3191	18	1981	0.0972424	2.16489	8
1356	16.8593	24	1861	0.123886	2.10742	8
1357	16.222	14	2063	0.043873	1.47473	11
1358	15.4291	8	2079	0.0654516	3.85727	4
1359	9.27103	15	1709	0.0824528	2.31776	4
1360	7.51346	11	1817	0.0769645	1.50269	5
1361	16.6156	18	1952	0.111709	4.15391	4
1362	8.60429	7	2074	0.0604004	2.15107	4
1363	17.1883	14	2070	0.0732823	2.86472	6
1364	8.01548	15	2058	0.0653644	2.67183	3
1365	8.07163	21	1135	0.0772171	2.01791	4
1366	16.5974	17	2048	0.137728	2.37105	7
1367	27.7374	16	2058	0.187758	3.08193	9
1368	23.6429	29	1913	0.114408	2.62698	9
1369	5.32112	7	1661	0.0918648	1.77371	3
1370	13.9827	34	2056	0.0928961	1.39827	10
1371	22.1284	35	1707	0.163667	2.45871	9
1372	18.0885	23	1913	0.0882169	1.64441	11
1373	14.9125	25	1854	0.104514	1.86406	8
1374	7.42259	10	1984	0.0514031	1.85565	4
1375	22.866	30	1773	0.257317	2.85825	8
1376	6.36451	8	2061	0.040941	1.2729	5
1377	15.191	11	2060	0.099309	2.17015	7
1378	14.0686	39	1882	0.0978787	1.75858	8
1379	16.8598	14	2045	0.0576204	2.40855	7
1379	16.8598	14	2045	0.0576204	2.40855	7
1380	2.19796	15	2033	0.0603108	2.19796	1
1381	10.0088	12	1770	0.144564	2.5022	4
1382	13.9782	22	1953	0.0961298	1.74728	8
1383	4.13745	14	1911	0.105326	1.37915	3
1384	31.5355	17	1897	0.197348	7.88388	4
1385	11.1801	8	2053	0.134512	2.23603	5
1386	17.9793	25	1528	0.135292	1.63448	11
1387	0	7	1952	0.108198	2.1082	0
1388	1.8962	9	1994	0.11728	1.8962	1
1389	9.75084	12	2038	0.0999555	1.95017	5
1390	16.3561	6	2054	0.0994901	8.17807	2
1391	23.6607	32	1648	0.0986092	2.36607	10
1392	6.31155	11	2043	0.11005	2.10385	3
1393	11.2377	29	2045	0.0537592	1.40471	8
1394	15.4477	12	2033	0.0627784	1.93096	8
1395	15.3971	23	2049	0.0729101	1.28309	12
1396	55.3017	19	1880	0.0763444	6.14463	9
1397	50.6411	22	2034	0.102365	5.06411	10
1398	26.0841	31	1763	0.16258	2.60841	10
1399	4.29176	4	2032	0.0377397	2.14588	2
1400	0	3	2004	0.0897501	1.35273	0
1401	49.1106	24	2038	0.184424	3.27404	15
1402	9.47883	23	1793	0.107112	1.89577	5
1403	15.2635	21	1533	0.0779257	1.52635	10
1404	10.2972	8	2044	0.111902	2.05945	5
1405	19.7572	18	2022	0.122219	2.46965	8
1406	18.0273	31	2005	0.189343	2.00304	9
1407	5.80793	14	1747	0.181213	1.93598	3
1408	17.885	29	2020	0.0881148	1.49042	12
1409	8.48277	9	1933	0.152284	2.82759	3
1410	17.8998	28	1814	0.216387	2.98331	6
1411	10.375	30	1724	0.112132	1.72917	6
1412	2.39121	4	2031	0.0831204	1.19561	2
1413	2.60647	16	1957	0.0711634	2.60647	1
1414	2.75332	5	2031	0.0495412	1.37666	2
1415	2.4871	10	1984	0.0479218	0.829034	3
1416	10.8237	9	2020	0.074057	1.80395	6
1417	14.3089	19	1979	0.12635	1.78862	8
1418	41.9718	30	1824	0.219767	4.19718	10
1419	5.69451	17	1749	0.084909	1.89817	3
1420	28.3871	21	1838	0.250673	2.83871	10
1421	7.84941	15	1385	0.0915313	1.56988	5
1422	7.09706	24	1932	0.0873384	1.18284	6
1423	14.073	27	2024	0.0502937	1.4073	10
1424	10.3907	15	2021	0.106127	1.73179	6
1425	18.3617	31	2008	0.122663	2.04019	9
1426	5.49143	11	1587	0.13798	1.37286	4
1427	59.6481	21	2006	0.125008	4.97068	12
1428	12.4999	17	2013	0.0290136	2.08331	6
1429	15.5863	16	1702	0.0994374	2.59772	6
1430	13.9263	17	2012	0.0960991	1.54736	9
1431	18.9509	22	1670	0.172078	2.36886	8
1432	11.8324	10	1739	0.140231	2.36648	5
1432	11.8324	10	1739	0.140231	2.36648	5
1433	8.37356	14	1889	0.115376	1.67471	5
1434	33.3281	20	2010	0.0693589	2.5637	13
1435	8.56647	17	2002	0.119217	1.42774	6
1436	2.38742	3	2009	0.119103	2.38742	1
1437	10.2457	13	1996	0.105454	1.70762	6
1438	21.933	25	1998	0.181872	2.74162	8
1439	9.82882	18	1965	0.045237	1.40412	7
1440	14.3427	26	1952	0.106728	1.79284	8
1441	17.4799	23	1797	0.124509	1.94221	9
1442	8.08622	21	1750	0.151593	2.69541	3
1443	39.4917	13	2005	0.132325	4.93646	8
1444	13.7187	17	1554	0.138576	2.28644	6
1445	18.8054	12	1949	0.0510844	2.68649	7
1446	18.342	9	1890	0.137467	4.58549	4
1447	1.87425	3	2001	0.107445	1.87425	1
1448	10.915	32	1886	0.111483	1.21277	9
1449	29.879	17	1999	0.219422	2.48992	12
1450	16.7744	26	1868	0.0990509	1.86382	9
1451	24.7974	35	1754	0.146939	3.09967	8
1452	18.9789	24	1708	0.194805	2.37236	8
1453	17.9418	32	1622	0.178288	2.56312	7
1454	18.5198	23	1803	0.0927321	1.54332	12
1455	20.448	25	1682	0.174351	2.55601	8
1456	2.31447	3	1994	0.105175	2.31447	1
1457	20.2418	32	1978	0.0783141	1.55706	13
1458	27.4658	12	1454	0.0417351	4.57763	6
1459	3.38811	3	1993	0.0903291	3.38811	1
1460	8.22247	13	1583	0.0785323	2.05562	4
1461	21.1235	28	1549	0.130301	3.01765	7
1462	15.7178	24	1950	0.0821922	1.42889	11
1463	5.57183	4	1786	0.0938539	5.57183	1
1464	4.90694	8	1694	0.106861	1.63565	3
1465	13.5953	25	1971	0.102472	1.51059	9
1466	12.857	13	1973	0.124273	2.14284	6
1466	12.857	13	1973	0.124273	2.14284	6
1467	5.7649	5	1984	0.0662306	1.92163	3
1468	12.5356	25	1951	0.107591	2.08927	6
1469	10.7092	27	1432	0.130986	1.18991	9
1470	21.1109	22	1937	0.103455	2.11109	10
1471	5.86649	3	1984	0.0728198	2.93325	2
1472	11.7167	20	1536	0.147034	1.46459	8
1473	7.54749	24	1875	0.128541	1.5095	5
1474	11.4906	33	1802	0.179198	1.64152	7
1475	44.0208	21	1975	0.113108	4.00189	11
1476	30.0753	13	1824	0.0692763	3.34169	9
1477	16.1355	16	1969	0.0732825	1.61355	10
1478	19.0018	18	1478	0.167461	3.80036	5
1479	7.11913	16	1628	0.143935	2.37304	3
1480	0	2	1808	0.138438	3.32589	0
1481	12.1455	30	1885	0.124196	1.73508	7
1482	12.649	10	1930	0.148774	2.52981	5
1483	5.09426	3	1962	0.124718	2.54713	2
1484	2.08981	3	1964	0.108501	2.08981	1
1485	12.0705	15	1788	0.110807	2.4141	5
1486	0	3	1964	0.0966137	1.71127	0
1487	8.65414	11	1898	0.0814917	2.16354	4
1488	4.68299	12	1952	0.0525907	0.936598	5
1489	9.00984	13	1948	0.0843698	1.28712	7
1490	7.64498	11	1955	0.114881	1.91125	4
1491	20.0259	39	1835	0.111626	1.43042	14
1492	4.15876	3	1959	0.0810454	2.07938	2
1493	3.05281	9	1843	0.0557673	1.52641	2
1494	16.8782	23	1840	0.125305	2.10978	8
1495	18.3585	21	1571	0.17923	2.29482	8
1496	34.9146	20	1921	0.154442	2.90955	12
1497	47.7582	10	1845	0.193455	9.55164	5
1498	15.353	34	1431	0.322372	2.55883	6
1499	12.2285	17	1310	0.299842	2.44571	5
1500	32.8108	17	1946	0.121388	4.68725	7
1501	12.6409	31	1518	0.145451	1.40455	9
1502	12.1073	21	1572	0.11649	2.01788	6
1503	8.73862	25	1809	0.216826	2.18466	4
1504	1.74906	9	1474	0.0900332	1.74906	1
1505	1.72538	4	1944	0.0693853	1.72538	1
1506	33.0486	33	1847	0.231825	2.36062	14
1507	10.4903	31	1691	0.130673	1.16558	9
1508	5.81423	16	1779	0.136299	2.90712	2
1509	15.2618	9	1527	0.0515731	5.08727	3
1510	5.6637	8	1938	0.0862124	1.41592	4
1511	7.68056	9	1539	0.11412	1.92014	4
1512	6.5208	5	1935	0.0880468	2.1736	3
1513	6.18417	23	1812	0.151135	1.54604	4
1514	0.921447	12	1501	0.0648019	0.921447	1
1515	16.4658	17	1882	0.150902	2.7443	6
1516	12.8544	27	1699	0.176974	2.14239	6
1517	5.69674	6	1933	0.0930817	1.42418	4
1518	14.3691	11	1398	0.22953	4.78971	3
1519	1.99352	4	1928	0.102299	1.99352	1
1520	3.24363	10	1157	0.140133	1.62182	2
1521	7.18413	7	1928	0.0763697	2.39471	3
1522	5.27728	9	1799	0.0645088	1.05546	5
1523	10.6679	20	1811	0.0596242	1.33348	8
1524	20.8502	33	1920	0.116449	1.60386	13
1525	1.75755	5	1561	0.031222	0.878777	2
1526	7.65144	10	1918	0.0815722	1.91286	4
1527	3.06961	20	1411	0.112992	1.53481	2
1528	8.55341	25	1716	0.145343	1.71068	5
1529	22.3548	25	1888	0.226325	2.79435	8
1530	0	5	1666	0.0773058	1.96312	0
1531	15.0706	28	1890	0.0767493	1.50706	10
1532	24.2269	22	1912	0.120125	2.69188	9
1533	6.20097	21	1763	0.114339	2.06699	3
1534	7.55318	13	1851	0.144521	1.8883	4
1535	23.8008	25	1415	0.185465	4.76017	5
1536	1.37194	7	1681	0.0667817	1.37194	1
1537	14.9116	13	1912	0.111223	2.13022	7
1538	12.9808	21	1905	0.0845795	1.44232	9
1539	6.50441	29	1656	0.109084	1.30088	5
1540	9.90409	16	1544	0.0830974	1.65068	6
1540	9.90409	16	1544	0.0830974	1.65068	6
1541	5.33931	7	1879	0.0945175	1.77977	3
1542	12.7564	21	1863	0.109617	2.12606	6
1543	12.0804	19	1894	0.19954	3.02011	4
1544	8.11962	18	1762	0.175619	2.02991	4
1545	11.7267	26	1891	0.248046	2.93167	4
1546	20.6689	22	1735	0.135611	4.13377	5
1547	14.0063	20	1871	0.138715	2.00089	7
1548	6.49753	15	1902	0.0687998	1.29951	5
1549	13.7492	18	1889	0.128078	2.74983	5
1550	6.23405	13	1895	0.0438568	1.55851	4
1551	11.5774	21	1899	0.0760643	1.15774	10
1552	9.81122	24	1615	0.130051	1.6352	6
1553	18.2065	11	1822	0.134837	3.03441	6
1554	11.1784	25	1417	0.197543	1.86306	6
1555	7.6274	3	1897	0.0758481	3.8137	2
1556	13.9038	30	1702	0.0983691	1.15865	12
1557	12.4187	19	1892	0.0351149	2.48375	5
1558	32.9378	16	1857	0.166513	4.11723	8
1558	32.9378	16	1857	0.166513	4.11723	8
1559	31.1734	20	1817	0.0727777	3.89667	8
1560	9.57686	17	1889	0.130276	1.59614	6
1561	16.0145	26	1886	0.0783952	2.00181	8
1562	7.57065	6	1891	0.110774	2.52355	3
1563	7.51085	11	1889	0.101031	1.25181	6
1564	17.5523	11	1818	0.070899	2.92538	6
1565	12.0767	19	1881	0.0564077	1.50959	8
1566	7.11403	5	1889	0.110717	2.37134	3
1567	22.6827	17	1866	0.120834	2.5203	9
1568	20.0216	19	1244	0.152782	2.50271	8
1569	17.0336	23	1672	0.182405	2.1292	8
1570	13.5087	22	1876	0.100576	1.68859	8
1571	14.1716	7	1885	0.174888	2.83432	5
1572	2.49729	7	1886	0.033992	0.624322	4
1573	8.43134	5	1886	0.129284	2.10784	4
1574	14.5489	8	1771	0.126502	4.84963	3
1575	7.39429	13	1614	0.0966309	1.47886	5
1576	12.1945	31	1518	0.113058	1.74207	7
1577	11.0354	18	1810	0.0582087	1.57648	7
1578	3.46447	8	1859	0.085102	1.73224	2
1579	0.921276	6	1853	0.0504394	0.921276	1
1580	6.65447	4	1881	0.106403	2.21816	3
1581	6.05122	11	1605	0.0680378	2.01707	3
1582	0	4	1431	0.147338	2.54025	0
1583	1.43202	9	1260	0.0828033	1.43202	1
1584	20.1897	34	1868	0.0868448	1.34598	15
1585	15.6034	25	1665	0.156775	1.95043	8
1586	19.5177	32	1758	0.15943	2.16863	9
1587	12.1256	24	1696	0.249759	2.42512	5
1588	18.6059	14	1737	0.131036	3.72119	5
1589	1.6661	7	1683	0.0585406	1.6661	1
1590	11.9667	36	959	0.104952	1.19667	10
1591	16.7794	16	1695	0.213164	2.79656	6
1592	5.30829	9	1863	0.123964	1.76943	3
1593	11.9068	19	1835	0.061956	1.32298	9
1594	34.5739	31	1854	0.159963	2.88116	12
1595	7.07672	15	1571	0.103659	1.76918	4
1596	13.5518	29	1808	0.151548	1.69398	8
1597	18.5739	17	1854	0.104783	2.32174	8
1598	5.49728	9	1861	0.0709427	1.37432	4
1599	7.42071	9	1827	0.0653115	1.48414	5
1600	12.4161	19	1846	0.120671	2.48323	5
1601	2.95244	8	1852	0.0451034	0.738109	4
1602	15.6724	21	1358	0.0948637	1.95904	8
1603	4.48888	22	1442	0.137668	1.49629	3
1604	11.0096	33	1809	0.060861	1.00087	11
1605	21.2141	27	1853	0.114536	1.32588	16
1606	13.5013	22	1750	0.106592	1.92876	7
1607	10.205	11	1808	0.171622	2.04099	5
1608	26.651	16	1817	0.195429	3.33137	8
1609	8.54236	17	1847	0.0572901	1.70847	5
1610	15.4358	22	1498	0.177488	2.20511	7
1611	6.54734	26	1231	0.161087	1.30947	5
1612	18.6121	17	1663	0.08873	2.06801	9
1613	14.3544	36	1807	0.0872833	1.02532	14
1614	9.43306	12	1815	0.0745987	1.88661	5
1615	12.3276	16	1802	0.0473556	2.0546	6
1616	7.87719	19	1749	0.0590384	1.31286	6
1617	10.4023	14	1822	0.0713576	1.48604	7
1618	10.1081	25	1826	0.173641	2.52704	4
1619	11.2382	11	1835	0.0985528	1.87303	6
1620	6.63997	13	1544	0.141343	1.65999	4
1621	19.4416	12	1642	0.129943	4.86039	4
1622	9.49972	20	1706	0.106945	1.89994	5
1623	10.1139	16	1456	0.0534652	1.68564	6
1624	7.2458	14	1546	0.112372	1.20763	6
1625	5.58973	12	1754	0.050515	1.39743	4
1626	7.55388	10	1505	0.118523	1.88847	4
1627	30.4336	27	1610	0.195251	2.76669	11
1628	32.2709	12	1819	0.11142	5.37849	6
1629	6.83101	12	1707	0.109433	1.70775	4
1630	8.23607	12	1638	0.080053	2.74536	3
1631	4.65692	4	1831	0.0715775	1.55231	3
1632	15.4014	15	1810	0.22309	2.56691	6
1633	5.0104	15	1718	0.117812	1.2526	4
1634	17.7328	30	1804	0.1944	1.97031	9
1635	7.88442	9	1824	0.121794	1.9711	4
1636	20.0268	29	1815	0.0894441	2.2252	9
1637	4.28761	6	1828	0.0942503	2.14381	2
1638	8.40179	21	1541	0.10815	1.4003	6
1639	11.9895	23	1551	0.13507	1.71278	7
1640	24.7719	30	1478	0.182289	2.25199	11
1641	50.0252	25	1674	0.196541	8.33753	6
1642	20.4069	31	1748	0.107414	2.04069	10
1643	2.74618	3	1821	0.102205	2.74618	1
1644	51.8005	12	1741	0.0669295	8.63342	6
1645	17.3617	24	1533	0.195911	2.17021	8
1646	18.4952	25	1417	0.214181	2.31189	8
1647	33.0196	26	1680	0.126807	4.71709	7
1648	3.69073	10	1810	0.0760222	1.23024	3
1649	6.66189	7	1816	0.0796009	1.66547	4
1650	4.52321	12	1647	0.0759671	1.1308	4
1651	13.4567	11	1813	0.0508057	1.68208	8
1652	5.04825	15	1773	0.090354	1.26206	4
1653	7.46951	19	1690	0.0625017	1.4939	5
1654	2.69183	7	1716	0.117114	2.69183	1
1655	12.5602	22	1635	0.100234	1.57002	8
1656	17.5316	33	1523	0.0868132	1.59378	11
1657	8.97734	32	1533	0.28009	2.99245	3
1658	13.3134	16	1788	0.117601	1.47926	9
1659	10.3907	8	1805	0.0651239	2.07815	5
1660	14.6826	20	1785	0.189155	2.93652	5
1661	34.2135	19	1792	0.120369	3.8015	9
1661	34.2135	19	1792	0.120369	3.8015	9
1662	0	2	1800	0.0761529	2.5709	0
1663	15.9834	27	1787	0.106738	1.59834	10
1664	9.63891	24	1418	0.124321	1.60648	6
1665	11.6934	11	1711	0.1786	2.33869	5
1666	5.98276	7	1691	0.11704	1.49569	4
1667	2.68306	8	1446	0.0274462	1.34153	2
1668	3.32138	3	1751	0.0627562	3.32138	1
1669	8.32797	30	1574	0.126546	1.66559	5
1670	29.7091	30	1781	0.194288	3.71364	8
1671	7.95752	21	1373	0.122497	1.98938	4
1672	7.04438	8	1774	0.1139	2.34813	3
1673	10.5065	25	1717	0.142332	1.50092	7
1674	3.8356	7	1734	0.075348	1.9178	2
1675	7.19071	9	1793	0.0479428	1.19845	6
1676	20.2694	11	1457	0.0762315	5.06734	4
1677	12.3052	20	1584	0.202707	2.05086	6
1678	17.6074	14	1782	0.153012	2.20093	8
1679	6.11122	13	1367	0.0416019	1.22224	5
1680	8.41276	22	1679	0.075785	1.68255	5
1681	15.5519	20	1784	0.206805	3.11039	5
1682	6.72792	24	1757	0.0804698	0.961131	7
1683	17.0348	14	1740	0.0805088	2.43354	7
1683	17.0348	14	1740	0.0805088	2.43354	7
1684	9.57591	14	1719	0.0406538	2.39398	4
1685	4.89332	10	1621	0.067661	0.978663	5
1686	34.9414	10	1780	0.116692	5.82357	6
1687	20.0811	28	1684	0.113917	1.82555	11
1688	36.1123	20	1777	0.18219	2.77787	13
1689	24.3044	34	1775	0.207013	3.03805	8
1690	40.1166	27	1547	0.120118	4.4574	9
1691	62.2163	28	1763	0.0829315	4.78587	13
1692	16.0458	25	1758	0.173687	2.00573	8
1693	15.75	25	1761	0.143195	1.575	10
1694	18.0092	19	1657	0.0440953	3.00153	6
1695	5.89401	19	1773	0.0884315	1.4735	4
1696	10.2893	21	1571	0.0731666	1.4699	7
1697	7.52265	14	1725	0.113579	1.88066	4
1698	5.00301	6	1771	0.0873736	1.66767	3
1699	6.09695	5	1771	0.112647	6.09695	1
1700	23.6476	36	1739	0.0976021	1.47798	16
1701	16.6501	23	1756	0.119896	1.85001	9
1702	7.28831	13	1660	0.108955	2.42944	3
1703	18.7516	35	1741	0.124996	1.3394	14
1704	29.8496	13	1754	0.0584134	5.96993	5
1705	7.14338	16	964	0.105273	1.78584	4
1706	14.1156	19	1710	0.0852058	2.01651	7
1707	30.7424	28	1729	0.105111	3.8428	8
1708	9.73682	12	1741	0.0732675	1.6228	6
1709	5.00165	4	1752	0.0666915	1.66722	3
1710	9.22915	14	1626	0.131013	1.84583	5
1711	20.2148	22	1337	0.103668	2.24609	9
1712	6.76099	17	1606	0.085492	1.69025	4
1713	17.0709	29	1677	0.158666	2.13386	8
1714	15.9842	25	1724	0.0917118	1.59842	10
1715	22.4409	34	1666	0.140893	1.72623	13
1716	9.32149	15	1566	0.0797804	1.55358	6
1717	7.98404	19	1672	0.0863926	1.59681	5
1718	11.3062	18	1720	0.0724734	1.25624	9
1719	3.4965	9	1580	0.0377008	1.1655	3
1720	5.80269	11	1524	0.239392	1.93423	3
1721	5.01837	10	1648	0.113809	1.67279	3
1722	21.4527	27	1728	0.0739872	1.95025	11
1723	10.1692	10	1733	0.0689945	1.69487	6
1724	79.3743	20	1737	0.254083	7.21584	11
1725	0	4	1267	0.0678161	1.48949	0
1726	41.5042	21	1749	0.230868	3.45868	12
1727	19.9707	32	1743	0.100587	1.66423	12
1728	20.5433	26	1088	0.170401	2.28258	9
1728	20.5433	26	1088	0.170401	2.28258	9
1729	11.2895	32	1472	0.129783	1.61279	7
1730	6.16433	21	1342	0.224469	2.05478	3
1731	23.5663	22	1521	0.17448	2.61848	9
1732	3.26298	18	1634	0.128364	1.63149	2
1733	3.71743	7	1735	0.0789357	1.85872	2
1734	5.4346	17	1433	0.0838174	1.35865	4
1735	30.5037	18	1737	0.0495309	2.77306	11
1736	26.0438	32	1740	0.104327	3.72054	7
1737	8.97504	13	1664	0.182181	2.24376	4
1738	11.1709	22	1338	0.218211	1.86181	6
1739	1.58439	7	1420	0.0962328	1.58439	1
1740	3.06605	8	1691	0.0480755	1.02202	3
1741	14.4493	31	1611	0.126788	1.80617	8
1742	6.57196	10	1697	0.0562269	1.31439	5
1743	10.4991	11	1136	0.243637	2.62477	4
1744	8.69363	16	1331	0.115439	1.73873	5
1745	8.08606	24	1724	0.138194	1.61721	5
1746	21.0097	29	1607	0.209508	2.10097	10
1747	15.6847	24	1613	0.143506	1.56847	10
1748	4.25548	6	1732	0.0727543	2.12774	2
1749	2.34047	9	1336	0.0460477	1.17024	2
1750	5.35283	9	1731	0.0364389	1.33821	4
1751	9.68625	22	1642	0.160318	1.93725	5
1752	6.27369	14	1416	0.100546	1.56842	4
1753	31.1038	26	1443	0.229049	2.82761	11
1754	24.4869	35	1662	0.135924	1.8836	13
1755	16.7551	14	1726	0.124284	2.39359	7
1756	10.1268	8	1692	0.0937174	2.53171	4
1757	24.1465	29	1643	0.238471	2.68294	9
1758	7.444	25	1537	0.202205	1.861	4
1759	3.51734	12	1705	0.0854348	1.17245	3
1760	3.6608	11	1475	0.110254	1.8304	2
1761	12.9551	9	1716	0.177983	2.59103	5
1762	39.9805	27	1715	0.0647586	2.85575	14
1763	32.8979	21	1597	0.125153	3.65532	9
1764	40.1734	30	1700	0.176105	2.67822	15
1765	39.3949	37	1687	0.214203	2.81392	14
1766	16.2797	18	1594	0.0890885	2.03496	8
1767	25.2786	16	1710	0.0847481	2.10655	12
1768	6.06069	11	1676	0.0509506	1.01011	6
1769	24.9858	34	1671	0.251136	2.7762	9
1770	28.3713	34	1500	0.204748	2.36427	12
1771	8.55833	14	1698	0.104575	1.71167	5
1772	15.7662	15	1630	0.121902	2.62769	6
1773	10.112	20	1537	0.160154	1.44458	7
1774	10.505	30	1200	0.217392	1.75084	6
1775	2.44171	5	1272	0.0943229	2.44171	1
1776	14.1303	13	1696	0.14322	2.01861	7
1777	24.7062	28	1674	0.110713	1.76473	14
1778	6.8563	37	1503	0.119688	1.71408	4
1779	49.8707	16	1700	0.065558	6.23384	8
1780	5.92502	13	1428	0.0942851	1.97501	3
1781	3.7588	7	1699	0.0991139	1.8794	2
1782	17.3749	21	1696	0.131771	1.44791	12
1783	9.85737	24	1525	0.0655346	1.23217	8
1784	15.225	26	1673	0.103782	1.69166	9
1785	12.6101	25	1671	0.125035	2.10169	6
1786	19.9791	16	1433	0.168191	2.2199	9
1787	9.28427	8	1341	0.0861465	2.32107	4
1788	23.1983	28	1569	0.110934	1.9332	12
1789	15.3381	21	1502	0.130167	1.91726	8
1790	16.438	22	1687	0.0959599	1.6438	10
1791	5.85311	3	1689	0.138742	2.92656	2
1792	19.2898	12	1335	0.0448745	3.21497	6
1793	11.889	20	1055	0.124251	1.69843	7
1794	17.1813	17	1688	0.172073	2.86354	6
1795	0	5	1688	0.0870672	2.80918	0
1796	1.68467	5	1687	0.0355917	0.842337	2
1797	5.62	6	1664	0.119279	2.81	2
1798	28.3273	26	1638	0.0994908	1.88849	15
1799	19.2428	21	1635	0.0630028	1.92428	10
1800	6.21725	6	1680	0.0802517	2.07242	3
1800	6.21725	6	1680	0.0802517	2.07242	3
1801	4.35666	7	1456	0.124072	2.17833	2
1802	20.414	16	1602	0.129255	2.26822	9
1803	3.85451	14	1677	0.0672432	0.963627	4
1804	8.61994	17	1494	0.0939771	2.15499	4
1805	22.8981	5	1677	0.105517	7.63271	3
1806	8.38762	6	1355	0.0591118	2.79587	3
1807	7.4147	18	1318	0.233808	1.85367	4
1808	1.86901	9	1201	0.112561	1.86901	1
1809	14.5797	24	1627	0.0947815	1.61997	9
1810	6.53885	8	1463	0.101881	2.17962	3
1811	12.2421	8	1661	0.0572849	3.06053	4
1812	10.1922	16	1632	0.114284	1.69869	6
1813	10.0178	12	1537	0.0880531	2.50446	4
1814	9.44011	19	1655	0.0876626	1.0489	9
1815	29.6967	11	1661	0.0834254	4.94945	6
1816	6.21406	17	1622	0.144882	1.55351	4
1817	9.70804	19	1614	0.181891	1.94161	5
1818	5.47736	14	1185	0.0661605	1.09547	5
1819	19.075	18	1665	0.187178	2.72501	7
1820	11.8584	23	1354	0.145084	1.4823	8
1821	8.57867	21	1569	0.122582	1.71573	5
1822	7.72255	9	1661	0.056186	1.93064	4
1823	10.0762	15	1658	0.0818682	1.67937	6
1824	30.1665	19	1464	0.188676	6.0333	5
1825	33.4287	27	1656	0.123164	3.03897	11
1826	28.6185	23	1623	0.204564	2.60168	11
1827	7.86032	8	1654	0.0768885	1.57206	5
1828	12.3936	26	1430	0.0859369	1.5492	8
1829	1.66565	7	1645	0.0689048	1.66565	1
1830	8.89624	11	1628	0.135946	2.22406	4
1831	8.30499	13	1525	0.0491353	1.38416	6
1832	6.52166	21	1612	0.0746747	2.17389	3
1833	10.4906	17	1540	0.135299	2.09812	5
1834	19.3175	27	1517	0.147778	2.41469	8
1835	5.45832	9	1319	0.109036	1.81944	3
1836	7.49125	12	1626	0.116148	1.87281	4
1837	17.2248	33	1528	0.0803425	1.32498	13
1838	13.1513	26	1645	0.0933615	2.19189	6
1839	7.67911	12	1640	0.0446162	1.53582	5
1840	5.92681	8	1637	0.064497	1.9756	3
1841	11.0074	32	1471	0.144466	1.57249	7
1842	10.8831	13	1179	0.21706	2.17662	5
1843	11.3688	15	1639	0.228145	2.84219	4
1844	6.38504	13	1320	0.0294266	1.06417	6
1845	18.1612	33	1643	0.0924502	1.29723	14
1846	66.3397	24	1551	0.211414	8.29246	8
1847	0	5	1430	0.0859116	1.69218	0
1848	23.5806	24	1611	0.0855463	2.14369	11
1849	17.9032	33	1434	0.327769	2.5576	7
1850	12.049	23	1410	0.136186	1.33877	9
1851	21.3919	14	1504	0.12966	2.67398	8
1852	7.96625	9	1642	0.0692643	1.59325	5
1853	9.18002	22	1408	0.0942319	2.29501	4
1854	7.8603	10	1463	0.0858305	1.57206	5
1855	2.08309	5	1643	0.0449088	2.08309	1
1856	18.9683	23	1417	0.170488	2.37103	8
1857	10.8682	21	1505	0.0472066	1.08682	10
1858	8.41437	20	1628	0.0446414	1.0518	8
1859	5.41501	12	1636	0.119902	1.35375	4
1860	2.52054	6	1593	0.0594296	1.26027	2
1861	11.2569	18	1600	0.0864078	2.25139	5
1862	12.5805	18	1578	0.11448	1.57256	8
1863	8.39044	9	1619	0.0571158	1.67809	5
1864	11.2973	11	1632	0.125436	1.88288	6
1865	12.4418	10	1632	0.0832177	2.07364	6
1866	10.6424	12	1556	0.112397	1.52034	7
1867	12.2761	23	1597	0.0802929	2.04602	6
1868	13.9179	14	1256	0.178091	2.31964	6
1869	5.52815	7	1609	0.116602	1.84272	3
1870	4.33983	12	1377	0.106628	1.44661	3
1871	10.5552	28	1397	0.272612	2.11103	5
1872	4.75451	11	1616	0.0605549	1.58484	3
1873	11.1113	14	1491	0.0892392	1.85188	6
1874	4.3418	10	1620	0.137674	2.1709	2
1875	11.839	11	1457	0.0909368	1.97317	6
1876	16.5048	25	1589	0.223159	2.7508	6
1877	7.03142	9	1564	0.102726	1.75785	4
1878	13.528	17	1581	0.0740435	1.93257	7
1879	31.5516	29	1599	0.200073	2.6293	12
1880	9.67758	18	1595	0.147822	2.41939	4
1881	23.4719	21	1514	0.123033	2.34719	10
1882	13.8863	24	1392	0.132229	1.73579	8
1883	8.5643	15	1467	0.100968	1.71286	5
1884	9.89888	19	1356	0.08435	2.47472	4
1885	23.7208	24	1517	0.170703	2.37208	10
1886	14.192	33	1362	0.152347	2.8384	5
1887	13.0322	26	1473	0.232005	1.86175	7
1887	13.0322	26	1473	0.232005	1.86175	7
1888	20.9831	31	1500	0.10661	1.74859	12
1889	13.653	23	1548	0.132135	2.27549	6
1890	3.29241	10	1233	0.117748	1.64621	2
1891	26.4641	26	1610	0.176726	1.89029	14
1892	9.36835	9	1614	0.118665	1.56139	6
1893	9.44776	17	1610	0.115813	1.88955	5
1894	14.6716	22	1533	0.227505	2.44527	6
1895	3.704	5	1612	0.073677	1.852	2
1896	7.42318	10	1456	0.108001	1.8558	4
1897	7.06397	16	1147	0.102751	1.00914	7
1898	19.0366	17	1597	0.0810339	1.90366	10
1899	5.32075	12	1307	0.0631812	1.33019	4
1900	6.23333	11	1608	0.0464607	0.890476	7
1901	17.1107	17	1566	0.108516	1.71107	10
1902	7.80746	6	1604	0.0860602	1.56149	5
1903	26.6714	32	1389	0.139015	2.42468	11
1904	17.9429	11	1605	0.117559	2.56327	7
1905	3.30012	13	1387	0.0807836	0.82503	4
1906	12.0734	19	1265	0.108717	1.72478	7
1907	2.89711	6	1559	0.0626957	1.44856	2
1908	9.71791	23	1158	0.207393	1.61965	6
1909	2.66705	9	1463	0.0424411	2.66705	1
1910	22.1503	14	1586	0.142557	3.69172	6
1911	11.9669	11	1598	0.0618116	1.70955	7
1912	0	2	1599	0.0929121	2.06416	0
1913	22.2156	27	1508	0.193233	3.17366	7
1914	24.9191	20	1595	0.221558	2.76879	9
1915	7.51696	19	1149	0.169625	1.87924	4
1916	8.03299	16	1558	0.0818622	1.14757	7
1917	14.1542	11	1534	0.143322	2.35903	6
1918	29.4998	19	1373	0.0820523	2.6818	11
1919	14.4565	15	1592	0.138284	1.80706	8
1920	9.42994	23	1329	0.16527	1.88599	5
1921	12.0139	17	1588	0.0513748	1.71627	7
1922	3.11636	16	1569	0.112684	1.55818	2
1923	5.38831	6	1592	0.0926955	1.7961	3
1924	8.01331	29	1519	0.0854485	1.33555	6
1925	14.9201	24	1469	0.177689	1.86502	8
1926	15.0934	20	1516	0.08773	1.50934	10
1927	5.39285	6	1592	0.135219	1.79762	3
1928	22.0703	21	1516	0.0547689	2.45226	9
1929	2.96741	5	1493	0.0862664	2.96741	1
1930	2.23517	2	1588	0.107614	2.23517	1
1931	16.4627	16	1494	0.145957	2.35182	7
1932	2.56626	16	1554	0.0517149	0.855421	3
1933	42.7852	15	1586	0.200152	7.13086	6
1934	5.99901	9	1570	0.0517054	1.99967	3
1935	8.71484	23	1549	0.15365	1.74297	5
1936	10.4757	25	926	0.0979504	2.09513	5
1937	12.4181	10	1584	0.100042	2.06968	6
1938	7.22431	19	1338	0.161112	1.44486	5
1939	20.2074	15	1157	0.165102	4.04148	5
1940	10.5473	17	1574	0.0896068	1.75789	6
1941	16.9761	20	1539	0.144262	2.42516	7
1942	1.57538	14	1464	0.105048	1.57538	1
1943	3.82478	7	1482	0.0730304	1.91239	2
[truncated: 259,061+ more rows]
