# Supplementary material for: A spectrum of verticality across genes
Source: PLoS Genet. 2020 Nov 2;16(11):e1009200. doi: 10.1371/journal.pgen.1009200 (PMC7660906; doi:10.1371/journal.pgen.1009200)
Supplement: S5 Fig — Mapping of EPCs to prokaryotic clusters. The EPCs were separated according to the pure sister group of eukaryotes in the trees and plotted in the same way as in Fig 4 of the main text. The left panel shows EPCs that may include all eukaryotic supergroups, the right panel shows only EPCs that include archaeplastidal eukaryotes. Meaning the latter are indicative of plastid endosymbiosis. For a better overview a headline is included in each plot that lists the taxonomic group represented, if it shows EPCs linked to the mitochondrial (‘P and O’, left panel) or to the plastidal endosymbiosis event (‘Plant only’, right panel), and the number of EPCs that are shown as red dots. (GZ) [file pgen.1009200.s015.tar.gz]

Archive with 22 entries (21 files):
- ._S5_Fig
- S5_Fig
- S5_Fig/._S5.6_Fig.tif
- S5_Fig/S5.6_Fig.tif
- S5_Fig/._.DS_Store
- S5_Fig/.DS_Store
- S5_Fig/._S5.7_Fig.tif
- S5_Fig/S5.7_Fig.tif
- S5_Fig/._S5.5_Fig.tif
- S5_Fig/S5.5_Fig.tif
- S5_Fig/._S5.4_Fig.tif
- S5_Fig/S5.4_Fig.tif
- S5_Fig/._S5.8_Fig.tif
- S5_Fig/S5.8_Fig.tif
- S5_Fig/._S5.1_Fig.tif
- S5_Fig/S5.1_Fig.tif
- S5_Fig/._S5.9_Fig.tif
- S5_Fig/S5.9_Fig.tif
- S5_Fig/._S5.2_Fig.tif
- S5_Fig/S5.2_Fig.tif
- S5_Fig/._S5.3_Fig.tif
- S5_Fig/S5.3_Fig.tif
